# Supplementary material for: Diffusion weighted imaging in patients with rectal cancer: Comparison between Gaussian and non-Gaussian models
Source: PLoS One. 2017 Sep 1;12(9):e0184197. doi: 10.1371/journal.pone.0184197 (PMC5593499; doi:10.1371/journal.pone.0184197)
Supplement: S1 Dataset — The derived DWI parameters from the four examined models and the statistical analysis results are provided in csv format. (ZIP) [file pone.0184197.s001.zip]

Archive with 38 entries (35 files):
- PLOS_data/
- PLOS_data/dataPLOS_TABLE1_SNRvalues.csv
- __MACOSX/
- __MACOSX/PLOS_data/
- __MACOSX/PLOS_data/._dataPLOS_TABLE1_SNRvalues.csv
- PLOS_data/dataPLOS_TABLE2_gof.csv
- __MACOSX/PLOS_data/._dataPLOS_TABLE2_gof.csv
- PLOS_data/dataPLOS_TABLE3_ADC.csv
- __MACOSX/PLOS_data/._dataPLOS_TABLE3_ADC.csv
- PLOS_data/dataPLOS_TABLE3_D.csv
- __MACOSX/PLOS_data/._dataPLOS_TABLE3_D.csv
- PLOS_data/dataPLOS_TABLE3_Dkurtosis.csv
- __MACOSX/PLOS_data/._dataPLOS_TABLE3_Dkurtosis.csv
- PLOS_data/dataPLOS_TABLE3_DkurtosisIVIM.csv
- __MACOSX/PLOS_data/._dataPLOS_TABLE3_DkurtosisIVIM.csv
- PLOS_data/dataPLOS_TABLE3_Dstar.csv
- __MACOSX/PLOS_data/._dataPLOS_TABLE3_Dstar.csv
- PLOS_data/dataPLOS_TABLE3_DstarkurtosisIVIM.csv
- __MACOSX/PLOS_data/._dataPLOS_TABLE3_DstarkurtosisIVIM.csv
- PLOS_data/dataPLOS_TABLE3_f.csv
- __MACOSX/PLOS_data/._dataPLOS_TABLE3_f.csv
- PLOS_data/dataPLOS_TABLE3_fkurtosisIVIM.csv
- __MACOSX/PLOS_data/._dataPLOS_TABLE3_fkurtosisIVIM.csv
- PLOS_data/dataPLOS_TABLE3_K.csv
- __MACOSX/PLOS_data/._dataPLOS_TABLE3_K.csv
- PLOS_data/dataPLOS_TABLE3_KIVIM.csv
- __MACOSX/PLOS_data/._dataPLOS_TABLE3_KIVIM.csv
- PLOS_data/dataPLOS_TABLE4_AIC.csv
- __MACOSX/PLOS_data/._dataPLOS_TABLE4_AIC.csv
- PLOS_data/dataPLOS_TABLE4_Fratio.csv
- __MACOSX/PLOS_data/._dataPLOS_TABLE4_Fratio.csv
- PLOS_data/dataPLOS_TABLE5_highB.csv
- __MACOSX/PLOS_data/._dataPLOS_TABLE5_highB.csv
- PLOS_data/dataPLOS_TABLE5_lowB.csv
- __MACOSX/PLOS_data/._dataPLOS_TABLE5_lowB.csv
- PLOS_data/dataPLOS_TABLE6_percentages.csv
- __MACOSX/PLOS_data/._dataPLOS_TABLE6_percentages.csv
- __MACOSX/._PLOS_data
