# Supplementary material for: Diffusion weighted imaging in patients with rectal cancer: Comparison between Gaussian and non-Gaussian models
Source: PLoS One. 2017 Sep 1;12(9):e0184197. doi: 10.1371/journal.pone.0184197 (PMC5593499; doi:10.1371/journal.pone.0184197)
Supplement: S1 Dataset — The derived DWI parameters from the four examined models and the statistical analysis results are provided in csv format. (ZIP) [file pone.0184197.s001.zip › PLOS_data/dataPLOS_TABLE1_SNRvalues.csv]

Patients	SNRb0	SNRb25	SNRb50	SNRb100	SNRb500	SNRb1000	SNRb2000
P1	220	195	198	128	109	86	54
P1	232	199	200	142	118	98	57
P1	229	194	181	147	118	99	55
P1	215	183	165	143	112	93	50
P1	224	231	214	169	117	99	55
P1	238	248	243	182	128	110	61
P1	273	251	260	198	144	119	60
P1	277	235	253	207	151	122	60
P1	246	210	224	196	144	117	59
P1	205	196	188	169	129	110	55
P1	262	238	218	190	135	110	64
P1	247	248	239	201	142	134	70
P1	250	253	264	224	150	143	69
P1	246	243	266	232	159	138	71
P1	242	233	246	218	154	131	72
P1	244	230	230	194	144	129	79
P1	251	238	218	178	138	122	77
P1	247	227	207	165	129	100	65
P1	228	196	187	151	112	71	52
P1	191	156	156	131	96	61	48
P1	144	116	120	106	79	59	45
P1	98	85	88	77	54	50	42
P1	318	252	253	202	141	105	52
P1	300	239	236	189	145	115	63
P1	272	234	246	200	153	135	75
P1	256	256	275	232	156	145	77
P1	251	275	281	245	160	140	64
P1	261	276	267	232	157	134	75
P1	283	271	263	220	156	137	91
P1	282	262	255	210	151	140	93
P1	272	250	244	201	142	122	80
P1	262	236	230	190	134	91	58
P1	244	215	214	176	120	71	45
P1	214	190	189	156	99	65	42
P1	165	150	146	118	70	59	40
P1	342	302	315	249	142	123	64
P1	345	305	311	244	157	134	67
P1	300	267	274	209	162	129	68
P1	262	245	265	204	156	127	72
P1	282	273	302	238	151	131	71
P1	319	310	326	265	160	133	72
P1	315	307	314	260	172	136	76
P1	283	279	283	240	177	143	85
P1	271	256	269	225	168	151	88
P1	269	248	263	216	154	144	81
P1	275	250	269	212	145	124	68
P1	276	252	266	203	135	106	53
P1	267	239	240	186	120	97	35
P1	223	202	187	152	100	85	31
P1	345	312	325	259	160	129	62
P1	337	318	325	265	177	147	69
P1	278	285	284	236	170	147	76
P1	235	256	259	211	147	136	74
P1	282	267	290	226	136	125	68
P1	332	294	334	259	156	129	77
P1	327	296	337	268	181	141	89
P1	283	276	302	246	187	145	90
P1	269	262	274	226	180	146	83
P1	275	259	271	223	168	145	81
P1	277	253	279	221	158	141	78
P1	275	248	273	214	148	131	68
P1	261	240	246	199	136	120	51
P1	230	220	205	174	121	106	41
P1	250	241	255	214	142	99	53
P1	279	259	283	232	168	127	68
P1	290	279	297	244	178	145	75
P1	280	284	285	243	173	149	85
P1	258	265	252	227	159	143	84
P1	265	245	252	217	148	138	69
P1	285	255	296	231	152	143	77
P1	290	277	320	245	168	147	83
P1	282	282	303	244	176	141	84
P1	282	280	284	234	174	132	84
P1	287	278	286	231	169	133	81
P1	288	265	283	229	164	141	77
P1	271	254	269	223	157	136	74
P1	247	247	257	216	147	126	71
P1	235	241	240	199	135	117	65
P1	230	214	199	165	116	105	57
P1	250	232	258	220	148	103	57
P1	239	221	259	210	158	125	75
P1	270	253	287	215	162	136	84
P1	295	280	295	235	173	138	87
P1	299	272	277	241	179	144	84
P1	282	251	265	232	173	150	77
P1	274	256	289	231	162	150	74
P1	282	279	307	240	165	148	70
P1	286	285	295	248	172	140	77
P1	288	285	292	248	171	132	84
P1	291	285	306	245	162	129	86
P1	289	279	296	241	157	136	76
P1	277	264	279	235	157	135	67
P1	267	259	273	233	153	125	66
P1	266	264	275	220	141	118	68
P1	277	247	253	193	123	112	60
P1	256	209	199	158	101	96	47
P1	281	251	281	231	155	120	74
P1	272	245	278	217	156	135	83
P1	269	256	285	216	156	138	86
P1	278	267	289	222	166	138	77
P1	291	270	282	231	175	141	80
P1	293	274	288	241	174	144	81
P1	295	283	298	248	165	141	81
P1	292	285	297	253	164	138	72
P1	289	273	284	255	170	138	71
P1	289	271	292	256	169	140	79
P1	292	287	318	258	162	138	84
P1	293	290	312	256	152	136	77
P1	289	274	290	245	154	131	67
P1	289	256	273	235	157	127	64
P1	312	268	279	229	148	117	63
P1	331	279	283	220	129	103	60
P1	306	277	259	206	112	87	49
P1	300	285	297	238	183	147	84
P1	289	277	294	237	181	150	87
P1	271	256	273	221	170	147	71
P1	269	252	259	215	163	143	72
P1	283	273	269	224	165	139	82
P1	290	278	283	245	165	130	89
P1	289	273	284	252	161	129	88
P1	285	261	281	252	160	140	81
P1	284	264	284	251	164	145	76
P1	285	279	300	252	162	140	74
P1	290	288	314	255	162	131	75
P1	292	277	307	248	164	127	74
P1	292	255	284	236	166	128	69
P1	309	261	275	230	155	117	62
P1	348	294	284	232	132	95	58
P1	291	271	294	236	184	139	81
P1	300	274	300	242	185	152	82
P1	283	267	279	236	178	152	82
P1	269	253	257	230	176	142	84
P1	261	248	261	234	172	135	94
P1	268	253	282	242	166	137	100
P1	282	261	285	238	159	145	98
P1	275	259	273	231	153	146	86
P1	262	260	272	229	149	138	68
P1	274	276	295	240	156	127	63
P1	290	282	312	244	163	126	72
P1	291	273	302	239	165	129	75
P1	307	315	344	263	193	147	76
P1	328	318	338	286	204	168	95
P1	280	264	287	260	190	161	99
P1	243	229	265	234	175	150	94
P1	267	253	289	234	169	147	98
P1	288	274	293	230	162	149	102
P1	278	259	276	213	146	142	93
P1	255	244	267	213	138	133	74
P1	264	257	277	233	147	127	65
P1	284	278	289	245	156	126	65
P1	296	275	289	238	160	132	67
P1	309	271	286	236	159	131	59
P1	312	338	359	280	186	142	69
P1	340	348	363	310	205	175	98
P1	291	290	308	268	186	173	106
P1	255	256	281	229	166	154	96
P1	271	268	295	231	168	147	83
P1	293	274	291	233	168	144	85
P1	283	257	277	218	156	139	89
P1	269	253	280	219	151	132	85
P1	278	259	283	238	153	129	76
P1	295	262	273	245	157	129	72
P1	305	263	281	239	160	136	62
P1	315	280	304	244	161	137	67
P1	256	283	307	236	156	117	51
P1	326	336	361	308	188	150	77
P1	329	325	336	309	191	169	99
P1	291	293	291	258	175	161	103
P1	267	286	291	227	164	141	88
P1	278	284	303	238	166	134	72
P1	281	262	291	246	175	138	76
P1	275	251	280	240	175	139	79
P1	278	270	287	236	172	134	79
P1	293	277	289	241	164	133	83
P1	300	267	287	245	159	138	80
P1	294	266	296	248	163	145	75
P1	294	287	316	255	159	139	72
P1	310	301	315	251	141	118	64
P1	374	347	373	311	216	167	79
P1	356	338	367	332	222	178	106
P1	295	292	313	300	200	163	118
P1	263	279	286	255	171	140	104
P1	276	300	308	245	160	127	84
P1	284	288	320	252	161	127	82
P1	274	248	297	245	165	132	84
P1	269	251	291	242	177	134	77
P1	284	282	295	246	178	134	71
P1	300	294	295	248	168	137	78
P1	295	280	297	247	163	141	83
P1	277	278	304	256	167	149	86
P1	269	285	304	263	160	142	76
P1	286	283	290	245	138	121	57
P1	303	277	278	223	127	95	47
P1	291	257	288	232	163	135	67
P1	352	330	362	305	217	175	97
P1	342	330	363	317	229	185	116
P1	291	289	318	282	201	162	113
P1	276	282	304	251	164	132	97
P1	302	297	320	253	147	127	84
P1	304	282	314	249	148	131	86
P1	281	252	293	227	153	128	86
P1	276	258	298	229	163	129	79
P1	296	293	318	255	173	137	72
P1	306	300	315	265	174	143	69
P1	293	283	300	252	172	143	76
P1	274	277	295	247	175	143	79
P1	267	268	283	247	170	146	76
P1	271	268	275	240	151	137	69
P1	284	273	276	225	140	121	63
P1	302	274	283	224	140	104	52
P1	140	140	163	102	74	69	48
P1	250	262	295	209	139	120	64
P1	332	335	374	290	193	160	86
P1	355	339	379	310	212	175	95
P1	331	297	333	275	190	163	93
P1	307	271	297	232	156	141	89
P1	297	273	289	226	147	141	84
P1	290	268	279	232	153	139	80
P1	280	254	274	226	153	130	75
P1	286	273	297	229	154	128	79
P1	309	295	326	253	164	141	82
P1	312	297	326	266	171	147	85
P1	291	278	304	251	167	141	82
P1	270	259	283	231	164	141	74
P1	262	248	267	225	161	147	76
P1	265	257	269	227	156	147	83
P1	278	276	282	231	144	135	82
P1	300	273	287	231	130	111	67
P1	213	201	221	155	120	89	51
P1	309	303	329	233	163	132	69
P1	365	351	380	291	186	158	81
P1	362	330	364	298	184	160	81
P1	319	273	307	260	174	152	77
P1	288	242	264	214	166	145	84
P1	267	249	256	208	165	148	88
P1	254	249	256	227	160	143	82
P1	254	253	263	235	153	135	74
P1	283	267	284	236	154	135	81
P1	309	286	307	244	161	138	90
P1	300	286	314	249	163	137	96
P1	276	263	295	242	155	133	87
P1	265	244	270	224	147	139	72
P1	268	247	267	221	156	143	69
P1	277	270	288	232	159	141	72
P1	281	283	301	241	147	129	70
P1	293	275	291	232	129	110	56
P1	345	273	316	244	173	134	65
P1	396	312	353	273	201	166	86
P1	384	304	330	269	186	168	94
P1	308	260	275	236	157	144	84
P1	246	235	258	221	159	129	72
P1	254	253	275	229	178	141	72
P1	259	260	274	237	174	150	81
P1	249	242	257	234	150	147	86
P1	250	232	254	227	139	143	88
P1	279	250	270	232	153	143	90
P1	292	273	290	236	162	139	92
P1	273	276	292	238	163	130	94
P1	261	254	275	235	153	129	92
P1	272	246	270	225	150	134	85
P1	301	270	293	233	160	138	76
P1	307	297	318	249	167	134	67
P1	290	294	304	248	155	126	64
P1	402	340	381	296	193	146	77
P1	411	332	377	299	205	167	98
P1	347	276	305	255	181	157	98
P1	240	219	236	204	142	127	84
P1	218	248	262	217	144	118	69
P1	275	301	315	259	166	133	61
P1	290	301	314	272	165	143	73
P1	272	259	279	245	149	145	82
P1	268	222	256	221	150	147	91
P1	278	234	267	222	161	147	94
P1	280	264	284	232	165	143	89
P1	265	270	283	233	166	136	87
P1	264	257	269	228	159	135	87
P1	272	246	264	222	156	140	89
P1	280	255	281	232	158	143	85
P1	279	268	291	242	159	140	79
P1	276	268	273	239	150	129	77
P1	425	421	437	336	197	127	71
P1	368	374	393	311	178	123	66
P1	291	302	329	273	150	120	58
P1	275	280	305	261	142	125	59
P1	294	310	316	272	150	132	62
P1	301	322	313	270	159	134	70
P1	283	298	302	255	171	138	74
P1	280	259	286	241	180	146	79
P1	283	245	281	234	174	147	82
P1	285	262	278	232	161	146	84
P1	276	268	273	230	159	146	83
P1	265	254	270	222	160	149	84
P1	239	227	260	220	158	148	84
P1	240	230	262	232	154	148	84
P1	258	260	273	248	154	145	87
P1	293	288	291	255	151	129	82
P1	313	298	302	258	138	99	67
P1	438	448	452	357	166	103	42
P1	370	389	408	342	154	117	54
P1	311	319	351	305	153	129	70
P1	306	303	322	273	157	129	77
P1	307	321	318	262	163	131	74
P1	294	318	312	254	171	134	72
P1	288	289	302	249	174	137	72
P1	287	265	287	245	168	140	77
P1	291	267	278	241	158	144	80
P1	272	264	275	234	159	153	82
P1	247	242	285	228	164	153	81
P1	254	253	309	247	169	141	71
P1	296	312	343	284	172	127	65
P1	345	372	375	315	173	120	66
P1	367	386	390	319	168	109	57
P1	370	357	370	300	147	87	47
P1	410	367	379	302	171	110	49
P1	393	368	379	302	165	105	50
P1	346	360	374	311	163	110	65
P1	314	344	365	302	168	120	79
P1	319	326	353	278	167	129	79
P1	317	313	340	259	156	130	76
P1	302	301	311	249	146	127	68
P1	287	276	275	241	146	122	69
P1	280	263	268	242	148	122	75
P1	276	276	284	251	156	136	76
P1	258	282	300	251	163	145	77
P1	269	292	331	256	168	138	73
P1	336	341	385	291	171	111	60
P1	406	422	449	341	177	88	50
P1	435	466	477	368	180	88	42
P1	428	438	446	349	168	93	44
P1	333	294	322	258	174	115	62
P1	311	287	318	246	181	115	60
P1	320	326	345	270	181	117	64
P1	333	343	355	284	174	123	76
P1	335	332	349	277	164	129	83
P1	330	315	344	272	159	129	82
P1	310	314	330	275	156	124	72
P1	293	294	302	272	145	109	61
P1	279	276	283	258	139	102	56
P1	267	294	304	258	144	108	61
P1	286	341	349	269	160	116	61
P1	316	312	346	264	183	124	59
P1	338	328	358	273	180	131	67
P1	335	312	334	274	163	129	76
P1	319	300	309	266	157	128	81
P1	329	339	345	285	166	127	81
P1	352	388	396	324	179	123	73
P1	347	381	394	335	169	110	62
P1	307	324	345	300	147	99	47
P1	293	313	334	267	146	93	45
P1	340	382	394	293	163	99	45
P1	341	339	366	286	160	132	74
P1	323	303	333	274	154	131	81
P1	308	289	312	265	153	127	78
P1	353	352	357	286	164	127	64
P1	406	414	414	324	173	124	58
P1	404	413	417	337	172	117	60
P1	353	362	374	309	157	106	64
P1	325	329	352	283	160	104	58
P1	352	363	387	305	176	115	58
P1	406	412	435	346	178	122	64
P1	380	343	347	270	141	121	60
P1	387	351	349	276	150	115	64
P1	373	343	342	276	157	110	69
P1	343	325	340	279	166	113	65
P1	342	321	339	291	175	121	67
P1	352	342	362	306	175	125	71
P1	389	375	407	323	165	117	66
P1	405	401	440	334	154	101	51
P1	345	295	293	225	123	97	66
P1	349	305	305	243	139	94	59
P1	345	301	315	257	156	96	58
P1	338	311	325	271	168	104	59
P1	337	320	337	279	175	111	62
P1	329	324	343	281	171	113	59
P1	323	316	342	273	153	104	55
P1	322	260	259	201	116	66	45
P1	307	271	293	225	136	76	45
P1	323	308	341	256	154	91	47
P1	350	338	365	277	165	108	54
P1	178	168	169	107	99	101	53
P1	206	202	195	138	112	115	56
P1	223	213	226	153	121	112	60
P1	229	211	234	160	133	110	72
P1	228	205	229	164	146	113	76
P1	227	205	220	165	153	119	75
P1	225	209	212	164	144	120	69
P1	215	201	201	156	120	110	66
P1	181	177	181	134	92	89	55
P1	137	136	137	95	70	70	38
P1	111	94	84	51	61	52	34
P1	172	176	161	119	97	71	47
P1	214	208	213	142	129	108	64
P1	231	221	231	164	144	141	76
P1	245	231	241	181	152	156	76
P1	258	245	257	194	159	154	80
P1	257	254	272	204	168	148	93
P1	247	253	277	213	183	141	101
P1	246	250	274	217	187	137	96
P1	257	251	271	217	178	141	86
P1	284	250	265	211	161	138	87
P1	285	239	249	196	145	120	82
P1	267	214	214	166	125	95	64
P1	225	174	166	121	94	74	42
P1	162	126	114	79	60	58	34
P1	184	185	172	145	98	81	41
P1	222	221	218	171	124	101	54
P1	242	240	249	190	148	127	71
P1	251	245	266	203	162	146	79
P1	263	242	267	209	171	154	79
P1	271	242	263	210	175	154	73
P1	272	253	267	215	180	149	73
P1	274	269	277	230	184	143	77
P1	278	276	285	242	185	142	81
P1	279	270	285	236	181	143	85
P1	283	260	279	225	180	142	89
P1	294	256	272	219	177	135	91
P1	307	246	256	207	161	118	77
P1	280	221	219	176	130	98	56
P1	219	180	169	130	89	78	43
P1	196	182	197	151	114	92	59
P1	206	215	232	183	133	115	63
P1	223	232	251	198	145	131	64
P1	243	242	250	200	155	136	76
P1	262	250	267	210	168	139	80
P1	271	256	284	218	177	138	77
P1	273	239	285	220	180	139	76
P1	278	237	263	221	177	138	63
P1	294	264	270	231	181	137	65
P1	304	287	292	249	184	141	72
P1	274	278	289	244	184	145	80
P1	239	250	273	227	181	146	88
P1	245	241	263	221	180	146	91
P1	274	253	265	221	177	139	85
P1	269	245	242	204	161	127	74
P1	236	221	212	171	130	108	60
P1	253	199	213	171	120	114	66
P1	222	235	261	203	148	136	72
P1	236	252	279	215	165	149	77
P1	256	248	263	210	168	147	82
P1	261	242	255	205	175	137	79
P1	245	248	276	212	180	130	76
P1	243	248	285	220	177	131	76
P1	256	237	271	227	169	136	79
P1	278	250	275	235	171	136	81
P1	291	283	304	248	185	136	82
P1	281	289	312	255	190	142	82
P1	269	268	285	246	183	145	84
P1	271	254	266	234	175	146	87
P1	270	261	265	225	174	143	88
P1	264	258	265	218	171	138	88
P1	263	249	245	201	157	128	81
P1	271	235	229	193	129	118	64
P1	255	262	263	221	153	139	65
P1	256	268	289	239	175	154	82
P1	258	248	279	226	176	153	92
P1	236	236	260	209	172	141	87
P1	232	247	253	207	174	129	75
P1	249	257	273	223	173	127	65
P1	271	260	287	230	165	130	69
P1	279	260	298	239	164	129	82
P1	286	282	311	245	172	129	91
P1	299	294	315	257	183	135	87
P1	314	280	291	255	180	138	82
P1	310	266	267	242	170	136	85
P1	272	265	270	231	165	132	86
P1	254	263	278	228	166	133	84
P1	267	256	270	221	167	136	82
P1	289	238	246	206	153	130	73
P1	272	273	267	203	151	122	55
P1	253	257	252	221	165	136	65
P1	247	246	263	232	180	145	80
P1	248	245	282	231	177	145	86
P1	255	257	268	219	168	139	85
P1	266	263	253	216	165	131	77
P1	300	270	269	225	170	128	66
P1	309	280	305	234	173	127	57
P1	300	280	319	239	171	127	68
P1	291	283	308	241	168	129	82
P1	286	283	291	241	168	134	84
P1	284	280	279	238	170	138	90
P1	278	270	271	232	171	136	88
P1	268	268	274	229	171	135	80
P1	253	263	282	238	174	134	74
P1	262	253	285	238	176	134	77
P1	287	251	273	232	169	136	74
P1	300	294	289	219	168	129	62
P1	261	257	262	213	185	139	79
P1	260	239	261	217	188	139	81
P1	301	268	292	232	181	133	74
P1	312	287	293	241	164	128	71
P1	305	273	267	236	156	127	78
P1	296	259	265	225	168	131	84
P1	296	271	299	231	182	135	79
P1	294	282	308	236	181	137	69
P1	283	283	289	236	169	138	69
P1	266	285	285	234	167	140	82
P1	256	288	300	234	172	141	94
P1	269	283	302	239	175	143	93
P1	293	273	294	246	175	143	82
P1	282	258	280	244	177	137	75
P1	260	254	282	239	178	129	75
P1	295	279	300	245	169	124	72
P1	354	321	311	248	150	117	62
P1	276	280	287	230	201	152	88
P1	291	280	293	227	202	154	87
P1	333	293	308	242	186	138	72
P1	334	278	308	253	163	122	67
P1	296	256	279	240	153	123	81
P1	269	256	267	225	166	132	89
P1	270	275	279	225	181	141	84
P1	278	279	287	235	176	141	77
P1	279	284	288	239	165	140	74
P1	278	294	297	241	167	138	79
P1	285	303	324	247	180	138	84
P1	301	299	327	255	177	138	79
P1	307	276	302	252	163	137	80
P1	286	248	272	231	161	134	81
P1	257	244	265	214	170	129	81
P1	311	299	320	242	172	125	76
P1	411	373	375	286	162	118	63
P1	252	272	287	244	196	157	85
P1	272	295	297	254	204	171	89
P1	278	277	287	239	191	157	87
P1	270	241	270	228	166	134	80
P1	272	247	271	226	153	127	76
P1	287	285	291	236	166	128	76
P1	297	305	303	245	174	130	71
P1	289	296	304	244	165	131	72
P1	284	282	298	241	156	131	74
P1	287	277	291	242	163	131	77
P1	291	277	287	244	174	130	74
P1	299	279	288	241	170	129	67
P1	302	271	287	234	155	132	74
P1	271	244	273	218	152	138	86
P1	243	232	268	212	168	143	92
P1	312	308	332	249	178	142	86
P1	424	413	417	309	175	129	73
P1	243	254	277	234	183	137	66
P1	264	282	286	253	202	160	89
P1	246	262	251	228	193	158	104
P1	238	227	228	192	171	145	95
P1	265	246	255	201	159	138	78
P1	308	294	297	242	166	129	74
P1	315	317	326	267	173	126	76
P1	302	301	326	258	168	127	74
P1	286	276	298	243	158	128	65
P1	270	252	269	232	157	133	66
P1	262	245	254	229	167	134	69
P1	273	265	273	228	173	131	68
P1	299	283	290	232	170	134	72
P1	285	264	280	233	169	141	81
P1	256	239	269	233	171	148	85
P1	311	312	338	261	174	148	82
P1	435	446	443	326	174	131	77
P1	169	176	171	124	112	94	69
P1	199	216	232	159	140	107	63
P1	269	260	276	224	180	127	60
P1	295	273	282	251	198	142	79
P1	282	253	258	227	189	146	97
P1	258	235	237	189	166	143	93
P1	259	243	252	193	155	138	82
P1	275	272	293	236	165	135	82
P1	289	287	318	270	177	137	91
P1	289	279	314	275	176	136	89
P1	278	261	283	253	165	131	70
P1	257	241	253	227	156	132	58
P1	251	244	264	217	156	138	68
P1	279	270	299	233	170	138	79
P1	318	297	313	252	181	130	77
P1	309	281	283	246	177	129	71
P1	264	246	260	238	165	134	74
P1	314	307	322	266	156	135	76
P1	457	451	450	338	156	122	72
P1	302	243	254	189	139	104	59
P1	296	251	263	207	154	118	65
P1	257	251	259	208	154	126	69
P1	251	262	275	221	164	134	71
P1	276	274	280	241	186	141	75
P1	282	262	271	247	192	143	80
P1	275	240	252	226	171	141	81
P1	268	230	257	206	150	138	77
P1	264	242	282	209	151	135	77
P1	258	255	300	232	163	134	78
P1	261	261	301	256	172	136	84
P1	268	257	284	266	173	134	82
P1	261	249	263	255	169	125	69
P1	253	241	248	223	156	127	67
P1	260	244	257	208	151	136	72
P1	273	252	287	219	157	137	83
P1	286	267	301	241	168	128	82
P1	283	271	279	239	171	123	77
P1	271	262	258	234	163	129	72
P1	312	297	311	265	148	128	72
P1	303	291	313	230	150	109	59
P1	297	292	326	239	163	124	59
P1	282	273	306	240	165	134	60
P1	275	264	285	242	168	138	72
P1	252	249	262	242	174	147	84
P1	215	217	230	222	167	145	83
P1	209	202	214	199	152	138	76
P1	246	222	243	203	147	133	74
P1	273	242	280	227	154	129	72
P1	265	247	293	235	158	127	71
P1	249	240	275	227	153	120	68
P1	243	234	250	221	154	116	65
P1	245	234	242	222	156	119	73
P1	257	243	250	220	154	127	77
P1	265	247	252	208	153	136	77
P1	260	236	252	203	156	135	75
P1	244	227	260	212	165	129	82
P1	262	246	271	219	171	129	86
P1	280	275	282	231	172	134	79
P1	303	306	316	259	161	138	76
P1	324	303	318	259	154	110	58
P1	308	305	340	265	167	123	64
P1	309	290	328	252	169	131	62
P1	300	265	291	234	173	138	74
P1	253	232	250	210	168	142	85
P1	196	199	218	184	154	136	83
P1	199	190	204	173	144	129	71
P1	246	215	217	194	146	126	63
P1	271	239	246	216	159	125	69
P1	270	244	259	215	153	122	76
P1	254	224	240	196	134	114	64
P1	237	202	209	173	130	110	54
P1	235	217	220	186	143	117	65
P1	253	243	250	215	155	130	76
P1	263	258	266	222	160	134	77
P1	257	241	255	211	163	128	66
P1	250	225	253	203	167	124	72
P1	270	238	261	209	173	124	77
P1	301	262	275	224	174	133	77
P1	297	289	302	251	170	143	74
P1	324	348	368	305	162	142	70
P1	327	309	335	281	171	119	69
P1	339	304	340	282	174	133	69
P1	323	273	298	249	183	144	76
P1	261	233	246	200	181	143	87
P1	234	208	223	170	159	131	87
P1	244	203	231	175	138	118	71
P1	251	217	235	193	143	125	60
P1	256	239	240	207	159	134	75
P1	260	244	248	205	156	129	86
P1	262	222	236	187	135	118	75
P1	245	200	214	172	124	116	57
P1	239	214	220	180	135	124	57
P1	249	244	248	213	149	132	67
P1	257	249	263	228	153	131	73
P1	256	238	264	220	155	122	69
P1	257	238	260	208	162	120	69
P1	278	246	259	206	168	122	68
P1	285	245	263	217	168	126	69
P1	278	244	267	236	167	136	66
P1	293	293	316	274	171	145	74
P1	352	375	389	329	165	143	76
P1	341	268	277	219	154	96	60
P1	324	295	317	258	163	117	67
P1	316	295	326	277	168	140	71
P1	289	262	286	250	174	151	81
P1	257	224	230	199	171	144	87
P1	245	205	212	172	153	124	82
P1	250	212	231	186	135	114	71
P1	244	227	257	206	142	124	71
P1	234	240	261	212	157	138	79
P1	237	242	252	204	158	131	81
P1	245	225	240	196	142	118	76
P1	243	217	239	190	139	119	69
P1	240	235	244	201	151	131	70
P1	250	245	248	215	161	139	72
P1	253	243	253	222	157	135	73
P1	251	238	262	220	152	132	77
P1	253	246	270	214	160	133	81
P1	275	254	273	213	169	136	72
P1	295	256	273	219	170	131	65
P1	284	252	269	228	166	129	76
P1	276	261	277	244	171	136	87
P1	301	306	323	278	176	144	84
P1	352	355	377	311	169	138	66
P1	331	293	312	244	166	122	65
P1	292	285	295	249	173	141	75
P1	253	245	248	225	165	147	83
P1	243	211	210	186	149	141	83
P1	243	199	199	174	136	124	74
P1	239	218	224	192	135	118	69
P1	238	233	252	214	141	122	77
P1	232	225	250	214	139	119	77
P1	226	204	229	196	134	103	73
P1	221	194	208	178	132	96	72
P1	229	211	229	183	142	109	77
P1	246	238	253	204	166	131	79
P1	266	261	273	228	180	145	79
P1	272	275	282	239	177	143	76
P1	262	276	289	239	169	141	83
P1	257	255	286	229	172	138	83
P1	271	248	279	220	178	136	71
P1	299	271	286	231	178	136	64
P1	309	292	286	234	172	134	78
P1	291	288	288	236	175	136	93
P1	289	282	304	245	183	141	90
P1	305	295	338	270	179	141	76
P1	315	302	332	274	155	127	60
P1	377	309	332	274	174	128	70
P1	305	264	273	245	171	131	79
P1	242	219	211	195	151	129	84
P1	227	199	196	169	135	126	81
P1	227	208	210	173	138	125	76
P1	232	221	219	192	144	129	74
P1	258	223	225	202	139	124	71
P1	278	202	219	196	119	101	62
P1	235	197	204	166	129	89	55
P1	250	223	237	193	151	115	62
P1	278	254	277	226	168	129	65
P1	292	282	304	246	174	133	68
P1	293	282	303	245	166	127	71
P1	265	247	272	226	160	117	72
P1	269	241	266	219	167	119	71
P1	301	280	293	234	175	132	70
P1	325	303	304	246	175	141	78
P1	314	297	295	245	177	142	85
P1	294	284	302	246	183	136	84
P1	286	287	329	259	181	135	82
P1	279	282	315	255	161	124	76
P1	311	209	227	233	132	100	60
P1	235	173	177	178	124	95	67
P1	218	191	199	164	127	103	73
P1	222	203	214	175	136	117	75
P1	238	199	212	181	135	120	73
P1	251	204	217	181	121	98	47
P1	259	214	238	204	138	109	48
P1	261	226	253	215	153	117	59
P1	258	229	255	213	153	118	65
P1	259	219	240	195	145	112	70
P1	272	250	265	206	153	120	81
P1	301	295	310	241	174	135	87
P1	308	300	320	259	178	140	86
P1	298	273	294	253	176	131	76
P1	279	267	284	251	173	124	71
P1	278	289	299	253	171	124	76
P1	271	289	306	252	162	124	79
P1	262	265	283	237	145	108	70
P1	251	215	233	186	130	95	58
P1	250	206	230	189	139	106	54
P1	244	220	245	202	160	127	62
P1	243	232	254	206	164	132	74
P1	251	239	258	204	160	132	82
P1	290	270	287	221	165	137	82
P1	308	305	327	253	178	142	87
P1	307	301	334	263	179	135	87
P1	293	272	299	248	173	121	76
P1	275	258	269	232	168	116	65
P1	265	269	267	232	166	124	68
P1	265	268	283	242	159	131	72
P1	275	265	291	243	150	122	69
P1	293	267	285	231	138	103	58
P1	254	230	246	193	153	95	64
P1	267	243	276	203	169	117	71
P1	300	285	311	237	178	134	80
P1	304	307	323	249	182	137	84
P1	302	301	310	250	178	137	87
P1	302	285	306	250	178	138	84
P1	307	287	307	256	179	138	77
P1	305	290	307	249	176	136	76
P1	292	271	290	234	172	132	74
P1	283	259	267	220	171	128	70
P1	269	259	265	224	174	129	67
P1	256	257	281	234	168	132	70
P1	251	261	293	240	154	127	71
P1	272	265	277	235	137	108	65
P1	264	241	256	211	162	106	69
P1	286	263	297	225	170	122	71
P1	338	301	334	251	174	125	73
P1	348	322	340	263	176	125	73
P1	323	313	316	260	177	130	81
P1	298	283	290	251	171	134	85
P1	291	271	278	245	171	134	80
P1	289	270	278	236	175	138	81
P1	282	264	277	228	175	144	84
P1	279	261	271	227	171	143	79
P1	270	261	275	232	171	138	70
P1	256	271	300	234	172	129	69
P1	249	278	312	241	165	120	70
P1	261	274	295	245	141	102	63
P1	283	244	269	220	150	117	72
P1	268	241	261	221	159	127	78
P1	278	244	272	221	154	127	75
P1	305	259	288	232	156	124	68
P1	307	275	293	241	166	129	74
P1	285	277	274	239	168	141	82
P1	280	272	266	234	167	143	87
P1	282	273	272	234	170	138	91
P1	284	277	285	239	180	140	91
P1	273	275	293	245	180	143	91
P1	265	266	289	245	165	141	83
P1	257	256	277	235	154	135	71
P1	251	254	283	229	162	124	66
P1	261	277	311	239	165	116	60
P1	285	293	318	257	150	106	55
P1	262	239	271	210	151	120	81
P1	261	248	284	220	163	135	89
P1	259	235	269	215	165	136	84
P1	263	224	253	208	159	128	77
P1	271	244	265	221	163	131	69
P1	277	263	277	236	175	147	74
P1	278	270	277	235	177	155	84
P1	278	269	273	226	175	147	89
P1	282	273	277	227	174	136	89
P1	283	279	292	235	180	135	88
P1	271	280	299	244	177	136	86
P1	253	270	294	243	164	132	81
P1	230	237	268	222	154	127	80
P1	233	217	249	211	157	123	74
P1	271	275	291	236	160	122	62
P1	323	333	340	270	159	118	54
P1	252	221	218	188	118	104	55
P1	245	230	246	207	147	127	69
P1	244	235	260	220	164	143	79
P1	248	233	259	212	169	143	82
P1	255	232	252	205	171	131	83
P1	266	250	261	220	175	135	82
P1	276	265	286	234	180	150	79
P1	277	268	291	232	182	158	82
P1	276	262	285	222	182	147	90
P1	277	257	277	222	179	132	93
P1	273	254	271	230	173	131	89
P1	261	256	270	232	174	136	82
P1	251	259	277	229	172	132	77
P1	242	253	275	219	166	122	82
P1	242	239	269	218	159	120	79
P1	275	288	310	249	159	123	72
P1	337	355	361	284	163	122	59
P1	265	239	249	206	132	108	68
P1	246	248	255	224	149	127	76
P1	247	252	259	234	166	147	80
P1	253	250	257	231	175	152	83
P1	260	243	248	220	176	144	84
P1	265	245	260	226	172	136	84
P1	267	254	281	234	174	140	79
P1	262	256	287	228	180	150	77
P1	258	254	285	218	185	148	87
P1	260	252	281	224	181	138	94
P1	259	249	271	231	174	136	93
P1	256	250	262	233	172	141	86
P1	261	270	275	230	173	142	75
P1	271	283	297	231	171	129	67
P1	261	286	306	237	162	120	65
P1	275	293	315	252	157	117	65
P1	330	307	330	272	155	111	64
P1	243	258	285	229	145	99	66
P1	262	289	306	253	157	109	72
P1	293	312	318	268	169	125	74
P1	298	301	298	258	177	140	69
P1	287	267	271	239	175	145	74
P1	286	257	277	229	169	138	76
P1	295	275	302	236	172	131	76
P1	290	282	303	244	180	136	73
P1	275	276	288	234	181	143	76
P1	268	271	284	230	175	142	76
P1	269	270	285	234	170	133	78
P1	269	264	275	233	166	131	85
P1	267	258	268	228	166	138	87
P1	270	277	289	231	172	141	77
P1	275	298	312	243	173	134	65
P1	275	294	310	250	165	120	62
P1	254	244	279	224	138	89	57
P1	307	297	328	251	150	87	56
P1	364	360	378	286	165	91	52
P1	366	364	371	298	174	110	56
P1	314	312	318	269	174	134	68
P1	290	274	288	234	171	143	72
P1	321	291	310	235	174	140	71
P1	338	310	322	253	180	133	71
P1	311	289	295	249	178	137	70
P1	283	266	277	234	167	137	63
P1	285	265	278	230	162	127	65
P1	287	261	272	224	162	119	84
P1	269	236	249	213	165	129	96
P1	265	254	271	222	175	141	91
P1	323	268	310	227	142	97	52
P1	386	359	396	293	162	99	54
P1	393	393	420	329	173	112	66
P1	329	346	360	301	175	132	79
P1	255	271	279	241	169	150	84
P1	252	254	264	218	174	153	81
P1	278	271	290	235	184	147	82
P1	267	259	279	235	182	143	86
P1	250	226	250	220	172	140	84
P1	263	240	258	221	166	138	84
P1	283	265	279	231	175	138	88
P1	278	261	275	228	177	140	88
P1	267	257	279	225	167	132	76
P1	298	242	281	217	135	97	54
P1	356	324	371	283	164	116	59
P1	377	368	409	325	181	127	66
P1	327	340	369	307	180	134	79
P1	254	280	292	257	168	140	84
P1	249	274	279	242	172	142	84
P1	279	304	323	266	192	140	86
P1	269	291	321	258	196	138	89
P1	228	240	269	224	183	139	92
P1	227	249	264	221	178	147	94
P1	282	307	324	260	190	157	93
P1	296	316	342	273	191	155	84
P1	276	278	298	244	160	129	64
P1	277	265	284	231	130	94	49
P1	348	309	349	286	172	120	55
P1	334	325	361	294	184	127	57
P1	340	345	361	300	184	125	65
P1	393	392	388	324	186	118	67
P1	438	431	432	349	195	115	65
P1	421	412	422	333	198	117	68
P1	329	335	349	267	191	123	76
P1	271	297	306	238	180	129	78
P1	304	336	354	273	184	136	74
P1	330	351	380	301	187	136	64
P1	301	301	326	268	167	122	63
P1	268	252	262	225	139	100	67
P1	344	338	357	293	184	115	50
P1	389	385	404	329	199	123	54
P1	433	419	423	354	198	119	53
P1	469	439	434	361	187	109	55
P1	463	425	426	345	183	110	59
P1	407	374	385	300	180	113	68
P1	355	336	347	270	178	116	67
P1	346	340	347	279	177	115	55
P1	345	348	362	293	176	115	57
P1	333	330	345	284	171	117	67
P1	305	289	302	255	157	109	66
P1	346	316	330	280	151	103	47
P1	353	325	353	297	175	112	52
P1	314	307	336	293	179	111	56
P1	304	306	320	280	165	104	54
P1	324	321	330	276	153	104	63
P1	348	320	335	276	154	114	71
P1	336	315	322	272	163	122	70
P1	324	314	314	266	165	121	61
P1	323	321	314	264	163	113	57
P1	330	318	324	263	156	104	52
P1	343	245	286	232	123	78	39
P1	305	233	267	224	130	74	48
P1	272	231	258	214	126	73	49
P1	269	244	253	210	121	79	50
P1	289	247	255	218	120	89	52
P1	282	249	253	221	123	96	56
P1	273	250	253	222	130	99	55
P1	269	248	253	216	130	89	49
P1	374	223	233	182	95	43	38
P1	357	194	202	169	92	43	36
P1	336	187	192	158	92	48	35
P1	319	188	202	162	90	58	39
P1	207	228	240	192	158	113	67
P1	212	223	227	193	153	113	65
P1	217	214	213	187	139	109	59
P1	214	233	235	186	145	108	71
P1	238	245	275	215	164	125	78
P1	249	244	289	225	172	139	87
P1	253	245	287	222	172	144	91
P1	258	250	263	217	169	143	92
P1	265	254	257	215	168	139	90
P1	276	258	259	221	165	138	79
P1	286	270	283	229	159	135	71
P1	217	222	224	181	126	85	52
P1	250	261	260	206	146	107	59
P1	277	286	288	225	160	127	72
P1	279	271	290	231	167	137	88
P1	243	232	265	227	163	141	99
P1	242	217	246	219	155	137	101
P1	247	227	246	211	156	137	87
P1	250	232	248	206	160	138	71
P1	250	235	255	207	165	142	70
P1	253	245	269	225	171	142	79
P1	286	273	282	235	170	136	84
P1	318	266	265	220	159	117	72
P1	249	208	215	174	121	92	54
P1	237	235	245	203	143	110	60
P1	250	264	275	224	157	123	66
P1	260	273	283	230	164	129	77
P1	262	248	253	221	162	132	87
P1	232	216	220	208	157	133	91
P1	235	217	221	211	159	129	81
P1	245	243	256	228	162	124	65
P1	249	253	266	231	166	125	68
P1	242	236	266	218	170	138	78
P1	241	232	263	217	175	149	87
P1	271	259	275	233	178	153	89
P1	302	298	302	250	175	145	81
P1	311	301	303	238	164	130	75
P1	295	272	277	208	142	112	67
P1	270	228	230	176	116	96	53
P1	224	174	183	162	96	82	32
P1	241	187	201	171	120	98	45
P1	237	205	218	182	140	118	66
P1	231	228	248	197	149	134	82
P1	230	240	262	212	154	139	86
P1	232	235	250	216	158	134	86
P1	240	221	234	214	158	125	89
P1	250	228	238	214	159	123	84
P1	258	241	250	220	163	125	67
P1	260	257	263	241	168	126	65
P1	265	271	278	251	171	127	77
P1	272	270	286	250	172	133	87
P1	269	250	281	230	171	145	86
P1	257	237	266	218	169	156	83
P1	273	259	279	224	168	154	85
P1	293	285	304	236	166	146	84
P1	304	282	308	233	159	131	75
P1	295	248	267	210	136	113	59
P1	269	200	210	176	109	92	46
P1	241	168	171	162	95	78	44
P1	243	179	181	172	115	98	48
P1	213	197	199	182	136	115	55
P1	208	222	233	194	150	126	69
P1	221	235	250	204	153	134	85
P1	223	226	240	202	144	140	92
P1	222	206	226	199	142	133	89
P1	231	210	238	204	142	121	83
P1	246	233	263	216	148	119	76
P1	253	237	263	223	153	131	72
P1	250	238	249	226	156	139	82
P1	257	242	251	231	158	133	89
P1	270	253	272	235	160	128	86
P1	275	264	278	232	164	133	79
P1	261	245	259	214	160	141	81
P1	248	225	242	205	157	141	88
P1	259	237	259	219	167	139	84
P1	291	271	287	234	175	134	72
P1	306	284	297	238	161	123	60
P1	296	252	265	213	125	108	51
P1	245	185	188	172	125	99	60
P1	245	206	198	181	135	117	65
P1	226	221	228	196	147	128	69
P1	216	233	246	208	154	129	70
P1	227	231	240	208	159	126	77
P1	232	225	224	196	146	125	82
P1	232	206	227	189	131	123	81
P1	233	204	250	193	130	120	77
P1	239	215	258	208	145	125	74
P1	239	227	252	213	150	138	82
P1	237	220	248	210	147	138	92
P1	242	217	248	206	144	130	91
P1	253	219	250	208	153	125	82
P1	263	255	255	222	160	127	75
P1	269	268	265	227	158	133	82
P1	265	253	259	224	156	136	84
P1	251	236	253	218	171	138	78
P1	269	282	293	234	190	133	77
P1	320	338	349	260	186	127	78
P1	346	341	352	262	151	117	67
P1	204	219	214	182	147	111	69
P1	241	247	241	199	148	123	76
P1	243	244	255	214	150	133	83
P1	228	231	246	217	156	131	81
P1	231	222	234	204	163	124	74
P1	247	232	234	196	157	119	77
P1	257	231	248	198	145	117	77
P1	262	224	257	203	138	116	69
P1	256	213	251	202	147	120	64
P1	246	216	236	197	150	120	71
P1	246	229	253	200	147	121	82
P1	250	231	265	208	143	122	85
P1	248	233	251	211	149	124	84
P1	247	238	246	214	156	124	81
P1	265	264	263	223	157	130	78
P1	273	260	272	225	155	137	71
P1	254	239	255	217	167	138	69
P1	271	279	297	230	185	134	78
P1	355	373	385	280	186	124	83
P1	422	432	430	316	163	115	73
P1	411	395	385	293	132	102	54
P1	259	271	266	213	148	115	72
P1	249	247	252	224	151	129	79
P1	217	214	224	206	150	131	77
P1	220	212	227	186	153	125	76
P1	252	233	251	196	157	121	77
P1	275	241	263	217	153	121	77
P1	267	232	256	219	143	118	65
P1	241	212	219	189	146	103	60
P1	258	241	253	215	148	117	71
P1	252	243	261	227	145	122	75
P1	235	221	245	211	152	122	77
P1	249	233	247	203	157	127	74
P1	267	254	261	206	156	137	67
P1	253	235	249	203	153	141	71
P1	265	257	273	221	159	135	76
P1	371	381	380	283	167	124	75
P1	462	477	467	339	164	115	71
P1	470	478	459	339	151	107	62
P1	280	256	259	224	147	111	66
P1	245	230	240	219	151	127	72
P1	203	190	204	182	147	131	75
P1	206	202	208	164	139	122	74
P1	246	232	240	190	144	121	75
P1	267	240	257	215	145	122	66
P1	221	202	218	197	133	101	61
P1	231	212	234	205	132	106	56
P1	233	210	240	204	150	113	64
P1	246	228	244	201	167	126	71
P1	267	256	259	206	163	136	75
P1	254	250	243	206	147	136	79
P1	251	244	246	213	147	131	81
P1	334	338	344	254	161	129	75
P1	462	475	463	326	161	123	67
P1	524	532	508	367	149	105	63
P1	291	237	260	229	142	110	64
P1	236	203	232	209	146	133	74
P1	202	177	199	172	144	139	74
P1	211	199	199	161	140	129	72
P1	241	228	232	190	142	122	73
P1	160	152	186	160	112	82	59
P1	204	168	200	171	115	91	55
P1	225	202	220	186	147	110	60
P1	245	235	245	200	168	122	74
P1	268	260	265	208	164	124	82
P1	280	254	261	209	151	121	81
P1	246	236	240	212	159	129	79
P1	282	299	311	240	173	136	80
P1	457	476	461	318	159	124	71
P1	291	236	263	223	130	110	59
P1	228	199	230	187	136	128	68
P1	205	179	200	169	145	139	73
P1	227	200	200	175	149	138	72
P1	191	171	190	158	128	103	65
P1	205	193	205	181	144	117	69
P1	214	208	228	189	157	116	74
P1	243	224	257	196	156	110	77
P1	284	253	270	210	158	115	74
P1	256	238	259	226	169	132	74
P1	269	291	314	249	174	136	73
P1	466	475	469	315	153	120	65
P1	276	230	258	201	134	116	68
P1	217	202	222	178	139	120	70
P1	205	202	199	176	147	129	73
P1	236	210	207	185	151	130	68
P1	211	219	228	194	162	127	78
P1	221	224	230	202	166	133	82
P1	194	203	231	203	161	128	79
P1	221	221	251	201	157	122	76
P1	285	262	277	218	158	124	75
P1	287	264	287	238	160	131	69
P1	283	281	320	251	159	134	71
P1	462	434	447	291	134	118	68
P1	247	214	232	182	129	115	62
P1	215	203	211	187	138	118	73
P1	204	207	207	192	148	123	81
P1	235	218	228	190	150	120	81
P1	239	256	263	224	175	129	66
P1	267	283	291	248	180	135	79
P1	273	282	293	252	181	141	83
P1	249	253	278	243	177	146	82
P1	239	248	274	227	168	143	83
P1	280	273	275	224	156	131	79
P1	291	264	279	230	151	121	69
P1	297	271	328	238	146	121	69
P1	446	414	456	280	135	117	67
P1	233	202	212	185	127	114	76
P1	216	202	217	186	139	124	81
P1	227	212	234	186	147	120	86
P1	262	273	293	245	180	127	69
P1	311	312	327	277	178	131	76
P1	323	313	328	284	170	134	74
P1	291	282	307	264	166	138	79
P1	255	253	285	235	163	136	84
P1	276	253	267	222	157	124	77
P1	296	254	261	226	152	113	67
P1	295	267	305	230	149	113	61
P1	400	372	404	265	150	119	66
P1	185	198	225	176	137	108	66
P1	265	253	284	231	171	126	77
P1	326	295	326	270	181	134	79
P1	330	294	319	272	169	132	78
P1	285	258	281	244	157	126	76
P1	249	230	261	220	163	124	79
P1	269	248	267	227	167	121	73
P1	307	266	275	244	161	111	67
P1	308	270	279	241	157	110	62
P1	308	285	300	239	166	123	70
P1	416	393	367	281	172	134	77
P1	181	189	199	154	107	102	67
P1	249	233	252	201	147	120	72
P1	306	265	297	238	177	136	84
P1	304	270	302	246	181	143	88
P1	272	254	275	234	172	138	81
P1	249	251	264	233	167	131	73
P1	269	256	274	242	164	122	69
P1	302	267	283	248	159	108	64
P1	329	274	281	241	156	109	62
P1	306	259	267	234	166	124	75
P1	276	262	283	252	174	143	85
P1	367	360	374	305	166	146	86
P1	532	517	510	381	147	126	77
P1	213	213	210	172	123	101	55
P1	254	249	260	202	153	129	73
P1	284	271	296	230	173	152	84
P1	269	261	273	236	147	117	59
P1	276	257	275	231	150	106	57
P1	315	286	292	241	166	108	64
P1	342	315	316	258	172	119	75
P1	318	290	300	263	168	129	74
P1	272	262	266	261	157	138	69
P1	375	366	353	305	150	138	69
P1	539	520	508	384	147	126	68
P1	287	251	276	229	150	109	45
P1	293	280	293	245	155	109	53
P1	306	312	308	261	168	115	67
P1	349	341	347	283	174	116	77
P1	366	345	362	290	170	121	70
P1	322	298	321	266	165	131	60
P1	280	273	278	256	159	140	67
P1	372	359	360	298	156	134	77
P1	494	459	467	352	158	118	75
P1	305	261	283	227	157	101	57
P1	330	311	333	265	162	116	64
P1	319	305	326	269	156	118	64
P1	292	283	305	260	149	114	70
P1	304	297	329	267	153	116	69
P1	322	317	349	279	170	129	66
P1	291	290	312	259	180	137	69
P1	265	262	281	244	171	134	81
P1	327	309	317	265	160	136	87
P1	410	368	369	293	157	132	79
P1	412	374	371	286	150	117	62
P1	228	197	191	157	120	86	49
P1	262	247	254	201	143	99	62
P1	297	274	304	236	157	110	60
P1	296	255	295	232	145	112	53
P1	252	221	259	213	130	104	61
P1	249	249	265	224	137	106	69
P1	289	297	307	259	165	117	72
P1	301	300	312	266	183	132	69
P1	269	259	275	240	182	141	78
P1	253	246	253	226	169	147	90
P1	297	274	282	238	151	145	89
P1	322	294	306	245	128	120	71
P1	333	286	294	229	104	79	47
P1	232	206	209	172	123	94	47
P1	224	202	195	169	118	104	52
P1	218	217	216	182	135	110	59
P1	228	220	234	192	147	108	54
P1	239	217	239	193	143	108	52
P1	250	221	238	192	132	103	58
P1	265	254	262	213	141	98	68
P1	284	276	289	242	160	107	71
P1	286	270	290	249	174	126	65
P1	285	257	273	240	174	138	72
P1	280	256	265	230	165	141	81
P1	276	257	263	225	143	134	81
P1	273	221	242	207	113	115	67
P1	311	163	181	159	82	83	47
P1	238	201	229	192	144	103	54
P1	235	208	224	201	153	121	62
P1	229	223	231	206	161	131	75
P1	227	226	234	206	162	135	77
P1	230	222	222	190	147	129	68
P1	241	222	226	191	135	118	67
P1	271	243	253	211	144	111	72
P1	275	252	277	229	160	117	79
P1	274	247	269	234	168	130	82
P1	284	247	262	229	166	132	80
P1	299	251	267	229	159	126	74
P1	302	253	271	225	145	121	68
P1	272	218	238	194	123	118	61
P1	302	162	169	147	101	103	57
P1	218	192	224	190	145	92	50
P1	235	226	259	217	165	114	70
P1	256	251	274	232	180	141	88
P1	267	259	277	234	180	157	96
P1	260	248	255	215	165	152	85
P1	246	224	234	199	145	132	66
P1	249	215	232	201	144	122	73
P1	260	227	246	215	162	134	86
P1	266	242	250	219	175	148	99
P1	275	248	250	220	172	141	93
P1	289	239	259	224	162	127	76
P1	289	248	273	224	150	125	65
P1	280	267	277	217	140	124	65
P1	305	283	270	210	132	110	66
P1	214	211	232	183	129	94	61
P1	230	236	267	208	136	108	74
P1	247	245	277	227	156	131	86
P1	268	258	274	235	180	152	86
P1	262	248	259	220	165	134	75
P1	254	222	238	206	157	123	69
P1	255	221	236	204	166	139	80
P1	261	244	248	209	178	152	90
P1	270	262	265	223	174	146	93
P1	279	270	284	237	160	134	82
P1	292	306	324	258	150	127	66
P1	334	369	367	281	141	114	57
P1	367	396	384	296	134	94	52
P1	229	217	240	192	134	114	72
P1	235	220	249	194	132	120	76
P1	235	217	246	206	139	120	75
P1	257	249	261	229	173	130	84
P1	257	229	240	205	172	132	74
P1	261	245	245	205	175	140	68
P1	272	270	273	224	176	145	71
P1	268	270	280	235	167	141	86
P1	275	290	305	245	156	131	86
P1	344	379	389	286	145	117	67
P1	448	474	473	349	139	98	50
P1	501	489	481	371	136	79	43
P1	235	210	234	196	144	122	69
P1	238	204	230	189	147	120	69
P1	237	205	224	190	145	107	63
P1	248	223	240	211	161	125	83
P1	241	221	232	199	174	138	83
P1	270	264	269	219	178	144	72
P1	300	300	300	250	172	145	74
P1	275	268	272	241	164	142	85
P1	246	265	269	226	154	134	86
P1	360	389	387	281	142	115	72
P1	517	520	515	374	139	92	49
P1	580	542	532	406	147	77	39
P1	221	205	224	179	133	103	52
P1	230	208	228	183	140	113	60
P1	230	199	216	179	142	109	60
P1	230	201	221	181	139	92	52
P1	247	216	232	199	150	120	75
P1	241	216	234	197	166	130	86
P1	273	256	275	221	167	135	84
P1	293	265	285	236	163	142	82
P1	256	244	258	223	162	149	84
P1	269	303	293	243	155	143	81
P1	399	433	416	321	137	117	67
P1	221	200	224	178	130	104	58
P1	226	212	230	183	137	119	65
P1	225	202	216	183	138	116	63
P1	234	194	209	180	133	96	55
P1	251	220	232	204	147	121	60
P1	256	229	255	217	150	122	74
P1	268	229	260	217	144	119	84
P1	240	212	239	204	146	127	87
P1	264	284	297	229	157	137	78
P1	411	453	448	335	159	129	61
P1	541	570	562	428	144	103	49
P1	225	205	226	186	127	104	64
P1	226	218	236	196	141	127	67
P1	233	206	226	197	146	127	64
P1	257	223	240	218	159	127	61
P1	268	238	263	225	148	125	68
P1	264	224	244	211	132	117	81
P1	225	227	239	198	138	122	85
P1	331	364	377	278	159	124	75
P1	524	544	567	409	166	112	55
P1	225	218	230	193	127	105	64
P1	224	231	245	209	149	129	67
P1	231	209	234	204	153	128	64
P1	245	193	219	188	141	106	59
P1	258	226	230	197	168	124	71
P1	261	243	255	217	179	139	80
P1	272	245	268	225	166	141	87
P1	258	232	249	210	147	141	87
P1	254	272	279	225	150	139	82
P1	359	392	405	308	163	132	73
P1	495	503	526	398	170	120	62
P1	546	520	540	422	171	113	54
P1	486	436	447	363	157	108	48
P1	245	248	243	208	129	103	62
P1	248	252	262	222	151	126	64
P1	238	214	237	204	152	126	67
P1	229	169	195	176	141	114	67
P1	243	235	252	193	168	139	81
P1	249	253	271	207	183	151	95
P1	233	238	259	213	177	152	98
P1	231	232	257	218	165	152	88
P1	286	292	314	254	162	149	76
P1	372	381	401	311	164	138	67
P1	431	428	445	351	166	127	63
P1	429	401	416	339	163	120	59
P1	367	327	338	286	144	106	52
P1	278	249	269	220	142	104	57
P1	269	223	245	208	142	115	64
P1	267	200	218	190	138	117	69
P1	275	215	234	200	140	124	69
P1	276	235	270	215	157	136	75
P1	265	248	282	224	171	145	87
P1	240	247	275	230	170	145	87
P1	263	273	297	248	166	137	77
P1	327	329	353	285	166	131	62
P1	380	370	397	311	164	127	62
P1	397	374	401	315	156	118	64
P1	380	345	365	295	143	106	59
P1	330	301	310	257	124	87	54
P1	285	237	253	212	123	94	57
P1	311	286	300	236	141	107	62
P1	362	315	330	265	152	115	59
P1	374	316	342	283	162	122	63
P1	349	311	346	293	170	129	70
P1	342	326	357	298	173	134	72
P1	366	356	383	304	173	129	67
P1	374	368	392	308	169	120	64
P1	367	357	388	303	162	114	62
P1	349	330	360	287	150	108	56
P1	341	300	323	265	129	96	49
P1	307	277	284	235	106	78	43
P1	266	218	248	196	112	75	45
P1	309	300	324	247	138	93	45
P1	385	348	371	292	151	106	47
P1	415	364	389	316	161	115	60
P1	388	373	399	331	172	126	69
P1	376	383	408	336	184	136	69
P1	377	386	410	331	184	137	65
P1	368	353	385	307	172	128	66
P1	332	314	348	279	156	113	66
P1	306	288	316	258	138	99	57
P1	301	268	283	235	120	87	45
P1	256	164	197	155	99	64	44
P1	278	192	232	189	108	72	40
P1	341	236	269	220	116	82	42
P1	368	259	290	239	124	94	54
P1	327	275	303	254	140	105	60
P1	289	290	315	266	154	113	57
P1	296	301	326	273	157	115	51
P1	322	294	322	266	154	114	57
P1	316	276	306	248	139	103	57
P1	306	261	281	228	121	91	49
P1	276	152	165	139	76	54	39
P1	321	140	156	142	76	48	41
P1	336	136	161	147	85	53	46
P1	331	151	177	158	98	62	45
P1	326	200	220	185	103	66	33
P1	217	135	163	120	76	52	41
P1	236	115	127	92	56	45	39
P1	242	75	87	62	44	41	37
P1	358	141	172	139	89	68	42
P1	346	145	164	128	82	66	42
P1	316	137	150	112	72	61	39
P1	243	122	132	95	64	59	40
P1	189	103	109	80	59	56	44
P1	364	180	199	136	111	92	58
P1	375	191	220	173	131	115	60
P1	377	188	220	180	132	124	63
P1	381	181	210	172	119	115	65
P1	377	174	203	159	107	96	59
P1	318	176	204	143	95	80	49
P1	229	153	176	124	83	68	44
P1	258	222	244	159	138	116	82
P1	287	274	295	209	171	141	88
P1	311	292	317	238	184	155	84
P1	322	293	325	255	184	163	84
P1	340	284	319	256	178	157	91
P1	372	270	300	238	166	138	87
P1	369	245	269	206	142	114	69
P1	318	204	232	169	110	88	47
P1	249	257	263	185	133	127	82
P1	257	288	301	238	177	149	94
P1	270	288	311	260	197	151	93
P1	298	301	330	270	198	146	81
P1	323	334	365	289	193	150	80
P1	333	349	375	303	190	156	87
P1	326	333	347	289	184	153	91
P1	321	293	310	253	171	140	84
P1	329	252	277	217	147	115	67
P1	217	203	211	164	124	120	67
P1	258	259	261	210	150	146	87
P1	267	265	266	235	169	148	89
P1	269	251	263	246	178	136	78
P1	298	271	291	261	181	129	72
P1	348	307	338	279	181	132	74
P1	345	314	345	282	176	144	76
P1	298	296	326	266	171	149	82
P1	269	288	320	257	172	146	85
P1	193	212	205	178	154	147	83
P1	227	224	227	200	165	155	93
P1	239	223	230	202	157	142	93
P1	249	238	241	217	154	127	82
P1	285	277	281	247	161	122	76
P1	329	290	314	259	171	130	73
P1	334	276	321	250	174	136	68
P1	312	274	314	239	172	138	69
P1	300	298	322	256	171	140	79
P1	318	319	337	275	171	141	84
P1	333	303	329	268	161	134	77
P1	326	245	276	222	135	111	59
P1	233	233	219	193	150	130	86
P1	237	228	234	203	160	136	93
P1	233	221	240	202	160	129	84
P1	235	234	243	215	158	125	69
P1	256	248	255	221	150	126	65
P1	284	262	276	228	150	133	69
P1	309	281	305	234	163	144	72
P1	323	301	320	249	177	145	74
P1	322	315	320	262	178	141	79
P1	336	311	325	267	171	135	81
P1	355	310	344	269	163	124	72
P1	361	297	335	258	147	113	57
P1	269	212	224	192	120	98	72
P1	245	217	244	199	150	109	58
P1	240	220	247	211	166	127	54
P1	224	209	234	205	157	143	65
P1	233	223	233	202	144	149	74
P1	275	267	270	231	150	150	80
P1	300	290	297	251	169	147	86
P1	297	275	301	248	177	145	86
P1	304	295	349	259	178	135	76
P1	371	366	416	303	171	115	57
P1	420	403	441	328	154	99	47
P1	262	218	249	203	117	89	49
P1	257	199	205	189	94	85	53
P1	227	172	177	156	95	83	45
P1	214	187	221	168	129	94	45
P1	228	220	258	200	157	118	60
P1	231	233	260	216	168	144	72
P1	238	247	254	224	163	151	70
P1	258	260	265	232	161	141	72
P1	275	246	265	226	165	135	84
P1	279	257	299	228	169	139	84
P1	344	377	430	295	165	129	71
P1	453	511	562	392	156	103	46
P1	251	235	261	204	123	101	59
P1	227	215	224	189	116	99	56
P1	167	170	169	147	112	93	51
P1	173	178	187	144	116	92	59
P1	237	223	249	192	132	97	67
P1	279	269	283	235	151	112	68
P1	294	288	300	250	163	120	65
P1	297	285	291	236	168	127	69
P1	266	250	269	224	174	133	80
P1	282	292	312	238	171	136	82
P1	448	474	486	322	150	117	69
P1	237	216	253	198	121	96	59
P1	223	216	238	193	128	99	62
P1	175	199	200	164	129	104	66
P1	173	182	182	150	123	108	65
P1	235	205	222	186	121	98	61
P1	290	247	269	226	127	92	56
P1	330	285	291	235	136	99	65
P1	313	288	286	232	156	122	81
P1	242	257	277	241	180	143	87
P1	258	300	329	261	178	143	79
P1	229	205	224	194	118	91	53
P1	225	214	230	194	127	98	65
P1	211	203	207	182	131	110	77
P1	206	200	191	171	132	121	73
P1	212	199	215	184	127	117	57
P1	245	219	248	209	124	103	45
P1	294	257	263	217	126	99	59
P1	313	267	259	217	141	110	79
P1	246	248	287	241	170	130	82
P1	269	307	361	265	175	131	75
P1	233	214	225	193	123	102	56
P1	235	196	207	181	127	110	66
P1	236	196	197	173	128	115	67
P1	216	202	212	183	129	115	59
P1	204	217	240	205	135	110	49
P1	273	254	257	211	138	102	45
P1	323	266	263	211	138	101	51
P1	283	261	299	239	153	111	65
P1	260	218	230	192	113	94	55
P1	254	189	205	168	118	96	55
P1	250	192	197	162	121	99	56
P1	224	205	213	181	130	105	62
P1	209	229	245	208	153	110	66
P1	275	262	273	223	167	112	60
P1	333	291	290	228	159	115	52
P1	315	285	297	249	153	127	56
P1	334	354	334	291	169	136	62
P1	245	193	199	169	113	85	50
P1	234	200	200	165	123	92	57
P1	231	218	228	186	141	110	71
P1	226	245	273	218	171	127	79
P1	275	277	294	245	189	138	82
P1	327	303	297	254	180	141	81
P1	310	295	291	265	161	144	71
P1	280	296	285	289	171	147	61
P1	433	396	342	324	190	141	55
P1	231	206	203	188	133	101	68
P1	248	230	256	209	151	120	78
P1	261	260	287	235	166	139	83
P1	275	278	295	255	176	147	86
P1	288	286	291	257	169	141	82
P1	307	291	293	248	151	128	70
P1	284	276	297	251	153	124	59
P1	313	292	295	275	171	131	55
P1	228	200	199	194	138	106	70
P1	249	230	240	219	158	123	84
P1	279	273	286	239	168	141	89
P1	279	273	288	246	161	144	82
P1	275	243	262	232	150	132	73
P1	298	261	283	221	140	110	59
P1	327	302	327	238	137	99	57
P1	319	298	317	263	146	108	63
P1	368	320	313	282	163	121	65
P1	220	226	226	205	162	124	79
P1	267	280	287	235	181	143	91
P1	303	301	317	245	178	145	91
P1	277	262	288	230	163	134	81
P1	267	239	267	222	151	122	67
P1	313	301	309	248	145	108	67
P1	346	335	342	275	147	99	66
P1	329	298	314	280	162	108	63
P1	403	330	339	286	174	125	62
P1	191	222	236	190	154	117	74
P1	250	275	292	228	181	140	88
P1	314	320	341	262	193	148	93
P1	316	315	336	265	189	145	89
P1	271	275	292	246	175	139	81
P1	268	270	273	243	158	122	72
P1	314	302	313	262	149	100	65
P1	312	294	326	271	157	108	60
P1	300	267	292	262	165	137	73
P1	213	217	239	191	133	110	60
P1	222	237	250	210	154	130	72
P1	274	273	283	248	178	147	83
P1	305	303	320	273	190	153	86
P1	294	300	318	262	183	145	82
P1	268	263	283	234	160	125	79
P1	281	254	267	234	145	108	76
P1	293	271	294	252	148	125	74
P1	282	275	293	253	165	152	84
P1	302	266	278	251	171	159	98
P1	387	313	307	273	173	148	102
P1	452	373	362	319	180	134	94
P1	426	372	377	324	185	131	82
P1	330	318	343	284	173	127	65
P1	275	286	311	250	142	106	47
P1	331	315	316	247	110	76	28
P1	372	364	364	272	148	103	60
P1	304	279	293	232	145	113	74
P1	262	241	269	220	144	119	69
P1	254	238	255	213	126	110	59
P1	225	220	221	203	133	114	62
P1	219	213	224	210	157	132	77
P1	247	235	269	230	172	145	79
P1	279	264	307	244	172	143	74
P1	276	267	304	237	160	133	76
P1	262	243	267	224	148	131	86
P1	260	237	255	227	154	141	86
P1	277	259	279	240	174	149	86
P1	279	263	288	241	181	148	89
P1	277	236	267	225	174	144	89
P1	287	232	246	220	166	138	87
P1	294	267	272	237	171	138	80
P1	311	291	297	253	168	134	69
P1	330	272	276	239	136	113	51
P1	348	242	230	208	85	76	32
P1	504	540	569	417	178	92	51
P1	404	424	455	356	165	113	71
P1	328	307	336	278	164	138	89
P1	295	259	288	236	177	151	98
P1	190	176	198	155	118	76	65
P1	206	209	236	189	130	100	65
P1	247	242	261	217	130	111	60
P1	275	254	270	229	130	105	50
P1	265	254	265	222	139	101	55
P1	235	230	252	210	146	114	67
P1	228	213	250	207	146	129	69
P1	236	227	261	213	148	138	67
P1	237	251	273	224	156	143	72
P1	229	250	270	218	156	146	83
P1	225	230	252	214	163	144	85
P1	243	227	257	217	175	141	80
P1	264	231	267	221	180	143	81
P1	279	234	271	221	166	143	81
P1	293	250	277	218	155	140	78
P1	304	292	304	234	163	137	71
P1	322	303	314	248	172	137	65
P1	350	246	255	222	144	122	56
P1	353	144	143	156	89	85	37
P1	463	481	532	420	163	89	60
P1	353	373	421	347	159	117	81
P1	275	263	303	260	165	145	93
P1	279	240	277	229	183	159	95
P1	290	271	306	246	189	159	87
P1	269	267	298	243	180	158	81
P1	184	159	160	140	113	105	69
P1	181	146	154	138	93	82	59
P1	177	157	167	150	89	76	50
P1	210	206	208	178	109	83	41
P1	260	257	265	215	135	92	41
P1	300	297	310	246	148	99	47
P1	304	297	316	250	144	107	55
P1	273	259	281	225	134	119	65
P1	225	219	235	201	138	132	70
P1	202	223	226	196	153	141	78
P1	211	238	247	206	160	143	82
P1	224	236	259	208	161	143	82
P1	228	221	260	211	168	149	83
P1	238	225	262	218	170	155	88
P1	283	242	265	229	162	152	90
P1	308	263	282	235	159	146	84
P1	304	285	308	241	175	145	76
P1	294	294	324	246	187	143	71
P1	326	259	281	225	167	129	65
P1	352	185	197	173	120	99	50
P1	395	404	436	349	159	91	48
P1	343	362	392	318	170	115	69
P1	267	278	306	253	167	147	87
P1	247	230	260	221	168	158	88
P1	276	253	283	232	172	152	76
P1	286	268	296	241	178	143	77
P1	264	245	273	222	177	145	93
P1	233	217	234	198	163	145	100
P1	216	187	196	176	135	130	93
P1	196	152	158	151	97	103	67
P1	184	128	131	122	78	80	38
P1	191	153	148	128	98	71	34
P1	227	220	220	183	124	86	48
P1	279	284	289	236	138	103	54
P1	312	310	322	257	138	108	57
P1	294	286	298	242	142	115	68
P1	246	236	246	212	158	129	82
P1	213	208	220	191	168	141	90
P1	232	225	246	204	170	146	89
P1	243	231	261	213	165	150	87
P1	238	233	268	219	168	156	84
P1	235	251	279	227	171	157	89
P1	249	253	274	233	172	150	91
P1	253	233	257	226	177	143	86
P1	267	271	292	229	184	137	76
P1	339	370	385	278	185	127	67
P1	408	424	430	313	172	109	58
P1	364	398	426	322	184	106	52
P1	315	350	376	294	183	127	72
P1	279	289	310	258	171	143	88
P1	268	267	287	239	169	147	94
P1	272	264	290	234	174	145	91
P1	276	256	281	228	176	142	93
P1	271	238	257	217	166	143	104
P1	250	209	224	198	141	138	108
P1	215	171	185	168	105	118	92
P1	192	146	149	125	82	88	59
P1	193	140	134	112	94	72	43
P1	198	171	175	152	111	89	48
P1	223	219	233	196	116	102	59
P1	256	253	273	223	119	101	56
P1	259	256	275	224	141	108	60
P1	240	236	252	214	169	129	82
P1	230	221	240	207	182	151	98
P1	239	222	250	206	178	159	98
P1	242	220	250	211	170	154	88
P1	240	230	252	221	169	147	81
P1	258	254	277	231	172	144	84
P1	251	250	277	224	177	146	88
P1	231	245	269	220	182	142	84
P1	329	366	364	273	180	129	70
P1	495	534	524	376	174	103	56
P1	413	438	492	349	184	98	58
P1	414	449	494	366	202	104	61
P1	380	401	430	342	199	127	71
P1	316	327	348	294	183	146	87
P1	258	268	295	246	166	152	89
P1	249	253	279	221	162	150	82
P1	271	250	269	217	165	150	91
P1	258	230	246	208	154	145	104
P1	217	187	200	180	121	123	102
P1	183	149	154	138	89	92	79
P1	198	165	185	161	104	92	45
P1	209	185	211	179	104	91	47
P1	221	211	230	194	126	99	51
P1	229	229	240	206	150	122	75
P1	238	232	242	209	167	146	95
P1	235	221	238	203	166	157	96
P1	223	208	233	199	164	147	87
P1	228	227	240	215	166	138	81
P1	261	253	259	227	170	143	85
P1	262	249	261	221	173	152	88
P1	256	275	290	235	174	150	82
P1	374	421	418	318	178	132	72
P1	468	470	543	377	178	103	72
P1	497	506	573	419	206	110	69
P1	454	457	500	396	214	139	68
P1	366	358	382	328	195	153	79
P1	278	271	295	256	165	151	86
P1	248	253	283	221	159	145	88
P1	263	259	281	217	173	152	91
P1	259	244	260	210	171	154	95
P1	220	202	214	185	141	132	90
P1	210	161	169	144	108	95	48
P1	211	168	181	159	112	97	50
P1	206	180	202	175	117	95	57
P1	218	215	228	194	134	108	70
P1	244	236	250	208	153	131	80
P1	254	239	252	210	160	146	86
P1	232	233	248	207	165	146	85
P1	222	241	252	215	168	144	88
P1	246	256	259	222	172	150	93
P1	264	259	263	225	172	156	91
P1	275	294	314	252	171	149	79
P1	340	389	418	325	178	133	69
P1	443	438	498	367	176	117	59
P1	464	459	520	401	193	124	64
P1	411	398	440	366	195	153	76
P1	332	307	328	295	185	168	92
P1	278	258	283	242	172	153	103
P1	264	258	289	229	172	136	107
P1	259	261	287	222	174	145	104
P1	256	242	256	208	168	155	92
P1	231	209	218	186	144	136	72
P1	238	188	193	161	123	106	66
P1	212	177	194	166	121	96	71
P1	215	196	228	183	126	96	64
P1	250	245	276	215	146	116	63
P1	281	276	304	236	163	138	76
P1	269	279	302	238	166	143	86
P1	246	256	271	224	168	143	91
P1	225	234	246	215	174	145	91
P1	243	257	274	231	178	148	87
P1	297	336	373	288	178	136	71
P1	360	418	476	354	184	118	56
P1	393	442	502	381	187	113	53
P1	359	363	406	323	188	126	51
P1	378	381	426	350	192	128	69
P1	337	327	360	315	183	153	93
P1	280	254	276	253	172	168	104
P1	254	239	264	227	171	161	106
P1	251	256	287	234	175	148	103
P1	251	251	284	231	171	152	101
P1	254	228	249	209	156	153	92
P1	240	197	205	171	108	90	50
P1	214	180	195	164	109	88	51
P1	240	206	232	184	129	97	52
P1	279	260	289	224	145	115	60
P1	300	283	309	242	152	123	72
P1	280	258	283	230	160	129	81
P1	251	245	267	222	173	134	81
P1	281	322	350	271	184	131	76
P1	382	447	493	365	189	114	57
P1	468	528	592	439	191	98	42
P1	473	519	584	441	189	101	48
P1	411	420	467	371	168	110	52
P1	309	311	357	287	177	120	64
P1	336	341	389	318	194	131	77
P1	309	314	351	294	193	153	95
P1	265	262	286	242	174	168	101
P1	240	240	260	220	161	171	98
P1	239	247	278	234	166	168	97
P1	241	237	277	239	171	164	93
P1	254	217	248	218	160	149	84
P1	267	212	226	185	124	92	57
P1	293	247	265	217	133	100	61
P1	295	276	294	231	150	115	64
P1	324	349	370	272	172	123	62
P1	413	466	498	356	189	113	51
P1	510	566	614	449	193	96	36
P1	556	593	653	498	194	95	39
P1	517	531	590	471	190	110	46
P1	424	402	443	377	169	109	50
P1	340	270	286	259	133	88	43
P1	258	250	291	237	132	96	60
P1	281	280	322	264	167	120	75
P1	268	285	320	251	187	146	89
P1	258	273	299	227	179	166	96
P1	259	261	285	227	163	175	104
P1	261	248	278	242	163	173	106
P1	253	229	262	239	166	156	98
P1	311	279	289	225	139	100	52
P1	402	397	417	303	165	106	46
P1	515	520	557	403	187	104	42
P1	567	571	620	464	195	107	41
P1	534	534	584	465	198	120	48
P1	444	435	476	409	190	128	55
P1	348	316	339	316	163	114	52
P1	280	224	231	225	126	84	41
P1	185	174	186	169	110	80	52
P1	200	190	205	178	136	108	64
P1	222	217	236	189	147	131	78
P1	249	230	256	212	144	141	87
P1	377	327	352	275	159	99	48
P1	447	417	459	360	187	117	59
P1	463	441	490	396	201	134	64
P1	413	405	444	375	199	142	66
P1	345	346	363	326	181	132	63
P1	294	279	284	264	148	106	53
P1	310	303	353	286	177	123	70
P1	310	316	369	305	184	135	71
P1	327	333	363	301	174	132	62
P1	309	232	236	190	119	94	49
P1	311	218	223	178	118	94	48
P1	308	206	212	166	115	92	48
P1	292	195	201	156	109	84	55
P1	300	271	273	222	154	130	77
P1	293	273	269	228	158	141	74
P1	289	269	260	230	158	145	76
P1	290	261	257	229	157	142	83
P1	299	241	251	220	150	131	82
P1	309	215	230	194	128	112	71
P1	282	262	280	240	157	140	65
P1	282	272	281	245	172	154	79
P1	286	283	282	249	177	154	86
P1	286	303	289	256	174	145	86
P1	287	301	297	265	174	145	80
P1	291	282	297	263	170	150	79
P1	327	260	279	248	156	141	81
P1	375	248	251	218	127	117	72
P1	380	230	213	181	99	88	58
P1	269	238	253	222	136	124	65
P1	264	232	246	215	147	136	74
P1	276	261	263	222	160	130	81
P1	292	286	289	235	162	120	76
P1	298	283	293	244	161	125	68
P1	297	274	293	249	164	143	72
P1	307	288	307	255	171	152	84
P1	358	312	315	264	165	145	87
P1	391	304	290	251	145	129	79
P1	349	258	236	204	108	104	64
P1	236	189	175	138	66	71	45
P1	273	224	226	197	117	98	60
P1	256	211	218	185	113	104	64
P1	250	214	224	186	124	113	69
P1	244	231	243	196	139	119	68
P1	255	248	263	217	145	122	69
P1	264	251	269	222	149	131	75
P1	269	236	257	225	157	141	84
P1	275	256	271	231	168	145	93
P1	293	299	314	260	180	145	96
P1	331	315	326	270	175	143	90
P1	357	280	273	236	143	124	74
P1	351	200	171	162	89	84	54
P1	222	194	201	178	105	92	55
P1	235	209	220	186	115	103	59
P1	242	218	232	195	133	117	61
P1	247	229	241	207	139	126	64
P1	246	241	254	218	142	131	74
P1	245	250	266	227	149	141	85
P1	251	247	259	230	158	145	87
P1	262	244	257	228	163	138	86
P1	268	256	278	236	171	129	84
P1	275	271	290	240	174	130	79
P1	318	248	255	221	156	125	73
P1	359	181	177	173	118	99	58
P1	220	214	227	193	135	120	64
P1	260	232	245	205	142	125	73
P1	274	246	258	214	145	129	80
P1	260	259	271	222	150	136	79
P1	267	273	289	241	160	141	74
P1	282	282	302	252	165	137	74
P1	284	270	285	238	172	134	72
P1	257	254	269	229	181	134	72
P1	290	271	285	252	181	132	72
P1	359	292	310	280	166	115	64
P1	205	194	201	168	125	113	62
P1	198	192	204	173	132	122	79
P1	235	222	240	191	139	127	88
P1	265	236	258	203	146	134	86
P1	258	240	260	208	153	136	72
P1	271	276	289	237	161	133	71
P1	294	298	314	259	166	135	71
P1	271	273	291	242	172	143	73
P1	268	295	310	255	184	148	75
P1	385	436	443	358	183	134	65
P1	516	556	561	454	169	100	56
P1	252	237	238	193	142	120	76
P1	224	209	226	182	147	132	87
P1	220	205	232	185	140	134	83
P1	213	206	230	188	138	131	76
P1	235	238	252	206	154	130	69
P1	291	296	297	248	169	128	69
P1	311	307	304	263	165	129	77
P1	256	250	270	231	163	140	83
P1	309	335	360	266	177	145	83
P1	524	559	563	415	171	124	71
P1	247	219	204	172	115	98	60
P1	265	244	234	203	123	106	69
P1	266	244	259	212	149	123	79
P1	256	231	262	205	160	135	79
P1	234	210	232	190	144	128	72
P1	192	192	204	178	127	112	64
P1	235	240	252	203	146	114	65
P1	339	318	320	258	168	125	67
P1	358	317	310	273	169	132	77
P1	269	245	261	228	165	136	82
P1	320	321	368	240	178	135	82
P1	561	567	579	403	170	112	69
P1	185	164	178	130	123	106	61
P1	226	196	192	164	144	130	76
P1	253	209	187	175	142	132	78
P1	245	206	195	183	135	122	71
P1	233	206	232	193	141	120	71
P1	240	223	253	201	153	127	72
P1	239	227	232	196	150	124	76
P1	224	216	220	184	138	115	76
P1	256	242	269	200	142	117	70
P1	341	292	315	240	157	126	67
P1	346	292	298	253	166	134	76
P1	254	253	283	220	177	139	83
P1	329	353	400	238	183	130	79
P1	575	587	586	398	168	100	62
P1	162	159	163	110	115	103	60
P1	199	200	216	166	150	136	80
P1	238	227	238	204	171	159	90
P1	251	232	226	210	168	159	84
P1	234	213	214	199	151	141	73
P1	215	208	220	190	139	126	72
P1	227	217	227	196	146	128	76
P1	231	230	224	201	154	134	82
P1	239	241	241	201	151	136	77
P1	286	260	279	207	139	129	64
P1	319	265	285	218	140	124	64
P1	278	248	274	225	160	129	77
P1	255	303	346	220	183	134	84
P1	449	478	500	274	182	122	74
P1	131	141	144	114	113	101	62
P1	176	183	205	157	150	134	85
P1	217	213	248	197	174	156	100
P1	245	232	267	225	181	164	98
P1	244	238	263	235	165	157	87
P1	229	236	253	227	141	138	77
P1	230	233	244	213	135	129	81
P1	232	230	225	204	148	135	87
[truncated: 27,585 more rows]
