# Supplementary material for: Diffusion weighted imaging in patients with rectal cancer: Comparison between Gaussian and non-Gaussian models
Source: PLoS One. 2017 Sep 1;12(9):e0184197. doi: 10.1371/journal.pone.0184197 (PMC5593499; doi:10.1371/journal.pone.0184197)
Supplement: S1 Dataset — The derived DWI parameters from the four examined models and the statistical analysis results are provided in csv format. (ZIP) [file pone.0184197.s001.zip › PLOS_data/dataPLOS_TABLE2_gof.csv]

Patients	Model	adjR2	RMSE	SSE
P1	ADC	0.59	58.54	23987.6
P1	ADC	0.55	62.24	27118.35
P1	ADC	0.49	63.89	28571.86
P1	ADC	0.5	59.57	24839.59
P1	ADC	0.88	34.21	8190.37
P1	ADC	0.91	32.66	7465.61
P1	ADC	0.85	45.6	14558.26
P1	ADC	0.79	52.17	19050.01
P1	ADC	0.81	43.4	13186.61
P1	ADC	0.88	28.05	5507.23
P1	ADC	0.72	56.44	22298.03
P1	ADC	0.89	33.1	7670.12
P1	ADC	0.97	19.34	2618.08
P1	ADC	0.98	13.59	1293.1
P1	ADC	0.96	20.57	2961.13
P1	ADC	0.82	39.05	10675.86
P1	ADC	0.69	53.93	20359.62
P1	ADC	0.65	59.39	24693.27
P1	ADC	0.68	55.01	21181.35
P1	ADC	0.62	48.47	16448.28
P1	ADC	0.54	36.11	9126.91
P1	ADC	0.5	23.55	3883.73
P1	ADC	0.64	82.74	47925.63
P1	ADC	0.49	85.96	51727.25
P1	ADC	0.71	55.95	21909.36
P1	ADC	0.97	19.45	2648.32
P1	ADC	0.98	18.18	2313.08
P1	ADC	0.96	23.13	3743.94
P1	ADC	0.8	49.5	17149.92
P1	ADC	0.71	57.41	23068.47
P1	ADC	0.75	53.74	20213.04
P1	ADC	0.82	49.07	16854.34
P1	ADC	0.84	44.16	13651.83
P1	ADC	0.85	37.72	9957.91
P1	ADC	0.79	33.05	7648.33
P1	ADC	0.85	59.94	25148.89
P1	ADC	0.82	65.14	29702.9
P1	ADC	0.77	60.11	25290.52
P1	ADC	0.89	35.73	8934.72
P1	ADC	0.95	28.55	5707.25
P1	ADC	0.95	34.38	8271.85
P1	ADC	0.94	34.64	8397.87
P1	ADC	0.94	29.33	6022.48
P1	ADC	0.89	33.94	8063.62
P1	ADC	0.85	40.25	11339.85
P1	ADC	0.87	42.24	12486.84
P1	ADC	0.89	42.05	12375.74
P1	ADC	0.86	46.68	15251.61
P1	ADC	0.8	45.64	14579.24
P1	ADC	0.89	52.08	18988.7
P1	ADC	0.92	43.13	13021.38
P1	ADC	0.96	24.74	4282.94
P1	ADC	0.96	20.32	2889.49
P1	ADC	0.91	37.16	9666.45
P1	ADC	0.89	50.2	17641.65
P1	ADC	0.9	43.93	13511.05
P1	ADC	0.96	24.14	4080.7
P1	ADC	0.94	26.36	4864.63
P1	ADC	0.89	35.76	8949.49
P1	ADC	0.88	38.93	10607.12
P1	ADC	0.87	40.7	11596.04
P1	ADC	0.88	39.98	11187.95
P1	ADC	0.86	37.41	9795.02
P1	ADC	0.97	20.24	2867.65
P1	ADC	0.94	29.36	6032.57
P1	ADC	0.95	26.49	4913.18
P1	ADC	0.95	26.32	4849.37
P1	ADC	0.92	28.85	5824.46
P1	ADC	0.87	38.43	10338.42
P1	ADC	0.88	40.74	11619.66
P1	ADC	0.94	30.19	6378.23
P1	ADC	0.96	22.99	3699.6
P1	ADC	0.93	31.08	6760.37
P1	ADC	0.91	35.36	8750.39
P1	ADC	0.88	40.02	11210.83
P1	ADC	0.91	34.03	8108.38
P1	ADC	0.96	21.83	3335.78
P1	ADC	0.94	24.07	4054.55
P1	ADC	0.75	47.56	15830.53
P1	ADC	0.96	22.48	3536.82
P1	ADC	0.95	21.94	3370.9
P1	ADC	0.9	35.15	8648.64
P1	ADC	0.89	40.03	11218.9
P1	ADC	0.84	46.47	15119.3
P1	ADC	0.85	42.06	12385.32
P1	ADC	0.93	28.98	5877.34
P1	ADC	0.96	23.45	3849.81
P1	ADC	0.96	24.19	4095.25
P1	ADC	0.94	30.51	6517.55
P1	ADC	0.93	33.31	7767.78
P1	ADC	0.93	32.68	7476.63
P1	ADC	0.94	28.44	5661.55
P1	ADC	0.96	23.5	3866.39
P1	ADC	0.94	29.46	6074.74
P1	ADC	0.79	54.96	21142.82
P1	ADC	0.59	70.04	34336.42
P1	ADC	0.89	38.92	10601.72
P1	ADC	0.86	40.75	11621.72
P1	ADC	0.89	35.59	8865
P1	ADC	0.92	31.91	7126.84
P1	ADC	0.88	40.82	11661.5
P1	ADC	0.9	36.94	9551.41
P1	ADC	0.93	34.11	8142.12
P1	ADC	0.96	27.07	5130.13
P1	ADC	0.95	29.13	5938.79
P1	ADC	0.94	29.98	6291.27
P1	ADC	0.95	28.91	5849.15
P1	ADC	0.95	29.97	6287.07
P1	ADC	0.94	30.88	6675.46
P1	ADC	0.89	41.33	11958.26
P1	ADC	0.81	58.8	24200.26
P1	ADC	0.78	71.15	35438.86
P1	ADC	0.85	57.27	22959.13
P1	ADC	0.9	38.76	10517.33
P1	ADC	0.92	32.15	7235.06
P1	ADC	0.93	29.67	6164.07
P1	ADC	0.88	37.07	9618.28
P1	ADC	0.87	41.66	12146.22
P1	ADC	0.89	39.33	10826.29
P1	ADC	0.9	38.04	10129.35
P1	ADC	0.91	36.13	9139.87
P1	ADC	0.93	31.2	6813.65
P1	ADC	0.96	24.1	4064.08
P1	ADC	0.97	24.5	4202.1
P1	ADC	0.95	29.26	5991.18
P1	ADC	0.89	41.58	12105.15
P1	ADC	0.8	58.93	24312.39
P1	ADC	0.79	73.92	38245.07
P1	ADC	0.92	34.28	8227.82
P1	ADC	0.9	38.64	10450.62
P1	ADC	0.91	32.72	7492.87
P1	ADC	0.9	32.7	7486.29
P1	ADC	0.91	30.1	6342.46
P1	ADC	0.9	32.52	7401.16
P1	ADC	0.85	41.96	12325.29
P1	ADC	0.88	38.54	10396.3
P1	ADC	0.96	23.57	3888.09
P1	ADC	0.98	18.39	2368.08
P1	ADC	0.96	26.77	5015.7
P1	ADC	0.93	32.96	7604.54
P1	ADC	0.98	19.7	2715.28
P1	ADC	0.95	29.11	5930.43
P1	ADC	0.94	25.69	4618.99
P1	ADC	0.96	18.48	2389.74
P1	ADC	0.92	29.07	5914.5
P1	ADC	0.83	45.18	14290.66
P1	ADC	0.78	50.13	17592
P1	ADC	0.91	31.81	7084.16
P1	ADC	0.96	22.75	3624.02
P1	ADC	0.96	24.95	4357.2
P1	ADC	0.91	37.94	10076.01
P1	ADC	0.86	51.05	18245.02
P1	ADC	0.98	23.25	3784.96
P1	ADC	0.97	25.06	4396.54
P1	ADC	0.95	25.74	4637.67
P1	ADC	0.95	21.49	3231.43
P1	ADC	0.95	24.25	4115.06
P1	ADC	0.88	40.62	11551.39
P1	ADC	0.81	48.67	16584.31
P1	ADC	0.89	36.81	9487.05
P1	ADC	0.92	32.85	7554.92
P1	ADC	0.87	45.4	14428.58
P1	ADC	0.84	51.54	18592.24
P1	ADC	0.88	47.88	16047.61
P1	ADC	0.97	23.88	3990.41
P1	ADC	0.98	21.62	3272.23
P1	ADC	0.95	32.29	7297.71
P1	ADC	0.91	34.66	8410.65
P1	ADC	0.94	27.89	5444.99
P1	ADC	0.97	20.88	3051.4
P1	ADC	0.95	25.58	4579.84
P1	ADC	0.94	28.36	5631.17
P1	ADC	0.95	26.02	4739.32
P1	ADC	0.9	38.61	10432.99
P1	ADC	0.86	46.71	15274.37
P1	ADC	0.91	37.09	9630.59
P1	ADC	0.96	26.71	4992.5
P1	ADC	0.94	35.81	8978.61
P1	ADC	0.95	38.35	10297.62
P1	ADC	0.95	32.38	7341.12
P1	ADC	0.93	30.78	6630.88
P1	ADC	0.93	27.75	5389.06
P1	ADC	0.95	29.6	6131.22
P1	ADC	0.95	27.77	5399.74
P1	ADC	0.93	30.52	6520.77
P1	ADC	0.97	20.98	3081.04
P1	ADC	0.98	19.78	2738.85
P1	ADC	0.93	34.61	8384.9
P1	ADC	0.91	36.29	9217.76
P1	ADC	0.96	22.34	3494.25
P1	ADC	0.97	23.07	3726.36
P1	ADC	0.96	28.19	5563.62
P1	ADC	0.91	44.69	13977.5
P1	ADC	0.89	40.99	11763.13
P1	ADC	0.95	33.24	7736.01
P1	ADC	0.96	26.78	5020.04
P1	ADC	0.96	23.55	3881.67
P1	ADC	0.93	30.29	6420.59
P1	ADC	0.92	38.73	10499.65
P1	ADC	0.89	44.71	13995.81
P1	ADC	0.87	42.3	12522.57
P1	ADC	0.93	31.19	6808.83
P1	ADC	0.97	22.07	3410.51
P1	ADC	0.97	24.35	4151.21
P1	ADC	0.95	27.25	5196.42
P1	ADC	0.98	16.55	1916.25
P1	ADC	0.98	15.31	1641.41
P1	ADC	0.95	25.48	4544.92
P1	ADC	0.91	38.09	10155.73
P1	ADC	0.9	45.39	14423.32
P1	ADC	0.82	25.57	4578.07
P1	ADC	0.95	27.57	5319.11
P1	ADC	0.97	25.77	4650.05
P1	ADC	0.96	29.87	6244.99
P1	ADC	0.89	44.04	13579.61
P1	ADC	0.79	56.37	22242.15
P1	ADC	0.82	52.3	19150.4
P1	ADC	0.86	44.44	13824.34
P1	ADC	0.88	40.18	11302.9
P1	ADC	0.91	37.33	9753.64
P1	ADC	0.93	36.9	9531.63
P1	ADC	0.94	34.27	8220.54
P1	ADC	0.94	30.22	6394.11
P1	ADC	0.95	24.17	4088.5
P1	ADC	0.93	27.22	5186.79
P1	ADC	0.91	30.85	6662.41
P1	ADC	0.9	37.03	9596.71
P1	ADC	0.88	47.6	15859.18
P1	ADC	0.89	31.66	7017.66
P1	ADC	0.93	39.04	10669.14
P1	ADC	0.94	41.96	12326.7
P1	ADC	0.92	45.43	14446.03
P1	ADC	0.85	50.51	17857.48
P1	ADC	0.69	59.45	24741.17
P1	ADC	0.81	42.77	12805.86
P1	ADC	0.94	24.01	4036.38
P1	ADC	0.96	20.89	3056.15
P1	ADC	0.9	36.6	9377.75
P1	ADC	0.86	48.27	16312.09
P1	ADC	0.89	41.2	11883.43
P1	ADC	0.93	31.73	7048.95
P1	ADC	0.91	32.77	7518.74
P1	ADC	0.9	33.73	7963.27
P1	ADC	0.95	27.81	5414.13
P1	ADC	0.96	27.33	5228.94
P1	ADC	0.93	37.36	9771.7
P1	ADC	0.74	74.78	39147.49
P1	ADC	0.65	94.64	62694.44
P1	ADC	0.6	95.11	63322.56
P1	ADC	0.72	63.92	28601.54
P1	ADC	0.97	18.45	2383.13
P1	ADC	0.99	10.21	729.46
P1	ADC	0.98	14.48	1467.93
P1	ADC	0.93	25.98	4723.12
P1	ADC	0.87	35.38	8760.13
P1	ADC	0.82	45.69	14612.38
P1	ADC	0.86	43.68	13357.19
P1	ADC	0.93	31.07	6756.05
P1	ADC	0.92	30.83	6655.37
P1	ADC	0.85	41.14	11846.22
P1	ADC	0.86	46.93	15414.68
P1	ADC	0.95	30.07	6328.85
P1	ADC	0.97	23.74	3944.2
P1	ADC	0.85	69.43	33743.01
P1	ADC	0.73	87.72	53868.48
P1	ADC	0.61	82.34	47455.99
P1	ADC	0.84	35.49	8817.34
P1	ADC	0.94	25.13	4421.8
P1	ADC	0.98	20.72	3003.94
P1	ADC	0.97	22.1	3418.83
P1	ADC	0.92	32.68	7474.31
P1	ADC	0.71	51.59	18628.66
P1	ADC	0.73	51.96	18901.12
P1	ADC	0.89	36.28	9212.1
P1	ADC	0.95	24.41	4170.5
P1	ADC	0.92	30.33	6437.42
P1	ADC	0.83	42.99	12939.53
P1	ADC	0.88	39.12	10714.01
P1	ADC	0.94	28.09	5523.67
P1	ADC	0.92	32.94	7595.55
P1	ADC	0.97	39.02	10655.33
P1	ADC	0.98	28.28	5598.63
P1	ADC	0.98	23.66	3919.89
P1	ADC	0.97	24.28	4127.51
P1	ADC	0.97	25.65	4605.5
P1	ADC	0.96	27.77	5398.88
P1	ADC	0.98	19.6	2689.53
P1	ADC	0.94	27.82	5416.91
P1	ADC	0.86	40.81	11656.49
P1	ADC	0.86	41.51	12062.44
P1	ADC	0.9	34.71	8433.74
P1	ADC	0.91	30.84	6657.7
P1	ADC	0.95	19.5	2661.95
P1	ADC	0.95	20.72	3004.23
P1	ADC	0.94	25.18	4438.79
P1	ADC	0.92	35.94	9042.23
P1	ADC	0.93	40.83	11669.9
P1	ADC	0.99	25.55	4570.29
P1	ADC	0.97	34.54	8350.48
P1	ADC	0.96	34.01	8094.53
P1	ADC	0.96	30.18	6375.06
P1	ADC	0.96	29.69	6170.6
P1	ADC	0.97	25.35	4497.14
P1	ADC	0.97	20.87	3049.08
P1	ADC	0.92	33.51	7859.35
P1	ADC	0.87	42.74	12784.43
P1	ADC	0.92	30.73	6611.56
P1	ADC	0.97	17.14	2056.31
P1	ADC	0.97	20.98	3081.51
P1	ADC	0.98	23.25	3783.08
P1	ADC	0.97	29.31	6011.75
P1	ADC	0.98	26.74	5006.68
P1	ADC	0.98	28.76	5791.04
P1	ADC	0.93	54.32	20653.2
P1	ADC	0.96	40.36	11402.67
P1	ADC	0.98	28.64	5740.31
P1	ADC	0.95	37.51	9851.04
P1	ADC	0.96	30.44	6487.06
P1	ADC	0.94	35.45	8794.52
P1	ADC	0.94	33.9	8042.79
P1	ADC	0.92	36.85	9506.45
P1	ADC	0.91	37.25	9714.03
P1	ADC	0.96	25.69	4618.81
P1	ADC	0.96	22.78	3630.94
P1	ADC	0.95	27.93	5462.52
P1	ADC	0.98	26.6	4951.71
P1	ADC	0.99	28.18	5558.99
P1	ADC	0.99	31.01	6732.75
P1	ADC	0.99	24.29	4130.33
P1	ADC	0.91	45.54	14518.44
P1	ADC	0.95	33.11	7673.63
P1	ADC	0.98	22.48	3537.84
P1	ADC	0.97	30.34	6443
P1	ADC	0.94	39.02	10660.52
P1	ADC	0.93	40.81	11660.01
P1	ADC	0.96	28.31	5610.13
P1	ADC	0.97	25.7	4621.67
P1	ADC	0.97	24.31	4137.18
P1	ADC	0.96	28.43	5659.27
P1	ADC	0.93	43.73	13385.62
P1	ADC	0.98	19.93	2781.63
P1	ADC	0.97	30.22	6393.59
P1	ADC	0.93	42.08	12396.83
P1	ADC	0.91	43.85	13462.6
P1	ADC	0.95	33.84	8017.54
P1	ADC	0.96	35.93	9035.4
P1	ADC	0.96	38.05	10133.14
P1	ADC	0.97	29.66	6157.71
P1	ADC	0.98	23.11	3739.06
P1	ADC	0.97	36.35	9250.15
P1	ADC	0.96	35.09	8618.43
P1	ADC	0.93	40.6	11537.08
P1	ADC	0.93	37.66	9930.41
P1	ADC	0.96	35.1	8624.74
P1	ADC	0.97	34.73	8445.04
P1	ADC	0.98	31.5	6946.72
P1	ADC	0.97	30.17	6372.14
P1	ADC	0.98	22.85	3654.05
P1	ADC	0.99	22.5	3543.05
P1	ADC	0.98	29.8	6217.71
P1	ADC	0.88	62.54	27377.41
P1	ADC	0.89	62.5	27346.78
P1	ADC	0.9	56.29	22181.21
P1	ADC	0.95	36.75	9454.07
P1	ADC	0.96	34.47	8315.31
P1	ADC	0.97	30.71	6601.4
P1	ADC	0.97	35.28	8713.78
P1	ADC	0.98	29.83	6227.08
P1	ADC	0.79	72.74	37034.44
P1	ADC	0.86	62.91	27699.58
P1	ADC	0.89	53.57	20086.54
P1	ADC	0.94	39.34	10835.69
P1	ADC	0.96	31.67	7022.23
P1	ADC	0.98	23.45	3850.39
P1	ADC	0.98	24.26	4120.51
P1	ADC	0.8	68.61	32951.49
P1	ADC	0.92	42.28	12514.16
P1	ADC	0.98	26.26	4828.82
P1	ADC	0.97	29.5	6093.6
P1	ADC	0.54	45.89	14744.1
P1	ADC	0.71	44.17	13657.1
P1	ADC	0.79	41.89	12280.51
P1	ADC	0.77	43.11	13009.61
P1	ADC	0.77	41.16	11856.27
P1	ADC	0.74	41.6	12116.38
P1	ADC	0.76	40.82	11664.97
P1	ADC	0.75	41.44	12022.52
P1	ADC	0.82	31.59	6987.35
P1	ADC	0.8	25.81	4661.33
P1	ADC	0	44.42	13813.43
P1	ADC	0.81	32.56	7421.17
P1	ADC	0.74	43.59	13302.05
P1	ADC	0.74	42.81	12831.27
P1	ADC	0.77	42.79	12818.31
P1	ADC	0.82	41.21	11887.68
P1	ADC	0.89	31.6	6991.86
P1	ADC	0.94	22.84	3652.86
P1	ADC	0.96	19.49	2659.37
P1	ADC	0.95	23.27	3789.55
P1	ADC	0.74	55.36	21456.8
P1	ADC	0.61	68.63	32971.46
P1	ADC	0.49	76.45	40907.36
P1	ADC	0.43	70.8	35084.51
P1	ADC	0.33	54.31	20647.96
P1	ADC	0.91	24.93	4351.83
P1	ADC	0.91	29.26	5991.61
P1	ADC	0.91	29.84	6233.22
P1	ADC	0.92	27.4	5256.87
P1	ADC	0.88	34.83	8493.09
P1	ADC	0.83	42.42	12595.18
P1	ADC	0.89	35.79	8967.34
P1	ADC	0.95	24.53	4213.27
P1	ADC	0.96	21.8	3326
P1	ADC	0.94	27.27	5204.4
P1	ADC	0.86	40.65	11566.62
P1	ADC	0.73	57.49	23132.85
P1	ADC	0.56	80.41	45254.75
P1	ADC	0.53	78.67	43324.71
P1	ADC	0.55	61.78	26718.95
P1	ADC	0.86	29.09	5922.42
P1	ADC	0.97	14.09	1389.38
P1	ADC	0.98	13.37	1251.73
P1	ADC	0.93	25.59	4585.44
P1	ADC	0.9	32.17	7244
P1	ADC	0.93	29.4	6048.95
P1	ADC	0.89	36.15	9148.9
P1	ADC	0.84	44.85	14079
P1	ADC	0.85	46.38	15058.34
P1	ADC	0.92	35.48	8814.18
P1	ADC	0.98	16.49	1902.49
P1	ADC	0.99	10.79	815.33
P1	ADC	0.97	15.27	1631.47
P1	ADC	0.86	38.72	10496.41
P1	ADC	0.79	48.03	16149.91
P1	ADC	0.78	44.94	14136.4
P1	ADC	0.5	67.8	32178.52
P1	ADC	0.97	16.25	1847.51
P1	ADC	0.97	15.8	1747.46
P1	ADC	0.92	27.96	5471.65
P1	ADC	0.86	36.81	9483.55
P1	ADC	0.98	16.16	1827.73
P1	ADC	0.98	14.79	1531.87
P1	ADC	0.95	23.11	3739.44
P1	ADC	0.9	35.7	8923
P1	ADC	0.96	26.1	4767.95
P1	ADC	0.99	15.08	1591.34
P1	ADC	0.98	16.02	1797.36
P1	ADC	0.91	31.04	6744.92
P1	ADC	0.9	32.53	7407.5
P1	ADC	0.91	31.1	6772.44
P1	ADC	0.82	43.81	13437.88
P1	ADC	0.7	60.46	25591.4
P1	ADC	0.96	20.9	3056.23
P1	ADC	0.99	12.47	1088.61
P1	ADC	0.95	21.35	3191.77
P1	ADC	0.97	14.76	1524.12
P1	ADC	0.98	13.38	1253.99
P1	ADC	0.99	9.74	663.76
P1	ADC	0.96	22.69	3602.54
P1	ADC	0.93	31.24	6830.9
P1	ADC	0.94	31.14	6788.04
P1	ADC	0.95	28.23	5576.63
P1	ADC	0.85	48.99	16800.03
P1	ADC	0.73	62.83	27634.1
P1	ADC	0.91	32.97	7608.29
P1	ADC	0.97	19.18	2576.04
P1	ADC	0.92	30.45	6489.68
P1	ADC	0.62	68.68	33022.5
P1	ADC	0.91	37.09	9632.04
P1	ADC	0.97	18.99	2523.17
P1	ADC	0.99	10.04	705.94
P1	ADC	0.98	13.63	1300.29
P1	ADC	0.95	22.53	3552.4
P1	ADC	0.9	34.33	8250.36
P1	ADC	0.83	52.33	19170.46
P1	ADC	0.91	42.09	12398.43
P1	ADC	0.94	32.33	7318.21
P1	ADC	0.94	31.73	7048.36
P1	ADC	0.93	31.62	6999.53
P1	ADC	0.9	36.46	9306.62
P1	ADC	0.9	35.37	8757.3
P1	ADC	0.95	24.33	4143.71
P1	ADC	0.99	11.17	873.55
P1	ADC	0.98	16.42	1886.64
P1	ADC	0.86	43.7	13367.63
P1	ADC	0.89	44.62	13934.56
P1	ADC	0.93	27.64	5349.1
P1	ADC	0.91	30.11	6348.28
P1	ADC	0.87	45.07	14219.11
P1	ADC	0.88	46.85	15365.72
P1	ADC	0.79	57.53	23171.04
P1	ADC	0.76	57.09	22811.19
P1	ADC	0.9	39.65	11002.35
P1	ADC	0.95	29.03	5899.64
P1	ADC	0.96	24.52	4208.87
P1	ADC	0.96	22.63	3585.32
P1	ADC	0.94	27.95	5466.74
P1	ADC	0.96	23.26	3786.37
P1	ADC	0.92	34.1	8141.52
P1	ADC	0.93	30.08	6332.77
P1	ADC	0.98	14.52	1476.55
P1	ADC	0.94	31.46	6927.44
P1	ADC	0.85	64.24	28889.16
P1	ADC	0.95	24.5	4202.23
P1	ADC	0.89	37.6	9894.07
P1	ADC	0.81	60.54	25657.84
P1	ADC	0.83	60.45	25582
P1	ADC	0.83	51.11	18288.7
P1	ADC	0.89	34.89	8520.3
P1	ADC	0.95	24.9	4338.7
P1	ADC	0.96	23.36	3820.09
P1	ADC	0.96	23.71	3934.19
P1	ADC	0.96	24.29	4128.86
P1	ADC	0.96	25	4375.03
P1	ADC	0.96	26.36	4863.82
P1	ADC	0.89	43.6	13309.51
P1	ADC	0.82	47.7	15928.84
P1	ADC	0.92	28.18	5559.1
P1	ADC	0.93	37.67	9935.7
P1	ADC	0.89	65.87	30371.9
P1	ADC	0.99	11.81	976.25
P1	ADC	0.99	12.4	1076.06
P1	ADC	0.96	21.6	3264.95
P1	ADC	0.89	35.45	8795.02
P1	ADC	0.9	36.37	9257.98
P1	ADC	0.94	31.27	6843.68
P1	ADC	0.96	27.72	5379.08
P1	ADC	0.96	25.08	4402.22
P1	ADC	0.95	27.9	5447.33
P1	ADC	0.94	31.29	6855.38
P1	ADC	0.94	31.52	6956.02
P1	ADC	0.92	37.09	9630.25
P1	ADC	0.85	48.61	16543.66
P1	ADC	0.84	42.08	12392.19
P1	ADC	0.94	21.96	3374.71
P1	ADC	0.93	35.82	8983.96
P1	ADC	0.93	55.02	21188.93
P1	ADC	0.99	9.27	602.06
P1	ADC	0.99	11.36	903.28
P1	ADC	0.95	18.84	2483.43
P1	ADC	0.8	34.92	8536.15
P1	ADC	0.82	43.47	13225.62
P1	ADC	0.91	41.39	11993.2
P1	ADC	0.96	29.06	5912.32
P1	ADC	0.97	25.86	4680.09
P1	ADC	0.96	25.26	4465.25
P1	ADC	0.94	28.11	5532.64
P1	ADC	0.93	27.44	5270.02
P1	ADC	0.95	25.62	4595.28
P1	ADC	0.9	40.33	11386.86
P1	ADC	0.89	37.71	9954.26
P1	ADC	0.95	21.39	3201.93
P1	ADC	0.95	29.97	6289.46
P1	ADC	0.95	52.96	19636.5
P1	ADC	0.78	29.37	6037.92
P1	ADC	0.93	22.74	3619.37
P1	ADC	0.96	22.23	3459.06
P1	ADC	0.91	34.99	8571.3
P1	ADC	0.77	48.37	16377.69
P1	ADC	0.65	52.13	19025.59
P1	ADC	0.8	44.08	13599.26
P1	ADC	0.95	26	4730.88
P1	ADC	0.96	25.37	4506.95
P1	ADC	0.96	26.46	4901.19
P1	ADC	0.96	24.15	4083.39
P1	ADC	0.95	23.84	3977.47
P1	ADC	0.96	20.29	2882.63
P1	ADC	0.95	26.26	4827.59
P1	ADC	0.91	40.83	11672.24
P1	ADC	0.87	46.67	15244.85
P1	ADC	0.94	26.88	5058.06
P1	ADC	0.94	35.14	8641.65
P1	ADC	0.95	55.19	21324.95
P1	ADC	0.63	78.29	42906.88
P1	ADC	0.73	63.36	28103.42
P1	ADC	0.93	28.66	5750
P1	ADC	0.98	14.56	1483.73
P1	ADC	0.97	20.04	2810.87
P1	ADC	0.92	31.39	6896.06
P1	ADC	0.8	45.88	14737.09
P1	ADC	0.77	49.26	16984.11
P1	ADC	0.89	36.44	9292.84
P1	ADC	0.97	20.92	3064.02
P1	ADC	0.97	20.73	3007.21
P1	ADC	0.96	23.53	3876.81
P1	ADC	0.96	22.64	3587.52
P1	ADC	0.94	25.42	4524.61
P1	ADC	0.89	34.99	8568.83
P1	ADC	0.89	37.35	9766.81
P1	ADC	0.93	33.06	7649.11
P1	ADC	0.93	32.77	7518.01
P1	ADC	0.93	30.8	6640.06
P1	ADC	0.93	37.38	9781.57
P1	ADC	0.94	35.29	8717.76
P1	ADC	0.97	25.75	4640.7
P1	ADC	0.98	19.97	2790.84
P1	ADC	0.97	21.85	3342.71
P1	ADC	0.97	16.2	1836.94
P1	ADC	0.97	13.55	1284.79
P1	ADC	0.96	14.27	1425.98
P1	ADC	0.87	34.09	8134.96
P1	ADC	0.9	36.17	9157.14
P1	ADC	0.96	23.83	3976.47
P1	ADC	0.97	18.27	2337.19
P1	ADC	0.97	18.9	2499.56
P1	ADC	0.94	24.98	4367.83
P1	ADC	0.91	31.8	7079.35
P1	ADC	0.85	40.89	11704.16
P1	ADC	0.84	40.18	11301.51
P1	ADC	0.94	24.12	4073.85
P1	ADC	0.91	30.92	6691.2
P1	ADC	0.93	30.56	6539.52
P1	ADC	0.95	29.71	6179.75
P1	ADC	0.95	36.6	9375.99
P1	ADC	0.98	22.26	3468.11
P1	ADC	0.96	28.74	5780.98
P1	ADC	0.86	45.44	14452.92
P1	ADC	0.88	32.34	7322
P1	ADC	0.99	5.92	245.48
P1	ADC	0.94	17.44	2128.01
P1	ADC	0.77	45.97	14793.8
P1	ADC	0.83	44.61	13931.53
P1	ADC	0.86	41.7	12173.87
P1	ADC	0.83	43.13	13020.51
P1	ADC	0.73	49.11	16881.92
P1	ADC	0.85	35.82	8983.18
P1	ADC	0.92	28.44	5661.71
P1	ADC	0.94	27.59	5326.89
P1	ADC	0.93	28.74	5782.62
P1	ADC	0.9	31.46	6928.03
P1	ADC	0.83	43.38	13175.59
P1	ADC	0.78	56.18	22096.79
P1	ADC	0.95	28.6	5726.94
P1	ADC	0.96	33.45	7833.19
P1	ADC	0.96	30.75	6620.7
P1	ADC	0.93	39.82	11101.63
P1	ADC	0.8	58.63	24061.67
P1	ADC	0.75	45.82	14696.72
P1	ADC	0.66	46.14	14904.79
P1	ADC	0.68	51.71	18718.98
P1	ADC	0.8	44.34	13762.67
P1	ADC	0.86	36.58	9365.46
P1	ADC	0.83	41.25	11909.37
P1	ADC	0.67	58.12	23643.93
P1	ADC	0.64	57.22	22916.24
P1	ADC	0.8	42.32	12539.27
P1	ADC	0.94	25.4	4517.36
P1	ADC	0.95	23.42	3838.72
P1	ADC	0.95	25.26	4468.16
P1	ADC	0.92	29.81	6220.48
P1	ADC	0.81	49.38	17070.81
P1	ADC	0.8	51.33	18442.33
P1	ADC	0.9	36.23	9188.17
P1	ADC	0.98	20	2801.16
P1	ADC	0.96	38.11	10165.67
P1	ADC	0.67	85.97	51734.79
P1	ADC	0.92	41.72	12181.39
P1	ADC	0.96	30.29	6423.65
P1	ADC	0.91	34.77	8460.64
P1	ADC	0.67	50.73	18013.81
P1	ADC	0.48	60.17	25345.93
P1	ADC	0.73	50.02	17512.78
P1	ADC	0.92	27.69	5367.63
P1	ADC	0.98	14.02	1375.19
P1	ADC	0.95	20.46	2929.48
P1	ADC	0.86	36.41	9280.03
P1	ADC	0.84	38.57	10413.84
P1	ADC	0.94	24.31	4136.68
P1	ADC	0.94	23.88	3993.23
P1	ADC	0.94	24.14	4080.1
P1	ADC	0.94	25.23	4456.5
P1	ADC	0.94	24.79	4301.22
P1	ADC	0.89	37.73	9963.54
P1	ADC	0.81	53.56	20084.15
P1	ADC	0.86	43.62	13319.45
P1	ADC	0.92	30.56	6535.69
P1	ADC	0.97	23.79	3962.75
P1	ADC	0.98	27.93	5459.67
P1	ADC	0.86	54.61	20872.87
P1	ADC	0.95	27.18	5170.79
P1	ADC	0.93	25.87	4684.98
P1	ADC	0.58	53.15	19774.97
P1	ADC	0.45	63.67	28376.24
P1	ADC	0.83	38.35	10297.68
P1	ADC	0.94	23.35	3817.52
P1	ADC	0.94	22.99	3698.54
P1	ADC	0.89	30.97	6715.69
P1	ADC	0.78	39.72	11041.09
P1	ADC	0.85	34.19	8181.22
P1	ADC	0.93	25.09	4407.01
P1	ADC	0.96	21.79	3324.48
P1	ADC	0.97	18.19	2315.13
P1	ADC	0.97	18.13	2299.68
P1	ADC	0.97	17.37	2112.85
P1	ADC	0.92	30.69	6591.24
P1	ADC	0.88	43.81	13433.33
P1	ADC	0.85	49.87	17409.51
P1	ADC	0.89	39.18	10744.84
P1	ADC	0.94	28.98	5878.74
P1	ADC	0.97	22.54	3555.51
P1	ADC	0.97	26.83	5039.8
P1	ADC	0.79	76.05	40487.07
P1	ADC	0.81	54.1	20488.57
P1	ADC	0.71	46.18	14930.24
P1	ADC	0.56	50.96	18175.5
P1	ADC	0.75	41.06	11801.69
P1	ADC	0.86	32.88	7569.7
P1	ADC	0.73	52.15	19034.38
P1	ADC	0.51	79.09	43786.6
P1	ADC	0.71	52.08	18986.65
P1	ADC	0.85	39.63	10994.19
P1	ADC	0.92	32.53	7406.9
P1	ADC	0.97	24.11	4068.64
P1	ADC	0.95	28.53	5699.07
P1	ADC	0.94	27.88	5439.5
P1	ADC	0.9	35.89	9018.1
P1	ADC	0.9	40.51	11487.72
P1	ADC	0.86	51.63	18660.97
P1	ADC	0.86	47.96	16099.53
P1	ADC	0.94	30.38	6461.86
P1	ADC	0.97	21.32	3180.34
P1	ADC	0.97	23.22	3773.23
P1	ADC	0.43	98.22	67530.78
P1	ADC	0.35	70.17	34469.1
P1	ADC	0.68	45.1	14236.28
P1	ADC	0.8	36.63	9390.2
P1	ADC	0.65	51.18	18332.21
P1	ADC	0.74	54.36	20684.55
P1	ADC	0.83	45.74	14647.66
P1	ADC	0.89	36.52	9337.37
P1	ADC	0.9	34.08	8130.96
P1	ADC	0.77	49.72	17301.53
P1	ADC	0.83	45.36	14400.41
P1	ADC	0.91	37.54	9866.52
P1	ADC	0.94	32.57	7427.35
P1	ADC	0.92	35.17	8660.42
P1	ADC	0.96	23.28	3792.17
P1	ADC	0.98	19.83	2752.65
P1	ADC	0.96	24.25	4116.25
P1	ADC	0.96	24.01	4034.9
P1	ADC	0.81	46.05	14844.43
P1	ADC	0.78	48.21	16268.7
P1	ADC	0.92	28.34	5620.71
P1	ADC	0.95	22.13	3426.63
P1	ADC	0.9	30.73	6608.36
P1	ADC	0.86	44.1	13615.12
P1	ADC	0.94	32.97	7608.48
P1	ADC	0.95	29.94	6274.41
P1	ADC	0.94	31.87	7110.1
P1	ADC	0.94	29.13	5939.67
P1	ADC	0.97	21.16	3133.6
P1	ADC	0.98	18.44	2380.62
P1	ADC	0.96	25.54	4566.53
P1	ADC	0.92	39.1	10702.13
P1	ADC	0.87	39.25	10785.66
P1	ADC	0.89	36.87	9516.36
P1	ADC	0.92	35.55	8845.08
P1	ADC	0.95	30.85	6661.89
P1	ADC	0.93	33.53	7867.6
P1	ADC	0.92	35.14	8645.63
P1	ADC	0.93	34.25	8213.51
P1	ADC	0.94	33.73	7964.25
P1	ADC	0.91	36.48	9314.25
P1	ADC	0.87	42.12	12417.51
P1	ADC	0.94	27.18	5172.26
P1	ADC	0.99	11.9	991.85
P1	ADC	0.97	20.2	2857.44
P1	ADC	0.95	28.64	5739.77
P1	ADC	0.89	36.43	9290.15
P1	ADC	0.92	34.99	8570.1
P1	ADC	0.88	51.82	18798.41
P1	ADC	0.91	47.64	15888.35
P1	ADC	0.92	40.66	11570.71
P1	ADC	0.91	38.07	10145.26
P1	ADC	0.9	38.34	10290.96
P1	ADC	0.89	38.04	10130.82
P1	ADC	0.89	37.32	9747.9
P1	ADC	0.89	36.19	9169.58
P1	ADC	0.96	22.64	3586.63
P1	ADC	0.98	16.58	1923.89
P1	ADC	0.94	31.43	6913.47
P1	ADC	0.97	24.03	4042.87
P1	ADC	0.83	48.26	16303.2
P1	ADC	0.87	38.38	10312.73
P1	ADC	0.85	43.2	13060.71
P1	ADC	0.83	52.93	19609.22
P1	ADC	0.87	46.38	15056.32
P1	ADC	0.91	35.5	8819.54
P1	ADC	0.88	37.86	10035.49
P1	ADC	0.88	38.26	10245.93
P1	ADC	0.92	32.02	7177.72
P1	ADC	0.96	21.1	3117.87
P1	ADC	0.97	19.53	2669.67
P1	ADC	0.98	17.64	2178.33
P1	ADC	0.99	12.93	1169.94
P1	ADC	0.98	20.05	2814.44
P1	ADC	0.98	19.32	2611.56
P1	ADC	0.87	37.81	10004.6
P1	ADC	0.92	29.89	6253.85
P1	ADC	0.89	32.42	7355.31
P1	ADC	0.8	44.77	14030.67
P1	ADC	0.89	36.11	9128.2
P1	ADC	0.94	27.23	5188.88
P1	ADC	0.93	29.34	6024.14
P1	ADC	0.89	36.16	9155.14
P1	ADC	0.89	37.92	10066.08
P1	ADC	0.93	30.5	6511.51
P1	ADC	0.97	19.63	2697.71
P1	ADC	0.97	20.97	3077.52
P1	ADC	0.97	17.84	2227.18
P1	ADC	0.96	19.68	2712.06
P1	ADC	0.98	16.74	1960.58
P1	ADC	0.98	23.77	3953.58
P1	ADC	0.78	49.87	17405.86
P1	ADC	0.93	26.99	5101.08
P1	ADC	0.97	16.73	1958.82
P1	ADC	0.94	23.78	3957.3
P1	ADC	0.86	36.03	9086.52
P1	ADC	0.9	32.68	7476.9
P1	ADC	0.95	23.82	3970.94
P1	ADC	0.95	24.93	4350.87
P1	ADC	0.9	33.45	7831.43
P1	ADC	0.86	39.6	10974.65
P1	ADC	0.89	35.34	8744.54
P1	ADC	0.96	20.62	2976.92
P1	ADC	0.98	13.41	1257.96
P1	ADC	0.97	18.59	2418.86
P1	ADC	0.96	19.56	2678.24
P1	ADC	0.97	22.09	3414.85
P1	ADC	0.98	27.09	5137.2
P1	ADC	0.85	44.23	13691.03
P1	ADC	0.96	21.39	3203.5
P1	ADC	0.98	14.46	1463.33
P1	ADC	0.97	17.89	2240.06
P1	ADC	0.89	32.45	7371.48
P1	ADC	0.9	32.34	7323.16
P1	ADC	0.96	21.39	3201.73
P1	ADC	0.98	16.05	1803.62
P1	ADC	0.96	20.61	2973.1
P1	ADC	0.94	24.59	4232.42
P1	ADC	0.94	25.23	4454.84
P1	ADC	0.95	21.61	3270.28
P1	ADC	0.98	15.89	1766.62
P1	ADC	0.98	18.15	2305.03
P1	ADC	0.97	23.35	3818.03
P1	ADC	0.97	22.62	3583.21
P1	ADC	0.95	36.18	9160.64
P1	ADC	0.96	24.13	4075.67
P1	ADC	0.95	29.28	6001
P1	ADC	0.97	23.58	3892.85
P1	ADC	0.97	23.98	4025.37
P1	ADC	0.9	37.13	9649.84
P1	ADC	0.87	41.16	11861.47
P1	ADC	0.92	35.15	8650.77
P1	ADC	0.96	24.56	4223.26
P1	ADC	0.97	20.41	2915.85
P1	ADC	0.97	19	2527.4
P1	ADC	0.97	21.17	3138.66
P1	ADC	0.93	28.33	5617.83
P1	ADC	0.92	30.44	6487.49
P1	ADC	0.97	20.32	2890.04
P1	ADC	0.98	19.02	2531.02
P1	ADC	0.98	17.79	2214.9
P1	ADC	0.97	22.21	3454.4
P1	ADC	0.97	28	5487.87
P1	ADC	0.98	29.27	5999.06
P1	ADC	0.98	28.45	5666.28
P1	ADC	0.97	25.96	4717.57
P1	ADC	0.92	34.24	8206.16
P1	ADC	0.86	52.04	18957.81
P1	ADC	0.88	51.28	18407.2
P1	ADC	0.91	40.75	11623.52
P1	ADC	0.93	31.14	6786.91
P1	ADC	0.92	34.83	8490.39
P1	ADC	0.83	47.94	16087.52
P1	ADC	0.73	50.88	18120.7
P1	ADC	0.92	29.28	6001.98
P1	ADC	0.86	56.88	22645.89
P1	ADC	0.96	38.4	10320.95
P1	ADC	0.98	32.14	7232.52
P1	ADC	0.97	29.15	5949.21
P1	ADC	0.98	15.9	1770.44
P1	ADC	0.97	18.2	2317.97
P1	ADC	0.96	23.57	3887.74
P1	ADC	0.96	21.15	3131.99
P1	ADC	0.9	28.96	5871.1
P1	ADC	0.88	35.02	8586.82
P1	ADC	0.88	38.38	10310.62
P1	ADC	0.89	35.79	8968.77
P1	ADC	0.95	24.61	4240.78
P1	ADC	0.83	55.46	21530.42
P1	ADC	0.95	38.16	10191.9
P1	ADC	0.98	28.07	5514.72
P1	ADC	0.97	27.97	5477.24
P1	ADC	0.95	24.88	4333.32
P1	ADC	0.97	18.79	2471.86
P1	ADC	0.97	22.48	3536.46
P1	ADC	0.96	23.76	3952.39
P1	ADC	0.97	16.68	1947.64
P1	ADC	0.97	15.77	1741.5
P1	ADC	0.97	21.55	3249.69
P1	ADC	0.98	20.35	2900.05
P1	ADC	0.98	17.07	2040.45
P1	ADC	0.97	24.78	4299.35
P1	ADC	0.95	37.13	9648.77
P1	ADC	0.99	16.47	1898.85
P1	ADC	0.99	20.57	2960.77
P1	ADC	0.97	36.37	9259.94
P1	ADC	0.97	39.51	10926.33
P1	ADC	0.97	39.17	10739.82
P1	ADC	0.96	31.11	6772.82
P1	ADC	0.97	23.19	3764.08
P1	ADC	0.97	27.63	5342.93
P1	ADC	0.98	22.81	3641.9
P1	ADC	0.98	18.44	2380.32
P1	ADC	0.92	34.2	8189.14
P1	ADC	0.99	18.66	2437.8
P1	ADC	0.99	20.62	2977.65
P1	ADC	0.98	32.71	7487.5
P1	ADC	0.96	49.56	17196.07
P1	ADC	0.94	56.31	22195.77
P1	ADC	0.92	54.84	21052.11
P1	ADC	0.93	43.34	13146.11
P1	ADC	0.97	29.16	5952.46
P1	ADC	0.98	22.04	3400.4
P1	ADC	0.97	28.08	5519.6
P1	ADC	0.94	33.88	8034.52
P1	ADC	0.96	37.01	9587.19
P1	ADC	0.97	30.36	6450.66
P1	ADC	0.99	17.56	2158.92
P1	ADC	0.99	17.6	2168.68
P1	ADC	0.97	29.87	6245.73
P1	ADC	0.92	47.19	15584.98
P1	ADC	0.93	42.67	12746.86
P1	ADC	0.95	33.59	7899.72
P1	ADC	0.96	31.16	6794.84
P1	ADC	0.96	31.48	6934.83
P1	ADC	0.76	79.09	43783.43
P1	ADC	0.8	63.58	28298.21
P1	ADC	0.91	39.78	11079.67
P1	ADC	0.92	36.96	9561.86
P1	ADC	0.86	50.51	17858.38
P1	ADC	0.87	46.52	15150.91
P1	ADC	0.91	38.49	10369.46
P1	ADC	0.93	33.97	8077.01
P1	ADC	0.52	121	102479.26
P1	ADC	0.36	131.67	121360.97
P1	ADC	0.35	123.14	106147.01
P1	ADC	0.45	106.12	78836.56
P1	ADC	0.97	16.17	1831.04
P1	ADC	0.98	11.44	915.92
P1	ADC	0.95	20.56	2958.42
P1	ADC	0.95	19.85	2759.18
P1	ADC	0.97	16.61	1931.56
P1	ADC	0.96	19.29	2604.5
P1	ADC	0.95	21.88	3352.17
P1	ADC	0.91	29.18	5961.28
P1	ADC	0.86	37.65	9924.02
P1	ADC	0.86	40.85	11680.54
P1	ADC	0.91	36.71	9433.49
P1	ADC	0.96	20.2	2857.45
P1	ADC	0.96	22.64	3588.53
P1	ADC	0.95	28.93	5856.79
P1	ADC	0.92	33.16	7698.55
P1	ADC	0.93	24.53	4212.32
P1	ADC	0.83	34.67	8413.22
P1	ADC	0.87	32.38	7338.36
P1	ADC	0.91	29.65	6152.89
P1	ADC	0.93	26.46	4901.47
P1	ADC	0.97	17.91	2244.27
P1	ADC	0.9	36.49	9318.13
P1	ADC	0.67	75.31	39700.81
P1	ADC	0.72	55.18	21310.7
P1	ADC	0.97	19.06	2543.36
P1	ADC	0.98	15.42	1664.41
P1	ADC	0.97	19.58	2683.7
P1	ADC	0.88	35.1	8622.29
P1	ADC	0.85	31.65	7012.72
P1	ADC	0.88	30.37	6456.9
P1	ADC	0.98	13.09	1200.17
P1	ADC	0.99	11.74	964.28
P1	ADC	0.98	13.72	1318.47
P1	ADC	0.97	15.16	1608.92
P1	ADC	0.93	27.11	5143.72
P1	ADC	0.93	33.35	7783.66
P1	ADC	0.9	42.99	12935.01
P1	ADC	0.84	52.88	19572.6
P1	ADC	0.71	63	27781.91
P1	ADC	0.72	52.09	18995.5
P1	ADC	0.64	59.61	24870.27
P1	ADC	0.76	43.87	13472.36
P1	ADC	0.94	22.41	3514.41
P1	ADC	0.96	17.48	2139.51
P1	ADC	0.97	16.72	1958
P1	ADC	0.86	32.95	7597.65
P1	ADC	0.85	36.84	9499.4
P1	ADC	0.93	28.82	5814.14
P1	ADC	0.98	16.29	1856.9
P1	ADC	0.98	18.52	2401.18
P1	ADC	0.96	23.6	3897.42
P1	ADC	0.93	28.55	5704.59
P1	ADC	0.91	28.56	5709.63
P1	ADC	0.9	32.69	7482.15
P1	ADC	0.92	35.52	8831.33
P1	ADC	0.89	43.5	13248.56
P1	ADC	0.78	59.59	24853.65
P1	ADC	0.58	74.51	38865.51
P1	ADC	0.44	75.24	39629.96
P1	ADC	0.45	71.82	36107.98
P1	ADC	0.89	27.75	5389.48
P1	ADC	0.99	8.96	562.14
P1	ADC	0.97	16.1	1814.04
P1	ADC	0.93	22.13	3426.99
P1	ADC	0.87	28.37	5632.57
P1	ADC	0.88	29.99	6297.14
P1	ADC	0.94	25.39	4512.87
P1	ADC	0.95	24.36	4152.72
P1	ADC	0.92	26.78	5021.77
P1	ADC	0.89	32.89	7571.55
P1	ADC	0.91	33.18	7707.88
P1	ADC	0.93	30.34	6441.97
P1	ADC	0.89	34.04	8111.06
P1	ADC	0.82	36.97	9568.85
P1	ADC	0.89	31.89	7119.55
P1	ADC	0.92	35.36	8754.75
P1	ADC	0.92	39.32	10823.86
P1	ADC	0.82	56.03	21973.06
P1	ADC	0.42	71.08	35369.5
P1	ADC	0.58	59.56	24831.12
P1	ADC	0.95	20.3	2884.03
P1	ADC	0.98	11.74	965.25
P1	ADC	0.98	14.28	1427.21
P1	ADC	0.87	31.73	7046.66
P1	ADC	0.78	40.05	11229.45
P1	ADC	0.84	36.4	9275.55
P1	ADC	0.92	27.63	5342.46
P1	ADC	0.93	24	4031.56
P1	ADC	0.88	30.08	6335.52
P1	ADC	0.83	37.13	9648.51
P1	ADC	0.82	40.3	11366.98
P1	ADC	0.92	30.49	6505.54
P1	ADC	0.91	32.41	7351.54
P1	ADC	0.89	34.05	8115.24
P1	ADC	0.94	24.39	4165.25
P1	ADC	0.98	17.66	2183
P1	ADC	0.96	32.04	7184.41
P1	ADC	0.94	43.15	13035.63
P1	ADC	0.97	15.37	1654.29
P1	ADC	0.92	28.57	5713.73
P1	ADC	0.94	23.72	3939.5
P1	ADC	0.98	13.96	1363.39
P1	ADC	0.95	19.32	2613.48
P1	ADC	0.85	37.14	9653.64
P1	ADC	0.81	44.12	13628.14
P1	ADC	0.82	45.63	14576.71
P1	ADC	0.83	42.5	12641.06
P1	ADC	0.84	38.42	10335.18
P1	ADC	0.87	34.24	8204.3
P1	ADC	0.88	35.25	8697.69
P1	ADC	0.89	32.25	7280.17
P1	ADC	0.92	27.85	5428.82
P1	ADC	0.93	29.87	6247.18
P1	ADC	0.92	32.18	7246.66
P1	ADC	0.94	24.28	4126.89
P1	ADC	0.97	19.84	2756.29
P1	ADC	0.94	41.66	12149.56
P1	ADC	0.95	49.75	17327.13
P1	ADC	0.94	51.73	18735.01
P1	ADC	0.94	29.09	5923.43
P1	ADC	0.94	24.64	4251.1
P1	ADC	0.96	15.88	1764.93
P1	ADC	0.93	21	3087.73
P1	ADC	0.86	36.84	9498.97
P1	ADC	0.83	46.09	14867.92
P1	ADC	0.87	40.02	11212.76
P1	ADC	0.83	40.49	11476.72
P1	ADC	0.9	33.39	7806.26
P1	ADC	0.94	25.43	4528.24
P1	ADC	0.94	22.93	3680.99
P1	ADC	0.9	30.64	6570.99
P1	ADC	0.88	37.81	10008.27
P1	ADC	0.87	35.06	8603.43
P1	ADC	0.94	27.77	5399.62
P1	ADC	0.94	45.78	14670.39
P1	ADC	0.96	53.51	20039.93
P1	ADC	0.96	52.39	19211.7
P1	ADC	0.88	41.98	12334.06
P1	ADC	0.93	26.9	5063.56
P1	ADC	0.92	19.26	2597.69
P1	ADC	0.87	26.84	5042.33
P1	ADC	0.85	38	10109.43
P1	ADC	0.88	38.2	10217.33
P1	ADC	0.93	25.38	4509.15
P1	ADC	0.95	23.35	3817.02
P1	ADC	0.94	24.47	4191.3
P1	ADC	0.91	29	5886.89
P1	ADC	0.87	37.86	10032.86
P1	ADC	0.87	36.58	9364.68
P1	ADC	0.9	32.19	7252.23
P1	ADC	0.93	43.23	13078.95
P1	ADC	0.94	58.74	24152.15
P1	ADC	0.96	57.07	22797.69
P1	ADC	0.8	55.93	21894.77
P1	ADC	0.85	34.48	8320.43
P1	ADC	0.81	28.47	5675.62
P1	ADC	0.76	36.1	9124.84
P1	ADC	0.86	35.97	9058.28
P1	ADC	0.94	16.29	1857.94
P1	ADC	0.83	34.02	8101.01
P1	ADC	0.9	28.69	5762.59
P1	ADC	0.92	27.25	5198.2
P1	ADC	0.88	38.33	10286.28
P1	ADC	0.79	52.05	18966.6
P1	ADC	0.91	28.2	5567.99
P1	ADC	0.96	24.8	4304.88
P1	ADC	0.94	62.58	27413.04
P1	ADC	0.8	57.35	23022.91
P1	ADC	0.85	34.09	8135.53
P1	ADC	0.78	31.71	7038.31
P1	ADC	0.67	44.81	14054.7
P1	ADC	0.86	26.29	4839.91
P1	ADC	0.93	19.56	2677.19
P1	ADC	0.96	16.92	2004.21
P1	ADC	0.9	32.02	7176.27
P1	ADC	0.82	49.58	17208.58
P1	ADC	0.95	23.83	3975
P1	ADC	0.98	20.05	2813.57
P1	ADC	0.94	63.24	27994.49
P1	ADC	0.75	56.58	22407.85
P1	ADC	0.9	26.18	4797.56
P1	ADC	0.91	21.45	3220.82
P1	ADC	0.73	45.12	14248.75
P1	ADC	0.98	10.64	791.74
P1	ADC	0.97	13.99	1369.66
P1	ADC	0.96	16.01	1795.22
P1	ADC	0.98	13.84	1340.94
P1	ADC	0.87	43.46	13219.44
P1	ADC	0.92	34.02	8100.42
P1	ADC	0.97	23.26	3788.36
P1	ADC	0.91	73.32	37627.38
P1	ADC	0.78	46.84	15359.15
P1	ADC	0.9	25.65	4605.78
P1	ADC	0.95	16.37	1875.86
P1	ADC	0.84	35.2	8671.6
P1	ADC	0.99	10.16	722.38
P1	ADC	0.98	15.4	1659.85
P1	ADC	0.98	16.4	1882.37
P1	ADC	0.99	11.12	865.86
P1	ADC	0.98	12.9	1163.98
P1	ADC	0.89	38.23	10231.11
P1	ADC	0.88	43.36	13161.21
P1	ADC	0.92	38.94	10615.54
P1	ADC	0.9	72.97	37268.89
P1	ADC	0.71	46.83	15353.86
P1	ADC	0.88	27.36	5241
P1	ADC	0.85	31.74	7053.43
P1	ADC	0.99	11.54	932.17
P1	ADC	0.97	23.29	3796.63
P1	ADC	0.96	30.77	6629.18
P1	ADC	0.96	25.89	4691.29
P1	ADC	0.97	19.33	2614.38
P1	ADC	0.87	40.3	11371.04
P1	ADC	0.81	55.39	21476.03
P1	ADC	0.92	37.4	9789.74
P1	ADC	0.9	64.29	28929.07
P1	ADC	0.96	15.45	1671.71
P1	ADC	0.96	22.16	3436.6
P1	ADC	0.92	40.99	11761.71
P1	ADC	0.89	47.27	15640.56
P1	ADC	0.91	37.32	9748.23
P1	ADC	0.94	24.94	4355.3
P1	ADC	0.92	31.64	7006.83
P1	ADC	0.85	51.12	18293.92
P1	ADC	0.87	49.41	17090.61
P1	ADC	0.91	41.57	12094.89
P1	ADC	0.84	77.63	42183.02
P1	ADC	0.91	22.32	3485.79
P1	ADC	0.9	32.15	7236.69
P1	ADC	0.83	50.31	17715.85
P1	ADC	0.87	43.69	13358.67
P1	ADC	0.93	28.47	5674.89
P1	ADC	0.99	12.84	1154.36
P1	ADC	0.96	22.73	3617.38
P1	ADC	0.9	43.22	13078.42
P1	ADC	0.79	66.93	31358.2
P1	ADC	0.76	60.89	25953.14
P1	ADC	0.95	25.69	4620
P1	ADC	0.93	45.4	14426.47
P1	ADC	0.94	67.87	32241.46
P1	ADC	0.93	24.46	4188.41
P1	ADC	0.92	30.06	6326.24
P1	ADC	0.91	33.5	7857.55
P1	ADC	0.97	22.58	3569.9
P1	ADC	0.95	28.65	5745.96
P1	ADC	0.89	47.26	15636.68
P1	ADC	0.88	54.12	20504.83
P1	ADC	0.9	43.22	13077.86
P1	ADC	0.94	28.29	5600.31
P1	ADC	0.92	50.68	17979.98
P1	ADC	0.95	66.54	30994.16
P1	ADC	0.92	37.42	9799.25
P1	ADC	0.97	25.92	4703.81
P1	ADC	0.96	27.65	5353.21
P1	ADC	0.94	40.68	11585.74
P1	ADC	0.94	42.97	12926.43
P1	ADC	0.95	34.52	8342.5
P1	ADC	0.96	25.63	4598.01
P1	ADC	0.92	50.16	17613.2
P1	ADC	0.93	65.89	30386.34
P1	ADC	0.86	51.38	18480.5
P1	ADC	0.95	35.61	8877.02
P1	ADC	0.96	30.98	6718.28
P1	ADC	0.96	28.74	5781.14
P1	ADC	0.97	27.67	5360.99
P1	ADC	0.98	23.82	3972.46
P1	ADC	0.99	15.71	1726.78
P1	ADC	0.97	18.89	2496.53
P1	ADC	0.88	48.72	16615.24
P1	ADC	0.85	73.3	37614.01
P1	ADC	0.89	66.72	31159.83
P1	ADC	0.7	52.41	19228.85
P1	ADC	0.9	36.89	9523.71
P1	ADC	0.94	33.56	7882.6
P1	ADC	0.91	41.31	11948.42
P1	ADC	0.91	33.17	7701.95
P1	ADC	0.96	23.96	4020
P1	ADC	0.97	23.18	3760.11
P1	ADC	0.98	19.57	2679.99
P1	ADC	0.97	20.28	2879.91
P1	ADC	0.93	25.29	4475.75
P1	ADC	0.82	50.66	17967.42
P1	ADC	0.87	53.91	20344.01
P1	ADC	0.9	53.84	20294.97
P1	ADC	0.83	41.32	11949.52
P1	ADC	0.78	42.91	12889.43
P1	ADC	0.94	22.37	3504.07
P1	ADC	0.97	17.81	2219.19
P1	ADC	0.93	28	5487.38
P1	ADC	0.86	40.02	11210.01
P1	ADC	0.91	35.6	8873.21
P1	ADC	0.95	29.45	6070.1
P1	ADC	0.96	24.21	4104.05
P1	ADC	0.9	36.53	9340.14
P1	ADC	0.86	40.67	11579.02
P1	ADC	0.85	44.02	13565.59
P1	ADC	0.7	61.9	26819.58
P1	ADC	0.14	121.34	103069.64
P1	ADC	0.86	36.87	9513.74
P1	ADC	0.89	31.14	6788.52
P1	ADC	0.96	18.03	2275.08
P1	ADC	0.97	14.62	1495.56
P1	ADC	0.9	28.39	5641.38
P1	ADC	0.84	38	10108.33
P1	ADC	0.84	45.4	14428.69
P1	ADC	0.9	35.92	9033.46
P1	ADC	0.89	36.49	9318.39
P1	ADC	0.81	48.33	16353.1
P1	ADC	0.77	58.62	24057.72
P1	ADC	0.78	60.04	25237.64
P1	ADC	0.67	63.8	28494.37
P1	ADC	0	129.16	116773.05
P1	ADC	0.94	23.43	3843.95
P1	ADC	0.98	15.37	1652.71
P1	ADC	0.97	17.73	2200.24
P1	ADC	0.94	24.81	4308.22
P1	ADC	0.89	32.74	7501.38
P1	ADC	0.86	36.44	9293.28
P1	ADC	0.8	42.87	12862.9
P1	ADC	0.8	43.13	13023.18
P1	ADC	0.78	42.68	12753.87
P1	ADC	0.77	48.01	16132.17
P1	ADC	0.74	57.67	23279.74
P1	ADC	0.84	48.36	16368.91
P1	ADC	0.9	39.46	10901.31
P1	ADC	0.81	60.43	25564.69
P1	ADC	0.96	20.05	2813.23
P1	ADC	0.95	23.99	4029.19
P1	ADC	0.95	21.9	3357.96
P1	ADC	0.95	23.4	3833.43
P1	ADC	0.92	28.98	5879.19
P1	ADC	0.84	39.71	11039.01
P1	ADC	0.77	43.96	13529.87
P1	ADC	0.82	38.89	10586.19
P1	ADC	0.89	34.28	8226.74
P1	ADC	0.93	31.76	7062.32
P1	ADC	0.97	26.42	4886.41
P1	ADC	0.96	38.3	10266.43
P1	ADC	0.97	37	9584.79
P1	ADC	0.91	27.59	5326.76
P1	ADC	0.89	31.99	7163.38
P1	ADC	0.91	27.86	5433.74
P1	ADC	0.95	23.52	3871.26
P1	ADC	0.82	40.62	11550.04
P1	ADC	0.86	38.51	10378.74
P1	ADC	0.94	26.51	4918.41
P1	ADC	0.95	23.86	3983.63
P1	ADC	0.95	28.83	5819.79
P1	ADC	0.95	43.44	13208.7
P1	ADC	0.97	42.03	12365.39
P1	ADC	0.98	36.01	9078.51
P1	ADC	0.89	31.08	6760.17
P1	ADC	0.81	39.2	10755.59
P1	ADC	0.84	37.62	9905.57
P1	ADC	0.85	35.51	8827.96
P1	ADC	0.85	32.82	7540.7
P1	ADC	0.93	29.28	6000.24
P1	ADC	0.95	30.27	6413.69
P1	ADC	0.92	30.83	6653.81
P1	ADC	0.95	23.1	3736.23
P1	ADC	0.94	48.19	16255.74
P1	ADC	0.98	43.17	13043.6
P1	ADC	0.98	44.25	13703.97
P1	ADC	0.93	24.66	4256.12
P1	ADC	0.89	31.07	6756.85
P1	ADC	0.82	38.73	10502.41
P1	ADC	0.88	34.03	8106.7
P1	ADC	0.81	41.58	12104.66
P1	ADC	0.82	35.85	8998.28
P1	ADC	0.89	35.36	8749.93
P1	ADC	0.86	43.5	13242.77
P1	ADC	0.92	27.2	5177.09
P1	ADC	0.94	30.54	6530.33
P1	ADC	0.95	50.4	17779.82
P1	ADC	0.9	28.62	5734.29
P1	ADC	0.91	27.69	5365.39
P1	ADC	0.86	32.24	7276.98
P1	ADC	0.77	45.61	14563.01
P1	ADC	0.85	39.77	11072
P1	ADC	0.89	34.65	8403.66
P1	ADC	0.79	48.49	16457.56
P1	ADC	0.82	37.65	9922.45
P1	ADC	0.96	25.11	4414.9
P1	ADC	0.96	47.34	15686.42
P1	ADC	0.98	46.87	15379.07
P1	ADC	0.89	30.76	6622.89
P1	ADC	0.95	20.29	2880.64
P1	ADC	0.88	31.52	6956.06
P1	ADC	0.87	37.09	9628.38
P1	ADC	0.9	35.98	9059.51
P1	ADC	0.74	53.17	19792.54
P1	ADC	0.92	25.72	4630.69
P1	ADC	0.94	40.65	11568.06
P1	ADC	0.98	45.48	14482.08
P1	ADC	0.93	24.69	4265.46
P1	ADC	0.99	10.14	720.03
P1	ADC	0.94	22.96	3690.01
P1	ADC	0.7	53.03	19683.24
P1	ADC	0.75	48.95	16773.58
P1	ADC	0.9	31.49	6941.02
P1	ADC	0.86	38.64	10450.84
P1	ADC	0.79	43.16	13040.38
P1	ADC	0.94	25.99	4729.91
P1	ADC	0.95	41.25	11909.96
P1	ADC	0.98	41.33	11956.04
P1	ADC	0.98	43.13	13021.9
P1	ADC	0.95	55.06	21224.1
P1	ADC	0.94	27.6	5332.33
P1	ADC	0.98	15.57	1696.56
P1	ADC	0.92	27.19	5176.37
P1	ADC	0.46	59.72	24965.13
P1	ADC	0.9	29.09	5925.38
P1	ADC	0.94	22.33	3490.52
P1	ADC	0.98	12.66	1122.27
P1	ADC	0.98	11.13	867.62
P1	ADC	0.96	24.16	4087.19
P1	ADC	0.97	35.37	8755.72
P1	ADC	0.97	38.25	10242.79
P1	ADC	0.96	44.91	14119.13
P1	ADC	0.93	49.33	17036.64
P1	ADC	0.91	37.2	9686.8
P1	ADC	0.78	51.19	18339.91
P1	ADC	0.46	73.3	37613.91
P1	ADC	0.59	67.63	32012.69
P1	ADC	0.81	47.23	15614.52
P1	ADC	0.92	28.46	5671.02
P1	ADC	0.98	13.46	1268.8
P1	ADC	0.98	16.99	2020.81
P1	ADC	0.98	23.34	3812.74
P1	ADC	0.97	34.35	8260.86
P1	ADC	0.96	42.47	12627.85
P1	ADC	0.94	47	15464.55
P1	ADC	0.94	42.47	12623.71
P1	ADC	0.81	54.87	21075.56
P1	ADC	0.91	44.3	13736.79
P1	ADC	0.88	59.45	24737.22
P1	ADC	0.87	62.81	27611.78
P1	ADC	0.93	43.02	12955.58
P1	ADC	0.97	30.63	6567.67
P1	ADC	0.97	31.85	7101.86
P1	ADC	0.97	31.91	7125.8
P1	ADC	0.97	31.55	6968.64
P1	ADC	0.97	31.93	7134.81
P1	ADC	0.93	45.28	14348.97
P1	ADC	0.94	39.5	10922.99
P1	ADC	0.87	46.07	14857.75
P1	ADC	0.98	24.6	4234.44
P1	ADC	0.95	43.77	13408.58
P1	ADC	0.93	56.36	22233.34
P1	ADC	0.97	35.18	8664.11
P1	ADC	0.98	27.07	5129.91
P1	ADC	0.98	25.9	4695.26
P1	ADC	0.97	32.91	7580.47
P1	ADC	0.96	33.23	7728.53
P1	ADC	0.96	30.2	6386.29
P1	ADC	0.93	39.64	10997.31
P1	ADC	0.48	79.34	44061.81
P1	ADC	0.68	71.77	36054.57
P1	ADC	0.69	86.96	52934.98
P1	ADC	0.68	95.09	63300.82
P1	ADC	0.87	54.3	20639.45
P1	ADC	0.98	18.6	2422.97
P1	ADC	0.99	15.94	1778.34
P1	ADC	0.95	34.84	8498.87
P1	ADC	0.91	44.95	14141.71
P1	ADC	0.89	49.23	16967.48
P1	ADC	0.3	100.88	71232.31
P1	ADC	0	144.8	146761.78
P1	ADC	0	158.14	175049.55
P1	ADC	0	142.52	142191.54
P1	ADC	0.54	100.23	70326.6
P1	ADC	0.44	69.23	33549.21
P1	ADC	0	102.7	73823.9
P1	ADC	0	143.73	144617.76
P1	ADC	0	174.54	213261.23
P1	ADC	0	167.14	195560.09
P1	ADC	0	151.73	161161.33
P1	ADC	0	106.02	78685.67
P1	ADC	0	81.2	46154.67
P1	ADC	0	162.86	185666.22
P1	ADC	0	160.3	179863.26
P1	ADC	0	163.74	187685.99
P1	ADC	0	170.31	203043.86
P1	ADC	0	168.84	199540.96
P1	ADC	0.2	119.62	100170.71
P1	ADC	0.42	72.75	37049.23
P1	ADC	0.52	67.83	32206.97
P1	ADC	0.84	46.07	14857.38
P1	ADC	0.89	42.42	12597.8
P1	ADC	0.89	43.76	13405.88
P1	ADC	0.75	66.68	31125.59
P1	ADC	0.41	112.22	88149.72
P1	ADC	0.34	122.43	104931.46
P1	ADC	0.44	101.49	72100.56
P1	ADC	0.84	42.4	12585.86
P1	ADC	0.95	25.36	4500.77
P1	ADC	0.98	17.15	2058.96
P1	ADC	0.99	14.63	1498.98
P1	ADC	0.98	21.5	3237.07
P1	ADC	0.97	26.71	4992.5
P1	ADC	0.96	29.45	6069.5
P1	ADC	0.87	48.79	16660.68
P1	ADC	0.61	85.65	51349.38
P1	ADC	0.79	37.43	9806.01
P1	ADC	0.88	35.47	8804.4
P1	ADC	0.93	27.01	5106.65
P1	ADC	0.94	26.82	5036.52
P1	ADC	0.93	32.92	7586.36
P1	ADC	0.9	47.96	16098.51
P1	ADC	0.92	43.46	13222.03
P1	ADC	0.96	25.17	4433.41
P1	ADC	0.96	24.1	4065.35
P1	ADC	0.97	11.77	968.99
P1	ADC	0.91	21.95	3373.03
P1	ADC	0.82	34.42	8294.43
P1	ADC	0.9	31.55	6967.85
P1	ADC	0.94	31.59	6983.96
P1	ADC	0.88	49.08	16862.76
P1	ADC	0.82	60.25	25412.14
P1	ADC	0.88	46.33	15023.71
P1	ADC	0.96	26.89	5063
P1	ADC	0.95	31.17	6802.17
P1	ADC	0.9	46.56	15177.71
P1	ADC	0.67	80.61	45486.65
P1	ADC	0.84	34.36	8264.09
P1	ADC	0.88	29.59	6128.14
P1	ADC	0.92	23.78	3958.48
P1	ADC	0.98	14.85	1543.18
P1	ADC	0.95	25.01	4379.22
P1	ADC	0.89	39.66	11009.24
P1	ADC	0.87	47.69	15917.3
P1	ADC	0.9	43.39	13181.48
P1	ADC	0.94	36.09	9117.18
P1	ADC	0.9	47.53	15816.3
P1	ADC	0.88	55.71	21725.58
P1	ADC	0.85	65.3	29850.69
P1	ADC	0.6	68.45	32801.32
P1	ADC	0.91	30.93	6697.31
P1	ADC	0.96	20.43	2921.38
P1	ADC	0.96	16.33	1865.66
P1	ADC	0.9	28.06	5509.98
P1	ADC	0.89	36.72	9440.87
P1	ADC	0.91	37.24	9707.97
P1	ADC	0.91	35.43	8787.51
P1	ADC	0.96	27.2	5179.97
P1	ADC	0.98	30.29	6421.8
P1	ADC	0.98	31.98	7159.99
P1	ADC	0.87	42.94	12907.64
P1	ADC	0.68	63.57	28283.72
P1	ADC	0.56	62.37	27231.93
P1	ADC	0.9	28.8	5806
P1	ADC	0.98	13.51	1277.02
P1	ADC	1	5.28	195.28
P1	ADC	0.99	10.42	760.72
P1	ADC	0.97	18.53	2402.36
P1	ADC	0.85	41.77	12211.97
P1	ADC	0.91	33.6	7902.21
P1	ADC	0.93	49.75	17327.4
P1	ADC	0.94	71.52	35810.32
P1	ADC	0.93	31.06	6752.11
P1	ADC	0.92	27.94	5465.18
P1	ADC	0.96	12.7	1129.19
P1	ADC	0.95	16.25	1848.24
P1	ADC	0.91	30.54	6527.21
P1	ADC	0.94	29.85	6238.89
P1	ADC	0.96	25.87	4684.11
P1	ADC	0.93	35.2	8673.88
P1	ADC	0.93	28.87	5832.47
P1	ADC	0.96	26.27	4831.02
P1	ADC	0.94	59.48	24768.43
P1	ADC	0.93	29.05	5908.03
P1	ADC	0.95	22	3389.24
P1	ADC	0.95	15.69	1722.29
P1	ADC	0.95	14.22	1416.4
P1	ADC	0.84	39.71	11039.7
P1	ADC	0.88	47.22	15605.93
P1	ADC	0.83	61.7	26645.71
P1	ADC	0.81	57.34	23016.8
P1	ADC	0.98	15.32	1642.5
P1	ADC	0.91	38.32	10277.57
P1	ADC	0.92	29.74	6192.93
P1	ADC	0.93	26.42	4887.64
P1	ADC	0.87	28.4	5645.08
P1	ADC	0.83	30.6	6553.69
P1	ADC	0.94	21.77	3316.81
P1	ADC	0.94	26.69	4984.8
P1	ADC	0.85	52.68	19423.76
P1	ADC	0.68	74.23	38573.25
P1	ADC	0.97	18.85	2488.44
P1	ADC	0.89	47.33	15681.28
P1	ADC	0.91	30.87	6672.15
P1	ADC	0.69	49.8	17359.23
P1	ADC	0.57	57.25	22946.74
P1	ADC	0.91	25.52	4559.98
P1	ADC	0.97	15.67	1718.55
P1	ADC	0.92	35.87	9004.82
P1	ADC	0.73	75.24	39624.52
P1	ADC	0.95	29.65	6155.72
P1	ADC	0.79	51.5	18564.56
P1	ADC	0.5	71.97	36257.88
P1	ADC	0.44	72.94	37239.7
P1	ADC	0.87	32.36	7328.72
P1	ADC	0.96	18.33	2351.26
P1	ADC	0.95	28.2	5564.88
P1	ADC	0.81	66.01	30500.32
P1	ADC	0.91	43.37	13165.98
P1	ADC	0.97	30	6298
P1	ADC	0.63	62.02	26921.35
P1	ADC	0.69	52.54	19320.05
P1	ADC	0.88	31.37	6888.95
P1	ADC	0.96	19.6	2688.48
P1	ADC	0.98	17.07	2039.79
P1	ADC	0.85	53.26	19856.88
P1	ADC	0.91	39.83	11102.52
P1	ADC	0.96	27.09	5136.95
P1	ADC	0.83	84.55	50042.41
P1	ADC	0.78	42.47	12624.74
P1	ADC	0.91	30.26	6411.16
P1	ADC	0.97	19.33	2616.07
P1	ADC	0.98	18.06	2282.85
P1	ADC	0.95	27.39	5252.51
P1	ADC	0.91	41.79	12225.41
P1	ADC	0.98	21.11	3119.73
P1	ADC	0.95	33.85	8020.9
P1	ADC	0.78	40.74	11621.03
P1	ADC	0.88	33.24	7732.39
P1	ADC	0.93	30.35	6447.96
P1	ADC	0.94	27.66	5356.46
P1	ADC	0.87	41.08	11811.39
P1	ADC	0.87	49.17	16923.71
P1	ADC	0.93	43.85	13461.95
P1	ADC	0.94	36.72	9440.67
P1	ADC	0.84	67.23	31635.6
P1	ADC	0.97	15.03	1581.55
P1	ADC	0.96	21.08	3109.73
P1	ADC	0.92	36.02	9083.36
P1	ADC	0.93	31.45	6923.8
P1	ADC	0.91	34.1	8138.59
P1	ADC	0.93	39.24	10776.21
P1	ADC	0.95	40.71	11599.05
P1	ADC	0.94	39.82	11100.31
P1	ADC	0.79	83.9	49278.54
P1	ADC	0.91	24.11	4069.18
P1	ADC	0.96	20.69	2997.09
P1	ADC	0.95	30.16	6367.54
P1	ADC	0.95	30.81	6644.89
P1	ADC	0.98	17.17	2062.96
P1	ADC	0.96	22.85	3655.3
P1	ADC	0.95	34.56	8359.99
P1	ADC	0.97	27.62	5340.91
P1	ADC	0.91	38.15	10185.33
P1	ADC	0.98	14.02	1376.64
P1	ADC	0.99	11.25	886.04
P1	ADC	0.97	19.71	2718.37
P1	ADC	0.97	21.55	3249.76
P1	ADC	0.98	19.75	2730.26
P1	ADC	0.95	25.19	4440.81
P1	ADC	0.87	43.39	13178.49
P1	ADC	0.92	36.49	9320.81
P1	ADC	0.95	27.24	5194.03
P1	ADC	0.77	54.04	20442.5
P1	ADC	0.56	102.08	72939.88
P1	ADC	0.73	104.53	76484.49
P1	ADC	0.86	72.75	37047.65
P1	ADC	0.97	26.4	4879.99
P1	ADC	0.98	18.65	2435.43
P1	ADC	0.97	30.16	6365.63
P1	ADC	0.94	45.57	14534.24
P1	ADC	0.87	48.35	16366.94
P1	ADC	0.92	31.44	6919.98
P1	ADC	0.93	30.52	6521.56
P1	ADC	0.94	22.88	3664.18
P1	ADC	0.97	15.44	1667.9
P1	ADC	0.98	14.5	1471.02
P1	ADC	0.97	22.11	3422.99
P1	ADC	0.96	25.71	4628.35
P1	ADC	0.88	35.79	8967.71
P1	ADC	0.87	35.3	8721.46
P1	ADC	0.92	30.56	6538.9
P1	ADC	0.93	28.15	5547.94
P1	ADC	0.79	46.38	15058.4
P1	ADC	0.6	65.74	30250.4
P1	ADC	0.85	45.9	14748.96
P1	ADC	0.92	39.75	11062.59
P1	ADC	0.79	68.87	33205.85
P1	ADC	0.69	91.65	58800.56
P1	ADC	0.98	46.91	15406.02
P1	ADC	0.97	41.13	11842.49
P1	ADC	0.92	42.56	12680.36
P1	ADC	0.8	49.04	16835.12
P1	ADC	0.87	28.44	5660.81
P1	ADC	0.96	17.23	2078.26
P1	ADC	0.96	22.55	3558.64
P1	ADC	0.94	30.63	6565.97
P1	ADC	0.95	26.63	4963.1
P1	ADC	0.97	17.37	2112.37
P1	ADC	0.96	18.49	2394.28
P1	ADC	0.97	17.29	2093.05
P1	ADC	0.98	15.41	1662.26
P1	ADC	0.96	19.11	2557.34
P1	ADC	0.99	9.85	679
P1	ADC	0.96	18.29	2342.78
P1	ADC	0.88	34.19	8182.26
P1	ADC	0.79	48.89	16728.48
P1	ADC	0.76	56.64	22456.76
P1	ADC	0.91	39.82	11098.68
P1	ADC	0.91	42.16	12443.97
P1	ADC	0.44	108.95	83094.83
P1	ADC	0	175.86	216488.79
P1	ADC	0.97	50.47	17829.86
P1	ADC	0.93	50.72	18009.99
P1	ADC	0.94	28.22	5573.78
P1	ADC	0.81	42.67	12746.25
P1	ADC	0.94	27.69	5365.29
P1	ADC	0.98	13.82	1337.61
P1	ADC	0.53	41.32	11951.9
P1	ADC	0.56	44.23	13695.87
P1	ADC	0.84	29.49	6088.85
P1	ADC	0.96	19.24	2591.76
P1	ADC	0.98	18.32	2349.38
P1	ADC	0.98	21.76	3313.59
P1	ADC	0.97	27.59	5328.95
P1	ADC	0.93	32.85	7555.21
P1	ADC	0.95	20.34	2896.09
P1	ADC	0.98	10.97	842.26
P1	ADC	0.96	17.15	2058.55
P1	ADC	0.98	12.48	1089.89
P1	ADC	0.98	11.46	919.94
P1	ADC	0.97	15.83	1754.57
P1	ADC	0.75	52.04	18958.52
P1	ADC	0.74	61.41	26394.94
P1	ADC	0.91	37.69	9942.25
P1	ADC	0.98	20.3	2884.12
P1	ADC	0.66	78	42586.6
P1	ADC	0	145.02	147224.62
P1	ADC	0.99	27.87	5435.88
P1	ADC	0.97	32.51	7399.45
P1	ADC	0.96	21.77	3316.37
P1	ADC	0.93	22.79	3634.52
P1	ADC	0.92	30.76	6622.68
P1	ADC	0.95	27.5	5295.42
P1	ADC	0.91	30.14	6359.07
P1	ADC	0.83	30.85	6662.49
P1	ADC	0.56	44.57	13908.32
P1	ADC	0.32	55.73	21742.18
P1	ADC	0.23	62.06	26956.04
P1	ADC	0.58	51.13	18299.98
P1	ADC	0.94	25.38	4509.28
P1	ADC	0.97	23.41	3836.9
P1	ADC	0.96	30.18	6376.59
P1	ADC	0.94	34	8090.16
P1	ADC	0.92	27.48	5285.12
P1	ADC	0.95	16.37	1875.39
P1	ADC	0.95	17.86	2233.64
P1	ADC	0.94	21.35	3190.39
P1	ADC	0.98	13.13	1206.37
P1	ADC	0.97	16	1792.18
P1	ADC	0.98	14.73	1518.99
P1	ADC	0.93	24.81	4308.25
P1	ADC	0.98	16.49	1902.37
P1	ADC	0.96	33.88	8034.39
P1	ADC	0.97	37.4	9793.07
P1	ADC	0.97	34.28	8225.98
P1	ADC	0.96	34.16	8169.24
P1	ADC	0.97	22.64	3586.47
P1	ADC	0.95	24.58	4229.2
P1	ADC	0.94	25.97	4719.5
P1	ADC	0.89	35.12	8634.62
P1	ADC	0.71	50.89	18129.47
P1	ADC	0.44	59.53	24803.68
P1	ADC	0.25	60.56	25671.27
P1	ADC	0.21	61.73	26674.38
P1	ADC	0.14	68.64	32982.92
P1	ADC	0.78	37.51	9847.44
P1	ADC	0.95	23.11	3738.39
P1	ADC	0.96	25.7	4622.13
P1	ADC	0.97	21.26	3162.7
P1	ADC	0.96	18.64	2433.14
P1	ADC	0.94	17.88	2238.14
P1	ADC	0.9	24.38	4161.88
P1	ADC	0.91	25.67	4611.72
P1	ADC	0.97	15.95	1781
P1	ADC	0.97	18.1	2293.48
P1	ADC	0.97	16.02	1795.93
P1	ADC	0.98	12.35	1068.2
P1	ADC	0.96	34.69	8421.57
P1	ADC	0.97	47.95	16096.49
P1	ADC	0.97	44.8	14050.19
P1	ADC	0.97	45.35	14394.07
P1	ADC	0.98	29.96	6282.86
P1	ADC	0.97	25.29	4478.02
P1	ADC	0.97	19.72	2721.91
P1	ADC	0.97	17.92	2247.7
P1	ADC	0.84	39.66	11011.28
P1	ADC	0.69	48.71	16609.86
P1	ADC	0.47	50.15	17606.16
P1	ADC	0.25	52.26	19114.66
P1	ADC	0.82	34.55	8355.69
P1	ADC	0.92	27.2	5180.78
P1	ADC	0.97	17.73	2200.82
P1	ADC	0.96	17.73	2200.62
P1	ADC	0.92	23.43	3841.41
P1	ADC	0.88	26.15	4786.92
P1	ADC	0.93	19.83	2751.92
P1	ADC	0.98	12.38	1072.54
P1	ADC	0.93	27.28	5209.65
P1	ADC	0.9	30.2	6382.99
P1	ADC	0.98	15.83	1755.02
P1	ADC	0.96	42.97	12922.19
P1	ADC	0.96	51.56	18608.51
P1	ADC	0.97	45.57	14537.15
P1	ADC	0.99	28.04	5505.2
P1	ADC	0.97	28.08	5519.02
P1	ADC	0.95	25.27	4471.38
P1	ADC	0.96	21.21	3150.04
P1	ADC	0.93	27.48	5286.27
P1	ADC	0.85	34.98	8562.79
P1	ADC	0.79	33.91	8050.07
P1	ADC	0.46	58.55	23998.95
P1	ADC	0.65	48.31	16338.39
P1	ADC	0.87	29.9	6256.19
P1	ADC	0.95	20.65	2985.9
P1	ADC	0.93	25.97	4719.53
P1	ADC	0.88	33	7622.32
P1	ADC	0.97	15.15	1607.39
P1	ADC	0.98	12.44	1083.52
P1	ADC	0.96	17.99	2266.54
P1	ADC	0.91	28.92	5854.25
P1	ADC	0.97	20.35	2899.15
P1	ADC	0.94	47.89	16055.49
P1	ADC	0.98	36.28	9213.91
P1	ADC	0.98	35.3	8722.73
P1	ADC	0.97	33.58	7891.09
P1	ADC	0.92	40.33	11383.89
P1	ADC	0.88	35.53	8834.93
P1	ADC	0.9	32.17	7242.97
P1	ADC	0.92	27.52	5300.46
P1	ADC	0.86	34.28	8224.74
P1	ADC	0.81	36.41	9281.57
P1	ADC	0.43	66.34	30803.29
P1	ADC	0.68	44.27	13718.42
P1	ADC	0.92	26.37	4866.5
P1	ADC	0.97	19.8	2744.96
P1	ADC	0.95	26.39	4874.85
P1	ADC	0.96	23.03	3712.71
P1	ADC	0.97	17.24	2080.88
P1	ADC	0.99	9.33	609.86
P1	ADC	0.99	11.25	885.41
P1	ADC	0.93	40.43	11443.71
P1	ADC	0.9	68.75	33086.78
P1	ADC	0.93	63.82	28511.43
P1	ADC	0.99	18.26	2333.93
P1	ADC	0.98	28.23	5579.4
P1	ADC	0.95	33.29	7755.6
P1	ADC	0.85	38.82	10551.04
P1	ADC	0.89	28.28	5599.67
P1	ADC	0.96	20.32	2889.21
P1	ADC	0.95	20.54	2952.66
P1	ADC	0.79	40.48	11472.38
P1	ADC	0.72	53.62	20125.69
P1	ADC	0.79	40.95	11740.07
P1	ADC	0.86	38.67	10467.12
P1	ADC	0.94	31.44	6920.96
P1	ADC	0.93	36.96	9563.51
P1	ADC	0.89	37.51	9847.7
P1	ADC	0.97	17.98	2263.21
P1	ADC	0.93	37.04	9601.74
P1	ADC	0.92	68.72	33056.63
P1	ADC	0.94	77.85	42419.22
P1	ADC	0.95	67.44	31841.75
P1	ADC	0.98	34.27	8222.38
P1	ADC	0.98	22.01	3390.6
P1	ADC	0.97	27.53	5304.7
P1	ADC	0.97	24.45	4184.78
P1	ADC	0.95	22.34	3494.35
P1	ADC	0.94	20.97	3078.2
P1	ADC	0.96	18.01	2271.71
P1	ADC	0.97	16.07	1806.61
P1	ADC	0.81	39.78	11077.56
P1	ADC	0.68	63.66	28365.47
P1	ADC	0.82	54.86	21068.2
P1	ADC	0.92	37.59	9891.22
P1	ADC	0.97	29.51	6094.2
P1	ADC	0.95	53.1	19740.06
P1	ADC	0.96	64.93	29512.59
P1	ADC	0.97	61.11	26139.94
P1	ADC	0.98	45.53	14511.62
P1	ADC	0.98	30.16	6366.22
P1	ADC	0.84	65.63	30148.17
P1	ADC	0.96	25.2	4446.25
P1	ADC	0.97	23.59	3893.98
P1	ADC	0.97	21.56	3253.21
P1	ADC	0.96	20.37	2903.63
P1	ADC	0.91	28.86	5830.06
P1	ADC	0.89	30.51	6516.75
P1	ADC	0.9	29.33	6022.92
P1	ADC	0.89	48.27	16312.59
P1	ADC	0.98	33.67	7934.14
P1	ADC	0.99	30.97	6715.55
P1	ADC	0.99	31.06	6754.82
P1	ADC	0.99	32.62	7448.15
P1	ADC	0.98	30.89	6680.53
P1	ADC	0.96	34.81	8484.14
P1	ADC	0.8	58.15	23672.66
P1	ADC	0.94	19.61	2691.82
P1	ADC	0.95	17.33	2101.78
P1	ADC	0.94	20.9	3059.04
P1	ADC	0.86	34.63	8396.56
P1	ADC	0.92	53.93	20360.56
P1	ADC	0.97	37.5	9844.04
P1	ADC	0.98	32.14	7231.58
P1	ADC	0.98	26.53	4927.97
P1	ADC	0.98	22.91	3675.29
P1	ADC	0.96	28.59	5723.29
P1	ADC	0.98	23.28	3794.47
P1	ADC	0.97	28.14	5544.76
P1	ADC	0.98	20.47	2933.19
P1	ADC	0.59	85.68	51391.32
P1	ADC	0.46	96.73	65501.51
P1	ADC	0.37	102.07	72930.94
P1	ADC	0.33	97.97	67187.67
P1	ADC	0.8	55.87	21853.71
P1	ADC	0.84	47.71	15934.4
P1	ADC	0.83	48.64	16564.04
P1	ADC	0.77	54.1	20486.95
P1	ADC	0.59	72.94	37241.37
P1	ADC	0.29	101.5	72114.71
P1	ADC	0.93	31.67	7021.81
P1	ADC	0.94	28.12	5536.05
P1	ADC	0.94	28.82	5814.43
P1	ADC	0.95	27.18	5171.73
P1	ADC	0.97	22.63	3586.02
P1	ADC	0.96	26.25	4823.85
P1	ADC	0.65	76.71	41195.7
P1	ADC	0.34	124.98	109337.97
P1	ADC	0.29	138.24	133778.83
P1	ADC	0.86	42.37	12568.42
P1	ADC	0.81	44.93	14130.38
P1	ADC	0.87	40.53	11496.32
P1	ADC	0.92	36.84	9500.49
P1	ADC	0.93	34.27	8222.28
P1	ADC	0.92	35.85	8997.06
P1	ADC	0.91	38.15	10188.97
P1	ADC	0.76	73.23	37539.59
P1	ADC	0.56	110.13	84892.83
P1	ADC	0.53	102.96	74205.59
P1	ADC	0.67	61.33	26325.66
P1	ADC	0.71	62.85	27650.78
P1	ADC	0.67	60.17	25339.14
P1	ADC	0.72	52.63	19389.16
P1	ADC	0.9	31.86	7104.74
P1	ADC	0.95	25.82	4666.92
P1	ADC	0.92	31.14	6789.23
P1	ADC	0.82	42.59	12697.04
P1	ADC	0.87	36.95	9557.23
P1	ADC	0.95	27.47	5282.13
P1	ADC	0.9	45.03	14196.98
P1	ADC	0.57	98.1	67361.78
P1	ADC	0.08	142.69	142514.84
P1	ADC	0.82	39.77	11069.03
P1	ADC	0.83	40.36	11403.88
P1	ADC	0.87	36.02	9083.22
P1	ADC	0.91	31.42	6909.84
P1	ADC	0.94	24.6	4236.91
P1	ADC	0.95	22.38	3505.82
P1	ADC	0.94	23.85	3980.45
P1	ADC	0.89	33.23	7730.76
P1	ADC	0.94	25.85	4676.84
P1	ADC	0.96	22.38	3507.45
P1	ADC	0.54	85.26	50886.65
P1	ADC	0	159.29	177618.17
P1	ADC	0.95	19.5	2661.29
P1	ADC	0.82	43.39	13179
P1	ADC	0.81	48.05	16160.03
P1	ADC	0.94	27.32	5224.19
P1	ADC	0.97	19.15	2567.79
P1	ADC	0.97	20.27	2876.3
P1	ADC	0.94	28.72	5775.86
P1	ADC	0.98	14.94	1562.89
P1	ADC	0.95	28.95	5865.08
P1	ADC	0.82	69.45	33763.13
P1	ADC	0.89	26.47	4906.07
P1	ADC	0.9	21.49	3233.64
P1	ADC	0.84	35.21	8680.04
P1	ADC	0.77	48.48	16449.18
P1	ADC	0.89	33.74	7967.48
P1	ADC	0.97	19.82	2750.27
P1	ADC	0.97	21.95	3372.98
P1	ADC	0.98	15.24	1625.87
P1	ADC	0.98	18.36	2359.51
P1	ADC	0.96	44.96	14151.91
P1	ADC	0.98	49.82	17375.1
P1	ADC	0.82	42.1	12409.81
P1	ADC	0.83	31.97	7156.12
P1	ADC	0.87	27.94	5463.3
P1	ADC	0.94	18.89	2497.42
P1	ADC	0.98	14.36	1443.97
P1	ADC	0.97	24.91	4345.11
P1	ADC	0.94	35.94	9039.3
P1	ADC	0.96	21.02	3093.77
P1	ADC	0.95	32.74	7501.33
P1	ADC	0.97	54.76	20991.73
P1	ADC	0.69	56.91	22667.72
P1	ADC	0.81	49.86	17404.68
P1	ADC	0.85	40.87	11694.49
P1	ADC	0.88	34.66	8408.37
P1	ADC	0.86	33.46	7836.81
P1	ADC	0.97	12.15	1033.8
P1	ADC	0.97	17.69	2191.26
P1	ADC	0.91	47.67	15909.05
P1	ADC	0.82	65.8	30310.16
P1	ADC	0.88	36.29	9219.11
P1	ADC	0.92	43.75	13398.9
P1	ADC	0.97	55.61	21647.22
P1	ADC	0.64	38.81	10543.24
P1	ADC	0.5	53.3	19884.64
P1	ADC	0.24	75.64	40045.27
P1	ADC	0.53	60.97	26024.23
P1	ADC	0.87	33.01	7627.57
P1	ADC	0.93	25.57	4576.97
P1	ADC	0.88	31.83	7093.84
P1	ADC	0.88	30.1	6342.94
P1	ADC	0.91	33.75	7974.55
P1	ADC	0.81	65.32	29865.75
P1	ADC	0.75	72.96	37263.7
P1	ADC	0.97	17.88	2237.59
P1	ADC	0.89	54.39	20705.92
P1	ADC	0.97	57.58	23210.48
P1	ADC	0.65	33.23	7728
P1	ADC	0.93	17.86	2232.66
P1	ADC	0.9	25.14	4422.89
P1	ADC	0.78	40.47	11462.36
P1	ADC	0.82	35.78	8963.86
P1	ADC	0.94	20.26	2873.74
P1	ADC	0.92	24.6	4236.44
P1	ADC	0.91	25.4	4515.4
P1	ADC	0.93	24.89	4336.5
P1	ADC	0.84	49.36	17051.89
P1	ADC	0.74	69.85	34150.94
P1	ADC	0.87	40.31	11375.88
P1	ADC	0.84	50.49	17846.69
P1	ADC	0.87	90.32	57105.63
P1	ADC	0.94	10.27	738.11
P1	ADC	0.96	10.58	783.49
P1	ADC	0.97	12.36	1069.37
P1	ADC	0.96	16.43	1889.37
P1	ADC	0.97	16.9	1999.4
P1	ADC	0.95	21.04	3097.32
P1	ADC	0.93	24.08	4059.64
P1	ADC	0.89	28.48	5676.83
[truncated: 116,337 more rows]
