# Supplementary material for: Diffusion weighted imaging in patients with rectal cancer: Comparison between Gaussian and non-Gaussian models
Source: PLoS One. 2017 Sep 1;12(9):e0184197. doi: 10.1371/journal.pone.0184197 (PMC5593499; doi:10.1371/journal.pone.0184197)
Supplement: S1 Dataset — The derived DWI parameters from the four examined models and the statistical analysis results are provided in csv format. (ZIP) [file pone.0184197.s001.zip › PLOS_data/dataPLOS_TABLE3_D.csv]

P1	P2	P3	P4	P5	P6	P7	P8	P9	P10	P11	P12	P13	P14	P15	P16	P17	P18	P19
0.445	0.999	0.543	0.793	0.708	0.772	0.769	0.706	1.616	0.768	0.035	0.592	0.583	0.59	0.843	0.778	0.756	0.788	0.526
0.503	1.011	0.73	1.58	0.849	0.877	0.608	0.833	0.746	0.743	0	0.511	0.836	0.593	0.797	0.722	1.404	0.613	0.508
0.558	0.97	0.596	1.986	0.72	0.801	0.587	0.5	0.773	0.77	0.025	0.688	0.927	0.678	0.785	0.912	0.887	0.507	0.571
0.586	1.008	0.722	0.111	0.639	0.744	0.954	0.69	0.655	0.78	0.241	0.841	0.91	0.687	0.757	0.946	0.627	0.948	0.53
0.643	1.142	0.786	0.485	0.841	0.674	0.91	0.742	0.796	0.779	0.469	0.864	0.916	0.556	0.689	0.9	0.694	0.791	0.45
0.653	0.936	0.594	1.19	0.796	0.724	0.677	0.792	0.639	0.811	0.461	0.481	0.6	0.988	0.66	0.849	1.035	0.587	0.503
0.634	0.857	0.683	1.124	0.683	0.76	0.567	0.435	0.706	0.589	0.266	0.562	0.819	0.796	0.828	0.712	1.171	0.581	0.472
0.747	0.843	0.772	0	0.709	0.815	0.489	0.576	1.043	0.562	0.18	0.538	0.992	0.657	0.723	0.779	0.927	0.857	0.563
0.71	0.975	0.501	0.027	0.857	0.777	0.719	0.62	1.461	0.591	0.18	0.605	0.95	0.643	0.718	0.85	0.648	0.691	0.577
0.615	1.128	0.534	0.327	0.755	0.833	0.876	0.668	1.428	0.601	0.204	0.825	0.779	0.645	0.806	0.777	0.627	0.405	0.397
0.641	0.844	0.689	1.147	0.65	0.806	0.742	0.781	1.053	0.581	0.342	0.963	0.788	1.151	0.756	0.801	0.438	0.381	0.44
0.517	0.962	0.52	0.857	0.611	0.701	0.637	0.751	0.41	0.592	0.545	0.437	0.66	0.83	0.581	0.761	0.467	0.428	0.457
0.654	1.101	0.645	0.196	0.587	0.599	0.54	0.645	0.594	0.647	0.521	0.615	0.757	0.627	0.453	0.706	0.76	0.396	0.516
0.691	1.229	0.159	0.094	0.716	0.883	0.325	0.511	0.825	0.649	0.778	0.74	0.78	0.618	0.419	0.661	1.022	0.457	0.945
0.608	1.214	0.347	0.309	0.675	0.757	0.372	0.543	0.644	0.558	0.83	0.758	0.398	0.636	0.838	0.694	0.638	0.61	0.837
0.481	1.121	0.627	1.073	0.694	0.669	0.426	0.671	0.362	0.643	0.601	0.865	0.5	0.594	0.844	0.745	0.148	0.752	0.648
0.42	1.237	0.638	0.698	0.765	0.698	0.484	0.744	0.505	0.648	0.403	0.603	0.788	1.046	0.853	0.751	0	0.61	0.452
0.518	1.293	0.092	0.532	0.755	0.668	0.524	0.707	0.416	0.548	0.384	0.845	1.033	0.741	0.935	0.799	0.84	0.503	0.502
0.657	1.265	0.224	0.199	0.621	0.689	0.02	0.706	0.621	0.392	0.465	0.891	1.058	0.59	0.814	0.715	0.657	0.297	0.583
0.65	1.168	0.374	0.342	0.442	0.772	0.348	0.624	0.889	0.406	0.506	0.954	0.933	0.688	0.681	0.69	0.873	0.175	0.651
0.578	1.212	0.577	0.944	0.423	0.868	0.745	0.735	0.828	0.491	0.607	0.571	0.76	0.771	0.734	0.662	1.03	0.422	0.587
0.272	1.197	0.658	0.526	0.516	0.767	0.689	0.791	0.588	0.485	0.719	0.572	0.738	0.658	0.706	0.639	0.443	0.576	0.499
0.818	1.023	0.797	0.818	0.607	0.94	0.579	0.611	0.75	0.42	0.579	0.541	0.675	0.95	0.771	0.713	0.285	0.52	0.658
0.647	1.036	0.68	0.187	0.539	0.822	0.453	0.917	1.032	0.5	0.342	0.655	0.729	0.718	0.79	0.956	0.276	0.473	0.723
0.574	1.067	0.571	0.348	0.938	0.723	0.354	0.958	1.137	0.545	0.432	0.83	0.773	0.611	0.587	0.84	0.922	0.521	0.619
0.632	1.116	0.752	0.993	0.794	0.693	0.37	1.07	0.834	0.589	0.574	0.558	0.676	0.665	0.629	0.79	1.1	0.551	0.855
0.712	1.071	0.368	0.594	0.629	0.784	0.437	1.197	0.74	0.561	0.558	0.559	0.785	0.671	0.603	0.734	0.817	0.339	0.915
0.671	0.941	0.378	0.718	0.34	0.732	0.341	0.928	0.639	0.658	0.809	0.569	0.843	0.554	0.586	0.677	0.587	0.449	0.918
0.419	1.185	0.45	1.022	0.315	0.591	0.292	0.518	0.614	0.597	0.82	0.676	0.939	0.853	0.638	0.685	0.514	0.344	0.853
0.4	1.249	0.636	0.229	0.385	0.644	0.344	0.939	0.583	0.492	0.588	0.684	1.013	0.699	0.769	0.812	0.754	0.189	0.588
0.452	1.235	0.667	0.39	0.543	0.734	0.378	1.163	0.376	0.442	0.472	0.72	0.921	0.614	0.892	0.594	1.037	0.236	0.476
0.685	1.24	0.826	1.176	0.562	0.867	0.255	1.358	0.393	0.499	0.56	0.799	0.791	0.647	1.032	0.731	0.835	0.391	0.562
0.863	0.284	0.759	0.602	0.434	0.851	0.416	1.256	0.461	0.519	0.726	0.813	0.853	0.656	0.995	0.801	0.968	0.422	0.538
0.713	0.82	0.535	0.722	0.764	0.762	0.634	0.851	0.421	0.524	0.763	0.613	0.735	0.595	0.694	0.902	0.784	0.333	0.373
0.494	1.066	0.706	0.443	0.718	0.738	0.672	0.497	0.58	0.46	0.92	0.603	0.618	0.908	0.698	0.962	0.871	0.138	0.626
0.684	1.279	0.814	0.672	0.58	0.708	0.655	0.762	0.68	0.489	1.04	0.55	0.576	0.749	0.64	0.466	0.92	0.206	0.468
0.689	1.342	0.617	1.011	0.409	0.55	0.538	1.072	0.744	0.536	0.833	0.604	0.632	0.565	0.757	0.715	1.476	0.504	0.504
0.636	0.319	0.588	0.525	0.386	0.57	0.357	1.206	0.909	0.539	0.59	0.675	0.672	0.593	0.836	0.79	0.948	0.631	0.638
0.573	0.582	0.639	0.572	0.428	0.596	0.443	1.136	0.918	0.507	0.553	0.66	0.728	0.605	0.787	0.803	0.638	0.566	0.786
0.697	0.697	0.699	0.626	0.434	0.664	0.358	0.933	1.213	0.874	0.659	0.667	0.863	0.584	0.708	0.758	0.701	0.453	0.982
0.779	0.844	0.705	0.98	0.467	0.641	0.286	0.648	1.212	0.893	0.692	0.827	0.832	0.522	0.703	0.784	0.546	0.355	0.983
0.7	1.014	0.695	0.972	0.438	0.804	0.278	0.701	1.218	0.877	0.5	0.465	0.804	0.726	0.799	0.755	0.581	0.388	0.36
0.574	0.324	0.634	0.603	0.536	0.692	0.304	1.009	1.291	0.655	0.767	0.514	0.715	0.757	0.848	0.768	0.668	1.219	0.256
0.503	0.566	0.58	0.739	0.508	0.904	0.401	1.154	1.386	0.557	0.801	0.514	0.76	0.803	0.71	0.732	0.813	1.2	0.424
0.517	0.588	0.73	0.788	0.417	0.748	0.338	1.246	1.192	0.46	0.784	0.551	0.77	0.723	0.788	0.764	1.31	0.875	0.53
0.604	0.589	0.592	1.177	0.44	0.689	0.506	1.136	1.232	0.481	0.651	0.616	0.787	0.66	0.948	0.766	0.749	0.574	0.655
0.707	0.688	0.609	1.008	0.529	0.503	0.629	0.583	0.994	0.526	0.441	0.605	0.706	0.551	0.797	0.649	0.541	0.361	0.75
0.841	0.261	0.569	0.775	0.601	0.477	0.634	0.561	0.62	0.546	0.425	0.639	0.719	0.592	0.675	0.759	0.411	0.352	0.617
0.791	0.577	0.554	0.981	0.523	0.527	0.618	0.512	0.521	0.575	0.645	0.633	0.607	0.636	0.889	0.814	0.235	0.37	0.756
0.755	0.713	0.57	1.161	0.557	0.583	0.178	0.542	0.364	0.598	0.776	0.718	0.571	0.67	0.887	0.9	0.276	1.473	0.779
0.7	0.722	0.63	0.939	0.778	0.495	0.065	0.743	0.409	0.603	0.664	0.816	0.615	0.604	0.696	0.809	0.579	1.28	0.613
0.646	0.807	0.725	0.785	0.529	0.524	0.113	0.875	0.449	0.562	0.7	0.501	0.672	0.888	0.746	0.862	0.722	0.75	0.615
0.669	0.932	0.749	0.979	0.522	0.719	0.138	0.56	0.702	0.542	1.249	0.546	0.708	0.716	0.756	0.962	0.755	0.261	0.55
0.729	0.605	0.585	1.069	0.636	0.826	0.18	0.47	0.897	0.469	1.024	0.557	0.731	0.712	0.78	1.153	0.636	0.179	0.478
0.623	0.837	0.724	0.773	0.643	0.848	0.318	0.421	0.888	0.795	0.955	0.611	0.739	0.713	0.862	1.159	0.388	0.259	0.425
0.59	0.951	0.65	0.65	0.512	0.693	0.456	0.516	0.754	0.785	0.735	0.628	0.747	0.694	0.58	0.646	0.39	1.441	0.427
0.58	0.908	0.595	0.822	0.274	0.611	0.643	0.602	0.68	0.75	0.664	0.611	0.748	0.653	0.623	0.691	0.405	0.739	0.569
0.57	0.779	0.544	0.914	0.334	0.472	0.758	0.752	0.824	0.752	0.775	0.653	0.623	0.643	0.918	0.738	0.446	0.253	0.829
0.557	0.779	0.541	0.667	0.506	0.545	0.917	0.798	0.919	0.502	0.737	0.725	0.569	0.602	0.815	0.75	0.462	0	0.901
0.566	0.686	0.608	0.801	0.555	0.579	1.077	0.535	0.916	0.374	0.41	0.5	0.502	0.482	0.851	0.742	0.547	0	1.081
0.62	0.822	0.581	0.856	0.614	0.54	0.853	0.451	0.808	0.475	0.596	0.547	0.563	0.584	1.009	0.727	0.825	0	0.605
0.691	0.867	0.549	0.957	0.633	0.373	0.23	0.39	0.979	0.528	0.525	0.588	0.593	0.652	0.891	0.832	0.413	0	0.415
0.711	0.875	0.548	0.875	0.586	0.264	0.22	0.431	1.155	0.652	0.765	0.591	0.67	0.878	0.831	0.893	0.334	0.096	0.462
0.849	0.776	0.552	0.627	0.495	0.502	0.386	0.562	0.919	0.685	0.731	0.577	0.846	0.657	0.909	0.865	0.381	0.305	0.396
0.738	0.835	0.32	0.655	0.364	0.752	0.575	0.712	1.134	0.655	0.694	0.649	0.735	0.616	0.915	0.782	0.488	0.454	0.36
0.635	0.682	0.522	0.714	0.446	0.583	0.7	0.841	1.047	0.662	0.446	0.747	0.802	0.653	0.93	0.467	0.548	0.511	0.383
0.579	0.537	0.613	0.699	0.532	0.447	0	0.952	1.27	0.579	0.332	0.851	0.967	0.67	0.943	0.522	0.801	0.501	0.508
0.528	0.697	0.643	0.835	0.623	0.424	0	0.465	0.849	0.586	0.407	0.453	1.267	0.672	0.81	0.505	0.751	0.146	0.517
0.612	0.8	0.728	0.945	0.46	0.445	0	0.323	0.614	0.701	0.634	0.618	0.74	0.627	0.865	0.507	0.662	0.128	0.602
0.575	0.883	0.739	0.913	0.64	0.424	0.08	0.402	0.376	0.712	0.502	0.672	0.78	0.633	0.791	0.458	0.343	0.248	0.635
0.658	0	0.752	0.86	0.641	0.493	0.271	0.487	0.462	0.673	0.295	0.708	0.844	0.639	0.944	0.413	0.401	0	0.317
0.624	0.201	0.757	0.857	0.422	0.639	0.455	0.509	0.438	0.669	0.579	0.835	1.004	0.562	0.826	0.487	0.521	0.145	0.233
0.575	0.638	0.897	0.775	0.48	0.673	0.507	0.662	0.531	0.618	1.347	0.83	1.136	0.491	0.762	0.686	0.785	0.323	0.602
0.605	0.825	0	0.718	0.548	0.426	0.627	0.818	0.491	0.501	1.195	0.632	0.781	0.673	0.841	0.953	0.543	0.345	0.827
0.602	0.852	0.499	0.568	0.632	0.15	0.616	0.957	0.367	0.432	0.987	0.726	0.889	0.716	0.803	1.393	0.426	0.479	0.755
0.585	0.831	0.635	0.752	0.538	0.712	0.585	0.347	0.296	0.687	0.922	0.895	0.929	0.829	0.59	1.462	0.464	0.614	0.66
0.621	1.061	0.661	0.984	0.549	0.45	0.561	0.371	0.482	0.733	0.74	1.063	0.958	0.518	0.794	0.577	0.637	0.667	0.436
0.624	0.477	0.674	0.784	0.391	0.344	0.241	0.488	0.719	0.747	0.755	0.769	0.994	0.464	0.913	0.645	0.891	0.329	0.569
0.563	0.326	0.691	0.887	0.549	0.377	0.248	0.537	0.856	0.757	0.699	0.7	1.125	0.607	0.828	0.668	0.65	0.191	0.664
0.869	0.2	0.683	0.947	0.914	0.488	0.364	0.43	0.796	0.81	0.242	0.542	1	0.642	0.813	0.657	0.38	0.282	0.574
0.676	0	0.761	0.832	0.512	0.472	0.552	0.528	0.731	0.651	0.414	0.576	0.533	0.625	0.926	0.689	0.436	0	0.577
0.543	0.325	0.895	0.82	0.551	0.411	0.815	0.691	0.461	0.557	0.616	0.685	0.638	0.61	0.761	0.656	0.463	0	0.532
0.548	0.771	0.576	0.821	0.481	0.48	0	0.767	0.319	0.561	0.716	0.69	0.797	0.605	0.749	0.571	0.613	0.352	0.556
0.637	1.089	0.61	0.58	0.517	0.61	0	0.803	0.718	0.562	0.845	0.701	0.928	0.544	0.739	0.608	0.388	0.397	0.634
0.647	1.154	0.578	0.788	0.539	0.642	0.01	0.517	0.815	0.694	0.686	0.505	0.982	0.495	0.769	0.846	0.381	0.569	0.673
0.597	1.577	0.586	1.151	0.51	0.454	0.099	0.56	0.885	0.853	0.555	0.656	1.011	0.505	0.642	1.28	0.473	0.824	0.663
0.723	1.532	0.644	0.728	0.553	0.929	0.248	0.545	1.214	0.872	0.37	0.644	1.13	0.621	0.704	0.505	0.637	0.524	0.732
0.656	0.499	0.767	0.821	0.574	0.869	0.425	0.448	0.806	0.883	0.371	0.648	1.113	0.765	0.845	0.484	0.833	0.381	0.684
0.619	0.43	0.882	0.627	0.624	0.606	0.539	0.396	0.79	0.883	0.647	0.569	0.945	0.857	0.835	0.906	0.55	0.36	0.593
0.609	0.397	0.988	0.805	0.635	0.523	0.455	0.452	0.961	0.706	0.514	0.603	0.771	0.41	0.843	1.308	0.56	0.144	0.72
0.657	0.425	0.329	0.797	0.681	0.565	0.508	0.526	0.677	0.559	0.401	0.618	0.909	0.406	0.88	1.311	0.646	0.159	0.935
0.672	0.476	0.57	0.655	0.59	0.578	0.512	0.508	0.537	0.461	0.119	0.558	0.794	0.576	0.705	1.055	0.817	0.42	0.974
0.742	0.971	0.506	1.021	0.591	0.532	0.536	0.533	0.464	0.541	0.249	0.59	0.847	0.626	0.622	0.772	0.676	0.483	0.834
0.707	1.107	0.505	0.938	0.594	0.46	0.179	0.478	0.415	0.657	0.888	0.606	0.911	0.593	0.997	0.623	0.82	0.591	0.834
0.557	1.333	0.577	0.676	0.557	0.459	0.189	0.499	0.406	0.802	0.941	0.707	0.946	0.553	0.879	0.693	0.549	0.509	0.825
0.669	1.121	0.686	0.637	0.575	0.522	0.312	0.499	0.476	0.88	0.837	0.573	0.931	0.574	0.663	0.937	0.485	0.438	0.791
0.691	1.089	0.884	0.59	0.65	0.485	0.457	0.48	0.379	1.043	0.902	0.581	0.928	0.545	0.593	1.644	0.421	0.472	0.68
0.533	0.773	0.945	0.619	0.61	0.5	0	0.529	0.21	0.945	0.87	0.616	1.088	0.538	0.77	1.413	0.726	0.428	0.679
0.525	0.947	1.002	1.234	0.636	0.426	0.009	0.547	0.174	0.847	0.707	0.709	1.002	0.512	0.908	1.564	0.744	0.375	0.757
0.586	1.052	0.161	0.951	0.777	0.711	0.083	0.506	0.378	0.697	0.708	0.858	0.879	0.509	0.793	1.488	0.591	0.505	0.787
0.598	0.285	0.398	0.596	0.853	0.662	0.272	0.412	0.669	0.62	0.715	0.843	0.829	0.652	0.815	0.962	0.422	0.329	0.784
0.6	0.698	0.605	0.542	0.774	0.526	0.342	0.524	0.647	0.609	0.85	0.854	0.971	0.982	0.943	0.748	0.359	0.451	0.713
0.636	0.853	0.542	0.561	0.696	0.595	0.414	0.517	0.469	0.731	0.482	0.522	0.874	0.835	0.643	0.692	0.705	0.476	0.602
0.701	0.974	0.586	0.757	0.761	0.705	0.524	0.534	0.512	0.737	0.443	0.66	1.022	0.438	0.536	0.81	0.66	0.363	0.573
0.754	0.548	0.669	1.043	0.563	0.716	0.534	0.545	0.381	0.707	0.302	0.709	0.94	0.385	0.55	1.146	0.344	0.408	1.103
0.658	0.681	0.721	1.32	0.456	0.508	0.565	0.55	0.386	0.655	0.742	0.731	0.892	0.536	1.002	0.864	0.257	0.431	1.027
0.659	0.746	0.894	1.232	0.401	0.363	0.618	0.419	0.299	0.628	0.83	0.864	0.892	0.565	0.949	0.772	0.277	0.406	0.707
0.706	0.799	0.995	0.746	0.605	0.438	0.279	0.437	0.354	1.002	0.984	0.968	1.015	0.574	0.843	0.759	0.697	0.463	0.665
0.717	0.553	1.053	0.636	0.616	0.437	0	0.537	0.657	0.871	0.616	0.855	0.992	0.63	0.903	0.731	0.731	0.566	0.768
0.801	0.673	0.615	0.738	0.586	0.446	0.055	0.509	0.994	0.816	0.484	0.842	1.08	0.727	0.947	0.679	0.326	0.578	0.876
0.781	0.718	0.587	0.79	0.572	0.357	0.311	0.427	1.229	0.891	0.423	0.515	1.084	0.768	0.92	0.887	0.19	0.329	1.002
0.715	0.723	0.36	1.302	0.669	0.678	0.628	0.464	0.94	0.758	0.594	0.635	1.126	0.643	0.908	0.979	0.238	0.243	0.865
0.71	0.706	0.407	1.658	0.83	0.579	0	0.57	0.929	0.777	0.863	0.653	1.067	0.584	0.63	1.084	0.81	0.297	1.182
0.576	0	0.608	1.46	0.937	0.528	0.243	0.695	0.819	0.716	0.78	0.673	0.594	0.496	0.557	1.222	0.779	0.389	0.857
0.542	0.518	0.695	1.066	0.845	0.53	0.381	0.475	0.698	0.617	0.563	0.679	0.748	0.974	0.921	0.091	0.667	0.458	0.578
0.633	0.628	0.771	0.941	0.634	0.585	0.411	0.487	0.427	0.574	0.252	0.721	0.812	1.033	0.854	0.397	0.348	0.579	0.487
0.605	0.62	0.749	0.956	0.489	0.542	0.536	0.551	0.418	0.618	0.009	0.753	0.726	0.939	0.652	0.547	0.342	0.597	0.581
0.525	0.597	0.705	0.886	0.472	0.418	0.674	0.676	0.184	0.613	0.3	0.711	0.838	0.679	0.601	0.695	0.841	0.562	0.83
0.594	0.552	0.703	1.735	0.657	0.346	0.133	0.768	0.254	0.739	0.461	0.668	0.954	0.49	0.884	0.643	0.951	0.582	0.958
0.644	0.597	0.781	1.852	0.576	0.399	0	0.788	0.334	0.674	0.588	0.433	1.085	0.418	1.001	0.68	0.772	0.595	0.646
0.617	0	0.691	1.283	0.506	0.424	0.041	0.775	0.475	0.597	0.752	0.639	0.958	0.52	1.094	0.772	0.426	0.702	0.642
0.645	0.469	0.623	0.957	0.562	0.676	0.312	0.663	0.411	0.541	0.807	0.724	1.037	0.619	1.115	0.999	0.522	0.68	0.619
0.695	0.561	0.709	0.918	0.651	0.517	0	0.668	0.443	0.603	0.76	0.664	1.196	0.752	1.069	1.199	0.698	0.763	1.152
0.725	0.638	0.576	1.387	0.666	0.433	0	0.721	0.485	0.662	0.597	0.631	0.723	0.884	0.969	0.409	0.866	0.941	0.822
0.692	0.629	0.492	1.375	0.731	0.483	0.224	0.886	0.526	0.713	0.756	0.504	0.902	0.969	0.763	0.372	0.84	0.855	0.892
0.772	0.671	0.56	1.577	0.69	0.534	0.371	1.092	0.516	0.667	0.841	0.629	0.952	0.724	0.803	0.523	0.25	0.815	1.065
0.811	0.671	0.654	1.142	0.543	0.512	0.466	0.931	0.413	0.569	0.862	0.797	0.686	0.718	0.797	0.653	0.927	0.855	0.848
0.824	0	0.648	1.112	0.621	0.786	0.477	1.041	0.339	0.518	0.458	0.788	0.672	0.676	0.72	0.594	0.873	0.874	0.803
0.63	0.34	0.715	1.185	0.515	0.618	0	1.053	0.597	0.55	0.835	0.735	0.922	0.832	0.636	0.64	0.692	0.9	0.948
0.64	0.388	0.766	0	0.574	0.462	0.077	0.787	0.981	0.628	0.776	0.587	1.061	1.113	0.928	0.715	0.692	0.865	1.465
0.601	0.352	0.802	0.014	0.62	0.477	0.136	1.005	1.228	0.654	0.952	0.688	1.209	1.06	1.012	0.988	0.144	0.727	1.091
0.619	0.53	0.81	0.528	0.585	0.607	0.23	1.162	1.262	0.567	0.905	0.663	1.139	0.932	0.914	0.798	1.056	0.651	0.942
0.546	0.629	0.903	1.432	0.542	0.58	0.41	1.295	0.875	0.49	0.966	0.579	0.885	0.592	0.97	0.671	0.997	0.668	0.923
0.555	0.642	0.604	2.311	0.455	0.738	0.032	1.153	0.658	0.443	0.591	0.539	0.932	0.153	1.099	0.622	0.971	0.642	0.905
0.463	0.681	0.632	2.34	0.715	0.521	0.109	1.086	0.677	0.604	0.53	0.54	0.872	0.374	0.664	0.653	0.722	0.393	0.903
0.516	0.732	0.689	0	0.776	0.621	0.301	0.673	0.575	0.591	0.709	0.607	0.939	0.64	0.646	0.731	0.241	0.587	1.635
0.678	0.168	0.636	0	0.871	0.673	0.415	0.424	0.384	0.583	1.387	0.915	0.735	0.64	0.667	0.801	1.004	0.423	1.447
0.772	0.291	0.628	0	1.036	0.712	0.551	0.537	0.284	0.523	0.995	0.938	0.656	0.795	0.625	1.13	1.051	0.454	0.991
0.737	0.475	0.645	0.178	0.488	0.959	0.639	0.94	0.278	0.502	0.873	0.818	0.618	0.931	0.537	1.263	0.774	0.611	0.948
0.639	0.541	0.7	0.575	0.469	0.885	0.643	1.203	0.241	0.598	0.594	0.755	0.7	0.771	0.947	1.52	0.245	0.514	0.835
0.776	0.439	0.785	1.061	0.664	0.812	0	0.913	0.397	0.61	0.053	0.666	0.725	0.678	1.04	1.685	0.412	0.575	0.903
0.626	0.504	0.693	1.545	1.113	0.906	0	0.818	0.521	0.639	0.035	0.556	0.726	0.904	0.962	0.916	1.338	0.502	1.347
0.598	0.732	0.78	2.29	0.84	0.696	0.132	0.433	0.558	0.603	0.102	0.632	0.685	1.046	0.738	0.929	0.612	0.389	1.258
0.547	0.979	0.881	0	0.578	0.65	0.288	0.449	0.611	0.708	0.29	0.944	0.696	0.917	0.787	1.003	0.268	0.457	1.04
0.515	0.612	0.93	0	0.461	0.618	0.501	0.514	0.584	0.623	0.571	1.154	0.734	0.903	0.369	1.114	0.478	0.458	0.941
0.458	0.57	1.001	0	0.525	0.503	0.117	0.807	0.537	0.709	0.712	1.072	0.658	0.812	0.544	0.712	0.616	0.63	0.717
0.386	0.567	0.621	0	0.724	0.535	0.106	1.008	0.368	0.878	0.748	1.111	0.723	0.37	0.728	0.781	0.733	0.572	0.826
0.63	0	0.609	0	0.694	0.685	0.26	0.904	0.392	0.778	0.502	1.182	0.903	0.236	0.664	0.821	0.487	0.473	1.021
0.732	0.236	0.608	0.009	0.645	0.585	0.434	0.852	0.583	0.675	0.703	0.918	0.921	0.422	0.551	0.701	0.491	0.422	0.934
0.748	0.423	0.682	0.313	0.439	0.757	0.553	0.749	0.888	0.805	0.779	1.158	0.847	0.656	0.533	0.582	0.557	0.429	0.88
0.679	0.427	0.716	0.64	0.638	0.644	0.599	0.779	1.169	1.009	0.856	0.99	0.791	0.705	0.916	0.562	1.482	0.552	0.608
0.822	0.394	0.739	0.695	0.737	0.514	0.559	0.801	0.931	0.717	1.01	1.404	0.744	0.682	0.996	0.626	0.663	0.471	0.837
0.86	0.608	0.692	1.191	0.743	0.508	0.485	0.825	0.602	0.633	1.091	1.393	0.813	0.635	1.008	0.862	0.602	0.325	0.898
0.67	0.779	0.694	1.6	0.645	0.548	0.327	0.793	0.564	0.671	1.136	1.303	0.799	0.566	0.878	1.148	0.687	0.315	1.162
0.526	1.058	0.744	0	0.392	0.735	0.272	0.794	0.508	0.655	1.175	2.084	0.763	0.911	0.65	0.702	0.923	0.36	0.995
0.5	0.489	0.888	0	0.645	0.831	0.403	0.914	0.386	0.72	0.984	1.852	0.779	0.789	0.539	0.685	0.704	0.358	0.89
0.599	0.612	0.976	0	1.061	0.89	0.62	0.865	0.631	0.66	0.763	1.422	0.959	0.822	0.758	0.761	0.477	0.419	0.9
0.508	0.082	1.036	0	1.132	0.812	0.074	0.687	0.431	0.94	0.554	2.632	1.039	0.786	0.864	0.896	0.458	0.342	1.028
0.468	0.12	0.962	0	0.642	0.754	0.294	0.775	0.331	1.151	0.428	2.166	1.189	0.845	0.798	0.764	0.493	0.256	1.048
0.512	0.37	0.748	0	0.493	0.53	0.424	0.737	0.389	0.882	0.859	1.345	0.73	0.752	0.704	0.627	1.177	0.225	1.029
0.626	0.562	0.734	0.387	0.547	0.571	0.66	0.775	0.437	0.747	1.306	0.807	0.675	0.511	0.595	0.629	1.115	0.805	0.568
0.777	0.534	0.669	0.628	0.713	0.617	0.624	0.886	0.45	0.674	0.538	0.537	0.773	0.512	0.538	0.641	0.889	0.614	0.752
0.821	0.624	0.698	0.582	1.005	0.745	0.951	1.073	0.36	0.625	0.978	0.537	0.902	0.656	0.756	0.651	0.775	0.377	0.925
0.745	0.863	0.749	0.595	0.896	0.96	0.607	0.889	0.325	0.467	1.449	0.433	1.129	0.565	1.005	0.692	0.828	0.287	1.511
0.808	1.056	0.837	1.23	0.522	1.018	0.575	0.958	0.405	0.491	0.289	0.504	1.204	0.963	1.029	0.833	0.545	0.265	1.344
0.868	1.107	0.852	1.354	0.411	0.921	0.5	0.883	0.412	0.575	0.619	0.586	0.74	1.014	0.976	0.745	0.348	0	1.053
0.686	0.549	0.889	0	0.5	0.922	0.562	0.972	0.566	0.63	0.785	0.731	0.729	0.958	0.722	0.73	0.433	0.397	0.734
0.501	0.555	0.908	0	0.614	0.679	0.85	0.864	0.571	0.742	0.5	1.302	0.746	1.082	0.468	0.781	0.529	0.762	0.588
0.613	0.333	0.961	0	0.733	1.053	0.818	0.937	0.484	0.762	0.576	1.981	0.756	1.001	0.813	0.964	1.439	1.619	0.913
0.72	0.366	1.07	0	0.693	0.943	0	1.058	0.988	0.837	0.734	2.507	0.867	0.603	0.96	0.887	1.074	1.047	1.258
0.723	0.46	1.089	0	0.611	0.881	0.127	0.965	0.984	0.81	0.856	2.28	0.888	0.644	0.851	0.714	0.609	0.685	1.347
0.689	0.618	0.83	0	0.456	0.672	0.47	0.846	0.776	0.687	0.975	1.492	1.001	0.63	0.72	0.689	0.44	0.28	1.24
0.645	0.743	1.004	0.299	0.374	0.514	0.578	0.867	0.532	0.815	0.664	0.96	0.526	1.299	0.606	0.704	0.302	0.283	1.174
0.595	0.844	1.009	0.474	0.596	0.591	0.564	0.78	0.515	0.671	0.68	0.534	0.615	1.174	0.589	0.736	0.269	0.092	1.378
0.637	1.059	1.068	0.503	0.863	0.691	0.709	0.908	0.511	0.486	1.47	0.526	0.704	0.789	0.901	0.693	0.373	0.138	1.606
0.708	0.381	0.8	0.516	0.989	0.785	0.397	0.944	0.408	0.4	0.362	0.484	0.752	0.77	1.048	0.583	0.596	0.212	1.319
0.732	0.337	0.85	0.822	0.791	0.698	0.357	0.882	0.652	0.543	0.67	0.481	0.699	0.748	0.868	0.675	1.097	0.412	1.058
0.846	0.312	0.883	1.075	0.705	0.642	0.331	0.861	0.395	0.665	0.584	0.539	0.594	0.531	0.8	1.157	0.739	0.85	1.015
0.81	0.461	1.043	0	0.549	0.492	0.433	1.002	0.217	0.489	0.582	0.545	0.679	0.596	0.713	0.904	0.353	0.518	0.732
0.727	0.578	0.676	0	0.506	0.487	0.773	1.141	0.146	0.43	0.7	0.61	0.722	0.618	0.889	0.73	0.272	0.853	0.679
0.581	0.75	0.73	0	0.617	0.633	0.817	1.148	0.138	0.491	0.807	0.702	0.768	0.717	0.974	0.678	0.271	0.259	0.912
0.572	0.897	0.774	0	0.543	0.791	0.109	0.848	0	0.439	2.044	0.798	0.715	0.582	0.879	0.676	0.37	0.28	1.198
0.712	1.025	0.841	0.084	0.474	0.793	0.45	0.924	0	0.506	1.06	1.078	0.788	0.437	0.622	0.76	0.608	0	1.305
0.72	0.19	1.042	0.34	0.575	0.677	0.194	0.933	0.178	0.652	0	1.54	0.59	0.407	0.639	0.736	0.8	0	1.086
0.609	0.222	0.764	0.403	0.703	0.625	0.222	1.138	0.655	0.659	0.53	1.986	0.487	0.616	0.488	0.643	0.428	0.118	1.227
0.727	0.383	0.678	0.439	0.778	0.576	0.619	1.309	0.465	0.629	0.51	1.778	0.498	0.696	0.736	0.667	0.31	0.336	1.275
0.703	0.674	0.749	0.427	0.487	0.467	0.671	1.53	0.552	0.639	0.676	1.422	0.57	0.734	0.917	0.653	0.365	0.457	1.481
0.625	0.322	0.776	0.695	0.477	0.485	0.572	1.112	0.643	0.725	2.049	0.576	0.656	0.638	0.902	0.613	1.629	0.537	0.939
0.611	0.494	0.964	0.951	0.472	0.589	0.675	1.112	0.581	0.711	0.558	0.513	0.692	0.497	0.772	0.609	0.856	0.842	1.042
0.639	0.729	1.369	0	0.405	0.617	0.256	0.895	0.593	0.78	0.597	0.396	0.697	0.447	0.645	0.701	0.471	0.194	0.888
0.773	0.178	0.724	0	0.582	0.49	0.222	0.877	1.124	0.7	0.832	0.386	0.668	0.576	0.908	0.923	1.47	0.194	0.853
0.858	0.412	0.815	0.012	0.683	0.294	0.205	0.847	0.922	0.592	0.771	0.487	0.638	0.643	0.851	0.622	1.149	0.174	0.825
0.788	0.685	0.859	0.297	0.606	0.348	0.356	0.757	0.696	0.469	0.629	0.531	0.706	0.678	0.584	0.577	0.67	0	0.891
0.765	1.026	0.747	0.516	0.556	0.548	0.645	0.817	0.467	0.491	0.476	0.597	0.745	0.604	0.553	0.629	0.853	0	1.096
0.676	0.968	0.693	0.381	0.504	0.612	0.81	0.941	0.334	0.547	0.589	0.699	0.595	0.499	0.473	0.735	1.335	0.248	0.956
0.597	1.16	0.805	0.479	0.607	0.859	0	0.92	0.469	0.585	0.575	0.759	0.603	0.484	0.599	0.793	0.928	0.488	1.003
0.575	0.967	0.878	0.537	0.56	0.788	0	0.94	0.457	0.477	0.481	0.758	0.548	0.561	0.717	0.798	0.843	0.639	1.058
0.588	0.277	0.956	0.627	0.407	0.768	0.129	1.001	0.894	0.403	0.599	0.789	0.587	0.714	0.738	0.716	0.941	0.282	1.346
0.639	0.586	1.346	0.859	0.395	0.443	0.31	0.869	0.48	0.453	0.63	1.107	0.698	0.682	0.713	0.697	1.377	0.164	1.199
0.58	0.856	0.968	0.238	0.495	0.376	0.535	0.852	0.334	0.522	0.717	1.43	0.751	0.583	0.708	0.627	0.72	0.198	1.13
0.519	0.861	0.877	0.391	0.43	0.377	0.446	0.776	0.531	0.392	0.667	1.503	0.714	0.349	0.716	0.599	0.757	0.29	1.158
0.65	0.614	0.668	0.557	0.352	0.434	0.407	0.633	0.62	0.391	0.569	1.1	0.657	0.46	0.736	0.838	0.818	0	1.123
0.728	1.31	0.566	0.399	0.472	0.296	0.484	0.64	0.597	0.529	0.558	0.523	0.692	0.569	0.553	0.641	1.147	0.021	1.189
0.778	1.391	0.762	0.475	0.538	0.441	0.593	0.554	0.655	0.542	0.536	0.375	0.799	0.617	0.819	0.673	0.784	0.292	0.873
0.676	1.253	0.742	0.457	0.624	0.706	0.728	0.533	0.741	0.546	0.415	0.333	0.926	0.604	0.906	0.654	0.912	0.452	1.072
0.656	0.643	0.804	0.478	0.473	0.934	0.702	0.429	1.09	0.557	0.332	0.455	0.561	0.516	0.904	0.878	1.079	0.586	0.988
0.678	0.782	0.779	0.706	0.481	0.909	0.706	0.497	0.778	0.592	0.362	0.553	0.599	0.499	0.857	1.094	1.078	0.792	0.745
0.711	0.759	0.975	0.224	0.434	0.939	0.224	0.671	0.666	0.643	0.537	0.608	0.603	0.577	0.586	0.978	0.586	0.624	0.744
0.659	0.609	1.213	0.502	0.666	1.03	0.332	0.822	0.25	0.462	0.578	0.676	0.676	0.728	0.904	0.815	0.793	0.262	0.885
0.798	0.8	0.816	0.732	0.784	0.968	0.6	0.896	0.363	0.535	0.678	0.711	0.717	0.592	0.831	0.728	0.789	0.343	1.129
0.577	0.797	0.849	0.371	0.611	0.655	0.881	0.494	0.539	0.571	0.791	0.696	0.707	0.525	0.806	0.685	0.713	0.535	0.932
0.862	0.923	0.78	0.443	0.504	0.404	0.726	0.564	0.519	0.561	0.679	0.594	0.677	0.558	0.714	0.686	0.665	0.179	1.173
0.771	1.01	0.681	0.428	0.745	0.316	0	0.579	0.243	0.493	0.584	0.537	0.732	0.673	0.63	0.726	0.564	0	1.218
0.662	0.649	0.64	0.376	0.652	0.393	0	0.402	0.969	0.563	0.525	0.906	0.777	0.775	0.685	0.765	0.655	0.111	0.9
0.65	0.779	0.67	0.378	0.471	0.487	0	0.334	0.661	0.44	0.578	1.257	0.893	0.695	0.773	0.935	0.651	0.296	0.806
0.492	0.753	0.807	0.585	0.487	0.565	0	0.305	0.492	0.361	0.54	1.247	0.991	0.686	0.735	1.147	0.526	0.417	0.682
0.463	0.842	0.85	0.195	0.487	0.71	0.195	0.429	0.591	0.368	0.426	0.469	0.555	0.391	0.58	1.029	0.468	0.559	0.631
0.529	0.687	0.794	0.767	0.323	1.18	0.437	0.486	0.608	0.574	0.325	0.476	0.639	0.404	0.867	0.869	0.517	0.632	0.67
0.61	0.954	0.788	0.621	0.605	1.109	0.492	0.713	0.793	0.399	0.3	0.469	0.691	0.445	0.693	0.668	0.521	0.664	0.764
0.644	1.041	0.981	0.323	0.665	1.086	0.496	0.805	0.776	0.385	0.325	0.577	0.622	0.482	0.588	0.641	0.489	0.699	0.99
0.705	0.544	0.432	0.509	0.77	0.963	0.574	0.533	1.085	0.573	0.338	0.666	0.555	0.532	0.741	0.673	0.54	0.568	0.878
0.632	0.769	0.761	0.474	0.615	0.98	0.671	0.513	1.006	0.601	0.468	0.737	0.58	0.557	0.834	0.818	0.472	0.642	0.848
0.647	0.878	0.671	0.5	0.532	1.136	0.803	0.532	0.511	0.602	0.688	0.794	0.658	0.543	0.826	0.913	0.696	0.542	0.941
0.61	0.819	0.519	0.429	0.526	1.234	0.969	0.515	0.534	0.579	0.836	0.781	0.678	0.511	1.073	0.8	0.289	0.41	0.951
0.592	0.776	0.577	0.557	0.679	1.277	0.217	0.506	0.634	0.539	0.835	0.683	0.737	0.5	0.621	0.679	0.121	0.353	1.044
0.565	0.924	0.623	0.166	0.597	0.982	0.459	0.589	0.621	0.484	0.764	0.547	0.825	0.887	0.619	0.717	0.086	0.243	0.929
0.615	0.966	0.756	0.783	0.53	0.65	0.885	0.606	0.624	0.402	0.732	0.588	0.736	0.715	0.712	0.756	0.299	0.244	0.9
0.64	0.624	0.779	0.744	0.493	0.409	0.803	0.756	0.322	0.619	0.569	0.923	0.696	0.635	0.803	0.909	0.271	0.336	0.921
0.617	0.752	0.798	0.514	0.332	0.463	0.878	0.765	0.75	0.405	0.411	1.482	0.66	0.62	0.623	0.446	0.104	0.52	0.787
0.713	0.84	0.559	0.532	0.287	0.478	0.03	0.542	1.09	0.452	0.357	0.5	0.771	0.778	0.808	0.718	0.544	0.65	1.017
0.779	0.728	0.542	0.509	0.33	0.427	0	0.616	0.577	0.519	0.377	0.548	0.407	0.954	0.665	0.71	0.576	0.517	1.018
0.678	0.696	0.513	0.544	0.3	1.074	0.14	0.654	0.629	0.526	0.371	0.533	0.745	1.017	0.467	0.722	0.176	0.474	0.997
0.767	1.003	0.566	0.416	0.359	0.995	0.377	0.701	0.886	0.555	0.424	0.627	1.04	0.574	0.814	0.753	0.048	0.541	0.666
0.579	1.227	0.577	0.563	0.396	0.917	0.69	0.728	0.964	0.515	0.447	0.687	0.966	0.351	0.778	0.78	0.156	0.541	0.743
0.464	1.206	0.623	0.226	0.399	0.916	0.855	0.843	1.185	0.475	0.388	0.748	0.822	0.268	0.715	0.85	0.57	0.444	0.659
0.559	0.94	0.693	0.644	0.476	0.769	0.792	0.599	1.063	0.797	0.339	0.824	0.916	0.524	0.555	0.852	0.774	0.391	0.636
0.676	0.588	0.81	0.897	0.406	0.752	0.702	0.594	0.75	0.841	0.462	0.776	1.136	0.709	0.621	0.899	0.435	0.391	0.681
0.574	0.605	0.505	0.491	0.943	0.935	0.744	0.631	0.463	0.772	0.801	0.66	1.392	0.608	0.98	0.371	0.281	0.411	0.691
0.508	0.813	0.56	0.484	0.879	1.148	0.833	0.691	0.587	0.72	0.787	0.568	0.574	0.522	0.784	0.611	0.308	0.441	0.485
0.602	0.956	0.574	0.559	0.813	1.157	0.789	0.768	0.569	0.665	0.764	0.761	0.798	0.498	0.812	0.597	0.592	0.582	0.54
0.59	0.729	0.557	0.49	0.674	0.879	0.799	0.493	0.571	0.632	0.823	1.078	0.997	1.16	0.541	0.704	0.62	0.63	0.596
0.584	0.678	0.577	0.384	0.797	0.57	0.018	0.535	0.254	0.396	0.547	0.534	0.961	0.97	0.6	0.791	0.87	0.318	0.724
0.66	0.629	0.605	0.482	0.832	0.5	0.475	0.604	0.408	0.501	0.628	0.483	0.932	0.827	0.719	0.887	0.897	0.438	0.671
0.624	0.661	0.721	0.763	0.842	0.533	0.809	0.653	0.646	0.368	0.689	0.548	1.242	0.773	0.911	0.857	0.834	0.345	0.532
0.721	0.367	0.676	0.534	0.593	0.886	0.782	0.331	0.738	0.442	0.71	0.614	1.627	0.782	0.876	0.876	0.712	0.381	0.479
0.781	0.075	0.613	0.538	0.6	1.161	0.98	0.528	0.999	0.677	0.508	0.628	1.037	1.1	0.794	0.651	0.63	0.41	0.484
0.872	0	0.508	0.653	0.731	1.117	0.629	0.64	1.371	0.694	0.222	0.586	0.963	1.192	0.979	0.556	0.511	0.434	0.485
0.759	0.367	0.562	1.062	0.809	0.955	0.028	0.782	1.129	0.69	0.183	0.662	0.891	0.425	0.835	0.568	0.79	0.453	0.559
0.65	0.866	0.63	0.402	0.658	0.762	0	0.502	1.19	1.176	0.273	0.651	0.936	0.266	0.53	0.619	0.816	0.441	0.656
0.639	0.979	0.718	0.302	0.631	0.605	0.184	0.661	0.841	1.081	0.438	0.679	1.153	0.412	0.742	0.708	1.006	0.862	0.598
0.638	0.904	0.726	0.424	0.597	0.487	0.536	0.765	0.539	0.96	0.602	0.932	0.879	0.675	0.852	0.786	0.504	0.824	0.556
0.662	0.678	0.767	0.418	0.636	0.557	0.87	0.817	0.655	0.807	0.592	0.703	0.9	0.643	0.881	0.869	0.515	0.485	0.481
0.603	0.653	0.807	0.396	0.755	0.565	0.853	0.465	0.607	0.628	0.513	0.611	0.924	0.607	0.845	0.942	0.682	0.918	0.411
0.582	0.816	0.576	0.46	0.604	0.704	0.928	0.576	0.472	0.512	0.463	0.645	0.986	0.654	0.872	0.536	0.742	1.289	0.665
0.532	0.891	0.565	0.706	0.495	0.532	0.879	0.679	0.226	1.054	0.587	0.673	0.851	0.633	0.758	0.651	0.827	0.558	0.775
0.492	0.222	0.542	0.889	0.455	0.472	0.739	0.574	0.491	0.795	0.771	0.542	0.813	1.433	0.802	0.598	0.626	0.412	0.611
0.488	0.283	0.516	0.659	0.519	0.65	0.005	0.574	0.631	0.622	0.777	0.509	0.716	1.086	0.576	0.535	0.704	0.369	0.446
0.55	0.195	0.612	0.887	0.622	0.85	0.508	0.492	1.283	0.487	0.707	0.685	0.926	0.708	0.525	0.518	0.803	0.6	0.301
0.553	0	0.649	0.963	0.495	0.739	0.783	0.546	1.087	0.479	0.734	0.747	1.326	0.659	1.073	0.608	0.903	0.816	0.299
0.5	0.236	0.718	0.912	0.45	0.694	0.918	0.526	1.119	0.767	0.806	0.921	1.498	0.754	1.112	0.756	1.053	0.547	0.465
0.627	0.691	0.785	0.777	0.614	0.701	0.591	0.625	0.811	0.614	0.725	0.939	1.615	0.793	1.086	0.877	0.657	0.783	0.462
0.763	0.866	0.789	0.538	0.752	0.538	0.068	0.57	0.456	0.563	0.71	0.741	0.61	0.735	1.017	0.984	0.736	0.801	0.211
0.779	0.783	0.769	0.351	0.513	0.563	0.07	0.406	0.545	0.544	0.833	0.747	0.648	0.92	0.894	0.479	0.853	0.575	0.198
0.849	0.851	0.56	0.41	0.563	0.605	0.313	0.426	0.616	0.77	0.818	0.686	0.626	0.723	0.697	0.667	0.724	0.434	0.615
0.729	0.761	0.55	0.453	0.488	0.535	0	0.428	0.632	0.564	0.775	0.571	0.68	0.54	0.889	0.624	0.688	0.375	0.445
0.608	0.88	0.625	0.465	0.613	0.42	0.083	0.498	0.733	0.575	0.709	0.72	0.709	0.453	0.92	0.548	0.777	0.696	0.496
0.469	0.195	0.643	0.514	0.867	0.415	0.315	0.706	1.003	0.527	0.677	0.946	0.66	0.529	1.007	0.558	0.823	0.716	0.472
0.638	0.129	0.541	0.631	0.655	0.522	0.579	0.265	1.059	0.744	0.688	1.232	0.634	0.7	0.898	0.662	0.773	0.585	0.409
0.824	0.313	0.677	0.752	0.552	0.44	0.146	0.412	0.748	0.613	0.755	1.117	0.867	0.835	0.889	0.797	0.473	0.62	0.408
0.811	0.408	0.632	0.632	0.511	0.6	0.288	0.491	0.575	0.563	0.657	0.761	1.032	0.948	0.787	0.926	0.808	0.262	0.629
0.629	0.472	0.711	0.698	0.537	0.9	0.336	0.73	0.768	0.538	0.587	0.698	1.25	1.026	0.819	1.014	0.886	0.437	0.679
0.578	0.701	0.702	1.033	0.783	0.845	0.317	0.941	0.845	0.489	0.468	0.595	0.735	0.992	0.783	0.641	0.795	0.48	0.448
0.541	0.778	0.705	0.791	0.607	0.657	0.195	0.345	0.55	1.151	0.555	0.662	0.625	1.443	0.882	0.605	0.401	0.532	0.28
0.499	0.81	0.752	0.887	0.598	0.449	0.2	0.413	0.431	0.759	0.603	0.914	0.597	1.229	1.16	0.797	0.288	0.613	0.345
0.569	0.425	0.622	0.672	0.577	0.499	0.224	0.527	0.648	0.629	0.583	1.269	0.621	0.751	1.178	1.203	0.874	0.491	0.543
0.568	0.693	0.57	0.575	0.656	0.602	0.453	0.601	0.694	0.542	0.333	0.789	0.647	0.439	1.062	1.475	1.156	0.598	0.567
0.498	0.847	0.654	0.569	0.973	0.618	0.553	0.83	1.035	0.558	0.186	0.702	0.677	0.45	0.835	0.922	0.884	0.354	0.523
0.532	0.896	0.632	0.458	0.567	0.593	0.532	1.086	1.127	1.752	0.212	0.746	0.663	0.476	0.783	0.89	0.487	0.284	0.116
0.66	0.859	0.582	0.526	0.615	0.547	0.527	0.413	0.802	1.263	0.35	0.909	0.685	0.493	0.821	0.944	0.187	0.423	0
0.634	0.244	0.599	0.575	0.691	0.544	0.477	0.508	0.472	0.782	0.443	1.077	0.904	0.491	0.985	1.287	0.264	0.574	0.246
1.037	0.495	0.7	0.581	0.776	0.47	0.325	0.584	0.617	0.586	0.607	1.158	0.989	0.733	0.928	0.609	0.456	0.443	0.498
0.975	0.841	0.694	0.648	1.165	0.494	0.26	0.612	0.52	0.555	0.661	1.015	0.596	0.554	0.981	0.71	0.789	0.392	0.526
1.038	0.921	0.58	0.788	1.12	0.437	0.306	0.626	0.732	0.555	0.592	0.864	0.68	0.62	0.893	0.723	1.262	0.251	0.504
0.988	1.007	0.628	0.78	0.433	0.814	0.47	0.71	0.756	1.363	0.565	0.796	0.685	0.785	0.779	0.913	0.949	0.5	0.587
0.964	0.295	0.721	0.81	0.571	0.674	0.94	0.83	0.273	0.967	0.629	0.773	0.581	0.97	0.903	0.959	1.306	0.406	0.46
0.855	0.322	0.788	1.054	0.625	0.544	0.714	0.349	0.627	0.702	0.659	0.815	0.619	1.129	0.537	0.872	0.677	0.568	0.479
0.742	0.604	0.737	0.689	0.703	0.511	0.642	0.467	0.941	0.608	0.681	0.802	0.703	1.122	0.867	0.77	0.259	0.762	0.561
0.669	0.756	0.626	0.742	0.752	0.586	0.638	0.466	1.029	0.597	0.701	0.713	0.701	0.972	0.862	0.853	0.402	0.208	0.527
0.648	0.704	0.583	0.623	0.477	0.526	0.416	0.519	1.151	0.963	0.712	0.677	0.727	1.061	0.981	0.796	0.253	0.043	0.265
0.536	0.206	0.626	0.503	0.465	0.398	0.292	0.628	0.749	0.956	0.778	0.582	0.771	1.338	0.963	0.515	0.605	0.263	0.395
0.529	0.136	0.64	0.632	0.559	0.438	0.359	0.649	0.438	0.775	0.691	0.726	0.767	1.226	0.818	0.504	0.995	0.418	0.609
0.506	0.424	0.638	0.522	0.643	0.472	0.239	0.764	0.464	0.65	0.59	0.676	0.573	0.903	0.652	0.6	0.824	0.245	0.666
0.534	0.652	0.599	0.489	0.609	0.462	0.195	0.705	0.583	0.651	0.831	0.705	0.754	0.544	0.759	0.662	0.787	0.505	0.477
0.598	0.672	0.62	0.712	0.704	0.53	0.266	0.457	0.574	0.77	0.774	0.673	0.77	0.336	0.526	0.836	1.661	0.67	0.34
0.631	0.36	0.593	0.696	0.499	0.464	0.404	0.676	0.711	0.677	0.882	0.64	0.609	0.513	0.614	1.246	0.769	0	0.338
0.657	0.408	0.764	0.693	0.556	0.395	0.846	0.41	0.945	0.955	0.644	0.675	0.64	0.66	0.831	0.613	0.459	0.067	0.508
0.821	0.301	0.775	0.697	0.689	1.142	0.916	0.481	0.754	0.907	0.664	0.694	0.649	0.624	0.908	0.775	0.426	0.442	0.57
1.54	0.372	0.784	0.934	0.592	0.959	0.739	0.629	0.932	0.839	0.675	0.757	0.691	0.808	0.965	0.75	0.64	0	0.403
1.392	0.656	0.582	1.07	0.777	0.638	0.679	0.733	1.06	0.797	0.754	0.715	0.639	0.739	0.975	0.678	0.792	0.081	0.311
1.023	0.794	0.484	1.102	0.889	0.524	0.456	0.956	0.575	0.689	0.594	0.713	0.63	0.742	0.857	0.68	0.643	0.567	0.415
0.762	0.982	0.705	0.696	0.663	0.574	0.184	0.838	0.674	0.597	0.627	0.692	0.744	0.85	0.798	0.764	0.862	0.494	0.476
0.759	0.341	0.68	0.66	0.778	0.594	0.213	0.67	0.606	0.721	0.623	0.695	0.652	0.956	0.748	0.683	0.872	0.504	0.491
0.837	0.569	0.68	0.546	0.864	0.41	0.223	0.737	0.307	0.686	0.625	0.724	0.756	0.994	0.811	0.584	0.516	0.532	0.438
0.696	0.67	0.701	0.496	0.951	0.308	0.136	0.524	0.552	0.658	0.506	0.79	0.816	0.951	0.869	0.63	0.484	0	0.43
0.667	0.782	0.698	0.595	0.98	0.363	0.029	0.635	0.644	0.666	0.485	0.597	0.826	0.863	0.436	0.682	0.572	0.05	0.633
0.57	0.717	0.746	0.473	0.704	0.512	0.053	0.711	0.599	0.691	0.511	0.662	0.773	0.958	0.613	0.761	0.545	0.343	0.64
0.593	0.861	0.789	0.386	0.653	0.483	0.16	0.845	0.627	0.7	0.371	0.668	0.732	1.44	0.847	0.82	0.538	0.468	0.767
0.645	0.475	0.854	1.22	0.645	0.482	0.42	1.061	0.611	0.595	0.317	0.762	0.602	1.475	0.893	0.382	0.391	0.497	0.838
0.636	0.733	0.927	1.31	0.518	0.605	0.699	0.557	0.665	0.53	0.34	0.709	0.62	1.324	0.888	0.433	0.674	0.469	0.963
0.881	0.713	0.736	0.727	0.343	1.051	0.781	0.751	0.916	0.61	0.397	0.764	0.69	0.884	0.673	0.535	0.987	0.549	1.092
1.075	0.64	0.709	0.576	0.443	0.775	0.674	0.625	0.912	0.687	0.383	0.811	0.692	0.52	0.761	0.572	0.481	0.42	0.958
1.173	0.059	0.701	0.469	0.495	0.559	0.484	0.721	1.057	0.465	0.38	0.838	0.926	0.577	0.583	0.55	0.419	0.003	0.844
1.309	0.134	0.723	0.497	0.537	0.466	0.421	0.758	0.343	0.516	0.628	0.362	0.719	0.647	0.578	0.59	0.523	0.257	0.39
1.085	0.186	0.774	0.495	0.523	0.542	0.352	0.803	0.468	0.567	0.67	0.517	0.744	0.558	0.861	0.637	0.522	0.444	0.407
1.034	0.23	0.808	0.54	0.578	0.542	0.12	0.884	0.434	0.551	0.675	0.832	0.754	0.818	0.917	0.703	0.367	0.642	0.611
1.072	0	0.754	0.445	0.5	1.102	0.059	0.201	0.616	0.52	0.568	0.812	0.81	0.803	0.791	0.516	0.251	0.606	0.665
0.93	0.032	0.814	0.312	0.434	0.956	0.081	0.324	0.574	0.63	0.561	0.762	0.798	0.788	0.883	0.74	0.39	0.443	0.448
0.797	0.175	0.807	0.23	0.398	0.701	0.025	0.53	0.646	0.662	0.603	0.773	0.753	0.671	0.933	0.724	0.752	0.526	0.445
0.738	0.285	0.811	0.951	0.701	0.639	0	0.501	0.587	0.524	0.625	0.797	0.706	0.729	0.72	0.421	0.861	0.594	0.461
0.812	0.363	1.063	0.871	1.082	0.499	0	0.559	0.644	0.522	0.663	0.769	0.749	0.785	0.543	0.395	0.534	0.628	0.534
0.684	0	0.714	0.556	1.396	0.457	0.082	0.624	0.469	0.638	0.745	0.707	0.747	0.726	0.459	0.555	0.339	0.333	0.53
0.662	0.151	0.787	0.449	1.078	1.081	0.324	0.721	0.602	0.605	0.769	0.782	0.924	0.868	0.589	0.617	0.657	0.34	0.616
0.7	0.347	0.78	0.5	0.884	0.84	0.618	0.882	0.922	0.494	0.625	0.718	0.647	0.701	0.74	0.578	0.722	0.419	0.578
0.7	0.477	0.756	0.579	0.89	0.885	0.449	0.439	0.994	0.392	0.523	0.697	0.578	1.39	0.726	0.646	0.714	0.635	0.519
0.717	0.553	0.906	0.561	0.67	0.732	0.392	0.695	0.382	0.542	0.802	0.716	0.645	1.595	0.667	0.736	0.929	0.521	0.51
1.109	0.408	1.009	0.456	0.473	0.712	0.685	0.755	0.654	0.604	0.856	0.687	0.716	1.338	0.739	0.96	0.899	0.587	0.748
1.451	0.64	1.093	0.366	0.216	0.851	0.768	0.542	0.696	0.649	0.745	0.533	0.782	0.912	0.87	0.483	0.403	0.602	1.077
1.538	0.862	0.706	0.308	0.341	0.869	0.677	0.516	0.573	0.483	0.542	0.812	0.717	0.7	0.702	0.688	0.821	0.63	1.209
1.473	0	0.819	1.173	0.471	0.792	0.449	0.539	0.602	0.519	0.661	0.787	0.702	0.622	0.603	0.676	0.97	0.786	1.356
0.903	0	0.935	0.745	0.522	0.914	0.263	0.759	0.516	0.537	0.671	0.8	0.702	0.568	0.561	0.662	1.168	0.355	1.393
0.892	0.31	NA	0.699	0.488	0.802	0.189	0.796	0.457	0.508	0.747	0.764	0.777	0.545	0.436	0.687	0.567	0	1.158
0.921	0.736	NA	0.533	0.473	0.925	0	0.812	0.567	0.463	0.549	0.383	0.829	0.704	0.384	0.67	0.82	0.137	1.111
0.834	1.038	NA	0.329	0.505	0.752	0	1.151	0.525	0.415	0.563	0.711	0.89	0.656	0.415	0.738	0.781	0.366	0.835
0.786	1.325	NA	0.358	0.466	0.843	0	1.51	0.456	0.561	0.607	0.77	1.033	0.685	0.705	0.911	0.765	0.479	0.552
0.688	0.099	NA	0.501	0.687	0.683	0	1.277	0.763	0.642	0.411	0.85	1.022	0.606	0.77	0.621	0.613	0.475	0.571
0.826	0.51	NA	0.515	0.794	0.774	0	0.97	0.896	0.503	0.369	0.936	1.027	0.706	0.91	0.679	0.785	0.566	0.598
0.991	0.984	NA	0.496	0.888	0.852	0.209	0.981	0.813	0.452	0.413	0.523	0.449	0.856	0.843	0.664	0.682	0.451	0.568
1.004	1.262	NA	0.535	0.74	0.782	0.347	0.882	0.418	0.504	0.557	0.691	0.479	0.99	0.689	0.751	0.659	0.38	0.493
0.937	0.147	NA	1.052	0.6	0.666	0.494	0.984	0.816	0.527	0.546	0.805	0.503	0.626	0.556	0.581	0.542	0.471	0.468
0.867	0.445	NA	0.519	0.5	0.533	0.623	1.194	0.721	0.591	0.428	0.931	0.508	1.219	0.616	0.253	0.493	0.741	0.468
0.943	0.906	NA	0.529	0.378	1.266	0.541	1.585	0.496	0.641	0.441	0.96	0.633	1.071	0.364	0.488	0.498	0.277	0.592
0.872	1.314	NA	0.447	0.423	1.199	0.57	1.931	0.322	0.569	0.485	0.594	0.723	0.855	0.456	0.64	0.576	0	0.698
0.716	0.502	NA	0.384	0.353	1.054	0.623	1.853	0.34	0.582	0.53	0.706	0.669	0.689	0.701	0.704	0.568	0	0.866
0.671	0.993	NA	0.279	0.554	1.065	0.7	1.699	0.659	0.379	0.536	0.858	0.735	0.718	0.822	0.723	0.55	0.268	1.208
0.775	1.204	NA	0.338	0.393	1.061	0.735	1.217	0.444	0.512	0.702	0.934	0.858	0.735	0.708	0.518	0.679	0.463	1.409
1.052	NA	NA	0.42	0.376	0.976	0.714	0.879	0.543	0.583	0.556	0.928	0.33	0.653	0.977	0.576	0.592	0.484	1.331
1.118	NA	NA	0.535	0.453	0.816	0.506	1.065	0.742	0.555	0.618	0.558	0.579	0.6	0.965	0.674	0.468	0.345	1.044
1.141	NA	NA	0.626	0.523	0.753	0.208	1.14	0.882	0.522	0.717	0.75	0.633	0.697	0.769	0.722	0.446	0.237	0.933
1.16	NA	NA	0.671	0.559	0.947	0	0.806	0.962	0.486	0.552	0.81	0.555	0.592	0.625	0	0.55	0.315	1.009
1.197	NA	NA	0.829	0.553	0.936	0	0.768	0.753	0.461	0.495	0.938	0.587	0.601	0.642	0.345	0.714	0.551	0.984
0.826	NA	NA	1.123	0.584	0.697	0.065	0.994	0.843	0.443	0.553	0.914	0.655	0.631	0.69	0.586	0.654	0.655	0.908
0.764	NA	NA	0.64	0.584	0.634	0.3	1.137	0.881	0.529	0.579	0.749	0.664	0.67	0.7	0.633	0.557	0.438	0.752
0.708	NA	NA	0.441	0.516	0.655	0.419	1.004	0.904	0.645	0.671	0.818	0.647	0.761	1.181	0.671	0.507	0.04	0.873
0.85	NA	NA	0.389	0.4	0.703	0.448	1.002	0.963	0.64	0.777	0.855	0.7	1.131	1.012	0.616	0.436	0.067	0.518
1.083	NA	NA	0.394	0.449	0.621	0.435	1.17	0.857	0.747	0.771	0.978	0.813	1.312	0.901	0.581	0.58	0.297	0.572
1.116	NA	NA	0.378	0.552	1.384	0.607	1.262	1.034	0.713	0.584	1.093	0.364	0.7	0.872	0.681	0.656	0.452	0.569
1.065	NA	NA	0.35	1.404	1.464	0.608	1.243	1.059	0.586	0.559	0.948	0.586	1.11	0.814	0	0.534	0.222	0.57
1.039	NA	NA	0.379	1.524	1.074	0.597	0.856	0.959	0.608	0.681	0.854	0.629	1.05	0.783	0.431	0.508	0.379	0.581
1.099	NA	NA	0.437	1.393	0.712	0.693	0.771	0.756	0.546	0.777	0.857	0.694	0.889	0.674	0.676	0.547	0.593	0.486
1.132	NA	NA	0.538	0.733	0.519	0.69	0.601	0.615	0.517	0.723	0.931	0.689	0.674	0.543	0.7	0.577	0.696	0.976
0.747	NA	NA	0.55	0.992	0.591	0.669	0.643	1.039	0.514	0.65	1.071	0.717	0.692	1.102	0.813	0.454	0.606	1.025
0.734	NA	NA	0.696	1.109	0.59	0.641	0.797	0.686	0.581	0.658	1.124	0.668	0.785	1.086	0.731	0.412	0.669	1.166
0.754	NA	NA	0.826	1	1.525	0.057	0.992	0.846	0.555	0.606	0.942	0.666	0.748	0.984	0.672	0.336	0.605	1.239
0.906	NA	NA	0.488	0.934	1.902	0.083	1.085	0.793	0.57	0.809	1.24	0.686	0.65	0.86	0.872	0.617	0.373	1.059
0.874	NA	NA	0.379	0.793	1.579	0.136	0.955	0.826	0.544	0.743	1.084	0.875	0.695	0.66	0.711	0.746	0.261	0.693
0.903	NA	NA	0.338	0.421	0.89	0.33	0.692	0.798	0.61	0.659	0.94	0.493	0.858	0.783	0.846	0.639	0.429	0.519
1.012	NA	NA	0.35	0.714	0.465	0.511	0.708	0.83	0.583	0.627	0.935	0.71	0.715	0.869	0.989	0.67	0.08	0.642
1.47	NA	NA	0.351	1.019	0.445	0.572	0.612	0.868	0.55	0.814	1.131	0.753	0.631	0.666	0.618	0.034	0.317	0.724
0.553	NA	NA	0.388	1.092	0.508	0.548	0.679	0.818	0.475	0.887	1.415	0.756	0.702	0.543	0.727	0.431	0.58	0.726
0.727	NA	NA	0.427	0.945	0.629	0.701	0.661	0.663	0.496	0.523	0.454	0.725	0.879	1.161	0.808	0.431	0.627	0.523
0.976	NA	NA	0.466	0.489	0.53	0.574	0.758	0.823	0.54	0.381	0.64	0.62	1.259	1.139	0.722	0.399	0.517	0.589
0.889	NA	NA	0.557	0.527	0.473	0.597	0.816	0.865	0.598	0.486	0.966	0.775	1.401	1.067	0.938	0.273	0.404	0.647
0.94	NA	NA	0.805	0.586	0.466	0.788	0.716	0.867	0.616	0.584	1.132	0.823	1.353	0.972	0.854	0.51	0.308	0.531
0.947	NA	NA	0.855	0.896	1.257	0.718	0.725	0.818	0.622	0.614	1.147	0.854	0.903	0.886	0.637	0.533	0.26	0.65
1.006	NA	NA	0.706	0.447	0.84	0.672	0.635	0.782	0.616	0.543	0.885	0.784	0.74	0.862	0.468	0.528	0	0.681
1.042	NA	NA	0.351	0.503	0.466	0.552	0.518	0.775	0.734	0.461	0.892	0.728	0.619	0.735	0.51	0	0.279	0.64
0.977	NA	NA	0.305	0.497	0.46	0.547	0.741	0.735	0.473	0.556	1.088	0.87	0.702	0.641	0.711	0	0.521	0.862
1.134	NA	NA	0.331	0.573	0.687	0.631	0.635	0.723	0.584	0.736	1.461	0.879	0.737	1.176	0.754	0.383	0.638	0.833
1.063	NA	NA	0.378	0.577	0.746	0.519	0.6	0.842	0.532	0.765	0.817	0.931	0.685	1.22	0.719	0.439	0.57	0.877
0.312	NA	NA	0.494	0.578	0.64	0.635	0.422	0.965	0.58	0.691	0.731	0.899	0.669	1.209	0.629	0.629	0.544	0.597
0.394	NA	NA	0.603	0.476	0.516	0.76	0.455	1.006	0.632	0.725	0.57	0.89	0.782	1.155	0.699	0.594	0.479	0.424
0.418	NA	NA	0.698	0.607	0.403	0.473	0.657	0.905	0.664	0.776	0.515	0.947	0.695	1.082	0.735	1.163	0.541	0.512
0.425	NA	NA	0.849	0.458	0.613	0.47	0.666	0.745	0.703	0.606	0.586	1.038	0.72	0.807	0.577	0.575	1.514	0.553
0.496	NA	NA	0.384	0.302	0.654	0.496	0.604	0.658	0.419	0.645	0.575	0.978	1.015	0.692	0.528	0.246	1.241	0.548
0.512	NA	NA	0.496	0.414	0.917	0.631	0.631	0.699	0.565	0.584	0.583	0.837	1.028	0.753	0.611	0.012	0.686	0.525
0.51	NA	NA	0.545	0.457	1.105	0.683	0.696	0.556	0.54	0.512	0.768	0.863	1.127	0.999	0.705	0	1.013	0.355
0.43	NA	NA	0.74	0.489	1.251	0.312	0.618	0.671	0.574	0.498	0.934	0.937	0.968	1.007	0.714	0.066	0.887	0.321
0.454	NA	NA	0	0.458	1.048	0.37	0.586	0.696	0.562	0.625	0.98	0.907	0.915	0.807	0.743	0.324	0.617	1.032
0.421	NA	NA	0	0.501	0.892	0.502	0.574	0.776	0.581	0.729	0.745	0.917	0.811	0.562	0.618	0.333	0.862	0.905
0.216	NA	NA	0	0.678	0.661	0.64	0.593	0.719	0.608	0.764	0.879	0.88	0.886	0.774	0.622	0.568	0.373	0.952
0.527	NA	NA	0.018	0.642	0.596	0.66	0.628	0.726	0.627	0.623	1.301	1.007	0.875	0.759	0.637	0.591	0.477	1.094
0.388	NA	NA	0	0.602	0.54	0.21	0.595	0.676	0.69	0.595	1.43	0.855	0.791	0.62	0.561	0.601	0.263	1.175
0.379	NA	NA	0	0.547	0.617	0.282	0.578	0.65	0.642	0.589	0.785	0.767	0.725	0.581	0.527	1.41	0.504	0.933
0.447	NA	NA	0	0.366	0.623	0.525	0.654	0.668	0.581	0.596	0.688	0.716	0.682	0.611	0.551	0.714	0.562	0.721
0.445	NA	NA	0	0.423	0.646	0.708	0.829	0.661	0.623	0.706	0.604	0.764	0.686	0.975	0.724	0.164	0	0.754
0.44	NA	NA	0	0.44	0.434	0.71	0.167	0.46	0.705	0.681	0.577	0.675	0.901	0.801	0.767	0.031	0.38	0.807
0.497	NA	NA	0	0.477	0.669	0.097	0.294	0.509	0.619	0.616	0.562	0.693	0.998	0.177	0.67	0.083	0.378	0.743
0.541	NA	NA	0	0.54	1.022	0.243	0.35	0.323	0.544	0.571	0.586	0.758	1.093	0.07	0.66	0.058	0.058	0.623
0.546	NA	NA	0	0.502	1.172	0.518	0.405	0.378	0.548	0.772	0.6	0.82	1.169	0.49	0.561	0.31	0.257	0.504
0.513	NA	NA	0	0.544	0.99	0.81	0.425	0.797	0.708	0.783	0.737	0.889	1.07	0.431	0.568	0.521	0	0.517
0.515	NA	NA	0	0.577	0.817	0.796	0.511	1.006	0.743	0.398	0.843	0.759	0.934	0.878	0.514	0.509	0.353	0.561
0.575	NA	NA	0.025	0.63	0.666	0.23	0.584	1.022	0.72	0.629	0.705	0.652	0.744	0.686	0.587	0.648	0.3	0.531
0.606	NA	NA	0.407	0.636	0.501	0.491	0.658	0.773	0.692	0.904	0.683	0.726	0.756	0.584	0.721	0.779	0.066	0.385
0.411	NA	NA	0.489	0.635	0.406	0.767	0.713	0.589	0.815	1.16	0.911	0.816	0.842	0.713	0.787	1.096	0	1.049
0.623	NA	NA	0.526	0.481	0.594	0.745	0.35	0.589	0.714	1.295	1.362	0.62	0.789	0.93	0.408	0.319	0.301	0.941
0.619	NA	NA	0	0.456	0.557	0.051	0.532	0.643	0.579	1.065	1.603	0.591	0.706	0.739	0.523	0	0.443	0.993
0.511	NA	NA	0	0.436	0.518	0.302	0.585	0.542	1.103	0.774	0.739	0.537	0.904	0.486	0.668	0	0.658	1.128
0.506	NA	NA	0	0.483	1.525	0.429	0.627	0.502	1.004	0.651	0.618	0.676	0.996	0.033	0.693	0.362	0.89	1.452
0.567	NA	NA	0	0.506	1.445	0.543	0.697	0.616	0.822	0.595	0.621	0.638	1.055	0	0.733	0.431	0	1.438
0.589	NA	NA	0	0.517	1.322	0.354	0.333	0.762	0.584	0.459	0.678	0.68	1.091	0.238	0.722	0.269	0.018	1.711
0.596	NA	NA	0.063	0.501	1.234	0.682	0.434	0.587	1.234	0.492	0.563	0.644	1.058	0.956	0.698	0.885	0.101	1.27
0.651	NA	NA	0.674	0.586	1.069	0.738	0.518	0.504	1.216	0.577	0.543	0.781	1.035	0.875	0.848	0.722	0.629	0.842
0.626	NA	NA	0.587	0.676	0.868	0.469	0.623	0.597	1.061	0.977	0.559	0.774	1.029	0.684	0.759	0.707	0.073	0.629
0.575	NA	NA	0.529	0.424	0.669	0.601	0.144	0.613	0.76	0.818	0.694	0.632	0.936	0.959	0.67	0.595	0.551	0.554
0.539	NA	NA	0.498	0.531	0.491	0.607	0.36	0.589	0.527	1.459	0.78	0.614	0.846	0.94	0.571	1.13	0	0.587
0.54	NA	NA	0.502	0.575	0.509	0.542	0.53	0.451	0.925	0.842	0.653	0.445	0.828	0.829	0.842	0.712	0	0.541
0.627	NA	NA	0	0.633	0.51	0.444	0.677	0.443	0.685	0.741	0.872	0.737	0.769	0.983	0.92	0.062	0	0.641
0.702	NA	NA	0	0.58	0.449	0.359	0.162	0.506	0.73	0.713	1.211	0.69	0.821	1.141	0.832	0	0	0.749
0.592	NA	NA	0	0.858	0.523	0.601	0.379	0.187	0.919	0.569	1.592	0.624	0.811	1.058	0.788	0.258	0.026	0.742
0.504	NA	NA	0	0.498	1.423	0.796	0.572	0.074	0.901	0.495	1.477	0.655	0.813	0.511	0.528	0.319	0.789	0.566
0.663	NA	NA	0	0.541	1.133	0.702	0.763	0.512	0.786	0.689	0.659	0.767	0.86	0.284	0.591	1.103	0.822	0.49
0.695	NA	NA	0.248	0.513	0.794	0.274	0.036	1.023	0.661	0.576	0.578	0.791	0.929	0.217	0.777	0.909	0.984	0.562
0.52	NA	NA	0.488	0.43	0.543	0.534	0.283	0.951	0.676	0.326	0.715	0.569	0.94	0.254	0.803	1.184	0	0.8
0.545	NA	NA	0.512	0.399	0.537	0.647	0.513	0.521	0.796	0.544	0.589	0.713	0.982	0.517	0.743	0.358	0	1.004
0.61	NA	NA	0.509	0.488	0.48	0.606	0.715	0.356	0.881	0.71	0.531	0.662	0.896	1.03	0.623	0	0	2.092
0.686	NA	NA	0.492	0.615	0.482	0.593	0.807	0.548	1.415	0.716	0.514	0.636	0.777	1.11	0.55	0.119	0	1.426
0.693	NA	NA	0.475	0.613	0.521	0.488	0.012	0.642	0.924	0.623	0.561	0.699	0.739	1.09	0.812	0.291	0.078	0.826
0.735	NA	NA	0.485	0.43	1.296	0.685	0.249	0.61	0.873	0.709	0.714	0.806	0.551	1.053	0.674	1.391	0.574	0.585
0.728	NA	NA	0	0.46	0.905	0.638	0.476	0.505	0.997	0.604	0.895	0.927	0.731	0.968	0.694	0.369	0.079	0.608
0.633	NA	NA	0	0.544	0.603	0.525	0.729	0.586	0.853	0.544	1.195	0.652	0.816	0.832	0.721	0	0.882	0.574
0.56	NA	NA	0	0.487	0.638	0.228	0.734	0.56	0.672	0.64	1.731	0.706	0.757	0.951	0.561	0	0.975	0.627
0.518	NA	NA	0	0.464	0.626	0.016	0.064	0.413	0.626	0.725	1.837	0.746	0.656	1.133	0.524	0.075	0	0.51
0.564	NA	NA	0.221	0.649	0.577	0.285	0.353	0.4	0.689	0.538	0.85	0.794	0.569	1.04	0.538	0.194	0	0.656
0.595	NA	NA	0.303	0.629	0.609	0.555	0.626	0.418	0.763	0.565	0.65	0.679	0.818	0.766	0.654	0	0	0.675
0.558	NA	NA	0.408	0.57	0.735	0.681	0.771	0.457	1.419	0.648	0.431	0.649	0.899	0.474	0.708	0	0	0.393
0.582	NA	NA	0.384	0.305	0.522	0.744	0.713	0.457	1.188	0.586	0.711	0.704	0.852	0.234	0.637	0.934	0.212	0.454
0.636	NA	NA	0.429	0.452	0.388	0.729	0.137	0.523	0.913	0.664	0.721	0.757	0.78	0.257	0.649	1.157	0.461	0.604
0.576	NA	NA	0.487	0.464	0.309	0.474	0.411	0.577	0.912	0.887	0.623	0.929	0.734	1.284	0.686	1.123	0.783	0.533
0.509	NA	NA	0.411	0.537	0.506	0.456	0.622	0.382	0.768	1.307	0.604	0.477	0.853	1.302	0.647	1.191	0.85	0.687
0.593	NA	NA	0.469	0.478	0.61	0.596	0.736	0.195	0.605	1.548	0.652	0.578	0.567	1.222	0.679	1.295	0.503	1.128
0.66	NA	NA	0	0.416	1.269	0.458	0.758	0.497	0.566	1.169	0.758	0.61	0.738	1.058	0.72	1.229	0.065	0.919
0.659	NA	NA	0	0.757	2.651	0.229	0.049	0.694	0.619	0.933	1.026	0.703	0.877	1.001	0.769	1.221	0.009	0.68
0.666	NA	NA	0.03	0.702	1.493	0.234	0.245	0.79	0.778	0.819	1.419	0.664	0.766	1.002	0.817	1.105	0.07	0.651
0.668	NA	NA	0.61	0.701	0.991	0.394	0.5	0.78	0.914	0.521	1.992	0.59	0.735	1.024	0.924	0.98	0.874	0.581
0.665	NA	NA	0.511	0.32	0.729	0.509	0.775	0.422	0.94	0.416	1.816	0.675	0.657	0.917	0.519	0.693	0.33	0.545
0.693	NA	NA	0.434	0.37	0.556	0.716	0.858	0.521	0.823	0.593	0.817	0.693	0.828	0.915	0.699	0.666	0.16	0.564
0.629	NA	NA	0.421	0.41	0.61	0.612	0.138	0.613	0.662	1.513	0.608	0.693	0.919	0.592	0.725	0.908	0.004	0.615
0.597	NA	NA	0.494	0.497	0.651	0.595	0.351	0.7	0.602	1.663	0.504	0.597	0.848	0.365	0.803	1.099	0	0.681
0.514	NA	NA	0.547	0.569	0.543	0.533	0.585	0.663	0.808	0.733	0.592	0.644	0.692	0.214	0.92	1.191	0	0.656
0.51	NA	NA	0.383	0.582	0.461	0.508	0.82	0.609	0.797	1.875	0.761	0.585	0.765	1.431	0.963	1.045	0.012	0.473
0.509	NA	NA	0.406	0.534	0.356	0.405	0.839	0.687	0.758	1.662	0.716	0.736	1.024	1.361	0.91	0.827	0	0.498
0.623	NA	NA	0.49	0.585	0.441	0.387	0.345	0.672	0.663	0.411	0.772	0.836	0.962	1.027	0.993	0.597	0	0.782
0.681	NA	NA	0.143	0.769	0.479	0.456	0.621	0.389	0.497	0.552	0.909	0.89	0.917	0.78	0.86	0.598	0	0.782
0.633	NA	NA	0.229	0.627	0.473	0.52	0.804	0.541	0.53	0.523	0.986	0.859	0.875	0.747	0.625	0.569	0.134	0.617
0.51	NA	NA	0.521	0.562	0.514	0.605	0.867	0.611	0.825	0.605	0.688	0.656	0.951	0.875	0.46	0.552	0	0.59
0.533	NA	NA	0.512	0.566	0.873	0	1.013	0.649	0.705	0.705	0.598	0.844	0.95	0.634	0.523	0.672	0	0.494
0.641	NA	NA	0.549	0.609	1.728	0.076	0	0.453	0.582	0.619	0.587	0.802	0.996	0.943	0.578	0.779	0.07	0.467
0.747	NA	NA	0.595	0.521	1.681	0.258	0.175	0.564	0.447	0.314	0.556	0.789	0.944	0.938	0.547	0.911	0.007	0.607
0.674	NA	NA	0.578	0.585	1.235	0.409	0.4	0.586	0.299	0.447	0.62	0.852	0.794	0.63	0.621	0.741	0	0.638
0.615	NA	NA	0.468	0.595	0.826	0.461	0.672	0.596	0.432	0.611	0.846	0.852	0.649	0.34	0.734	0.514	0	0.472
0.61	NA	NA	0.451	0.651	0.634	0.553	0.668	0.632	0.767	0.629	0.997	1.025	0.771	0.175	1.196	0.514	0.067	0.592
0.634	NA	NA	0.492	0.502	0.552	0.571	0.958	0.707	0.685	0.578	0.707	0.566	1.036	1.114	0.456	0.603	0	0.155
0.711	NA	NA	0.524	0.585	0.497	0	1.479	0.68	0.604	0.616	0.632	0.723	1.033	1.036	0.419	0.546	0	0.238
0.667	NA	NA	0	0.746	0.521	0.116	0.649	0.106	0.524	0.665	0.6	0.823	1.018	0.937	0.543	0.443	0	0.794
0.567	NA	NA	0.159	0.816	0.468	0.322	0.616	0.467	0.421	0.585	0.486	0.685	1.013	0.823	0.672	0.561	0	0.843
0.604	NA	NA	0.778	0.717	0.481	0.229	0.617	0.639	0.313	0.667	0.442	0.67	0.986	0.855	0.629	0.653	0	0.584
0.54	NA	NA	0.232	0.746	0.611	0.23	0.684	0.704	0.389	0.694	0.665	0.709	0.905	0.662	0.574	0.662	0.102	0.582
0.621	NA	NA	0.516	0.656	0.691	0.268	0.64	0.693	0.558	0.553	0.775	0.813	1.133	0.989	0.716	0.617	0	0.538
0.635	NA	NA	0.604	0.692	0.654	0.204	0.612	0.525	0.73	0.634	0.632	0.515	0.813	1.027	0.887	0.699	0.153	0.465
0.657	NA	NA	0.589	0.491	0.56	0.16	1.085	0.564	0.66	0.529	0.532	0.839	0.701	0.815	0.432	0.555	0.213	0.658
0.618	NA	NA	0.513	0.468	0.561	0.079	0.477	0.594	0.564	0.641	0.474	0.809	0.638	0.593	0.494	0.505	0	0.684
0.602	NA	NA	0.48	0.396	0.696	0.157	0.816	0.657	0.476	1.044	0.386	0.753	0.746	0.327	0.621	0.566	0.187	0.484
0.527	NA	NA	0.468	0.506	0.752	0.634	0.762	0.787	0.436	1.493	0.39	0.771	0.804	0.96	0.721	0.608	NA	0.616
0.575	NA	NA	0.482	0.496	0.665	0.598	0.624	0.769	0.405	1.074	0.509	0.875	0.857	0.871	0.739	0.525	NA	0.345
0.72	NA	NA	0.477	0.492	0.596	0.549	0.567	0.456	0.433	1.001	0.624	0.446	0.937	0.975	0.716	0.491	NA	0.322
0.84	NA	NA	0	0.382	0.641	0.427	0.584	0.723	0.613	1.123	0.769	0.624	0.901	1.015	0.741	0.749	NA	0.672
0.737	NA	NA	0	0.445	0.411	0.334	0.852	0.873	0.593	0.918	0.767	0.815	0.89	0.984	0.703	0.684	NA	0.871
0.693	NA	NA	0.018	0.642	0.651	0.313	1.497	0.655	0.743	1.146	0.684	0.91	0.876	0.733	0.564	0.576	NA	0.66
0.627	NA	NA	0.833	0.545	0.527	0.245	0.672	0.528	0.701	1.786	0.649	0.981	0.925	0.621	0.683	0.339	NA	0.752
0.526	NA	NA	0.175	0.485	0.544	0.123	0.979	0.493	0.628	2.661	0.66	1.03	0.937	0.987	0.845	0.792	NA	0.761
0.522	NA	NA	0.482	0.606	0.568	0.083	0.64	0.425	0.598	1.719	0.717	0.572	1.096	0.985	0.932	0.574	NA	0.802
0.588	NA	NA	0.595	0.659	0.576	0.076	0.58	0.341	0.56	2.028	1.229	0.569	0.799	0.951	0.717	0.586	NA	0.834
0.694	NA	NA	0.541	0.636	0.693	0	0.476	0.418	0.645	1.494	1.196	0.845	0.735	0.968	0.604	0.468	NA	0.719
0.672	NA	NA	0.462	0.605	0.562	0	0.599	0.734	0.485	0.738	1.035	0.983	0.703	0.91	0.839	0.563	NA	0.637
0.697	NA	NA	0.43	0.34	0.428	0.167	0.944	0.793	0.704	0.139	1.069	1.083	0.739	0.915	0.754	0.382	NA	0.769
0.649	NA	NA	0.419	0.508	0.386	0.287	1.539	0.938	0.606	0.445	1.052	1.273	0.331	0.989	0.707	0.312	NA	0.534
0.62	NA	NA	0.396	0.543	0.413	0.506	0.99	0.662	0.464	0.492	0.794	NA	0.507	1.056	0.893	1.015	NA	0.733
0.628	NA	NA	0.351	0.536	0.468	0.425	1.285	0.54	0.399	0.519	0.717	NA	0.476	0.758	0.711	0.82	NA	1.015
0.699	NA	NA	0	0.495	0.561	0.564	1.139	0.654	0.519	0.617	0.71	NA	0.602	0.75	0.475	0.721	NA	1.019
0.647	NA	NA	0	0.679	0.527	0.684	0.893	0.481	0.615	0.556	0.825	NA	0.703	0.885	0.847	0.974	NA	1.195
0.666	NA	NA	0	0.736	0.38	0.33	0.909	0.301	0.502	0.494	0.691	NA	0.818	1.049	0.786	0.729	NA	1.178
0.61	NA	NA	0	0.633	0.54	0.364	0.896	0.29	0.462	0.496	0.666	NA	0.846	0.776	0.583	0.583	NA	0.576
0.649	NA	NA	0.518	0.503	0.561	0.299	0.876	0.489	0.404	0.641	0.701	NA	0.838	0.833	0.676	0.502	NA	0.554
0.697	NA	NA	0.385	0.471	0.526	0.271	0.866	0.71	0.356	0.615	0.714	NA	0.87	0.658	0.711	0.619	NA	0.553
0.681	NA	NA	0.585	0.615	0.547	0.141	1.03	1.438	0.347	0.547	0.732	NA	1.017	0.958	0.738	0.355	NA	0.853
0.666	NA	NA	0.575	0.64	0.451	0	1.203	1.258	0.463	0.531	0.714	NA	0.906	0.825	0.81	0.806	NA	1.027
0.607	NA	NA	0.51	0.657	0.494	0	1.336	0.474	0.449	0.541	0.731	NA	0.828	0.716	0.661	1.153	NA	0.814
0.607	NA	NA	0.397	0.537	0.611	0	1.245	0.293	0.42	0.37	0.647	NA	0.798	0.728	0.567	0.62	NA	0.884
0.627	NA	NA	0.401	0.483	0.561	0	1.031	1.094	0.298	0.683	0.675	NA	0.774	0.929	0.652	0.985	NA	0.701
0.724	NA	NA	0.371	0.584	0.467	0	0.94	0.718	0.375	1.2	0.697	NA	0.291	0.894	0.583	0.751	NA	0.861
0.701	NA	NA	0.389	0.714	0.514	0.305	0.96	0.462	0.585	1.326	0.613	NA	0.308	0.794	0.648	0.669	NA	0.729
0.686	NA	NA	0.33	0.752	0.584	0.438	0.807	0.306	0.68	1.462	0.608	NA	0.361	0.827	1.008	0.674	NA	0.719
0.712	NA	NA	0.368	0.492	0.624	0.585	0.874	0.422	0.734	1.727	0.694	NA	0.488	0.828	0.854	0.518	NA	0.844
0.602	NA	NA	0	0.544	0.473	0.655	1.169	0.65	0.719	1.891	0.675	NA	0.721	0.883	0.597	1.459	NA	0.939
0.585	NA	NA	0	0.57	0.436	0.534	0.964	1.593	0.636	2.216	0.646	NA	0.932	0.693	0.588	1.171	NA	1.07
0.725	NA	NA	0	0.618	0.527	0.442	0.557	1.407	0.621	0.387	0.614	NA	1.116	0.76	0.647	0.863	NA	1.068
0.856	NA	NA	0.093	0.686	0.612	0.562	0.661	0.527	0.591	0.408	0.633	NA	1.245	0.848	0.771	0.693	NA	0.956
0.695	NA	NA	0.861	0.711	0.506	0.529	0.628	0.669	0.713	0.456	0.622	NA	0.873	0.769	1.249	1.2	NA	0.689
0.527	NA	NA	0.885	1.115	0.475	0.237	0.61	1.316	0.597	0.49	0.528	NA	0.958	0.624	1.093	0.74	NA	0.451
0.588	NA	NA	0.619	1.295	0.475	0.194	0.996	1.191	0.512	0.48	0.548	NA	0.981	0.756	0.744	0.613	NA	2.573
0.619	NA	NA	0.552	1.288	0.385	0	0.949	0.731	0.487	0.654	0.725	NA	0.926	0.769	0.679	0.828	NA	1.854
0.658	NA	NA	0.419	1.273	0.421	0	0.914	0.464	0.399	0.634	0.693	NA	0.811	0.723	0.833	0.734	NA	1.443
0.682	NA	NA	0.432	1.042	0.639	0	0.797	0.251	0.236	0.585	0.588	NA	0.255	0.432	1.132	1.127	NA	1.124
0.727	NA	NA	0.453	0.542	0.574	0	0.799	0.436	0.324	0.493	0.652	NA	0.364	0.662	1.242	0.733	NA	1.068
0.71	NA	NA	0.491	0.546	0.557	0	0.727	2.26	0.409	0.355	0.692	NA	0.589	0.663	1.137	0.247	NA	1.045
0.637	NA	NA	0.528	0.539	0.603	0.324	0.796	1.252	0.392	0.551	0.758	NA	0.573	0.582	1.116	0.13	NA	0.98
0.654	NA	NA	0.461	0.535	0.517	0.456	0.984	0.585	0.345	1.226	0.823	NA	0.788	0.404	1.215	0.182	NA	0.714
0.571	NA	NA	0.387	1.25	0.584	0.586	1.001	0.925	0.366	1.651	0.89	NA	1.061	0.575	0.862	1.272	NA	0.929
0.705	NA	NA	0.403	1.313	0.801	0.617	0.826	1.552	0.406	1.795	0.782	NA	1.372	0.547	0.998	0.996	NA	0.908
0.747	NA	NA	0	1.219	0.753	0.796	0.839	1.155	0.371	1.864	0.683	NA	1.486	0.554	1.056	0.348	NA	0.825
0.544	NA	NA	0	1.163	0.568	0.71	0.844	1.126	0.599	2.51	0.615	NA	1.099	0.511	0.761	0.081	NA	0.89
0.553	NA	NA	0	1.019	0.455	0.563	1.046	0.689	0.629	0.225	0.698	NA	1.12	1.041	0.803	0.021	NA	0.84
0.572	NA	NA	0.144	0.554	0.449	0.437	0.964	0.566	0.674	0.41	0.761	NA	0.977	0.933	0.853	0	NA	0.665
0.658	NA	NA	0.926	0.369	0.413	0.5	0.961	0.219	0.658	0.454	0.727	NA	0.267	0.722	0.324	1.068	NA	0.674
0.632	NA	NA	0.861	0.42	0.77	0.66	0.908	0.281	0.582	0.47	0.75	NA	0.332	0.713	0.719	0.98	NA	0.902
0.624	NA	NA	0.625	0.497	0.686	0.424	0.748	2.618	0.589	0.623	0.77	NA	0.455	0.926	0.836	0.721	NA	0.809
0.771	NA	NA	0.612	0.51	0.768	0.193	0.639	1.106	0.626	0.578	0.888	NA	0.533	0.641	0.853	0.199	NA	0.675
0.711	NA	NA	0.343	0.527	0.871	0.049	0.722	1.036	0.265	0.526	0.98	NA	0.73	0.573	0.477	0.043	NA	0.481
0.709	NA	NA	0.402	0.561	0.91	0	0.822	0.76	0.479	0.58	1.13	NA	0.911	0.552	0.781	0.222	NA	0.693
0.664	NA	NA	0.503	0.63	0.787	0.021	1.032	0.936	0.622	0.508	0.916	NA	1.01	0.829	0.87	1.03	NA	0.887
0.658	NA	NA	0.538	0.997	0.671	0.369	1.131	0.93	0.753	1.326	0.774	NA	0.207	0.892	0.968	0.781	NA	1.654
0.73	NA	NA	0.59	1.039	0.603	0.482	1.267	0.793	0.647	2.117	0.678	NA	0.218	0.755	0.328	0.702	NA	1.941
0.634	NA	NA	0.532	1.158	0.745	0.395	1.106	0.643	0.476	2.065	0.645	NA	0.322	0.766	0.653	0.228	NA	1.98
0.499	NA	NA	0.466	1.161	0.862	0.58	0.873	0.467	0.612	2.064	0.743	NA	0.467	0.759	0.814	0.145	NA	1.992
0.517	NA	NA	0.496	1.112	0.943	0.726	0.581	0.278	0.609	0.757	0.781	NA	0.563	0.679	0.828	0.924	NA	1.95
0.644	NA	NA	0.416	0.945	0.768	0.837	0.553	0.194	0.61	0.37	0.563	NA	0.667	0.629	1.02	0.492	NA	1.717
0.811	NA	NA	0	0.619	0.89	0.559	0.617	0.594	0.626	0.364	0.452	NA	0.49	0.64	0.286	0.52	NA	1.412
0.636	NA	NA	0	0.36	0.773	0.419	0.794	0.707	0.525	0.47	0.88	NA	0.492	0.66	0.54	1.13	NA	0.985
0.575	NA	NA	0	0.322	0.807	0.109	1.098	0.803	0.595	0.498	0.868	NA	0.551	0.708	0.748	0.562	NA	0.86
0.465	NA	NA	0.648	0.476	0.991	0	1.07	0.864	0.626	0.492	0.841	NA	0.749	0.792	0.779	0.368	NA	0.78
0.442	NA	NA	0.429	0.671	1.209	0	0.629	0.621	0.532	0.517	0.75	NA	0.868	0.742	0.844	1.36	NA	1.08
0.514	NA	NA	0.634	0.72	0.7	0.335	0.473	0.524	0.643	0.576	0.617	NA	1.013	0.764	0.792	0.546	NA	1.095
0.619	NA	NA	0.586	0.578	0.732	0.464	0.452	0.502	0.647	0.557	0.613	NA	0.907	0.802	0.856	0.394	NA	0.897
0.75	NA	NA	0.446	0.444	0.821	0.502	0.562	0.444	0.628	0.635	0.631	NA	0.839	0.821	0.871	1.044	NA	1.017
0.76	NA	NA	0.445	0.468	0.841	0.639	0.673	0.341	0.598	0.556	0.588	NA	0.777	0.649	0.858	0.534	NA	1.116
0.762	NA	NA	0.409	0.574	0.779	0.632	0.905	0.254	0.516	0.437	0.547	NA	0.732	0.838	0.903	1.436	NA	0.998
0.708	NA	NA	0.385	0.66	0.758	0.735	0.348	0.331	0.695	0.352	0.586	NA	0.725	0.764	1.164	0.943	NA	0.614
0.708	NA	NA	0.407	0.817	0.804	0.107	0.651	0.671	0.635	0.441	0.789	NA	0.738	0.774	1.234	0.512	NA	0.708
0.696	NA	NA	0.442	0.528	0.593	0	0.442	0.608	0.556	0.818	0.973	NA	0.748	0.861	1.08	1.289	NA	0.783
0.635	NA	NA	0.46	0.905	0.588	0.081	0.345	0.493	0.648	0.549	0.976	NA	0.819	0.96	0.982	0.748	NA	0.684
0.596	NA	NA	0.448	1.052	0.594	0.397	0.553	0.649	0.655	0.678	0.811	NA	0.773	0.789	0.885	NA	NA	0.539
0.613	NA	NA	0.458	1.067	0.595	0.621	0.579	0.778	0.694	0.572	0.54	NA	0.746	0.706	1.258	NA	NA	0.516
0.684	NA	NA	0.623	0.996	0.608	0.637	0.879	0.386	0.434	0.552	0.359	NA	0.697	0.597	1.064	NA	NA	0.753
0.933	NA	NA	0	0.745	0.549	0.633	0.195	0.618	0.67	0.554	1.256	NA	0.594	0.469	0.794	NA	NA	0.666
0.346	NA	NA	0	0.752	0.585	0.609	0.347	0.386	0.764	0.614	1.103	NA	0.539	0.83	0.827	NA	NA	0.7
0.631	NA	NA	0.365	0.392	0.776	0.535	0.532	0.482	0.897	0.547	0.807	NA	0.571	0.928	0.93	NA	NA	1.024
0.784	NA	NA	0.748	0.379	0.512	0.35	0.61	0.49	1.058	0.612	1.262	NA	0.667	0.875	0.774	NA	NA	1.188
0.708	NA	NA	0.498	0.534	0.488	0.504	0.841	0.429	0.892	0.514	1.321	NA	0.686	0.902	NA	NA	NA	1.172
0.533	NA	NA	0.821	0.682	0.541	0.52	0.032	0.426	0.706	0.593	1.202	NA	0.879	0.869	NA	NA	NA	1.195
0.434	NA	NA	0.814	0.78	0.55	0.533	0.259	0.591	0.627	0.665	1.07	NA	0.76	0.645	NA	NA	NA	1.172
0.451	NA	NA	0.56	0.593	0.655	0.703	0.516	0.523	0.745	0.774	1.237	NA	0.698	0.479	NA	NA	NA	1.014
0.605	NA	NA	0.354	0.452	0.671	0.654	0.534	0.557	0.92	0.647	0.804	NA	0.671	0.211	NA	NA	NA	1.01
0.68	NA	NA	0.324	0.42	0.801	0.175	0.638	0.443	0.752	0.605	1.046	NA	0.601	0.541	NA	NA	NA	0.931
0.713	NA	NA	0.339	0.566	0.804	0.251	0.885	0.464	0.672	0.59	1.102	NA	0.519	0.863	NA	NA	NA	1.102
0.81	NA	NA	0.391	0.617	0.815	0.381	0.005	0.702	0.64	0.469	0.918	NA	0.532	0.745	NA	NA	NA	1.264
0.805	NA	NA	0.427	0.622	0.757	0.536	0.25	0.412	0.523	0.689	0.795	NA	0.591	0.701	NA	NA	NA	1.111
0.62	NA	NA	0.426	0.534	0.719	0.765	0.524	0.426	0.856	0.492	NA	NA	0.617	0.669	NA	NA	NA	0.973
0.639	NA	NA	0.395	0.436	0.648	0.643	0.546	0.329	0.562	0.823	NA	NA	0.663	0.598	NA	NA	NA	0.995
0.664	NA	NA	0.55	0.524	0.978	0.17	0.64	0.315	0.58	0.844	NA	NA	0.898	0.426	NA	NA	NA	0.953
0.764	NA	NA	0	0.665	1.016	0.172	0	0.432	0.649	0.704	NA	NA	0.821	0.115	NA	NA	NA	0.691
0.717	NA	NA	0	0.857	0.943	0.41	0.249	0.588	0.648	0.714	NA	NA	0.795	0.501	NA	NA	NA	0.577
0.784	NA	NA	0.365	0.85	0.762	0.588	0.46	0.613	0.628	0.64	NA	NA	0.74	0.807	NA	NA	NA	0.675
1.164	NA	NA	0.817	0.678	0.566	0.801	0.615	0.55	0.769	0.54	NA	NA	0.683	0.595	NA	NA	NA	0.809
0.738	NA	NA	0.746	0.461	0.562	0.771	0.745	0.584	0.823	0.415	NA	NA	0.593	0.507	NA	NA	NA	0.809
0.693	NA	NA	0.771	0.475	0.645	0.148	0.15	0.874	0.882	0.522	NA	NA	0.519	0.62	NA	NA	NA	0.671
0.602	NA	NA	0.695	0.546	1.147	0.324	0.398	0.359	0.462	0.649	NA	NA	0.524	0.559	NA	NA	NA	0.581
0.693	NA	NA	0.692	0.429	1.139	0.501	0.496	0.423	0.607	0.483	NA	NA	0.606	0.746	NA	NA	NA	0.645
0.683	NA	NA	0.576	0.501	0.841	0.743	0.602	0.593	0.716	0.802	NA	NA	0.661	0.678	NA	NA	NA	0.625
0.682	NA	NA	0.414	0.588	0.517	0.679	0.76	0.514	0.771	0.877	NA	NA	0.871	0.74	NA	NA	NA	0.625
0.62	NA	NA	0.365	0.548	0.441	0.689	0.158	0.476	0.639	0.726	NA	NA	0.875	0.832	NA	NA	NA	0.662
0.594	NA	NA	0.378	0.585	0.656	0.185	0.337	0.482	0.712	0.688	NA	NA	0.789	0.607	NA	NA	NA	0.732
0.556	NA	NA	0.441	0.483	0.63	0.281	0.468	0.382	0.727	0.572	NA	NA	0.883	0.898	NA	NA	NA	0.843
0.718	NA	NA	0.47	0.618	0.624	0.474	0.581	0.618	0.879	0.995	NA	NA	0.854	0.901	NA	NA	NA	0.975
0.675	NA	NA	0.506	0.638	0.666	0.678	0.669	0.538	0.771	0.688	NA	NA	0.635	0.909	NA	NA	NA	1.172
0.707	NA	NA	0.515	0.531	1.532	0.665	0.133	0.463	0.754	0.692	NA	NA	0.517	0.824	NA	NA	NA	1.402
0.752	NA	NA	0	0.444	0.881	0.674	0.324	0.551	0.867	0.66	NA	NA	0.467	0.818	NA	NA	NA	1.122
0.726	NA	NA	0	0.346	0.555	0.171	0.459	0.757	0.764	0.484	NA	NA	0.514	0.935	NA	NA	NA	1.17
0.552	NA	NA	0	0.485	0.576	0.14	0.567	0.368	0.686	0.512	NA	NA	0.618	0.98	NA	NA	NA	0.734
0.526	NA	NA	0.444	0.531	0.654	0.214	0.626	0.401	0.608	0.533	NA	NA	0.788	0.901	NA	NA	NA	0.693
0.611	NA	NA	0.696	0.69	0.645	0.432	0.771	0.515	0.59	0.716	NA	NA	0.822	0.672	NA	NA	NA	0.619
0.657	NA	NA	0.83	0.614	0.424	0.542	0.316	0.816	0.652	0.515	NA	NA	0.82	0.74	NA	NA	NA	0.469
0.724	NA	NA	0.729	0.566	0.434	0.585	0.48	0.616	0.556	0.594	NA	NA	0.822	0.931	NA	NA	NA	0.497
0.754	NA	NA	0.547	0.616	0.548	0.707	0.64	0.439	0.609	0.87	NA	NA	0.803	0.881	NA	NA	NA	0.727
0.811	NA	NA	0.496	0.482	0.963	0.78	0.646	0.499	0.536	0.665	NA	NA	0.647	0.656	NA	NA	NA	0.755
0.863	NA	NA	0.573	0.528	0.91	0.809	0.813	0.49	0.616	0.627	NA	NA	0.566	0.659	NA	NA	NA	0.515
0.808	NA	NA	0.521	0.623	0.761	0.009	0.314	0.394	0.753	1.06	NA	NA	0.459	0.72	NA	NA	NA	0.487
0.669	NA	NA	0.488	0.645	0.617	0	0.566	0.627	0.716	0.591	NA	NA	0.548	0.871	NA	NA	NA	1.318
0.616	NA	NA	0.484	0.532	0.416	0	0.732	0.737	0.634	0.72	NA	NA	0.672	0.833	NA	NA	NA	1.155
0.451	NA	NA	0.544	0.453	0.356	0	0.693	0.698	0.39	0.604	NA	NA	0.697	0.486	NA	NA	NA	0.988
0.528	NA	NA	0.629	0.354	0.431	0	0.699	0.536	0.467	0.552	NA	NA	0.715	0.74	NA	NA	NA	1.064
0.599	NA	NA	0.596	0.583	0.546	0	0.405	0.643	0.222	0.638	NA	NA	0.699	0.85	NA	NA	NA	1.089
0.696	NA	NA	0	0.502	0.438	0.026	0.18	0.758	0.533	0.6	NA	NA	0.706	0.797	NA	NA	NA	1.029
0.701	NA	NA	0	0.452	0.446	0.452	0.586	0.786	0.946	0.614	NA	NA	0.784	0.629	NA	NA	NA	1.011
0.723	NA	NA	0	0.471	0.813	0.693	0.677	0.829	1.048	0.639	NA	NA	0.855	0.716	NA	NA	NA	1.076
0.722	NA	NA	0	0.586	0.719	0.77	0.672	0.799	0.809	0.786	NA	NA	0.702	0.823	NA	NA	NA	1.309
0.71	NA	NA	0.597	0.705	0.573	0.762	0.494	0.719	0.647	0.678	NA	NA	0.583	0.852	NA	NA	NA	1.288
0.563	NA	NA	0.543	0.512	0.571	0.29	0.393	0.78	0.203	0.545	NA	NA	0.638	0.658	NA	NA	NA	0.461
0.535	NA	NA	0.73	0.552	0.605	0.29	0.662	0.994	0.397	0.67	NA	NA	0.759	0.845	NA	NA	NA	0.548
0.57	NA	NA	0.671	0.575	0.6	0.159	0.61	1.038	0.991	0.659	NA	NA	0.836	0.854	NA	NA	NA	0.541
0.551	NA	NA	0.583	0.553	0.506	0	0.624	0.453	1.071	0.634	NA	NA	0.709	0.892	NA	NA	NA	0.46
0.539	NA	NA	0.536	0.334	0.384	0	0.642	0.807	0.956	0.998	NA	NA	0.685	0.922	NA	NA	NA	0.463
0.603	NA	NA	0.506	0.663	0.425	0	0.714	1.065	0.763	2.333	NA	NA	0.674	0.846	NA	NA	NA	0.553
0.694	NA	NA	0.526	0.606	0.717	0.093	0.695	1.032	0.515	0.647	NA	NA	0.807	0.806	NA	NA	NA	0.58
0.844	NA	NA	0.591	0.492	0.763	0.226	0.671	0.6	0.91	0.474	NA	NA	0.778	0.759	NA	NA	NA	0.473
0.895	NA	NA	0.615	0.48	0.737	0.152	0.638	0.56	1.089	0.29	NA	NA	0.666	0.905	NA	NA	NA	0.447
0.8	NA	NA	0.596	0.486	0.546	0	0.653	1.053	0.908	0.29	NA	NA	0.693	0.897	NA	NA	NA	1.444
0.707	NA	NA	0.604	0.431	0.531	0	0.715	1.05	0.85	0.752	NA	NA	0.793	0.744	NA	NA	NA	1.264
0.544	NA	NA	0	0.373	0.646	0.274	0.65	1.142	0.806	0.711	NA	NA	0.709	0.761	NA	NA	NA	1.329
0.465	NA	NA	0	0.332	0.554	0.576	0.6	1.245	0.478	0.659	NA	NA	0.624	0.748	NA	NA	NA	1.577
0.514	NA	NA	0	0.457	0.532	0.647	0.533	0.43	0.717	0.552	NA	NA	0.589	0.816	NA	NA	NA	1.362
0.647	NA	NA	0	0.671	0.912	0.602	0.548	0.528	0.773	0.634	NA	NA	0.681	0.919	NA	NA	NA	1.626
0.693	NA	NA	0.012	0.762	0.83	0.127	0.589	0.526	0.808	0.746	NA	NA	0.75	0.928	NA	NA	NA	1.421
0.61	NA	NA	0.555	0.713	0.462	0.157	0.629	0.625	0.85	0.655	NA	NA	0.793	0.815	NA	NA	NA	1.242
0.649	NA	NA	0.323	0.597	0.464	0.152	0.891	0.617	0.858	0.825	NA	NA	0.667	0.889	NA	NA	NA	1.216
0.675	NA	NA	0.56	0.367	0.621	0	0.713	0.571	0.5	1.837	NA	NA	0.689	0.94	NA	NA	NA	0.579
0.609	NA	NA	0.567	0.435	0.601	0	0.665	0.601	0.224	2.777	NA	NA	0.649	0.874	NA	NA	NA	0.552
0.555	NA	NA	0.513	0.528	0.503	0	0.652	0.581	0.589	2.974	NA	NA	0.673	0.886	NA	NA	NA	0.51
0.585	NA	NA	0.421	0.588	1.074	0	0.613	0.552	0.642	3.033	NA	NA	0.789	0.982	NA	NA	NA	0.346
0.676	NA	NA	0.464	0.7	0.855	0	0.599	0.611	0.67	1.64	NA	NA	0.831	0.806	NA	NA	NA	0.345
0.673	NA	NA	0.383	0.679	0.703	0	0.954	0.547	0.694	0.692	NA	NA	0.72	0.84	NA	NA	NA	0.504
0.65	NA	NA	0.544	0.672	0.585	0	1.053	0.475	0.69	0.689	NA	NA	0.625	0.853	NA	NA	NA	0.497
0.648	NA	NA	0.566	0.69	0.568	0.198	0.983	0.63	0.925	0.778	NA	NA	0.591	0.841	NA	NA	NA	0.466
0.68	NA	NA	0.473	0.653	0.57	0.453	0.979	0.687	0.477	0.652	NA	NA	0.6	0.997	NA	NA	NA	0.982
1.03	NA	NA	0.466	0.502	0.521	0.423	0.992	0.45	0.604	0.752	NA	NA	0.532	1.108	NA	NA	NA	1.024
0.885	NA	NA	0	0.604	0.484	0.328	0.953	0.364	0.653	0.679	NA	NA	0.469	1.047	NA	NA	NA	1.04
0.886	NA	NA	0	0.666	1.038	0.112	0.629	0.392	0.643	0.541	NA	NA	0.633	0.9	NA	NA	NA	1.331
0.728	NA	NA	0	0.682	1.142	0	1.091	0.384	0.592	0.435	NA	NA	0.829	0.934	NA	NA	NA	1.355
0.532	NA	NA	0	0.706	1.259	0	1.8	0.431	0.684	0.261	NA	NA	0.91	0.979	NA	NA	NA	1.29
0.44	NA	NA	0	0.682	1.205	0	1.773	0.461	1.049	0.338	NA	NA	1.039	0.88	NA	NA	NA	1.185
0.604	NA	NA	0.48	0.552	0.965	0	1.424	0.556	0.72	0.64	NA	NA	0.593	0.863	NA	NA	NA	1.125
0.697	NA	NA	0.441	0.977	1.386	0	1.496	1.084	0.728	0.703	NA	NA	0.601	0.874	NA	NA	NA	0.537
0.598	NA	NA	0.497	0.985	1.104	0.141	1.312	1.277	0.656	0.627	NA	NA	0.654	0.853	NA	NA	NA	0.543
0.454	NA	NA	0.441	0.834	1.013	0	1.272	1.044	0.634	0.648	NA	NA	0.571	1	NA	NA	NA	0.54
0.538	NA	NA	0.418	0.566	0.781	0	0.895	1.094	0.59	0.7	NA	NA	0.66	1.12	NA	NA	NA	0.466
0.657	NA	NA	0.417	0.59	0.615	0	0.958	0.611	0.745	1.412	NA	NA	0.647	1.088	NA	NA	NA	0.313
0.603	NA	NA	0.546	0.677	0.557	0.06	1.015	0.571	0.764	1.661	NA	NA	0.588	1.072	NA	NA	NA	0.418
0.611	NA	NA	0.361	0.796	0.535	0.24	1.263	0.486	0.691	1.415	NA	NA	0.595	0.807	NA	NA	NA	0.548
0.673	NA	NA	0.49	0.782	0.563	0.279	1.048	0.505	0.76	1.215	NA	NA	0.658	1.016	NA	NA	NA	0.483
0.689	NA	NA	0.504	0.703	0.896	0.346	0.775	0.334	0.514	1.384	NA	NA	0.659	0.83	NA	NA	NA	0.432
0.66	NA	NA	0.475	0.827	0.961	0.439	0.683	0.253	0.686	1.424	NA	NA	0.593	0.843	NA	NA	NA	0.312
0.694	NA	NA	0	0.811	0.819	0.472	0.915	0.495	0.727	1.14	NA	NA	0.707	0.777	NA	NA	NA	0.432
0.703	NA	NA	0	0.569	0.546	0.459	0.929	0.617	0.721	0.668	NA	NA	0.909	0.811	NA	NA	NA	0.456
0.751	NA	NA	0	1.179	0.403	0.415	1.521	0.746	0.769	0.727	NA	NA	1.18	0.8	NA	NA	NA	0.417
0.792	NA	NA	0	1.005	0.254	0.241	1.15	1.385	0.49	0.712	NA	NA	1.229	0.794	NA	NA	NA	0.566
1.045	NA	NA	0	0.773	1.921	0.265	0.85	1.164	0.585	0.719	NA	NA	0.535	0.905	NA	NA	NA	0.488
0.866	NA	NA	0.528	0.592	1.315	0.246	0.674	0.94	0.656	0.596	NA	NA	0.628	0.905	NA	NA	NA	0.527
0.731	NA	NA	0.511	0.473	0.963	0.272	0.884	1.115	0.699	0.413	NA	NA	0.551	0.912	NA	NA	NA	0.575
0.782	NA	NA	0.385	0.563	0.961	0.344	1.052	0.507	0.519	0.524	NA	NA	0.534	0.822	NA	NA	NA	0.502
0.692	NA	NA	0.397	0.458	0.967	0.453	1.481	0.667	0.634	0.852	NA	NA	0.528	0.86	NA	NA	NA	0.701
0.5	NA	NA	0.434	0.624	0.694	0	1.203	0.687	0.567	0.505	NA	NA	0.546	0.786	NA	NA	NA	0.458
0.476	NA	NA	0.479	0.705	0.584	0.239	1.146	1.106	0.693	0.392	NA	NA	0.52	0.79	NA	NA	NA	0.536
0.596	NA	NA	0.578	0.675	0.532	0.296	0.762	0.498	0.594	0.553	NA	NA	0.543	0.874	NA	NA	NA	0.489
0.567	NA	NA	0.548	0.621	0.493	0.221	0.7	0.341	0.626	0.599	NA	NA	0.669	0.774	NA	NA	NA	0.497
0.588	NA	NA	0.565	0.006	0.474	0.264	0.995	0.336	0.618	0.5	NA	NA	0.748	0.65	NA	NA	NA	0.475
0.53	NA	NA	0.511	0.092	0.671	0.265	1.268	0.363	0.525	0.54	NA	NA	0.727	0.724	NA	NA	NA	0.392
0.491	NA	NA	0.461	0.326	0.707	0.26	0.746	0.392	0.517	0.798	NA	NA	0.748	0.766	NA	NA	NA	0.429
0.584	NA	NA	0	0.648	0.548	0.281	0.938	0.56	0.554	0.864	NA	NA	0.829	0.889	NA	NA	NA	0.459
0.555	NA	NA	0	0.716	0.291	0.538	0.824	0.772	0.585	0.829	NA	NA	0.936	0.876	NA	NA	NA	0.529
0.62	NA	NA	0	0.64	0.283	0.558	0.838	1.162	0.743	0.88	NA	NA	1.098	0.906	NA	NA	NA	0.678
0.606	NA	NA	0.271	0.644	0.472	0.588	0.936	1.261	0.62	0.987	NA	NA	0.771	0.816	NA	NA	NA	0.845
0.572	NA	NA	0.591	0.262	0.396	0.502	1.233	1.161	0.553	0.807	NA	NA	0.745	0.877	NA	NA	NA	0.551
0.59	NA	NA	0.506	0.32	0.5	0.373	1.416	0.597	0.548	0.784	NA	NA	0.648	0.687	NA	NA	NA	0.631
0.623	NA	NA	0.435	0.531	1.31	0.367	0.328	0.706	0.611	0.838	NA	NA	0.597	0.634	NA	NA	NA	0.745
0.734	NA	NA	0.417	0.66	1.063	0.362	0.446	0.763	0.647	0.774	NA	NA	0.61	0.947	NA	NA	NA	0.724
0.682	NA	NA	0.493	0.514	0.751	0.372	0.424	0	0.681	0.694	NA	NA	0.567	0.993	NA	NA	NA	0.476
0.588	NA	NA	0.501	0.481	0.576	0.52	0.624	0.162	0.687	0.81	NA	NA	0.499	0.933	NA	NA	NA	0.337
0.715	NA	NA	0.575	0.732	0.634	0.38	1.081	0.277	0.668	0.645	NA	NA	0.458	0.896	NA	NA	NA	0.282
0.983	NA	NA	0.637	0.821	0.697	0.611	1.006	0.38	0.661	0.697	NA	NA	0.549	0.895	NA	NA	NA	0.419
0.771	NA	NA	0.535	0.769	0.621	0.264	1.062	0.467	0.616	0.765	NA	NA	0.649	0.801	NA	NA	NA	0.598
0.659	NA	NA	0.422	0.47	0.41	0.414	0.141	0.474	0.577	0.527	NA	NA	0.627	0.847	NA	NA	NA	0.68
0.595	NA	NA	0.404	0.468	0.633	0.54	0.381	0.462	0.616	0.531	NA	NA	0.658	0.779	NA	NA	NA	0.708
0.476	NA	NA	0	0.61	0.626	0.569	0.603	0.499	0.574	0.528	NA	NA	0.638	0.749	NA	NA	NA	0.67
0.51	NA	NA	0	0.536	0.567	0.426	0.969	0.549	0.685	0.504	NA	NA	0.761	0.828	NA	NA	NA	0.545
0.564	NA	NA	0	0.514	0.51	0.265	1.073	1.149	0.632	0.629	NA	NA	0.927	0.796	NA	NA	NA	0.6
0.589	NA	NA	0.192	0.811	0.62	0.273	0.987	1.234	0.591	0.66	NA	NA	0.842	0.765	NA	NA	NA	0.581
0.604	NA	NA	0.507	0.835	0.586	0.136	1.155	1.147	0.59	0.794	NA	NA	1.192	0.778	NA	NA	NA	0.553
0.558	NA	NA	0.474	0.932	0.502	0.075	0.47	1.215	0.629	0.849	NA	NA	0.817	0.812	NA	NA	NA	0.477
0.512	NA	NA	0.529	0.661	0.637	0.295	0.736	0.689	0.746	0.849	NA	NA	0.715	0.851	NA	NA	NA	0.456
0.481	NA	NA	0.51	0.543	0.53	0.579	0.745	0.607	0.754	0.682	NA	NA	0.654	0.715	NA	NA	NA	0.522
0.565	NA	NA	0.494	0.314	0.515	0.545	0.871	0.612	0.524	0.823	NA	NA	0.625	0.737	NA	NA	NA	0.638
0.602	NA	NA	0.495	0.48	0.688	0.426	1.009	0.656	0.597	0.844	NA	NA	0.658	0.801	NA	NA	NA	0.585
0.651	NA	NA	0.462	0.754	0.759	0.5	1.105	0.74	0.931	0.876	NA	NA	0.604	0.886	NA	NA	NA	0.517
0.636	NA	NA	0.523	0.883	0.637	0.343	0.462	0.41	0.785	0.736	NA	NA	0.565	0.606	NA	NA	NA	0.671
0.627	NA	NA	0.55	1.039	0.534	0.144	0.804	0.652	0.629	0.722	NA	NA	0.566	0.707	NA	NA	NA	0.46
0.705	NA	NA	0.462	0.214	0.642	0.498	0.683	0.675	0.774	0.675	NA	NA	0.569	0.86	NA	NA	NA	0.509
0.752	NA	NA	0.341	0	0.688	0.654	0.808	0.642	0.673	0.766	NA	NA	0.631	0.761	NA	NA	NA	0.41
0.599	NA	NA	0.373	0.298	0.551	0.585	0.895	0.553	0.671	0.904	NA	NA	0.579	0.76	NA	NA	NA	0.519
0.549	NA	NA	0	0.581	0.292	0.498	1.184	0.484	0.765	0.925	NA	NA	0.707	0.703	NA	NA	NA	0.575
0.57	NA	NA	0	0.703	0.618	0.634	0.334	0.453	0.779	0.458	NA	NA	0.791	0.687	NA	NA	NA	0.618
0.775	NA	NA	0.05	0.789	0.632	0.617	0.745	0.661	0.564	0.52	NA	NA	0.737	0.637	NA	NA	NA	0.518
0.918	NA	NA	0.319	0.838	0.632	0.582	0.641	0.673	0.727	0.516	NA	NA	0.671	0.88	NA	NA	NA	0.486
0.884	NA	NA	0.253	0.821	0.591	0.536	0.713	0.769	0.679	0.651	NA	NA	0.616	1.076	NA	NA	NA	0.361
0.721	NA	NA	0.321	0	0.568	0	0.741	1.065	0.565	0.672	NA	NA	0.706	1.063	NA	NA	NA	0.44
0.518	NA	NA	0.442	0	0.518	0	0.824	1.31	0.653	0.644	NA	NA	0.75	0.716	NA	NA	NA	0.801
0.436	NA	NA	0.552	0.052	0.625	0.265	0.214	0.653	0.627	0.603	NA	NA	0.667	0.686	NA	NA	NA	0.725
0.462	NA	NA	0.533	0.336	0.664	0.314	0.396	0.656	0.526	0.681	NA	NA	0.794	0.703	NA	NA	NA	0.493
0.55	NA	NA	0.477	0.539	0.662	0	0.728	0.643	0.504	0.615	NA	NA	0.691	0.485	NA	NA	NA	0.391
0.639	NA	NA	0.52	0.586	0.543	0	0.639	0.667	0.783	0.687	NA	NA	0.607	0.645	NA	NA	NA	0.475
0.77	NA	NA	0.566	0.624	0.595	0.442	0.69	0.68	0.832	0.869	NA	NA	0.667	0.821	NA	NA	NA	0.517
0.699	NA	NA	0.551	0.565	0.643	0.691	0.801	0.493	0.821	0.906	NA	NA	0.804	0.931	NA	NA	NA	0.492
0.682	NA	NA	0.457	0.628	0.668	0.543	0.78	0.777	0.73	0.702	NA	NA	0.876	1.044	NA	NA	NA	0.639
0.748	NA	NA	0.426	0.655	0.587	0.716	0.807	0.657	0.654	0.614	NA	NA	0.812	1.013	NA	NA	NA	0.293
0.711	NA	NA	0	0	0.559	0.691	0.57	0.617	0.589	0.618	NA	NA	0.828	0.828	NA	NA	NA	0.575
0.721	NA	NA	0.258	0.143	0.629	0.591	0.74	0.577	0.569	0.734	NA	NA	0.901	0.75	NA	NA	NA	0.766
0.656	NA	NA	0.753	0.503	0.54	0.475	0.707	0.462	0.54	0.691	NA	NA	0.905	0.673	NA	NA	NA	0.785
0.709	NA	NA	0.291	0.551	0.814	0.157	0.81	0.564	0.686	0.666	NA	NA	0.837	0.649	NA	NA	NA	0.709
0.686	NA	NA	0.228	0.535	0.799	0	0.849	0.759	0.763	0.511	NA	NA	0.809	0.755	NA	NA	NA	0.333
0.599	NA	NA	0.273	0.464	0.71	0	0.869	0.804	0.771	0.472	NA	NA	0.722	0.66	NA	NA	NA	0.426
0.556	NA	NA	0.271	0.565	0.596	0.306	0.615	0.987	0.706	0.498	NA	NA	0.625	0.471	NA	NA	NA	0.449
0.636	NA	NA	0.427	0.71	0.437	0.383	0.762	1.33	0.813	0.628	NA	NA	0.646	0.494	NA	NA	NA	0.456
0.762	NA	NA	0.503	0.171	0.409	0.447	0.703	0.686	0.889	0.715	NA	NA	0.824	0.79	NA	NA	NA	0.6
0.777	NA	NA	0.495	0.549	0.477	0.625	0.808	0.51	0.775	0.624	NA	NA	0.963	0.932	NA	NA	NA	0.626
0.869	NA	NA	0.491	0.734	0.54	0.637	0.768	0.481	0.934	0.567	NA	NA	0.902	0.967	NA	NA	NA	0.574
0.626	NA	NA	0.525	0.647	0.616	0.591	0.875	0.589	0.953	0.564	NA	NA	1.091	0.899	NA	NA	NA	0.457
0.467	NA	NA	0.569	0.462	0.659	0.516	1.045	0.651	0.87	0.733	NA	NA	1.104	0.784	NA	NA	NA	0.412
0.475	NA	NA	0.535	0.5	0.53	0.466	0.6	0.75	0.62	0.722	NA	NA	1.05	0.804	NA	NA	NA	0.922
0.555	NA	NA	0.639	0.673	0.49	0.699	0.835	0.735	0.757	0.657	NA	NA	0.908	0.7	NA	NA	NA	0.668
0.822	NA	NA	0.735	0.472	0.507	0.547	0.831	0.54	0.883	0.553	NA	NA	0.546	0.59	NA	NA	NA	0.601
0.864	NA	NA	0.076	0.407	0.507	0	0.952	0.555	0.961	0.584	NA	NA	0.642	0.529	NA	NA	NA	0.597
0.785	NA	NA	0.419	0.635	0.522	0.155	0.815	0.468	1.031	0.609	NA	NA	0.643	0.683	NA	NA	NA	0.535
0.737	NA	NA	0.896	0.752	0.579	0.367	0.906	0.555	0.995	0.598	NA	NA	0.633	0.672	NA	NA	NA	0.376
0.654	NA	NA	0.224	0.668	0.658	0.491	1.092	0.35	0.622	0.649	NA	NA	0.752	0.634	NA	NA	NA	0.516
0.497	NA	NA	0.365	0.855	0.658	0.559	0.699	0.409	0.742	0.695	NA	NA	0.787	0.615	NA	NA	NA	0.695
0.625	NA	NA	0.428	0.916	0.653	0.604	1.039	0.52	0.876	0.477	NA	NA	0.933	0.788	NA	NA	NA	0.845
0.674	NA	NA	0.406	0.999	0.621	0.604	1.237	0.674	0.918	0.425	NA	NA	1.044	0.749	NA	NA	NA	0.613
0.761	NA	NA	0.394	0.877	0.467	0.607	1.109	1.085	0.942	0.535	NA	NA	1.169	0.899	NA	NA	NA	0.48
0.758	NA	NA	0.448	0.739	0.644	0.659	1.079	1.358	0.535	0.6	NA	NA	1.113	0.897	NA	NA	NA	0.342
0.752	NA	NA	0.468	0.934	0.567	0.158	1.06	0.537	0.558	0.713	NA	NA	1.177	0.717	NA	NA	NA	0.486
0.757	NA	NA	0.468	0.868	0.524	0	0.962	0.536	0.722	0.716	NA	NA	1.071	0.598	NA	NA	NA	0.547
0.765	NA	NA	0.436	0.753	0.545	0.362	0.667	0.493	0.705	0.478	NA	NA	0.713	0.646	NA	NA	NA	0.488
0.733	NA	NA	0.375	0.747	0.572	0.505	0.699	0.618	0.794	0.426	NA	NA	0.651	0.845	NA	NA	NA	0.592
0.784	NA	NA	0.363	0.774	0.664	0.52	1.02	0.613	0.605	0.512	NA	NA	0.625	0.894	NA	NA	NA	0.657
0.7	NA	NA	0.558	0.693	0.464	0.546	1.2	0.68	0.707	0.513	NA	NA	0.555	0.766	NA	NA	NA	1.054
0.596	NA	NA	0.656	0.623	0.589	0.533	1.22	0.282	0.805	0.551	NA	NA	0.617	0.615	NA	NA	NA	0.713
0.499	NA	NA	0.268	0.479	0.681	0.576	1.095	0.363	0.783	0.705	NA	NA	0.812	0.809	NA	NA	NA	0.489
0.517	NA	NA	0.895	0.476	0.734	0	0.774	0.561	0.793	0.76	NA	NA	0.964	0.743	NA	NA	NA	0.408
0.675	NA	NA	0.393	0.553	0.856	0.064	0.66	0.518	0.634	0.767	NA	NA	0.814	0.848	NA	NA	NA	0.288
0.686	NA	NA	0.545	0.654	0.782	0.543	0.691	0.425	0.841	0.929	NA	NA	1.268	0.905	NA	NA	NA	0.419
0.685	NA	NA	0.665	0.544	0.566	0.552	0.823	0.53	0.949	0.774	NA	NA	1.179	0.924	NA	NA	NA	0.533
0.747	NA	NA	0.661	0.532	0.466	0.517	1.178	0.774	0.847	0.621	NA	NA	1.202	0.802	NA	NA	NA	0.598
0.703	NA	NA	0.508	0.623	0.657	0.528	1.133	0.697	0.938	0.801	NA	NA	1.358	0.721	NA	NA	NA	0.728
0.712	NA	NA	0.452	0.716	0.747	0.544	0.621	0.636	1.1	0.735	NA	NA	1.379	0.786	NA	NA	NA	0.723
0.789	NA	NA	0.48	0.648	0.685	0.555	0.881	0.574	1.069	0.164	NA	NA	1.02	0.698	NA	NA	NA	0.755
0.746	NA	NA	0.496	0.329	0.968	0.509	0.733	0.626	0.933	0.366	NA	NA	0.614	0.87	NA	NA	NA	0.711
0.739	NA	NA	0.429	0.342	1.241	0.585	0.54	0.545	0.729	0.51	NA	NA	0.5	1.026	NA	NA	NA	0.631
0.685	NA	NA	0.312	0.539	0.694	0.597	0.636	0.735	0.937	0.602	NA	NA	0.607	0.741	NA	NA	NA	0.492
0.64	NA	NA	0.278	0.537	0.605	0.622	NA	0.959	0.959	0.604	NA	NA	0.707	0.739	NA	NA	NA	0.462
0.69	NA	NA	0.488	0.606	0.605	0.592	NA	0.675	0.69	0.642	NA	NA	0.806	0.805	NA	NA	NA	0.477
0.589	NA	NA	0.736	0.032	0.753	0.44	NA	0.515	0.618	0.677	NA	NA	0.937	0.996	NA	NA	NA	0.542
0.592	NA	NA	0.326	0.363	0.746	0.603	NA	0.472	0.793	0.857	NA	NA	1.423	1.085	NA	NA	NA	0.639
0.645	NA	NA	0.573	0.333	0.781	0.599	NA	0.471	0.786	0.857	NA	NA	1.457	0.819	NA	NA	NA	0.694
0.642	NA	NA	0.56	0.281	0.93	0.625	NA	0.489	0.731	0.927	NA	NA	1.626	0.773	NA	NA	NA	0.825
0.645	NA	NA	0.498	0.322	0.991	0.672	NA	0.665	0.785	1.071	NA	NA	1.691	0.721	NA	NA	NA	0.848
0.679	NA	NA	0.64	0.478	0.856	0.565	NA	0.769	0.829	0.984	NA	NA	1.545	0.743	NA	NA	NA	0.663
0.713	NA	NA	0.67	0.212	0.731	0.536	NA	0.563	0.836	0.971	NA	NA	1.322	0.925	NA	NA	NA	0.544
0.707	NA	NA	0.542	0.432	0.574	0.569	NA	0.346	0.812	0.898	NA	NA	0.513	0.883	NA	NA	NA	0.65
0.753	NA	NA	0.463	0.55	0.598	0.604	NA	0.398	0.575	0.8	NA	NA	0.5	0.883	NA	NA	NA	0.485
0.762	NA	NA	0.533	0.531	0.58	0.566	NA	0.253	0.589	0.657	NA	NA	0.666	0.704	NA	NA	NA	0.457
0.71	NA	NA	0.497	0.49	0.676	0.528	NA	0.744	0.652	0.709	NA	NA	0.779	0.705	NA	NA	NA	0.574
0.68	NA	NA	0.455	0.508	0.715	0.552	NA	0.495	0.703	0.286	NA	NA	0.917	0.952	NA	NA	NA	0.788
0.682	NA	NA	0.502	0.558	0.753	0.516	NA	0.321	0.753	0.237	NA	NA	0.826	0.673	NA	NA	NA	0.806
0.694	NA	NA	0.664	0.2	0.875	0.549	NA	0.195	0.812	0.423	NA	NA	1.556	0.835	NA	NA	NA	0.756
0.681	NA	NA	0.882	0.509	0.667	0.523	NA	0.204	0.732	0.57	NA	NA	1.761	0.811	NA	NA	NA	0.681
0.604	NA	NA	0.534	0.532	0.718	0.344	NA	0.232	0.627	0.643	NA	NA	2.057	0.738	NA	NA	NA	0.644
0.666	NA	NA	0.722	0.509	0.638	0.59	NA	0.488	0.629	0.741	NA	NA	1.962	0.621	NA	NA	NA	0.523
0.598	NA	NA	0.569	0.527	0.544	0.551	NA	0.336	0.615	0.834	NA	NA	1.748	0.825	NA	NA	NA	0.527
0.557	NA	NA	0.563	0.468	0.519	0.524	NA	0.304	0.602	0.84	NA	NA	1.266	0.855	NA	NA	NA	0.691
0.603	NA	NA	0.488	0.661	0.514	0	NA	0.385	0.616	0.843	NA	NA	1.631	0.863	NA	NA	NA	0.626
0.667	NA	NA	0.483	0.619	0.538	0.232	NA	0.432	0.731	0.865	NA	NA	1.717	0.812	NA	NA	NA	0.58
0.724	NA	NA	0.624	0.65	0.621	0.615	NA	0.386	0.736	0.769	NA	NA	1.819	0.693	NA	NA	NA	0.638
0.696	NA	NA	0.781	0.68	0.797	0.651	NA	0.333	0.707	0.854	NA	NA	1.842	0.828	NA	NA	NA	0.84
0.91	NA	NA	0.845	0.674	0.9	0.538	NA	0.407	0.685	0.81	NA	NA	1.439	1.155	NA	NA	NA	0.762
0.71	NA	NA	0.498	0.487	0.755	0.385	NA	0.661	0.673	0.996	NA	NA	0.949	0.942	NA	NA	NA	0.511
0.647	NA	NA	0.655	0.588	0.84	0.418	NA	0.674	0.566	0.943	NA	NA	1.571	0.827	NA	NA	NA	0.585
0.66	NA	NA	0.673	0.637	0.778	0.619	NA	0.73	0.519	0.701	NA	NA	1.475	0.761	NA	NA	NA	0.581
0.771	NA	NA	0.819	0.542	0.605	0.379	NA	0.729	0.608	0.71	NA	NA	1.41	0.833	NA	NA	NA	0.515
0.712	NA	NA	0.852	0.503	0.505	0.566	NA	0.676	0.723	0.759	NA	NA	1.463	0.856	NA	NA	NA	0.564
0.587	NA	NA	0.807	0.376	0.499	0.602	NA	0.511	0.552	0.292	NA	NA	1.444	0.593	NA	NA	NA	0.465
0.548	NA	NA	0.865	0.451	0.63	0.424	NA	0.306	0.517	0.417	NA	NA	1.342	0.827	NA	NA	NA	0.518
0.502	NA	NA	0.625	0.685	0.87	0.385	NA	0.458	0.534	0.344	NA	NA	1.072	1.086	NA	NA	NA	0.526
0.564	NA	NA	0.675	0.447	0.635	0.322	NA	0.76	0.55	0.343	NA	NA	0.913	0.914	NA	NA	NA	0.601
0.582	NA	NA	1.092	0.388	0.715	0	NA	0.752	0.638	0.478	NA	NA	0.72	0.575	NA	NA	NA	0.539
0.635	NA	NA	1.146	0.506	0.951	0	NA	0.598	0.674	0.623	NA	NA	0.882	0.696	NA	NA	NA	0.503
0.701	NA	NA	1.148	0.404	0.969	0	NA	0.523	0.41	0.689	NA	NA	1.142	0.783	NA	NA	NA	0.399
0.764	NA	NA	0.837	0.595	0.792	0.232	NA	0.453	0.545	0.826	NA	NA	1.287	0.648	NA	NA	NA	0.43
0.82	NA	NA	0.822	0.549	0.614	0.484	NA	0.268	0.589	0.943	NA	NA	1.288	NA	NA	NA	NA	0.494
1.007	NA	NA	0.813	0.57	0.517	0.491	NA	0.248	0.599	0.898	NA	NA	1.337	NA	NA	NA	NA	0.605
0.512	NA	NA	0.986	0.464	0.709	0.434	NA	0.521	0.63	0.701	NA	NA	1.351	NA	NA	NA	NA	0.601
0.575	NA	NA	1.272	0.42	0.852	0.519	NA	0.856	0.32	0.684	NA	NA	1.211	NA	NA	NA	NA	0.592
0.569	NA	NA	0.878	0.587	0.505	0.64	NA	0.611	0.544	0.87	NA	NA	1.087	NA	NA	NA	NA	0.511
0.639	NA	NA	1.21	0.477	0.778	0.274	NA	0.451	0.539	0.973	NA	NA	1.007	NA	NA	NA	NA	0.343
0.695	NA	NA	0.987	0.411	0.887	0.492	NA	0.419	0.739	0.852	NA	NA	0.997	NA	NA	NA	NA	0.354
0.662	NA	NA	0.761	0.481	0.838	0.463	NA	0.426	0.893	0.783	NA	NA	0.613	NA	NA	NA	NA	0.417
0.565	NA	NA	0.881	0.43	0.639	0.309	NA	0.387	0.53	0.977	NA	NA	0.919	NA	NA	NA	NA	0.534
0.5	NA	NA	0.623	0.38	0.511	0.32	NA	0.49	0.689	1.044	NA	NA	0.95	NA	NA	NA	NA	0.441
0.516	NA	NA	0.58	0.322	0.64	0.341	NA	0.447	NA	0.936	NA	NA	1.06	NA	NA	NA	NA	0.979
0.611	NA	NA	0.829	0.295	0.72	0.013	NA	0.744	NA	0.757	NA	NA	1.047	NA	NA	NA	NA	0.634
0.646	NA	NA	1.118	0.372	0.574	0	NA	0.442	NA	0.592	NA	NA	1.078	NA	NA	NA	NA	0.61
0.682	NA	NA	1.199	0.442	0.709	0	NA	0.432	NA	0.428	NA	NA	1.073	NA	NA	NA	NA	0.477
0.631	NA	NA	1.034	0.364	0.719	0.041	NA	0.609	NA	0.453	NA	NA	1.011	NA	NA	NA	NA	0.399
0.661	NA	NA	1.074	0.397	0.529	0.221	NA	0.832	NA	0.359	NA	NA	0.964	NA	NA	NA	NA	0.584
0.778	NA	NA	0.775	0.393	0.53	0.41	NA	0.873	NA	0.251	NA	NA	0.974	NA	NA	NA	NA	0.547
0.981	NA	NA	0.727	0.292	0.544	0.544	NA	0.593	NA	0.239	NA	NA	1.076	NA	NA	NA	NA	0.504
0.706	NA	NA	0.91	0.411	0.463	0.49	NA	0.511	NA	0.306	NA	NA	1.178	NA	NA	NA	NA	1.193
0.601	NA	NA	0.131	1.143	0.433	0.482	NA	0.508	NA	0.455	NA	NA	0.16	NA	NA	NA	NA	0.812
0.572	NA	NA	0.042	1.072	0.509	0.417	NA	0.403	NA	0.589	NA	NA	0.289	NA	NA	NA	NA	0.776
0.557	NA	NA	0.231	1.12	0.498	0.356	NA	0.448	NA	0.689	NA	NA	0.611	NA	NA	NA	NA	0.898
0.563	NA	NA	0.409	1.149	0.475	0.307	NA	0.601	NA	0.831	NA	NA	0.888	NA	NA	NA	NA	0.962
0.586	NA	NA	0.399	0.959	0.53	0	NA	0.684	NA	0.908	NA	NA	1.056	NA	NA	NA	NA	0.952
0.605	NA	NA	0.377	0.539	0.505	0	NA	0.72	NA	0.843	NA	NA	0.924	NA	NA	NA	NA	0.859
0.549	NA	NA	0.403	1.098	0.524	0	NA	0.702	NA	0.655	NA	NA	0.808	NA	NA	NA	NA	0.782
0.528	NA	NA	0.403	1.396	0.601	0.129	NA	0.485	NA	0.559	NA	NA	0.866	NA	NA	NA	NA	0.707
0.521	NA	NA	0.216	1.211	0.442	0.429	NA	0.57	NA	0.772	NA	NA	0.961	NA	NA	NA	NA	0.575
0.532	NA	NA	0.076	0.52	0.259	0.222	NA	0.57	NA	0.849	NA	NA	1.097	NA	NA	NA	NA	0.576
0.618	NA	NA	0.035	0.92	0.391	0	NA	0.454	NA	0.768	NA	NA	1.193	NA	NA	NA	NA	0.566
0.655	NA	NA	0.175	1.112	0.52	0.348	NA	0.435	NA	0.793	NA	NA	1.122	NA	NA	NA	NA	0.538
0.649	NA	NA	0.381	1.319	0.507	0.303	NA	0.55	NA	0.824	NA	NA	0.12	NA	NA	NA	NA	0.493
0.631	NA	NA	0.485	0.204	0.47	0.437	NA	0.684	NA	0.984	NA	NA	0.452	NA	NA	NA	NA	0.509
0.793	NA	NA	0.503	0.442	0.527	0.53	NA	0.682	NA	0.99	NA	NA	0.752	NA	NA	NA	NA	1.318
1.029	NA	NA	0.484	0.762	0.564	0.535	NA	0.47	NA	0.669	NA	NA	1.032	NA	NA	NA	NA	0.889
0.556	NA	NA	0.466	1.012	0.576	0.467	NA	0.37	NA	0.578	NA	NA	1.025	NA	NA	NA	NA	0.624
0.627	NA	NA	0.535	1.162	0.518	0.42	NA	0.562	NA	0.728	NA	NA	0.793	NA	NA	NA	NA	0.662
0.616	NA	NA	0.055	0.118	0.35	0.539	NA	0.545	NA	0.503	NA	NA	0.754	NA	NA	NA	NA	0.612
0.6	NA	NA	0.083	0.267	0.423	0.226	NA	0.51	NA	0.529	NA	NA	0.935	NA	NA	NA	NA	0.555
0.578	NA	NA	0.194	0.552	0.516	0.232	NA	0.641	NA	0.624	NA	NA	1.054	NA	NA	NA	NA	0.547
0.592	NA	NA	0.294	0.736	0.545	0.279	NA	0.655	NA	0.386	NA	NA	1.049	NA	NA	NA	NA	0.55
0.598	NA	NA	0.462	0.881	0.439	0.398	NA	0.612	NA	0.154	NA	NA	0.983	NA	NA	NA	NA	0.486
0.618	NA	NA	0.537	0.308	1.236	0.333	NA	0.552	NA	0.142	NA	NA	0.98	NA	NA	NA	NA	0.418
0.551	NA	NA	0.475	0.401	1.35	0.034	NA	0.5	NA	0.254	NA	NA	0	NA	NA	NA	NA	0.463
0.527	NA	NA	0.425	0.648	1.251	0.148	NA	0.598	NA	0.436	NA	NA	0.418	NA	NA	NA	NA	0.499
0.529	NA	NA	0.46	0.845	0.981	0.32	NA	0.625	NA	0.587	NA	NA	0.84	NA	NA	NA	NA	0.522
0.58	NA	NA	0.66	0.91	0.722	0.327	NA	0.576	NA	0.622	NA	NA	1.041	NA	NA	NA	NA	0.514
0.66	NA	NA	0.373	0.873	0.638	0.422	NA	0.668	NA	0.714	NA	NA	1.108	NA	NA	NA	NA	0.551
0.765	NA	NA	0.486	0.924	0.577	0.553	NA	0.694	NA	0.746	NA	NA	1.041	NA	NA	NA	NA	0.665
0.798	NA	NA	0.508	0.837	0.412	0.473	NA	0.648	NA	0.744	NA	NA	0.882	NA	NA	NA	NA	1.054
0.886	NA	NA	0.549	1.002	0.36	0.411	NA	0.593	NA	0.709	NA	NA	0.919	NA	NA	NA	NA	0.648
0.856	NA	NA	0.552	0.711	0.489	0.464	NA	0.679	NA	0.697	NA	NA	0.982	NA	NA	NA	NA	0.538
0.847	NA	NA	0.489	0.785	0.393	0.418	NA	0.77	NA	0.711	NA	NA	1.078	NA	NA	NA	NA	0.624
0.823	NA	NA	0.529	0.593	0.77	0.381	NA	0.72	NA	0.706	NA	NA	0.902	NA	NA	NA	NA	0.546
0.817	NA	NA	0.723	0.608	0.805	0	NA	0.493	NA	0.685	NA	NA	0.611	NA	NA	NA	NA	0.409
0.72	NA	NA	0.431	0.721	0.788	0.293	NA	0.405	NA	0.61	NA	NA	0.084	NA	NA	NA	NA	0.391
0.691	NA	NA	0.449	0.655	0.682	0.424	NA	0.531	NA	0.636	NA	NA	0.473	NA	NA	NA	NA	0.434
0.664	NA	NA	0.476	0.57	0.697	0.556	NA	0.579	NA	0.65	NA	NA	0.858	NA	NA	NA	NA	0.514
0.626	NA	NA	0.537	0.532	0.592	0.647	NA	0.206	NA	0.835	NA	NA	0.766	NA	NA	NA	NA	0.478
0.698	NA	NA	0.533	0.51	0.693	0.441	NA	0.716	NA	0.586	NA	NA	0.763	NA	NA	NA	NA	0.461
0.637	NA	NA	0.548	0.591	0.837	0.386	NA	0.71	NA	0.5	NA	NA	0.964	NA	NA	NA	NA	0.453
0.641	NA	NA	0.53	0.632	0.67	0.407	NA	0.765	NA	0.687	NA	NA	0.008	NA	NA	NA	NA	0.586
0.628	NA	NA	0.54	0.645	0.471	0.478	NA	0.68	NA	0.749	NA	NA	0.364	NA	NA	NA	NA	0.748
0.574	NA	NA	0.413	0.391	0.455	0.57	NA	0.824	NA	0.645	NA	NA	0.731	NA	NA	NA	NA	0.682
0.544	NA	NA	0.424	0.573	0.363	0.617	NA	0.76	NA	0.667	NA	NA	0.935	NA	NA	NA	NA	0.511
0.644	NA	NA	0.42	0.618	0.624	0.571	NA	0.904	NA	0.585	NA	NA	0.692	NA	NA	NA	NA	0.472
0.791	NA	NA	0.515	0.609	0.598	0.456	NA	0.516	NA	0.385	NA	NA	0.411	NA	NA	NA	NA	0.232
0.876	NA	NA	0.559	0.688	0.661	0.306	NA	0.627	NA	0.228	NA	NA	0.514	NA	NA	NA	NA	0.803
0.905	NA	NA	0.54	0.624	0.606	0.43	NA	0.516	NA	0.227	NA	NA	0.313	NA	NA	NA	NA	0.705
1.028	NA	NA	0.538	0.636	0.518	0.533	NA	0.518	NA	0.423	NA	NA	0.62	NA	NA	NA	NA	0.829
1.202	NA	NA	0.543	0.552	0.471	0.526	NA	0	NA	0.717	NA	NA	0.907	NA	NA	NA	NA	0.869
1.012	NA	NA	0.58	0.426	0.519	0.459	NA	0	NA	0.721	NA	NA	0.946	NA	NA	NA	NA	0.696
0.78	NA	NA	0.606	0.259	0.574	0.498	NA	0.593	NA	0.642	NA	NA	0.747	NA	NA	NA	NA	0.651
0.641	NA	NA	0.902	0.673	0.595	0.484	NA	0.636	NA	0.657	NA	NA	0.569	NA	NA	NA	NA	0.623
0.682	NA	NA	0.981	0.573	0.6	0.715	NA	0.733	NA	0.676	NA	NA	0.479	NA	NA	NA	NA	0.667
0.709	NA	NA	0.214	0.501	0.628	0.823	NA	0.885	NA	0.608	NA	NA	0.679	NA	NA	NA	NA	0.603
0.738	NA	NA	0.256	0.658	0.681	0.824	NA	0.409	NA	0.741	NA	NA	0.776	NA	NA	NA	NA	0.515
0.744	NA	NA	0.289	0.723	0.568	0.826	NA	0.041	NA	0.825	NA	NA	0.797	NA	NA	NA	NA	0.482
0.715	NA	NA	0.482	0.59	0.552	0.591	NA	0	NA	0.696	NA	NA	0.781	NA	NA	NA	NA	0.492
0.522	NA	NA	0.475	0.601	0.599	0.594	NA	0	NA	0.592	NA	NA	0.702	NA	NA	NA	NA	0.674
0.469	NA	NA	0.467	0.478	0.784	0.585	NA	0.035	NA	0.666	NA	NA	0.591	NA	NA	NA	NA	0.836
0.5	NA	NA	0.533	0.339	0.776	0.556	NA	0.662	NA	0.747	NA	NA	0.563	NA	NA	NA	NA	0.78
1.076	NA	NA	0.585	0.217	0.504	0.519	NA	0.69	NA	0.6	NA	NA	0.976	NA	NA	NA	NA	0.505
1.091	NA	NA	0.652	0.684	0.478	0.569	NA	0.849	NA	0.514	NA	NA	0.772	NA	NA	NA	NA	0.438
1.074	NA	NA	0.633	0.71	0.499	0.558	NA	0.957	NA	0.472	NA	NA	0.989	NA	NA	NA	NA	0.349
0.859	NA	NA	0.602	0.609	0.554	0.508	NA	0	NA	0.527	NA	NA	0.942	NA	NA	NA	NA	0.596
0.623	NA	NA	0.502	0.557	0.457	0.412	NA	0	NA	0.617	NA	NA	0.887	NA	NA	NA	NA	0.449
0.537	NA	NA	0.45	0.676	0.434	0.539	NA	0	NA	0.778	NA	NA	0.782	NA	NA	NA	NA	0.469
0.593	NA	NA	0.512	0.617	0.407	0.622	NA	0	NA	0.665	NA	NA	1.002	NA	NA	NA	NA	1.097
0.579	NA	NA	0.685	0.674	0.48	0.617	NA	0.007	NA	0.609	NA	NA	0.96	NA	NA	NA	NA	0.834
0.591	NA	NA	0.98	0.653	0.623	0.514	NA	0.602	NA	0.701	NA	NA	0.952	NA	NA	NA	NA	0.605
0.589	NA	NA	0.876	0.668	0.646	0.513	NA	0.556	NA	0.739	NA	NA	0.805	NA	NA	NA	NA	0.605
0.525	NA	NA	0.208	0.635	0.612	0.529	NA	0.631	NA	0.724	NA	NA	0.735	NA	NA	NA	NA	0.644
0.536	NA	NA	0.213	0.605	0.61	0.563	NA	0.945	NA	0.527	NA	NA	1.087	NA	NA	NA	NA	0.761
0.623	NA	NA	0.31	0.623	0.757	0.571	NA	1.142	NA	0.436	NA	NA	1.112	NA	NA	NA	NA	0.844
1.016	NA	NA	0.444	0.089	0.738	0.569	NA	0	NA	0.379	NA	NA	0.94	NA	NA	NA	NA	0.922
0.909	NA	NA	0.461	0.573	0.603	0.53	NA	0	NA	0.447	NA	NA	0.881	NA	NA	NA	NA	0.864
1.019	NA	NA	0.553	0.657	0.501	0.568	NA	0	NA	0.67	NA	NA	0.831	NA	NA	NA	NA	0.704
0.887	NA	NA	0.544	0.663	0.46	0.552	NA	0	NA	0.728	NA	NA	0.752	NA	NA	NA	NA	0.719
0.631	NA	NA	0.687	0.584	0.496	0.512	NA	0.533	NA	0.706	NA	NA	0.65	NA	NA	NA	NA	0.766
0.611	NA	NA	0.654	0.533	0.522	0.44	NA	0.483	NA	0.738	NA	NA	1.022	NA	NA	NA	NA	0.784
0.698	NA	NA	0.582	0.684	0.601	0.499	NA	0.583	NA	0.772	NA	NA	1.048	NA	NA	NA	NA	0.445
0.666	NA	NA	0.527	0.707	0.514	0.557	NA	0.618	NA	0.758	NA	NA	0.915	NA	NA	NA	NA	0.388
0.522	NA	NA	0.439	0.769	0.486	0.541	NA	0.588	NA	0.577	NA	NA	0.755	NA	NA	NA	NA	0.443
0.49	NA	NA	0.45	0.847	0.566	0.518	NA	0.048	NA	0.611	NA	NA	0.646	NA	NA	NA	NA	0.498
0.639	NA	NA	0.508	0.954	0.57	0.613	NA	0	NA	0.678	NA	NA	0.647	NA	NA	NA	NA	0.463
0.717	NA	NA	0.733	0.846	0.573	0.646	NA	0	NA	0.598	NA	NA	0.615	NA	NA	NA	NA	0.536
0.774	NA	NA	0.922	0.547	0.493	0.571	NA	0	NA	0.505	NA	NA	1.013	NA	NA	NA	NA	0.874
0.988	NA	NA	0.989	0.443	0.67	0.551	NA	0	NA	0.606	NA	NA	1.002	NA	NA	NA	NA	0.602
1.091	NA	NA	1.18	0.439	0.794	0.598	NA	0.492	NA	0.879	NA	NA	0.908	NA	NA	NA	NA	0.545
0.986	NA	NA	0.106	0.506	0.736	0.775	NA	0.6	NA	0.707	NA	NA	0.757	NA	NA	NA	NA	0.464
0.946	NA	NA	0.23	0.501	0.618	0.472	NA	0.502	NA	0.444	NA	NA	0.643	NA	NA	NA	NA	0.491
1.019	NA	NA	0.387	0.527	0.479	0.526	NA	0.481	NA	0.415	NA	NA	0.539	NA	NA	NA	NA	0.567
1.106	NA	NA	0.433	0.49	0.48	0.641	NA	0.673	NA	0.377	NA	NA	0.496	NA	NA	NA	NA	0.76
1.068	NA	NA	0.457	0.397	0.493	0.647	NA	0.044	NA	0.941	NA	NA	0.918	NA	NA	NA	NA	0.928
0.85	NA	NA	0.673	0.628	0.53	0.652	NA	0.187	NA	1.007	NA	NA	0.967	NA	NA	NA	NA	0.951
0.75	NA	NA	0.807	0.482	0.534	0.695	NA	0	NA	0.646	NA	NA	0.877	NA	NA	NA	NA	0.866
0.828	NA	NA	0.86	0.608	0.496	0.752	NA	0	NA	0.61	NA	NA	0.775	NA	NA	NA	NA	0.871
0.946	NA	NA	0.735	0.732	0.446	0.515	NA	0	NA	0.552	NA	NA	0.644	NA	NA	NA	NA	0.913
0.878	NA	NA	0.558	0.763	0.451	0.518	NA	0.512	NA	0.544	NA	NA	0.561	NA	NA	NA	NA	0.536
0.759	NA	NA	0.719	0.604	0.484	0.585	NA	0.396	NA	0.606	NA	NA	0.369	NA	NA	NA	NA	0.502
1.077	NA	NA	0.591	0.638	0.562	0.613	NA	0.419	NA	0.601	NA	NA	0.93	NA	NA	NA	NA	0.45
1.086	NA	NA	0.504	0.744	0.703	0.665	NA	0.495	NA	0.509	NA	NA	0.869	NA	NA	NA	NA	0.526
1.141	NA	NA	0.418	0.607	0.927	0.792	NA	0.739	NA	0.455	NA	NA	0.82	NA	NA	NA	NA	0.529
1.126	NA	NA	0.489	0.457	0.845	0.596	NA	0.417	NA	0.461	NA	NA	0.658	NA	NA	NA	NA	0.363
1.031	NA	NA	0.708	0.511	0.793	0.574	NA	0.297	NA	0.546	NA	NA	0.639	NA	NA	NA	NA	0.478
0.856	NA	NA	0.906	0.191	0.779	0.603	NA	0	NA	0.66	NA	NA	0.432	NA	NA	NA	NA	0.687
0.846	NA	NA	0.981	0.234	0.694	0.621	NA	0	NA	0.622	NA	NA	0.375	NA	NA	NA	NA	0.765
0.972	NA	NA	0.92	0.453	0.368	0.551	NA	0	NA	0.473	NA	NA	0.92	NA	NA	NA	NA	0.669
1.003	NA	NA	0.063	0.539	0.316	0.622	NA	0.42	NA	0.567	NA	NA	0.899	NA	NA	NA	NA	0.47
0.88	NA	NA	0.287	0.529	0.609	0.587	NA	0.36	NA	0.726	NA	NA	0.843	NA	NA	NA	NA	0.403
0.837	NA	NA	0.524	0.063	0.635	0.652	NA	0.411	NA	0.693	NA	NA	0.69	NA	NA	NA	NA	0.539
1.014	NA	NA	0.528	0.236	0.506	0.591	NA	0.521	NA	0.506	NA	NA	0.605	NA	NA	NA	NA	0.706
1.134	NA	NA	0.444	0.651	0.826	0.542	NA	0.724	NA	0.434	NA	NA	0.544	NA	NA	NA	NA	0.785
1.033	NA	NA	0.558	0.756	0.859	0.569	NA	0.016	NA	0.532	NA	NA	0.74	NA	NA	NA	NA	0.774
1.068	NA	NA	0.812	0.677	0.802	0.475	NA	0.019	NA	0.722	NA	NA	1.07	NA	NA	NA	NA	0.656
0.926	NA	NA	1.041	0.602	0.726	0.633	NA	0.201	NA	0.787	NA	NA	0.991	NA	NA	NA	NA	0.815
0.776	NA	NA	1.032	0.795	0.834	0.919	NA	0.042	NA	0.846	NA	NA	0.908	NA	NA	NA	NA	0.773
0.764	NA	NA	0.7	0.47	0.793	0.64	NA	0.659	NA	0.932	NA	NA	0.745	NA	NA	NA	NA	0.738
0.819	NA	NA	0.935	0.651	0.847	0.647	NA	0.424	NA	0.835	NA	NA	0.707	NA	NA	NA	NA	0.639
0.878	NA	NA	0.602	0.598	0.836	0.46	NA	0.335	NA	0.519	NA	NA	0.78	NA	NA	NA	NA	0.453
0.967	NA	NA	0.533	0.516	0.698	0.6	NA	0.422	NA	0.454	NA	NA	0.885	NA	NA	NA	NA	0.389
1.292	NA	NA	0.556	0.106	0.781	0.616	NA	0.618	NA	0.394	NA	NA	0.789	NA	NA	NA	NA	0.462
1.12	NA	NA	0.6	0.296	0.905	0.579	NA	0.728	NA	1.078	NA	NA	1.102	NA	NA	NA	NA	0.547
1.085	NA	NA	0.638	0.411	0.724	0.422	NA	0.561	NA	1.013	NA	NA	1.173	NA	NA	NA	NA	0.509
0.83	NA	NA	0.806	0.569	0.893	0.406	NA	0.421	NA	0.833	NA	NA	1.045	NA	NA	NA	NA	0.646
0.89	NA	NA	1.032	0.603	1.27	0.421	NA	0.376	NA	0.662	NA	NA	0.928	NA	NA	NA	NA	0.573
0.745	NA	NA	1.075	0.571	1.413	0.577	NA	0.511	NA	0.578	NA	NA	0.785	NA	NA	NA	NA	0.568
0.753	NA	NA	0.045	0.75	1.01	0.69	NA	0.625	NA	0.601	NA	NA	0.685	NA	NA	NA	NA	0.691
0.828	NA	NA	0.268	0.634	1.377	0.526	NA	0.647	NA	0.609	NA	NA	0.62	NA	NA	NA	NA	0.763
1.354	NA	NA	0.386	0.565	1.204	0.24	NA	0.486	NA	0.477	NA	NA	0.672	NA	NA	NA	NA	0.49
1.273	NA	NA	0.469	0.39	1.18	0.447	NA	0.394	NA	0.402	NA	NA	0.97	NA	NA	NA	NA	0.585
1.159	NA	NA	0.491	0.612	1.129	0.592	NA	0.39	NA	0.41	NA	NA	1.001	NA	NA	NA	NA	0.622
1.076	NA	NA	0.559	0.606	0.903	0.653	NA	0.486	NA	0.46	NA	NA	1.079	NA	NA	NA	NA	0.691
0.634	NA	NA	0.567	0.664	0.971	0.684	NA	0.661	NA	0.525	NA	NA	1.06	NA	NA	NA	NA	0.753
0.672	NA	NA	0.88	0.535	1.293	0.266	NA	0.718	NA	0.523	NA	NA	0.891	NA	NA	NA	NA	0.699
0.683	NA	NA	0.961	0.476	1.317	0.282	NA	0.542	NA	0.535	NA	NA	0.787	NA	NA	NA	NA	0.752
0.669	NA	NA	0.593	0.493	0.985	0.225	NA	0.404	NA	0.485	NA	NA	0.595	NA	NA	NA	NA	0.753
0.663	NA	NA	0.766	0.765	0.867	0.207	NA	0.355	NA	0.564	NA	NA	0.519	NA	NA	NA	NA	0.654
0.619	NA	NA	0.666	0.688	0.602	0.42	NA	0.929	NA	0.529	NA	NA	0.636	NA	NA	NA	NA	0.66
0.575	NA	NA	0.59	0.56	0.854	0.344	NA	0.842	NA	0.504	NA	NA	0.772	NA	NA	NA	NA	0.706
0.482	NA	NA	0.564	0.597	1.171	0.365	NA	0.549	NA	0.585	NA	NA	1.094	NA	NA	NA	NA	0.922
0.472	NA	NA	0.548	0.644	1.163	0.416	NA	0.436	NA	0.613	NA	NA	1.013	NA	NA	NA	NA	1.148
0.586	NA	NA	0.581	0.674	0.912	0.422	NA	0.89	NA	0.361	NA	NA	0.776	NA	NA	NA	NA	0.795
0.605	NA	NA	0.763	0.629	0.922	0	NA	0.681	NA	0.376	NA	NA	0.597	NA	NA	NA	NA	0.637
0.761	NA	NA	0.92	0.709	1.064	0.096	NA	0.566	NA	0.846	NA	NA	0.548	NA	NA	NA	NA	0.533
0.789	NA	NA	0	0.641	0.708	0.225	NA	0.442	NA	1.033	NA	NA	0.6	NA	NA	NA	NA	0.454
0.716	NA	NA	0.104	0.483	0.744	0.186	NA	0.537	NA	0.98	NA	NA	0.694	NA	NA	NA	NA	0.588
0.586	NA	NA	0.173	0.34	1.086	0.424	NA	0.462	NA	0.728	NA	NA	0.747	NA	NA	NA	NA	0.671
0.488	NA	NA	0.286	0.811	0.977	0.656	NA	0.626	NA	0.662	NA	NA	1.061	NA	NA	NA	NA	0.713
0.511	NA	NA	0.569	0.821	0.848	0.326	NA	0.657	NA	0.637	NA	NA	1.16	NA	NA	NA	NA	0.794
0.52	NA	NA	0.653	0.754	0.704	0.318	NA	0.732	NA	0.685	NA	NA	1.116	NA	NA	NA	NA	0.882
0.61	NA	NA	0.725	0.635	0.715	0.386	NA	0.694	NA	0.418	NA	NA	0.824	NA	NA	NA	NA	0.629
0.628	NA	NA	0.916	0.68	0.592	0.571	NA	0.494	NA	0.556	NA	NA	0.672	NA	NA	NA	NA	0.603
0.574	NA	NA	0.714	0.478	0.726	0.41	NA	0.438	NA	0.786	NA	NA	0.621	NA	NA	NA	NA	0.554
0.564	NA	NA	0.646	0.547	0.909	0.341	NA	0.462	NA	0.736	NA	NA	0.589	NA	NA	NA	NA	0.631
0.689	NA	NA	0.701	0.469	0.912	0.35	NA	0.502	NA	0.676	NA	NA	0.561	NA	NA	NA	NA	0.675
0.727	NA	NA	0.632	0.578	0.798	0.407	NA	0.324	NA	0.696	NA	NA	0.738	NA	NA	NA	NA	0.534
0.686	NA	NA	0.526	0.626	0.612	0.4	NA	0.4	NA	0.615	NA	NA	1.039	NA	NA	NA	NA	0.422
0.755	NA	NA	0.474	0.957	0.5	0	NA	0.516	NA	0.617	NA	NA	1.025	NA	NA	NA	NA	0.331
0.675	NA	NA	0.506	0.899	0.8	0	NA	0.474	NA	0.565	NA	NA	0.847	NA	NA	NA	NA	0.637
0.498	NA	NA	0.6	0.784	0.757	0	NA	0.438	NA	0.605	NA	NA	0.736	NA	NA	NA	NA	0.798
0.521	NA	NA	0.665	0.588	0.932	0	NA	0.435	NA	0.392	NA	NA	0.725	NA	NA	NA	NA	0.815
0.585	NA	NA	0.803	0.36	0.863	0.169	NA	0.714	NA	0.338	NA	NA	0.804	NA	NA	NA	NA	0.853
0.733	NA	NA	0	0.454	0.754	0.542	NA	0.513	NA	0.421	NA	NA	0.779	NA	NA	NA	NA	1.001
0.728	NA	NA	0	0.467	0.586	0.234	NA	0.54	NA	0.619	NA	NA	0.676	NA	NA	NA	NA	1.092
0.597	NA	NA	0	0.507	0.546	0.371	NA	0.506	NA	0.486	NA	NA	0.715	NA	NA	NA	NA	1.245
0.523	NA	NA	0.105	0.515	0.486	0.375	NA	0.542	NA	0.339	NA	NA	0.79	NA	NA	NA	NA	1.311
0.536	NA	NA	0.387	0.602	0.751	0.371	NA	0.683	NA	0.478	NA	NA	0.872	NA	NA	NA	NA	1.393
0.613	NA	NA	0.673	0.65	1.265	0.294	NA	0.659	NA	0.614	NA	NA	0.889	NA	NA	NA	NA	1.322
0.637	NA	NA	0.674	0.756	1.009	0.235	NA	0.641	NA	0.589	NA	NA	0.694	NA	NA	NA	NA	0.836
0.564	NA	NA	0.572	0.848	0.724	0	NA	0.903	NA	0.538	NA	NA	0.58	NA	NA	NA	NA	0.71
0.665	NA	NA	0.534	0.741	0.569	0	NA	0.852	NA	0.664	NA	NA	0.599	NA	NA	NA	NA	0.568
1.02	NA	NA	0.549	0.481	0.44	0	NA	0.84	NA	0.626	NA	NA	0.747	NA	NA	NA	NA	0.468
0.793	NA	NA	0.586	0.538	0.36	0.029	NA	0.572	NA	0.561	NA	NA	0.841	NA	NA	NA	NA	0.51
0.602	NA	NA	0.599	0.61	0.525	0.322	NA	0.502	NA	0.734	NA	NA	0.751	NA	NA	NA	NA	0.57
0.498	NA	NA	0.533	0.582	0.728	0.643	NA	0.51	NA	1.115	NA	NA	0.716	NA	NA	NA	NA	0.711
0.55	NA	NA	0.527	0.564	1.387	0.173	NA	0.737	NA	1.105	NA	NA	0.721	NA	NA	NA	NA	0.74
0.541	NA	NA	0.53	1.15	1.305	0.191	NA	0.794	NA	0.869	NA	NA	0.847	NA	NA	NA	NA	0.87
0.573	NA	NA	0.625	1.024	1.085	0.236	NA	0.711	NA	0.459	NA	NA	0.904	NA	NA	NA	NA	0.954
0.597	NA	NA	0.744	0.716	0.717	0.267	NA	0.822	NA	0.536	NA	NA	0.746	NA	NA	NA	NA	0.895
0.717	NA	NA	0	0.683	0.327	0.297	NA	0.747	NA	0.523	NA	NA	0.538	NA	NA	NA	NA	0.775
0.781	NA	NA	0	0.659	0.396	0.254	NA	0.635	NA	0.635	NA	NA	0.555	NA	NA	NA	NA	0.558
0.738	NA	NA	0	0.623	0.552	0	NA	0.715	NA	0.504	NA	NA	0.669	NA	NA	NA	NA	0.513
0.64	NA	NA	0.045	0.676	0.901	0	NA	0.72	NA	0.668	NA	NA	0.838	NA	NA	NA	NA	0.63
0.577	NA	NA	0.202	0.643	1.783	0.173	NA	0.693	NA	0.842	NA	NA	0.862	NA	NA	NA	NA	0.78
0.577	NA	NA	0.427	0.715	1.989	0.411	NA	0.684	NA	0.72	NA	NA	0.875	NA	NA	NA	NA	0.72
0.509	NA	NA	0.868	0.57	1.744	0.427	NA	0.631	NA	0.614	NA	NA	0.934	NA	NA	NA	NA	0.603
0.6	NA	NA	0.732	0.983	1.284	0	NA	0.451	NA	0.44	NA	NA	1.118	NA	NA	NA	NA	0.717
0.604	NA	NA	0.739	0.935	0.632	0	NA	0.457	NA	0.485	NA	NA	1.22	NA	NA	NA	NA	0.658
0.762	NA	NA	0.626	0.712	0.446	0.021	NA	0.501	NA	0.662	NA	NA	0.985	NA	NA	NA	NA	0.717
0.87	NA	NA	0.525	0.661	0.528	0.35	NA	0.777	NA	0.574	NA	NA	0.663	NA	NA	NA	NA	0.777
0.876	NA	NA	0.522	0.719	0.721	0.566	NA	0.823	NA	0.446	NA	NA	0.66	NA	NA	NA	NA	0.902
0.765	NA	NA	0.533	0.676	1.842	0.571	NA	0.753	NA	0.537	NA	NA	0.683	NA	NA	NA	NA	1.133
0.651	NA	NA	0.535	0.651	1.924	0.469	NA	0.653	NA	0.572	NA	NA	0.864	NA	NA	NA	NA	1.087
0.595	NA	NA	0.648	0.49	1.581	0.486	NA	0.432	NA	0.624	NA	NA	0.981	NA	NA	NA	NA	1.314
0.545	NA	NA	0.692	0.771	1.01	0.395	NA	0.362	NA	0.565	NA	NA	0.961	NA	NA	NA	NA	1.448
0.434	NA	NA	0	0.874	0.57	0.471	NA	0.392	NA	0.615	NA	NA	0.903	NA	NA	NA	NA	1.222
0.424	NA	NA	0	0.836	0.627	0.579	NA	0.571	NA	0.636	NA	NA	1.201	NA	NA	NA	NA	1.156
0.493	NA	NA	0	1.15	0.576	0.289	NA	0.7	NA	0.567	NA	NA	1.396	NA	NA	NA	NA	1.155
0.625	NA	NA	0	1.088	0.889	0.309	NA	0.24	NA	0.595	NA	NA	1.529	NA	NA	NA	NA	0.854
0.615	NA	NA	0.151	0.828	0.711	0.541	NA	0.4	NA	0.654	NA	NA	0.959	NA	NA	NA	NA	0.678
0.552	NA	NA	0.394	0.537	0.748	0.527	NA	0.459	NA	0.82	NA	NA	0.813	NA	NA	NA	NA	0.478
0.534	NA	NA	0.866	1.055	0.89	0.403	NA	0.384	NA	1.107	NA	NA	0.796	NA	NA	NA	NA	0.338
0.596	NA	NA	1.08	0.966	1.139	0.424	NA	0.492	NA	0.909	NA	NA	0.865	NA	NA	NA	NA	0.364
0.609	NA	NA	0.817	0.936	1.283	0.461	NA	0.601	NA	0.69	NA	NA	0.979	NA	NA	NA	NA	0.581
0.527	NA	NA	0.636	0.917	1.133	0.167	NA	0.624	NA	0.587	NA	NA	0.916	NA	NA	NA	NA	0.538
0.503	NA	NA	0.489	1.006	0.787	0.447	NA	0.299	NA	0.388	NA	NA	0.969	NA	NA	NA	NA	0.533
0.588	NA	NA	0.455	1.032	0.558	0.452	NA	0.415	NA	0.348	NA	NA	1.281	NA	NA	NA	NA	0.647
0.674	NA	NA	0.403	1.049	0.489	0.41	NA	0.517	NA	0.723	NA	NA	1.419	NA	NA	NA	NA	0.817
0.746	NA	NA	0.496	1.055	1.098	0.419	NA	0.622	NA	0.646	NA	NA	1.507	NA	NA	NA	NA	0.802
0.856	NA	NA	0.679	0.925	0.808	0.412	NA	0.722	NA	0.579	NA	NA	1.682	NA	NA	NA	NA	0.66
0.66	NA	NA	0.772	0.662	0.391	0.468	NA	0.581	NA	0.619	NA	NA	1.121	NA	NA	NA	NA	0.533
0.597	NA	NA	0.727	0.306	0.445	0.453	NA	0.408	NA	0.631	NA	NA	0.835	NA	NA	NA	NA	0.389
0.584	NA	NA	0	0.936	0.519	0.404	NA	0.543	NA	0.619	NA	NA	0.753	NA	NA	NA	NA	0.386
0.587	NA	NA	0	0.993	0.539	0.37	NA	0.548	NA	0.549	NA	NA	0.742	NA	NA	NA	NA	0.843
0.582	NA	NA	0	1.023	0.857	0.182	NA	0.391	NA	0.399	NA	NA	0.794	NA	NA	NA	NA	0.995
0.444	NA	NA	0	1.045	0.791	0.008	NA	0.458	NA	0.538	NA	NA	0.766	NA	NA	NA	NA	0.94
0.47	NA	NA	0.135	0.879	0.691	0.179	NA	0.727	NA	0.708	NA	NA	1.081	NA	NA	NA	NA	0.963
0.488	NA	NA	0.354	0.587	0.52	0.192	NA	0.481	NA	0.819	NA	NA	1.356	NA	NA	NA	NA	1.047
0.626	NA	NA	0.673	0.217	0.533	0.242	NA	0.542	NA	0.679	NA	NA	1.553	NA	NA	NA	NA	0.809
0.521	NA	NA	0.562	0.832	0.779	0.361	NA	0.57	NA	1.624	NA	NA	1.757	NA	NA	NA	NA	0.919
0.436	NA	NA	0.652	0.903	0.642	0.54	NA	0.415	NA	1.989	NA	NA	0.865	NA	NA	NA	NA	1.021
0.45	NA	NA	0.589	0.847	0.486	0.497	NA	0.439	NA	0.719	NA	NA	1.107	NA	NA	NA	NA	1.015
0.6	NA	NA	0.561	0.639	0.444	0.504	NA	0.472	NA	0.848	NA	NA	1.399	NA	NA	NA	NA	0.95
0.584	NA	NA	0.497	0.365	0.535	0.512	NA	0.455	NA	0.859	NA	NA	1.686	NA	NA	NA	NA	0.795
0.551	NA	NA	0.528	0.761	0.493	0.56	NA	0.454	NA	0.657	NA	NA	1.85	NA	NA	NA	NA	0.715
0.521	NA	NA	0.579	0.71	0.575	0.551	NA	0.47	NA	0.543	NA	NA	0.839	NA	NA	NA	NA	0.808
0.62	NA	NA	0.563	0.668	0.6	0.389	NA	0.464	NA	0.574	NA	NA	1.149	NA	NA	NA	NA	0.965
0.715	NA	NA	0.548	0.702	0.61	0.359	NA	0.54	NA	0.429	NA	NA	1.546	NA	NA	NA	NA	0.987
0.841	NA	NA	0.638	0.449	0.59	0.478	NA	0.515	NA	0.537	NA	NA	1.878	NA	NA	NA	NA	0.948
0.79	NA	NA	0.826	0.596	0.655	0.534	NA	0.435	NA	0.744	NA	NA	2.026	NA	NA	NA	NA	0.753
0.639	NA	NA	0	0.694	0.59	0.495	NA	0.446	NA	0.764	NA	NA	2.007	NA	NA	NA	NA	0.519
0.581	NA	NA	0	0.649	0.524	0.331	NA	0.439	NA	1.49	NA	NA	0.949	NA	NA	NA	NA	0.3
0.526	NA	NA	0	0.604	0.541	0.271	NA	0.361	NA	1.743	NA	NA	1.19	NA	NA	NA	NA	0.165
0.593	NA	NA	0.057	0.424	0.589	0.217	NA	0.468	NA	0.704	NA	NA	1.442	NA	NA	NA	NA	0.545
0.613	NA	NA	0.208	1.022	0.636	0.081	NA	0.53	NA	0.822	NA	NA	1.645	NA	NA	NA	NA	0.59
0.554	NA	NA	0.473	0.888	0.558	0.016	NA	0.528	NA	0.958	NA	NA	1.779	NA	NA	NA	NA	0.626
0.5	NA	NA	0.505	0.594	0.459	0.148	NA	0.569	NA	0.845	NA	NA	0.8	NA	NA	NA	NA	0.609
0.662	NA	NA	0.53	0.485	0.547	0.248	NA	0.592	NA	0.572	NA	NA	0.913	NA	NA	NA	NA	0.529
0.735	NA	NA	0.58	0.959	0.667	0.449	NA	0.632	NA	0.524	NA	NA	0.953	NA	NA	NA	NA	0.61
0.629	NA	NA	0.558	0.807	0.549	0.375	NA	0.53	NA	0.544	NA	NA	1.022	NA	NA	NA	NA	0.588
0.473	NA	NA	0.569	0.603	0.448	0.51	NA	0.445	NA	0.593	NA	NA	1.219	NA	NA	NA	NA	0.583
0.498	NA	NA	0.603	0.457	0.507	0.511	NA	0.473	NA	0.617	NA	NA	1.552	NA	NA	NA	NA	0.376
0.504	NA	NA	0.619	0.266	0.638	0.426	NA	0.496	NA	1.18	NA	NA	0.779	NA	NA	NA	NA	0.229
0.562	NA	NA	0.571	0.504	0.652	0.299	NA	0.562	NA	1.206	NA	NA	0.789	NA	NA	NA	NA	0.873
0.573	NA	NA	0.589	0.66	0.615	0.428	NA	0.737	NA	1.418	NA	NA	0.891	NA	NA	NA	NA	1.035
0.597	NA	NA	0.45	0.837	0.653	0.55	NA	0.52	NA	0.597	NA	NA	1.069	NA	NA	NA	NA	1.171
0.662	NA	NA	0.473	0.789	0.559	0.516	NA	0.455	NA	0.862	NA	NA	1.183	NA	NA	NA	NA	1.032
0.692	NA	NA	0.922	0.545	0.378	0.446	NA	0.242	NA	0.97	NA	NA	1.394	NA	NA	NA	NA	1.167
0.86	NA	NA	0.456	0.633	0.61	0.528	NA	0.31	NA	1.112	NA	NA	1.051	NA	NA	NA	NA	1.114
0.975	NA	NA	0.951	0.657	0.713	0.523	NA	0.19	NA	0.797	NA	NA	1.085	NA	NA	NA	NA	1.191
0.957	NA	NA	0.677	0.719	0.741	0.439	NA	0.339	NA	0.548	NA	NA	1.058	NA	NA	NA	NA	0.845
0.686	NA	NA	0.254	0.79	0.486	0.473	NA	0.556	NA	0.592	NA	NA	1.018	NA	NA	NA	NA	0.833
0.596	NA	NA	0.598	0.409	0.64	0.469	NA	0.423	NA	0.671	NA	NA	NA	NA	NA	NA	NA	0.695
0.568	NA	NA	0.613	0.861	NA	0.614	NA	0.466	NA	1.158	NA	NA	NA	NA	NA	NA	NA	0.498
0.53	NA	NA	0.555	0.74	NA	0.709	NA	0.522	NA	1.152	NA	NA	NA	NA	NA	NA	NA	0.515
0.55	NA	NA	0.535	0.626	NA	0.631	NA	0.517	NA	0.534	NA	NA	NA	NA	NA	NA	NA	0.601
0.643	NA	NA	0.661	0.452	NA	0.541	NA	0.601	NA	0.647	NA	NA	NA	NA	NA	NA	NA	0.747
0.771	NA	NA	0.499	0.278	NA	0.454	NA	0.787	NA	0.885	NA	NA	NA	NA	NA	NA	NA	0.68
0.717	NA	NA	0.53	0.911	NA	0.311	NA	0.244	NA	0.883	NA	NA	NA	NA	NA	NA	NA	0.56
0.597	NA	NA	0.518	0.872	NA	0.43	NA	0.57	NA	0.872	NA	NA	NA	NA	NA	NA	NA	0.503
0.648	NA	NA	0.624	0.764	NA	0.457	NA	0.556	NA	0.775	NA	NA	NA	NA	NA	NA	NA	0.609
0.578	NA	NA	0.773	1.003	NA	0.354	NA	0.617	NA	0.598	NA	NA	NA	NA	NA	NA	NA	0.628
0.572	NA	NA	1.369	1.1	NA	0.495	NA	0.625	NA	0.581	NA	NA	NA	NA	NA	NA	NA	0.551
0.585	NA	NA	0.898	1.007	NA	0.553	NA	0.697	NA	0.685	NA	NA	NA	NA	NA	NA	NA	0.712
0.568	NA	NA	0.247	0.851	NA	0.637	NA	0.746	NA	0.49	NA	NA	NA	NA	NA	NA	NA	0.764
0.585	NA	NA	0.486	1.016	NA	0.665	NA	0.453	NA	0.401	NA	NA	NA	NA	NA	NA	NA	0.695
0.839	NA	NA	0.559	1.004	NA	0.76	NA	0.428	NA	0.562	NA	NA	NA	NA	NA	NA	NA	0.587
1.112	NA	NA	0.542	0.932	NA	0.669	NA	0.527	NA	0.703	NA	NA	NA	NA	NA	NA	NA	0.549
1.205	NA	NA	0.507	0.758	NA	0.24	NA	0.606	NA	0.871	NA	NA	NA	NA	NA	NA	NA	0.474
0.681	NA	NA	0.504	1.114	NA	0.416	NA	0.635	NA	0.746	NA	NA	NA	NA	NA	NA	NA	0.381
0.689	NA	NA	0.568	1.12	NA	0.475	NA	0.424	NA	0.65	NA	NA	NA	NA	NA	NA	NA	0.621
0.517	NA	NA	0.641	0.923	NA	0.499	NA	0.492	NA	0.647	NA	NA	NA	NA	NA	NA	NA	0.633
0.455	NA	NA	0.587	0.727	NA	0.586	NA	0.445	NA	0.552	NA	NA	NA	NA	NA	NA	NA	0.782
0.484	NA	NA	0.61	1.109	NA	0.667	NA	0.531	NA	0.512	NA	NA	NA	NA	NA	NA	NA	0.882
0.688	NA	NA	0.664	1.09	NA	0.808	NA	0.635	NA	0.263	NA	NA	NA	NA	NA	NA	NA	1.045
0.754	NA	NA	0	0.804	NA	0.824	NA	0.683	NA	0.472	NA	NA	NA	NA	NA	NA	NA	0.984
0.822	NA	NA	0	0.622	NA	0.411	NA	0.328	NA	0.751	NA	NA	NA	NA	NA	NA	NA	0.984
0.723	NA	NA	0	0.572	NA	0.619	NA	0.443	NA	0.753	NA	NA	NA	NA	NA	NA	NA	0.904
0.652	NA	NA	0	0.586	NA	0.65	NA	0.539	NA	0.668	NA	NA	NA	NA	NA	NA	NA	0.806
0.563	NA	NA	1.048	0.501	NA	0.547	NA	0.747	NA	0.564	NA	NA	NA	NA	NA	NA	NA	0.821
0.476	NA	NA	0.551	0.498	NA	0.475	NA	0.794	NA	0.528	NA	NA	NA	NA	NA	NA	NA	0.708
0.514	NA	NA	0.474	0.906	NA	0.429	NA	0.633	NA	0.493	NA	NA	NA	NA	NA	NA	NA	0.657
0.727	NA	NA	0.483	0.622	NA	0.548	NA	0.385	NA	0.482	NA	NA	NA	NA	NA	NA	NA	0.663
1.122	NA	NA	0.569	0.487	NA	0.672	NA	0.387	NA	0.901	NA	NA	NA	NA	NA	NA	NA	0.718
1.395	NA	NA	0.515	0.481	NA	0.577	NA	0.537	NA	0.852	NA	NA	NA	NA	NA	NA	NA	0.577
0.848	NA	NA	0.485	0.483	NA	0.62	NA	0.633	NA	0.675	NA	NA	NA	NA	NA	NA	NA	0.505
0.624	NA	NA	0.485	0.543	NA	0.661	NA	0.645	NA	0.59	NA	NA	NA	NA	NA	NA	NA	0.568
0.452	NA	NA	0.531	0.594	NA	0.628	NA	0.741	NA	0.363	NA	NA	NA	NA	NA	NA	NA	0.58
0.441	NA	NA	0.676	0.659	NA	0.544	NA	0.33	NA	0.365	NA	NA	NA	NA	NA	NA	NA	0.423
0.494	NA	NA	0.692	1.022	NA	0.585	NA	0.438	NA	0.59	NA	NA	NA	NA	NA	NA	NA	0.505
0.632	NA	NA	0.678	0.982	NA	0.607	NA	0.574	NA	0.696	NA	NA	NA	NA	NA	NA	NA	0.549
0.724	NA	NA	0	0.729	NA	0.652	NA	0.605	NA	0.731	NA	NA	NA	NA	NA	NA	NA	0.702
0.693	NA	NA	0	0.478	NA	0.611	NA	0.631	NA	0.686	NA	NA	NA	NA	NA	NA	NA	0.764
0.643	NA	NA	0	0.417	NA	0.555	NA	0.701	NA	0.541	NA	NA	NA	NA	NA	NA	NA	0.596
0.533	NA	NA	0	0.495	NA	0.761	NA	0.388	NA	0.44	NA	NA	NA	NA	NA	NA	NA	0.404
0.481	NA	NA	0	0.545	NA	0.774	NA	0.487	NA	0.463	NA	NA	NA	NA	NA	NA	NA	0.21
0.545	NA	NA	1.172	0.794	NA	0.766	NA	0.533	NA	0.612	NA	NA	NA	NA	NA	NA	NA	0.177
0.715	NA	NA	0.957	0.668	NA	0.755	NA	0.618	NA	0.599	NA	NA	NA	NA	NA	NA	NA	0.658
1.1	NA	NA	0.651	0.93	NA	0.662	NA	0.596	NA	0.45	NA	NA	NA	NA	NA	NA	NA	1.099
1.936	NA	NA	0.578	1.045	NA	0.811	NA	0.607	NA	0.557	NA	NA	NA	NA	NA	NA	NA	0.985
0.911	NA	NA	0.582	0.976	NA	0.58	NA	0.683	NA	0.531	NA	NA	NA	NA	NA	NA	NA	0.716
0.642	NA	NA	0.588	0.727	NA	0.457	NA	0.163	NA	0.564	NA	NA	NA	NA	NA	NA	NA	0.655
0.461	NA	NA	0.514	0.832	NA	0.56	NA	0	NA	0.715	NA	NA	NA	NA	NA	NA	NA	0.659
0.479	NA	NA	0.511	0.693	NA	0.72	NA	0.481	NA	0.538	NA	NA	NA	NA	NA	NA	NA	0.765
0.556	NA	NA	0.536	0.568	NA	0.644	NA	0.532	NA	0.517	NA	NA	NA	NA	NA	NA	NA	0.623
0.588	NA	NA	0.637	0.577	NA	0.457	NA	0.511	NA	0.564	NA	NA	NA	NA	NA	NA	NA	0.567
0.585	NA	NA	0.763	0.543	NA	0.924	NA	0.528	NA	0.688	NA	NA	NA	NA	NA	NA	NA	0.487
0.57	NA	NA	0.735	0.787	NA	0.766	NA	0.661	NA	0.802	NA	NA	NA	NA	NA	NA	NA	0.501
0.61	NA	NA	0.058	0.924	NA	0.581	NA	0.726	NA	0.989	NA	NA	NA	NA	NA	NA	NA	0.433
0.682	NA	NA	0	0.966	NA	0.464	NA	0.986	NA	0.88	NA	NA	NA	NA	NA	NA	NA	0.395
0.733	NA	NA	0	0.805	NA	0.547	NA	0.357	NA	0.488	NA	NA	NA	NA	NA	NA	NA	0.533
1.131	NA	NA	0	0.612	NA	0.536	NA	0.382	NA	0.438	NA	NA	NA	NA	NA	NA	NA	0.693
0.656	NA	NA	0	0.644	NA	0.544	NA	0.524	NA	0.447	NA	NA	NA	NA	NA	NA	NA	0.647
0.539	NA	NA	0.044	0.787	NA	0.487	NA	0.024	NA	0.398	NA	NA	NA	NA	NA	NA	NA	0.597
0.487	NA	NA	0.736	0.749	NA	0.241	NA	0.355	NA	0.475	NA	NA	NA	NA	NA	NA	NA	0.483
0.542	NA	NA	0.684	0.522	NA	0.555	NA	0.487	NA	0.563	NA	NA	NA	NA	NA	NA	NA	0.45
0.558	NA	NA	0.599	0.53	NA	0.841	NA	0.611	NA	0.465	NA	NA	NA	NA	NA	NA	NA	0.412
0.536	NA	NA	0.527	0.42	NA	0.757	NA	0.58	NA	0.403	NA	NA	NA	NA	NA	NA	NA	0.655
0.443	NA	NA	0.486	0.514	NA	0.729	NA	0.675	NA	0.68	NA	NA	NA	NA	NA	NA	NA	0.704
0.625	NA	NA	0.537	0.631	NA	0.711	NA	0.756	NA	0.554	NA	NA	NA	NA	NA	NA	NA	0.681
0.569	NA	NA	0.524	0.78	NA	0.745	NA	1.121	NA	0.563	NA	NA	NA	NA	NA	NA	NA	0.591
0.706	NA	NA	0.522	0.797	NA	0.735	NA	0.621	NA	0.731	NA	NA	NA	NA	NA	NA	NA	0.371
0.807	NA	NA	0.558	0.667	NA	0.662	NA	0.524	NA	0.79	NA	NA	NA	NA	NA	NA	NA	0.368
0.887	NA	NA	0.611	0.594	NA	0.577	NA	0.446	NA	0.714	NA	NA	NA	NA	NA	NA	NA	0.408
0.622	NA	NA	0.623	0.622	NA	0.373	NA	0.407	NA	0.779	NA	NA	NA	NA	NA	NA	NA	0.785
0.541	NA	NA	0.83	0.777	NA	0.324	NA	0.644	NA	0.619	NA	NA	NA	NA	NA	NA	NA	0.519
0.54	NA	NA	0.346	0.677	NA	0.455	NA	0.539	NA	0.505	NA	NA	NA	NA	NA	NA	NA	0.474
0.483	NA	NA	0.06	0.564	NA	0.536	NA	0.572	NA	0.418	NA	NA	NA	NA	NA	NA	NA	0.586
0.685	NA	NA	0	0.455	NA	0.321	NA	0.599	NA	0.367	NA	NA	NA	NA	NA	NA	NA	0.452
0.715	NA	NA	0	0.334	NA	0.234	NA	0.59	NA	0.533	NA	NA	NA	NA	NA	NA	NA	0.431
0.666	NA	NA	0.044	0.622	NA	0.378	NA	0.598	NA	0.766	NA	NA	NA	NA	NA	NA	NA	0.442
0.605	NA	NA	0.268	0.834	NA	0.708	NA	0.748	NA	0.663	NA	NA	NA	NA	NA	NA	NA	0.499
0.592	NA	NA	0.516	0.738	NA	0.819	NA	0.993	NA	0.422	NA	NA	NA	NA	NA	NA	NA	0.356
0.556	NA	NA	0.449	0.533	NA	0.714	NA	0.377	NA	0.521	NA	NA	NA	NA	NA	NA	NA	0.309
0.668	NA	NA	0.395	0.435	NA	0.884	NA	0.341	NA	0.664	NA	NA	NA	NA	NA	NA	NA	0.437
0.795	NA	NA	0.417	0.562	NA	0.912	NA	0.555	NA	0.539	NA	NA	NA	NA	NA	NA	NA	0.553
1.019	NA	NA	0.439	0.775	NA	0.854	NA	0.691	NA	0.64	NA	NA	NA	NA	NA	NA	NA	0.451
1.285	NA	NA	0.483	0.725	NA	0.787	NA	0.65	NA	0.651	NA	NA	NA	NA	NA	NA	NA	0.347
0.538	NA	NA	0.443	0.534	NA	0.49	NA	0.465	NA	0.599	NA	NA	NA	NA	NA	NA	NA	0.223
0.444	NA	NA	0.549	0.486	NA	0.443	NA	0.466	NA	0.821	NA	NA	NA	NA	NA	NA	NA	0.256
0.418	NA	NA	0.504	0.457	NA	0.535	NA	0.477	NA	0.903	NA	NA	NA	NA	NA	NA	NA	0.378
0.772	NA	NA	0.578	0.618	NA	0.406	NA	0.447	NA	0.48	NA	NA	NA	NA	NA	NA	NA	0.475
0.783	NA	NA	0.611	0.49	NA	0.373	NA	0.58	NA	0.669	NA	NA	NA	NA	NA	NA	NA	0.269
0.794	NA	NA	0.627	0.39	NA	0.448	NA	0.589	NA	0.697	NA	NA	NA	NA	NA	NA	NA	0.476
0.706	NA	NA	0.77	0.575	NA	0.5	NA	0.584	NA	0.429	NA	NA	NA	NA	NA	NA	NA	0.553
0.622	NA	NA	0.501	0.603	NA	0.446	NA	0.603	NA	0.437	NA	NA	NA	NA	NA	NA	NA	0.51
0.556	NA	NA	0.372	0.293	NA	0.209	NA	0.318	NA	0.565	NA	NA	NA	NA	NA	NA	NA	0.196
0.775	NA	NA	0.211	0.452	NA	0.206	NA	0.242	NA	0.621	NA	NA	NA	NA	NA	NA	NA	0.549
0.728	NA	NA	0.126	0.564	NA	0.543	NA	0.173	NA	0.724	NA	NA	NA	NA	NA	NA	NA	0.559
0.841	NA	NA	0.223	0.703	NA	0.576	NA	0.39	NA	0.61	NA	NA	NA	NA	NA	NA	NA	0.518
0.999	NA	NA	0.553	NA	NA	0.571	NA	0.537	NA	0.605	NA	NA	NA	NA	NA	NA	NA	0.522
0.572	NA	NA	0.343	NA	NA	0.512	NA	0.714	NA	0.812	NA	NA	NA	NA	NA	NA	NA	0.473
0.669	NA	NA	0.573	NA	NA	0.425	NA	0.726	NA	0.619	NA	NA	NA	NA	NA	NA	NA	0.561
0.763	NA	NA	0.56	NA	NA	0.436	NA	0.398	NA	0.591	NA	NA	NA	NA	NA	NA	NA	0.434
0.751	NA	NA	0.482	NA	NA	0.411	NA	0.435	NA	0.582	NA	NA	NA	NA	NA	NA	NA	0.289
0.666	NA	NA	0.396	NA	NA	0.331	NA	0.566	NA	0.443	NA	NA	NA	NA	NA	NA	NA	0.608
0.575	NA	NA	0.35	NA	NA	0.404	NA	0.498	NA	0.674	NA	NA	NA	NA	NA	NA	NA	0.557
0.67	NA	NA	0.387	NA	NA	0.254	NA	0.482	NA	0.722	NA	NA	NA	NA	NA	NA	NA	0.462
0.857	NA	NA	0.423	NA	NA	0.009	NA	0.414	NA	0.69	NA	NA	NA	NA	NA	NA	NA	0.523
0.872	NA	NA	0.434	NA	NA	0	NA	0.295	NA	0.548	NA	NA	NA	NA	NA	NA	NA	0.521
0.66	NA	NA	0.491	NA	NA	0.07	NA	0.243	NA	0.694	NA	NA	NA	NA	NA	NA	NA	0.529
0.595	NA	NA	0.504	NA	NA	0.441	NA	0.309	NA	0.495	NA	NA	NA	NA	NA	NA	NA	0.538
0.699	NA	NA	0.647	NA	NA	0.489	NA	0.443	NA	0.407	NA	NA	NA	NA	NA	NA	NA	0.512
0.494	NA	NA	0.729	NA	NA	0.592	NA	0.608	NA	0.649	NA	NA	NA	NA	NA	NA	NA	0.381
0.536	NA	NA	0.89	NA	NA	0.548	NA	0.448	NA	0.753	NA	NA	NA	NA	NA	NA	NA	0.584
0.668	NA	NA	0.972	NA	NA	0.496	NA	0.571	NA	0.689	NA	NA	NA	NA	NA	NA	NA	0.587
0.64	NA	NA	0.695	NA	NA	0.479	NA	0.471	NA	0.56	NA	NA	NA	NA	NA	NA	NA	0.666
0.646	NA	NA	0.453	NA	NA	0.501	NA	0.486	NA	0.73	NA	NA	NA	NA	NA	NA	NA	0.552
0.692	NA	NA	0.195	NA	NA	0.444	NA	0.438	NA	0.683	NA	NA	NA	NA	NA	NA	NA	0.512
0.748	NA	NA	0.384	NA	NA	0.437	NA	0.527	NA	0.733	NA	NA	NA	NA	NA	NA	NA	0.606
0.9	NA	NA	0.867	NA	NA	0.436	NA	0.675	NA	0.783	NA	NA	NA	NA	NA	NA	NA	0.654
0.878	NA	NA	0.283	NA	NA	0.137	NA	0.524	NA	0.876	NA	NA	NA	NA	NA	NA	NA	0.473
0.725	NA	NA	0.421	NA	NA	0	NA	0.588	NA	1.019	NA	NA	NA	NA	NA	NA	NA	0.542
0.63	NA	NA	0.422	NA	NA	0.138	NA	0.617	NA	0.962	NA	NA	NA	NA	NA	NA	NA	0.661
0.73	NA	NA	0.498	NA	NA	0.431	NA	0.575	NA	0.878	NA	NA	NA	NA	NA	NA	NA	0.668
1.007	NA	NA	0.412	NA	NA	0.647	NA	0.566	NA	0.759	NA	NA	NA	NA	NA	NA	NA	0.524
0.62	NA	NA	0.429	NA	NA	0.64	NA	0.622	NA	0.861	NA	NA	NA	NA	NA	NA	NA	0.53
0.544	NA	NA	0.506	NA	NA	0.545	NA	0.679	NA	0.886	NA	NA	NA	NA	NA	NA	NA	0.591
0.532	NA	NA	0.481	NA	NA	0.431	NA	0.686	NA	0.889	NA	NA	NA	NA	NA	NA	NA	0.673
0.842	NA	NA	0.509	NA	NA	0.399	NA	0.597	NA	0.754	NA	NA	NA	NA	NA	NA	NA	0.584
0.793	NA	NA	0.496	NA	NA	0.409	NA	0.658	NA	1.047	NA	NA	NA	NA	NA	NA	NA	0.431
0.778	NA	NA	0.475	NA	NA	0.347	NA	0.547	NA	0.916	NA	NA	NA	NA	NA	NA	NA	0.622
0.663	NA	NA	0.535	NA	NA	0.323	NA	0.508	NA	0.789	NA	NA	NA	NA	NA	NA	NA	0.673
0.732	NA	NA	0.583	NA	NA	0.02	NA	0.593	NA	0.853	NA	NA	NA	NA	NA	NA	NA	0.786
0.84	NA	NA	0.839	NA	NA	0	NA	0.507	NA	0.92	NA	NA	NA	NA	NA	NA	NA	0.729
0.889	NA	NA	1.002	NA	NA	0.418	NA	0.549	NA	0.667	NA	NA	NA	NA	NA	NA	NA	0.836
1.105	NA	NA	1.015	NA	NA	0.532	NA	0.626	NA	0.844	NA	NA	NA	NA	NA	NA	NA	0.913
0.985	NA	NA	0.749	NA	NA	0.445	NA	0.674	NA	0.871	NA	NA	NA	NA	NA	NA	NA	0.825
0.871	NA	NA	0.622	NA	NA	0.319	NA	0.672	NA	0.775	NA	NA	NA	NA	NA	NA	NA	0.605
0.827	NA	NA	0.257	NA	NA	0.232	NA	0.5	NA	0.76	NA	NA	NA	NA	NA	NA	NA	0.463
0.849	NA	NA	0.46	NA	NA	0.234	NA	0.486	NA	0.875	NA	NA	NA	NA	NA	NA	NA	0.557
0.851	NA	NA	1.161	NA	NA	0.207	NA	0.683	NA	0.876	NA	NA	NA	NA	NA	NA	NA	0.707
0.811	NA	NA	0.295	NA	NA	0.162	NA	0.828	NA	0.7	NA	NA	NA	NA	NA	NA	NA	0.718
0.777	NA	NA	0.271	NA	NA	0.322	NA	0.792	NA	0.941	NA	NA	NA	NA	NA	NA	NA	0.709
0.758	NA	NA	0.345	NA	NA	0.329	NA	0.448	NA	1.047	NA	NA	NA	NA	NA	NA	NA	0.696
0.868	NA	NA	0.386	NA	NA	0.389	NA	0.271	NA	1.067	NA	NA	NA	NA	NA	NA	NA	0.845
0.897	NA	NA	0.478	NA	NA	0.29	NA	0.515	NA	0.816	NA	NA	NA	NA	NA	NA	NA	0.912
0.808	NA	NA	0.526	NA	NA	0.34	NA	0.746	NA	0.74	NA	NA	NA	NA	NA	NA	NA	0.909
0.897	NA	NA	0.526	NA	NA	0.535	NA	0.783	NA	1.105	NA	NA	NA	NA	NA	NA	NA	0.627
0.81	NA	NA	0.564	NA	NA	0.551	NA	0.166	NA	0.917	NA	NA	NA	NA	NA	NA	NA	0.499
0.851	NA	NA	0.598	NA	NA	0.665	NA	0.253	NA	0.801	NA	NA	NA	NA	NA	NA	NA	0.52
0.871	NA	NA	0.583	NA	NA	0.684	NA	0.567	NA	0.947	NA	NA	NA	NA	NA	NA	NA	0.497
0.763	NA	NA	0.543	NA	NA	0.671	NA	0.739	NA	1.222	NA	NA	NA	NA	NA	NA	NA	0.753
0.657	NA	NA	0.593	NA	NA	0.659	NA	0.771	NA	1.155	NA	NA	NA	NA	NA	NA	NA	0.621
0.596	NA	NA	0.705	NA	NA	0.588	NA	0.199	NA	0.803	NA	NA	NA	NA	NA	NA	NA	0.67
0.631	NA	NA	0.956	NA	NA	0.51	NA	0.35	NA	0.854	NA	NA	NA	NA	NA	NA	NA	0.559
0.748	NA	NA	0.921	NA	NA	0.433	NA	0.626	NA	0.832	NA	NA	NA	NA	NA	NA	NA	0.402
0.699	NA	NA	0.621	NA	NA	0.414	NA	0.354	NA	0.865	NA	NA	NA	NA	NA	NA	NA	0.503
0.676	NA	NA	0.566	NA	NA	0.621	NA	0.377	NA	0.899	NA	NA	NA	NA	NA	NA	NA	0.651
0.762	NA	NA	0.6	NA	NA	0.393	NA	0.482	NA	0.732	NA	NA	NA	NA	NA	NA	NA	0.772
1.027	NA	NA	0.9	NA	NA	0.418	NA	0.343	NA	0.699	NA	NA	NA	NA	NA	NA	NA	0.701
0.785	NA	NA	0.685	NA	NA	0.589	NA	0.169	NA	0.903	NA	NA	NA	NA	NA	NA	NA	0.659
0.722	NA	NA	0.345	NA	NA	0.541	NA	0.178	NA	0.844	NA	NA	NA	NA	NA	NA	NA	0.632
0.801	NA	NA	0.42	NA	NA	0.581	NA	0.477	NA	0.84	NA	NA	NA	NA	NA	NA	NA	0.569
0.81	NA	NA	0.435	NA	NA	0.449	NA	0.539	NA	0.79	NA	NA	NA	NA	NA	NA	NA	0.826
0.65	NA	NA	0.38	NA	NA	0.405	NA	0.387	NA	0.885	NA	NA	NA	NA	NA	NA	NA	0.728
0.518	NA	NA	0.449	NA	NA	0.455	NA	0.254	NA	0.916	NA	NA	NA	NA	NA	NA	NA	0.674
0.488	NA	NA	0.536	NA	NA	0.605	NA	0.235	NA	1.04	NA	NA	NA	NA	NA	NA	NA	0.625
0.643	NA	NA	0.558	NA	NA	0.562	NA	0.543	NA	1.191	NA	NA	NA	NA	NA	NA	NA	0.565
0.802	NA	NA	0.469	NA	NA	0.566	NA	0.596	NA	0.973	NA	NA	NA	NA	NA	NA	NA	0.582
0.757	NA	NA	0.492	NA	NA	0.505	NA	0.465	NA	0.492	NA	NA	NA	NA	NA	NA	NA	0.45
0.694	NA	NA	0.439	NA	NA	0.343	NA	0.365	NA	0.246	NA	NA	NA	NA	NA	NA	NA	0.694
0.612	NA	NA	0.619	NA	NA	0.281	NA	0.438	NA	0.301	NA	NA	NA	NA	NA	NA	NA	0.852
0.747	NA	NA	0.899	NA	NA	0.432	NA	0.495	NA	0.545	NA	NA	NA	NA	NA	NA	NA	0.879
0.808	NA	NA	1.002	NA	NA	0.271	NA	0.452	NA	0.673	NA	NA	NA	NA	NA	NA	NA	0.828
0.717	NA	NA	1.038	NA	NA	0.217	NA	0.538	NA	0.817	NA	NA	NA	NA	NA	NA	NA	0.691
0.728	NA	NA	0.824	NA	NA	0.453	NA	0.489	NA	0.812	NA	NA	NA	NA	NA	NA	NA	0.689
0.749	NA	NA	0.887	NA	NA	0.552	NA	0.512	NA	0.7	NA	NA	NA	NA	NA	NA	NA	1.207
0.827	NA	NA	0.36	NA	NA	0.589	NA	0.624	NA	0.697	NA	NA	NA	NA	NA	NA	NA	1.002
0.72	NA	NA	0.544	NA	NA	0.623	NA	0.459	NA	0.73	NA	NA	NA	NA	NA	NA	NA	0.811
0.611	NA	NA	0.519	NA	NA	0.626	NA	0.483	NA	0.734	NA	NA	NA	NA	NA	NA	NA	0.747
0.523	NA	NA	0.531	NA	NA	0.601	NA	0.522	NA	1.081	NA	NA	NA	NA	NA	NA	NA	0.716
0.741	NA	NA	0.504	NA	NA	0.481	NA	0.696	NA	0.828	NA	NA	NA	NA	NA	NA	NA	0.785
0.924	NA	NA	0.605	NA	NA	0.35	NA	0.646	NA	0.814	NA	NA	NA	NA	NA	NA	NA	0.7
0.783	NA	NA	0.54	NA	NA	0.506	NA	0.672	NA	0.885	NA	NA	NA	NA	NA	NA	NA	0.47
0.681	NA	NA	0.484	NA	NA	0.511	NA	0.62	NA	0.99	NA	NA	NA	NA	NA	NA	NA	0.499
0.608	NA	NA	0.487	NA	NA	0.4	NA	0.648	NA	0.822	NA	NA	NA	NA	NA	NA	NA	0.61
0.562	NA	NA	0.476	NA	NA	0.452	NA	0.753	NA	0.846	NA	NA	NA	NA	NA	NA	NA	0.706
0.577	NA	NA	0.666	NA	NA	0.445	NA	0.691	NA	1.019	NA	NA	NA	NA	NA	NA	NA	0.757
0.572	NA	NA	0.957	NA	NA	0.315	NA	0.771	NA	1.209	NA	NA	NA	NA	NA	NA	NA	0.668
0.555	NA	NA	0.774	NA	NA	0.385	NA	0.56	NA	1.298	NA	NA	NA	NA	NA	NA	NA	0.646
0.593	NA	NA	0.866	NA	NA	0.579	NA	0.667	NA	0.902	NA	NA	NA	NA	NA	NA	NA	0.638
0.672	NA	NA	0.509	NA	NA	0.415	NA	0.59	NA	0.588	NA	NA	NA	NA	NA	NA	NA	1.103
0.66	NA	NA	0.393	NA	NA	0.499	NA	0.678	NA	0.567	NA	NA	NA	NA	NA	NA	NA	0.957
0.708	NA	NA	0.53	NA	NA	0.611	NA	0.667	NA	0.387	NA	NA	NA	NA	NA	NA	NA	0.82
0.748	NA	NA	0.599	NA	NA	0.665	NA	0.598	NA	0.265	NA	NA	NA	NA	NA	NA	NA	0.757
0.736	NA	NA	0.659	NA	NA	0.633	NA	0.395	NA	0.349	NA	NA	NA	NA	NA	NA	NA	0.675
0.588	NA	NA	0.663	NA	NA	0.59	NA	0.442	NA	0.503	NA	NA	NA	NA	NA	NA	NA	0.635
0.821	NA	NA	0.619	NA	NA	0.557	NA	0.573	NA	0.572	NA	NA	NA	NA	NA	NA	NA	0.65
0.698	NA	NA	0.592	NA	NA	0.508	NA	0.49	NA	0.75	NA	NA	NA	NA	NA	NA	NA	0.599
0.566	NA	NA	0.611	NA	NA	0.31	NA	0.61	NA	0.808	NA	NA	NA	NA	NA	NA	NA	0.42
0.491	NA	NA	0.698	NA	NA	0.399	NA	0.519	NA	0.673	NA	NA	NA	NA	NA	NA	NA	0.391
0.505	NA	NA	0.812	NA	NA	0.495	NA	0.454	NA	0.549	NA	NA	NA	NA	NA	NA	NA	0.459
0.637	NA	NA	0.897	NA	NA	0.507	NA	0.425	NA	0.558	NA	NA	NA	NA	NA	NA	NA	0.552
0.627	NA	NA	0.758	NA	NA	0.743	NA	0.365	NA	0.653	NA	NA	NA	NA	NA	NA	NA	0.533
0.575	NA	NA	0.523	NA	NA	0.643	NA	0.409	NA	0.668	NA	NA	NA	NA	NA	NA	NA	0.535
0.479	NA	NA	0.429	NA	NA	0.71	NA	0.625	NA	0.554	NA	NA	NA	NA	NA	NA	NA	0.502
0.525	NA	NA	0.512	NA	NA	0.744	NA	0.361	NA	1.005	NA	NA	NA	NA	NA	NA	NA	0.744
0.68	NA	NA	0.559	NA	NA	0.736	NA	0.346	NA	0.928	NA	NA	NA	NA	NA	NA	NA	1.249
0.754	NA	NA	0.577	NA	NA	0.731	NA	0.514	NA	0.814	NA	NA	NA	NA	NA	NA	NA	0.859
0.628	NA	NA	0.556	NA	NA	0.721	NA	0.298	NA	0.86	NA	NA	NA	NA	NA	NA	NA	0.623
0.515	NA	NA	0.596	NA	NA	0.642	NA	0.174	NA	0.869	NA	NA	NA	NA	NA	NA	NA	0.587
0.682	NA	NA	0.713	NA	NA	0.511	NA	0.364	NA	1.091	NA	NA	NA	NA	NA	NA	NA	0.587
0.697	NA	NA	0.787	NA	NA	0.41	NA	0.531	NA	0.803	NA	NA	NA	NA	NA	NA	NA	0.625
0.588	NA	NA	0.845	NA	NA	0.463	NA	0.493	NA	0.851	NA	NA	NA	NA	NA	NA	NA	0.546
0.575	NA	NA	0.889	NA	NA	0.503	NA	0.591	NA	1.062	NA	NA	NA	NA	NA	NA	NA	0.56
0.598	NA	NA	0.816	NA	NA	0.603	NA	0.617	NA	1.405	NA	NA	NA	NA	NA	NA	NA	0.536
0.664	NA	NA	0.71	NA	NA	0.642	NA	0.369	NA	1.57	NA	NA	NA	NA	NA	NA	NA	0.499
0.56	NA	NA	0.662	NA	NA	0.621	NA	0.272	NA	0.445	NA	NA	NA	NA	NA	NA	NA	0.62
0.502	NA	NA	0.724	NA	NA	0.536	NA	0.375	NA	0.356	NA	NA	NA	NA	NA	NA	NA	0.52
0.476	NA	NA	0.777	NA	NA	0.554	NA	0.287	NA	0.285	NA	NA	NA	NA	NA	NA	NA	0.557
0.623	NA	NA	0.626	NA	NA	0.661	NA	0.093	NA	0.284	NA	NA	NA	NA	NA	NA	NA	0.508
0.873	NA	NA	0.666	NA	NA	0.627	NA	0.197	NA	0.264	NA	NA	NA	NA	NA	NA	NA	0.501
1.328	NA	NA	0.789	NA	NA	0.611	NA	0.585	NA	0.334	NA	NA	NA	NA	NA	NA	NA	0.487
1.586	NA	NA	0.898	NA	NA	0.584	NA	0.471	NA	0.543	NA	NA	NA	NA	NA	NA	NA	0.526
0.536	NA	NA	0.776	NA	NA	0.624	NA	0.446	NA	0.734	NA	NA	NA	NA	NA	NA	NA	1.346
0.511	NA	NA	0.705	NA	NA	0.733	NA	0.504	NA	0.748	NA	NA	NA	NA	NA	NA	NA	0.945
0.547	NA	NA	0.893	NA	NA	0.715	NA	0.955	NA	0.764	NA	NA	NA	NA	NA	NA	NA	0.586
0.61	NA	NA	0.726	NA	NA	0.77	NA	0.434	NA	0.633	NA	NA	NA	NA	NA	NA	NA	0.458
0.631	NA	NA	0.722	NA	NA	0.707	NA	0.284	NA	0.448	NA	NA	NA	NA	NA	NA	NA	0.548
0.602	NA	NA	0.827	NA	NA	0.591	NA	0.442	NA	0.454	NA	NA	NA	NA	NA	NA	NA	0.563
0.616	NA	NA	0.981	NA	NA	0.57	NA	0.541	NA	0.552	NA	NA	NA	NA	NA	NA	NA	0.52
0.571	NA	NA	1.09	NA	NA	0.615	NA	0.55	NA	0.593	NA	NA	NA	NA	NA	NA	NA	0.395
0.655	NA	NA	1.076	NA	NA	0.658	NA	0.54	NA	0.602	NA	NA	NA	NA	NA	NA	NA	0.351
1.245	NA	NA	0.474	NA	NA	0.861	NA	0.662	NA	0.517	NA	NA	NA	NA	NA	NA	NA	0.737
1.937	NA	NA	0.367	NA	NA	0.838	NA	0.456	NA	0.625	NA	NA	NA	NA	NA	NA	NA	0.735
1.981	NA	NA	0.27	NA	NA	0.717	NA	0.658	NA	0.773	NA	NA	NA	NA	NA	NA	NA	0.598
0.636	NA	NA	0.172	NA	NA	0.57	NA	0.372	NA	0.687	NA	NA	NA	NA	NA	NA	NA	0.547
0.642	NA	NA	0.458	NA	NA	0.507	NA	0.258	NA	0.711	NA	NA	NA	NA	NA	NA	NA	0.55
0.695	NA	NA	0.331	NA	NA	0.529	NA	0.347	NA	0.953	NA	NA	NA	NA	NA	NA	NA	0.647
0.599	NA	NA	0.287	NA	NA	0.786	NA	0.648	NA	1.064	NA	NA	NA	NA	NA	NA	NA	0.806
0.552	NA	NA	0.557	NA	NA	0.683	NA	0.602	NA	0.907	NA	NA	NA	NA	NA	NA	NA	0.913
0.628	NA	NA	0.025	NA	NA	0.618	NA	0.42	NA	0.623	NA	NA	NA	NA	NA	NA	NA	1.987
0.652	NA	NA	0.268	NA	NA	0.516	NA	0.521	NA	0.693	NA	NA	NA	NA	NA	NA	NA	1.771
0.571	NA	NA	0.489	NA	NA	0.523	NA	0.223	NA	1.063	NA	NA	NA	NA	NA	NA	NA	1.412
0.592	NA	NA	0.317	NA	NA	0.645	NA	0.258	NA	1.827	NA	NA	NA	NA	NA	NA	NA	0.993
1.041	NA	NA	0.294	NA	NA	0.641	NA	0.465	NA	0.376	NA	NA	NA	NA	NA	NA	NA	0.556
1.844	NA	NA	0.559	NA	NA	0.84	NA	0.689	NA	0.388	NA	NA	NA	NA	NA	NA	NA	0.532
1.675	NA	NA	0.653	NA	NA	0.905	NA	0.5	NA	0.301	NA	NA	NA	NA	NA	NA	NA	0.496
0.745	NA	NA	0	NA	NA	0.885	NA	0.486	NA	0.221	NA	NA	NA	NA	NA	NA	NA	0.476
0.677	NA	NA	0.054	NA	NA	0.764	NA	0.707	NA	0.241	NA	NA	NA	NA	NA	NA	NA	0.452
0.67	NA	NA	0.326	NA	NA	0.729	NA	0.304	NA	0.254	NA	NA	NA	NA	NA	NA	NA	0.563
0.811	NA	NA	0.67	NA	NA	0.587	NA	0.426	NA	0.347	NA	NA	NA	NA	NA	NA	NA	0.715
0.611	NA	NA	0.386	NA	NA	0.624	NA	0.563	NA	0.623	NA	NA	NA	NA	NA	NA	NA	0.619
0.526	NA	NA	0.299	NA	NA	0.645	NA	0.671	NA	0.7	NA	NA	NA	NA	NA	NA	NA	0.437
0.517	NA	NA	0.468	NA	NA	0.733	NA	0.543	NA	0.651	NA	NA	NA	NA	NA	NA	NA	0.308
0.592	NA	NA	0.723	NA	NA	0.792	NA	0.494	NA	0.682	NA	NA	NA	NA	NA	NA	NA	0.398
0.518	NA	NA	0.731	NA	NA	0.786	NA	0.404	NA	0.583	NA	NA	NA	NA	NA	NA	NA	0.759
0.767	NA	NA	0.672	NA	NA	0.897	NA	0.519	NA	0.467	NA	NA	NA	NA	NA	NA	NA	1.055
1.351	NA	NA	0	NA	NA	0.67	NA	0.637	NA	0.479	NA	NA	NA	NA	NA	NA	NA	0.905
0.674	NA	NA	0.047	NA	NA	0.569	NA	0.536	NA	0.412	NA	NA	NA	NA	NA	NA	NA	1.095
0.562	NA	NA	0.246	NA	NA	0.421	NA	0.643	NA	0.532	NA	NA	NA	NA	NA	NA	NA	1.159
0.632	NA	NA	0.706	NA	NA	0.518	NA	0.674	NA	0.63	NA	NA	NA	NA	NA	NA	NA	0.954
0.746	NA	NA	0.53	NA	NA	0.514	NA	0.253	NA	0.869	NA	NA	NA	NA	NA	NA	NA	0.81
0.728	NA	NA	0.368	NA	NA	0.634	NA	0.381	NA	1.113	NA	NA	NA	NA	NA	NA	NA	0.964
0.678	NA	NA	0.34	NA	NA	0.631	NA	0.576	NA	1.041	NA	NA	NA	NA	NA	NA	NA	0.81
0.601	NA	NA	0.409	NA	NA	0.533	NA	0.71	NA	0.733	NA	NA	NA	NA	NA	NA	NA	0.571
0.542	NA	NA	0.55	NA	NA	0.575	NA	0.612	NA	0.742	NA	NA	NA	NA	NA	NA	NA	0.425
0.706	NA	NA	0.633	NA	NA	0.512	NA	0.687	NA	1.033	NA	NA	NA	NA	NA	NA	NA	0.416
1.485	NA	NA	0.7	NA	NA	0.47	NA	0.413	NA	1.395	NA	NA	NA	NA	NA	NA	NA	0.496
2.195	NA	NA	0.661	NA	NA	0.504	NA	0.31	NA	0.632	NA	NA	NA	NA	NA	NA	NA	0.524
0.602	NA	NA	0.586	NA	NA	0.328	NA	0.528	NA	0.488	NA	NA	NA	NA	NA	NA	NA	0.517
0.574	NA	NA	0	NA	NA	0.699	NA	0.695	NA	0.47	NA	NA	NA	NA	NA	NA	NA	0.425
0.66	NA	NA	0.226	NA	NA	0.71	NA	0.452	NA	0.344	NA	NA	NA	NA	NA	NA	NA	0.285
0.719	NA	NA	0.626	NA	NA	0.719	NA	0.433	NA	0.237	NA	NA	NA	NA	NA	NA	NA	0.42
0.753	NA	NA	0.477	NA	NA	0.75	NA	0.32	NA	0.289	NA	NA	NA	NA	NA	NA	NA	0.679
0.559	NA	NA	0.323	NA	NA	0.656	NA	0.478	NA	0.379	NA	NA	NA	NA	NA	NA	NA	1.185
0.475	NA	NA	0.315	NA	NA	0.676	NA	0.603	NA	0.493	NA	NA	NA	NA	NA	NA	NA	1.199
1.01	NA	NA	0.381	NA	NA	0.734	NA	0.312	NA	0.645	NA	NA	NA	NA	NA	NA	NA	1.026
1.923	NA	NA	0.442	NA	NA	0.411	NA	0.278	NA	0.644	NA	NA	NA	NA	NA	NA	NA	0.734
2.312	NA	NA	0.51	NA	NA	0.292	NA	0.523	NA	0.596	NA	NA	NA	NA	NA	NA	NA	0.531
1.914	NA	NA	0.592	NA	NA	0.308	NA	0.68	NA	0.538	NA	NA	NA	NA	NA	NA	NA	0.525
0.662	NA	NA	0.704	NA	NA	0.612	NA	0.456	NA	0.575	NA	NA	NA	NA	NA	NA	NA	0.801
0.657	NA	NA	0.576	NA	NA	0.881	NA	0.278	NA	0.543	NA	NA	NA	NA	NA	NA	NA	0.817
0.657	NA	NA	0.484	NA	NA	0.841	NA	0.544	NA	0.443	NA	NA	NA	NA	NA	NA	NA	0.705
0.708	NA	NA	0.541	NA	NA	0.638	NA	0.664	NA	0.458	NA	NA	NA	NA	NA	NA	NA	0.599
0.643	NA	NA	0.031	NA	NA	0.53	NA	0.707	NA	0.623	NA	NA	NA	NA	NA	NA	NA	0.393
0.608	NA	NA	0.203	NA	NA	0.675	NA	0.45	NA	1.577	NA	NA	NA	NA	NA	NA	NA	0.513
0.577	NA	NA	0.215	NA	NA	0.517	NA	0.471	NA	1.402	NA	NA	NA	NA	NA	NA	NA	0.514
0.462	NA	NA	0.183	NA	NA	0.356	NA	0.633	NA	1.292	NA	NA	NA	NA	NA	NA	NA	0.442
0.612	NA	NA	0.274	NA	NA	0.455	NA	0.705	NA	1.116	NA	NA	NA	NA	NA	NA	NA	0.551
1.109	NA	NA	0.427	NA	NA	0.341	NA	0.486	NA	1.195	NA	NA	NA	NA	NA	NA	NA	0.591
1.496	NA	NA	0.627	NA	NA	0.576	NA	0.493	NA	0.54	NA	NA	NA	NA	NA	NA	NA	0.807
1.663	NA	NA	0.768	NA	NA	0.788	NA	0.25	NA	0.502	NA	NA	NA	NA	NA	NA	NA	1.038
1.253	NA	NA	0.634	NA	NA	0.896	NA	0.566	NA	0.512	NA	NA	NA	NA	NA	NA	NA	1.208
0.696	NA	NA	0.619	NA	NA	0.619	NA	0.648	NA	0.422	NA	NA	NA	NA	NA	NA	NA	1.238
0.702	NA	NA	0.641	NA	NA	0.555	NA	0.559	NA	0.313	NA	NA	NA	NA	NA	NA	NA	0.925
0.666	NA	NA	0.544	NA	NA	0.619	NA	0.485	NA	0.411	NA	NA	NA	NA	NA	NA	NA	0.6
0.552	NA	NA	0.431	NA	NA	0.607	NA	0.54	NA	0.623	NA	NA	NA	NA	NA	NA	NA	0.444
0.511	NA	NA	0.516	NA	NA	0.454	NA	0.515	NA	0.681	NA	NA	NA	NA	NA	NA	NA	0.587
0.479	NA	NA	0	NA	NA	0.496	NA	0.559	NA	0.599	NA	NA	NA	NA	NA	NA	NA	0.865
0.465	NA	NA	0	NA	NA	0.393	NA	0.554	NA	0.57	NA	NA	NA	NA	NA	NA	NA	0.763
0.521	NA	NA	0	NA	NA	0.48	NA	0.62	NA	0.628	NA	NA	NA	NA	NA	NA	NA	0.745
0.72	NA	NA	0.064	NA	NA	0.596	NA	0.598	NA	0.617	NA	NA	NA	NA	NA	NA	NA	0.687
1.014	NA	NA	0.286	NA	NA	0.502	NA	0.591	NA	0.561	NA	NA	NA	NA	NA	NA	NA	0.58
1.136	NA	NA	0.565	NA	NA	0.585	NA	0.272	NA	0.5	NA	NA	NA	NA	NA	NA	NA	0.54
1.081	NA	NA	0.865	NA	NA	0.729	NA	0.339	NA	0.568	NA	NA	NA	NA	NA	NA	NA	0.565
0.947	NA	NA	1.073	NA	NA	0.519	NA	0.426	NA	0.771	NA	NA	NA	NA	NA	NA	NA	0.726
0.825	NA	NA	0.629	NA	NA	0.677	NA	0.65	NA	1.3	NA	NA	NA	NA	NA	NA	NA	0.946
0.736	NA	NA	0.513	NA	NA	0.623	NA	0.693	NA	0.459	NA	NA	NA	NA	NA	NA	NA	1.053
0.628	NA	NA	0.65	NA	NA	0.552	NA	0	NA	0.491	NA	NA	NA	NA	NA	NA	NA	0.854
0.658	NA	NA	0.562	NA	NA	0.614	NA	0.283	NA	0.56	NA	NA	NA	NA	NA	NA	NA	0.975
0.692	NA	NA	0.415	NA	NA	0.549	NA	0.564	NA	0.57	NA	NA	NA	NA	NA	NA	NA	1.056
0.514	NA	NA	0.452	NA	NA	0.423	NA	0.546	NA	0.491	NA	NA	NA	NA	NA	NA	NA	0.754
0.576	NA	NA	0.031	NA	NA	0.627	NA	0.533	NA	0.637	NA	NA	NA	NA	NA	NA	NA	0.513
0.712	NA	NA	0.056	NA	NA	0.575	NA	0.575	NA	0.701	NA	NA	NA	NA	NA	NA	NA	0.556
0.931	NA	NA	0.057	NA	NA	0.5	NA	0.634	NA	0.688	NA	NA	NA	NA	NA	NA	NA	0.568
0.998	NA	NA	0.127	NA	NA	0.473	NA	0.588	NA	0.487	NA	NA	NA	NA	NA	NA	NA	0.732
0.97	NA	NA	0.249	NA	NA	0.629	NA	0.402	NA	0.47	NA	NA	NA	NA	NA	NA	NA	0.662
0.953	NA	NA	0.401	NA	NA	0.604	NA	0.233	NA	0.481	NA	NA	NA	NA	NA	NA	NA	0.601
0.943	NA	NA	0.624	NA	NA	0.557	NA	0.135	NA	0.5	NA	NA	NA	NA	NA	NA	NA	0.592
0.87	NA	NA	0.842	NA	NA	0.415	NA	0.233	NA	0.552	NA	NA	NA	NA	NA	NA	NA	0.383
0.707	NA	NA	0.737	NA	NA	0.512	NA	0.557	NA	0.641	NA	NA	NA	NA	NA	NA	NA	0.489
0.877	NA	NA	0.583	NA	NA	0.595	NA	0.652	NA	0.794	NA	NA	NA	NA	NA	NA	NA	0.655
1.004	NA	NA	0.535	NA	NA	0.454	NA	0.623	NA	1.243	NA	NA	NA	NA	NA	NA	NA	1.055
0.946	NA	NA	0.454	NA	NA	0.459	NA	0.589	NA	0.547	NA	NA	NA	NA	NA	NA	NA	0.808
0.914	NA	NA	0.392	NA	NA	0.507	NA	0.525	NA	0.554	NA	NA	NA	NA	NA	NA	NA	0.595
0.987	NA	NA	0.514	NA	NA	0.524	NA	0.233	NA	0.661	NA	NA	NA	NA	NA	NA	NA	0.492
0.966	NA	NA	0.184	NA	NA	0.554	NA	0.316	NA	0.736	NA	NA	NA	NA	NA	NA	NA	0.456
1.008	NA	NA	0.17	NA	NA	0.458	NA	0.484	NA	0.713	NA	NA	NA	NA	NA	NA	NA	0.421
1.006	NA	NA	0.182	NA	NA	0.357	NA	0.749	NA	0.748	NA	NA	NA	NA	NA	NA	NA	0.407
0.946	NA	NA	0.234	NA	NA	0.336	NA	0.63	NA	0.567	NA	NA	NA	NA	NA	NA	NA	0.675
1.033	NA	NA	0.327	NA	NA	0.483	NA	0.52	NA	0.554	NA	NA	NA	NA	NA	NA	NA	0.744
1.037	NA	NA	0.479	NA	NA	0.598	NA	0.539	NA	0.419	NA	NA	NA	NA	NA	NA	NA	0.58
1.165	NA	NA	0.53	NA	NA	0.551	NA	0.423	NA	0.43	NA	NA	NA	NA	NA	NA	NA	0.531
1.001	NA	NA	0.581	NA	NA	0.61	NA	0.86	NA	0.491	NA	NA	NA	NA	NA	NA	NA	0.55
0.93	NA	NA	0.693	NA	NA	0.51	NA	0.864	NA	0.49	NA	NA	NA	NA	NA	NA	NA	0.74
0.991	NA	NA	0.587	NA	NA	0.524	NA	0.486	NA	0.676	NA	NA	NA	NA	NA	NA	NA	0.825
1.022	NA	NA	0.444	NA	NA	0.542	NA	0.512	NA	1.04	NA	NA	NA	NA	NA	NA	NA	0.725
1.037	NA	NA	0.396	NA	NA	0.605	NA	0.597	NA	1.257	NA	NA	NA	NA	NA	NA	NA	0.625
1.003	NA	NA	0.519	NA	NA	0.494	NA	0.598	NA	0.757	NA	NA	NA	NA	NA	NA	NA	0.545
0.951	NA	NA	0.225	NA	NA	0.381	NA	0.564	NA	0.672	NA	NA	NA	NA	NA	NA	NA	0.438
1.013	NA	NA	0.263	NA	NA	0.725	NA	0.441	NA	0.685	NA	NA	NA	NA	NA	NA	NA	0.321
0.925	NA	NA	0.296	NA	NA	0.709	NA	0.431	NA	0.714	NA	NA	NA	NA	NA	NA	NA	0.414
0.942	NA	NA	0.486	NA	NA	0.632	NA	0.372	NA	0.725	NA	NA	NA	NA	NA	NA	NA	0.781
1.091	NA	NA	0.598	NA	NA	0.499	NA	0.5	NA	0.676	NA	NA	NA	NA	NA	NA	NA	0.889
1.237	NA	NA	0.585	NA	NA	0.442	NA	0.577	NA	0.55	NA	NA	NA	NA	NA	NA	NA	0.934
1.126	NA	NA	0.513	NA	NA	0.409	NA	0.518	NA	0.378	NA	NA	NA	NA	NA	NA	NA	0.838
1.003	NA	NA	0.581	NA	NA	0.447	NA	0.449	NA	0.357	NA	NA	NA	NA	NA	NA	NA	1.03
0.972	NA	NA	0.574	NA	NA	0.295	NA	0.484	NA	0.475	NA	NA	NA	NA	NA	NA	NA	0.907
1.061	NA	NA	0.481	NA	NA	0.172	NA	0.458	NA	0.526	NA	NA	NA	NA	NA	NA	NA	0.727
0.857	NA	NA	0.416	NA	NA	0.58	NA	0.409	NA	0.598	NA	NA	NA	NA	NA	NA	NA	0.787
0.87	NA	NA	0.505	NA	NA	0.611	NA	0.429	NA	0.899	NA	NA	NA	NA	NA	NA	NA	0.622
0.94	NA	NA	0.555	NA	NA	0.567	NA	0.467	NA	1.858	NA	NA	NA	NA	NA	NA	NA	0.581
0.957	NA	NA	0.685	NA	NA	0.592	NA	0.498	NA	0.832	NA	NA	NA	NA	NA	NA	NA	0.394
0.982	NA	NA	0.646	NA	NA	0.796	NA	0.549	NA	0.744	NA	NA	NA	NA	NA	NA	NA	0.271
0.877	NA	NA	0.586	NA	NA	0.624	NA	0.536	NA	0.681	NA	NA	NA	NA	NA	NA	NA	0.761
0.887	NA	NA	0.563	NA	NA	0.415	NA	0.516	NA	0.65	NA	NA	NA	NA	NA	NA	NA	0.904
1.184	NA	NA	0.564	NA	NA	0.394	NA	0.418	NA	0.758	NA	NA	NA	NA	NA	NA	NA	0.858
0.92	NA	NA	0.498	NA	NA	0.401	NA	0.552	NA	0.733	NA	NA	NA	NA	NA	NA	NA	0.696
0.731	NA	NA	0.536	NA	NA	0.595	NA	0.525	NA	0.636	NA	NA	NA	NA	NA	NA	NA	0.562
0.496	NA	NA	0.536	NA	NA	0.632	NA	0.416	NA	0.237	NA	NA	NA	NA	NA	NA	NA	0.361
0.835	NA	NA	0.692	NA	NA	0.719	NA	0.351	NA	0.26	NA	NA	NA	NA	NA	NA	NA	0.828
0.832	NA	NA	0.461	NA	NA	0.452	NA	0.483	NA	0.557	NA	NA	NA	NA	NA	NA	NA	0.662
0.821	NA	NA	0.487	NA	NA	0.706	NA	0.493	NA	0.74	NA	NA	NA	NA	NA	NA	NA	0.525
0.678	NA	NA	0.562	NA	NA	0.58	NA	0.376	NA	0.612	NA	NA	NA	NA	NA	NA	NA	0.414
0.457	NA	NA	0.541	NA	NA	0.613	NA	0.287	NA	0.722	NA	NA	NA	NA	NA	NA	NA	0.516
0.647	NA	NA	0.493	NA	NA	0.485	NA	0.442	NA	0.657	NA	NA	NA	NA	NA	NA	NA	0.836
0.688	NA	NA	0.527	NA	NA	0.532	NA	0.54	NA	0.643	NA	NA	NA	NA	NA	NA	NA	0.703
0.661	NA	NA	0.698	NA	NA	0.482	NA	0.735	NA	0.613	NA	NA	NA	NA	NA	NA	NA	0.509
0.652	NA	NA	0.612	NA	NA	0.49	NA	0.677	NA	0.604	NA	NA	NA	NA	NA	NA	NA	0.305
0.719	NA	NA	0.534	NA	NA	0.566	NA	0.501	NA	0.699	NA	NA	NA	NA	NA	NA	NA	0.462
0.867	NA	NA	0.493	NA	NA	0.467	NA	0.401	NA	0.573	NA	NA	NA	NA	NA	NA	NA	0.791
0.815	NA	NA	0.543	NA	NA	0.38	NA	0.478	NA	0.274	NA	NA	NA	NA	NA	NA	NA	0.766
0.36	NA	NA	0.512	NA	NA	0.59	NA	0.594	NA	0.184	NA	NA	NA	NA	NA	NA	NA	0.652
0.471	NA	NA	0.52	NA	NA	0.616	NA	0.509	NA	0.595	NA	NA	NA	NA	NA	NA	NA	0.504
0.544	NA	NA	0.495	NA	NA	0.775	NA	0.494	NA	0.97	NA	NA	NA	NA	NA	NA	NA	0.507
0.624	NA	NA	0.616	NA	NA	0.299	NA	0.461	NA	0.653	NA	NA	NA	NA	NA	NA	NA	0.654
0.643	NA	NA	0.234	NA	NA	0.327	NA	0.441	NA	0.706	NA	NA	NA	NA	NA	NA	NA	0.907
0.669	NA	NA	0.311	NA	NA	0.184	NA	0.445	NA	0.663	NA	NA	NA	NA	NA	NA	NA	0.848
0.764	NA	NA	0.459	NA	NA	0.404	NA	0.536	NA	0.646	NA	NA	NA	NA	NA	NA	NA	0.783
0.955	NA	NA	0.505	NA	NA	0.457	NA	0.401	NA	0.586	NA	NA	NA	NA	NA	NA	NA	0.657
0.486	NA	NA	0.553	NA	NA	0.537	NA	0.312	NA	0.586	NA	NA	NA	NA	NA	NA	NA	0.605
0.585	NA	NA	0.58	NA	NA	0.467	NA	0.397	NA	0.492	NA	NA	NA	NA	NA	NA	NA	0.944
0.619	NA	NA	0.434	NA	NA	0.401	NA	0.47	NA	0.499	NA	NA	NA	NA	NA	NA	NA	0.794
0.738	NA	NA	0.438	NA	NA	0.518	NA	0.784	NA	0.336	NA	NA	NA	NA	NA	NA	NA	0.756
0.815	NA	NA	0.491	NA	NA	0.413	NA	0.688	NA	0.022	NA	NA	NA	NA	NA	NA	NA	0.745
0.786	NA	NA	0.532	NA	NA	0.513	NA	0.501	NA	0.678	NA	NA	NA	NA	NA	NA	NA	0.704
0.674	NA	NA	0.517	NA	NA	0.53	NA	0.583	NA	0.803	NA	NA	NA	NA	NA	NA	NA	0.659
0.582	NA	NA	0.062	NA	NA	0.471	NA	0.468	NA	0.739	NA	NA	NA	NA	NA	NA	NA	0.757
0.771	NA	NA	0.088	NA	NA	0.359	NA	0.586	NA	0.696	NA	NA	NA	NA	NA	NA	NA	0.302
0.435	NA	NA	0.177	NA	NA	0.477	NA	0.438	NA	0.581	NA	NA	NA	NA	NA	NA	NA	0.445
0.511	NA	NA	0.262	NA	NA	0.393	NA	0.504	NA	0.479	NA	NA	NA	NA	NA	NA	NA	0.613
0.525	NA	NA	0.35	NA	NA	0.587	NA	0.486	NA	0.512	NA	NA	NA	NA	NA	NA	NA	0.539
0.701	NA	NA	0.326	NA	NA	0.604	NA	0.549	NA	0.519	NA	NA	NA	NA	NA	NA	NA	0.432
0.818	NA	NA	0.265	NA	NA	0.58	NA	0.484	NA	0.501	NA	NA	NA	NA	NA	NA	NA	0.419
0.844	NA	NA	0.26	NA	NA	0.541	NA	0.455	NA	0.395	NA	NA	NA	NA	NA	NA	NA	0.611
0.707	NA	NA	0.307	NA	NA	0.658	NA	0.544	NA	0.293	NA	NA	NA	NA	NA	NA	NA	0.387
0.688	NA	NA	0.335	NA	NA	0.659	NA	0.538	NA	1.121	NA	NA	NA	NA	NA	NA	NA	0.358
0.68	NA	NA	0.382	NA	NA	0.549	NA	0.472	NA	0.779	NA	NA	NA	NA	NA	NA	NA	0.347
0.409	NA	NA	0.484	NA	NA	0.502	NA	0.978	NA	0.767	NA	NA	NA	NA	NA	NA	NA	0.453
0.439	NA	NA	0.333	NA	NA	0.4	NA	0.82	NA	0.776	NA	NA	NA	NA	NA	NA	NA	0.481
0.452	NA	NA	0.463	NA	NA	0.421	NA	0.669	NA	0.753	NA	NA	NA	NA	NA	NA	NA	0.556
0.528	NA	NA	0.492	NA	NA	0.583	NA	0.571	NA	0.42	NA	NA	NA	NA	NA	NA	NA	0.477
0.706	NA	NA	0.557	NA	NA	0.676	NA	0.645	NA	0.426	NA	NA	NA	NA	NA	NA	NA	0.506
0.788	NA	NA	0.482	NA	NA	0.707	NA	0.498	NA	0.521	NA	NA	NA	NA	NA	NA	NA	0.56
0.868	NA	NA	0.353	NA	NA	0.698	NA	0.364	NA	0.761	NA	NA	NA	NA	NA	NA	NA	0.732
0.807	NA	NA	0.361	NA	NA	0.657	NA	0.438	NA	0.391	NA	NA	NA	NA	NA	NA	NA	0.558
0.68	NA	NA	0.333	NA	NA	0.763	NA	0.451	NA	0.315	NA	NA	NA	NA	NA	NA	NA	0.564
0.688	NA	NA	0.176	NA	NA	0.711	NA	0.486	NA	0.622	NA	NA	NA	NA	NA	NA	NA	0.564
0.658	NA	NA	0.045	NA	NA	0.555	NA	0.603	NA	0.704	NA	NA	NA	NA	NA	NA	NA	0.636
0.915	NA	NA	0.102	NA	NA	0.49	NA	0.514	NA	0.588	NA	NA	NA	NA	NA	NA	NA	0.537
0.431	NA	NA	0.263	NA	NA	0.419	NA	0.448	NA	0.709	NA	NA	NA	NA	NA	NA	NA	0.601
0.417	NA	NA	0.343	NA	NA	0.027	NA	0.486	NA	0.74	NA	NA	NA	NA	NA	NA	NA	0.546
0.495	NA	NA	0.383	NA	NA	0.272	NA	0.459	NA	0.497	NA	NA	NA	NA	NA	NA	NA	0.344
0.654	NA	NA	0.369	NA	NA	0.639	NA	0.374	NA	0.429	NA	NA	NA	NA	NA	NA	NA	0.551
0.657	NA	NA	0.377	NA	NA	0.771	NA	0.503	NA	0.448	NA	NA	NA	NA	NA	NA	NA	0.622
0.62	NA	NA	0.434	NA	NA	0.724	NA	0.621	NA	0.695	NA	NA	NA	NA	NA	NA	NA	0.596
0.633	NA	NA	0.381	NA	NA	0.776	NA	0.639	NA	0.711	NA	NA	NA	NA	NA	NA	NA	0.554
0.639	NA	NA	0.278	NA	NA	0.745	NA	0.57	NA	0.744	NA	NA	NA	NA	NA	NA	NA	0.445
0.672	NA	NA	0.439	NA	NA	0.676	NA	0.491	NA	1.03	NA	NA	NA	NA	NA	NA	NA	0.392
0.639	NA	NA	0.4	NA	NA	0.601	NA	0.484	NA	0.626	NA	NA	NA	NA	NA	NA	NA	0.581
0.757	NA	NA	0.533	NA	NA	0.61	NA	0.414	NA	0.584	NA	NA	NA	NA	NA	NA	NA	0.54
0.988	NA	NA	0.535	NA	NA	0.623	NA	0.657	NA	0.632	NA	NA	NA	NA	NA	NA	NA	0.435
0.654	NA	NA	0.72	NA	NA	0.59	NA	0.711	NA	0.749	NA	NA	NA	NA	NA	NA	NA	0.473
0.785	NA	NA	0.508	NA	NA	0.435	NA	0.727	NA	0.586	NA	NA	NA	NA	NA	NA	NA	0.454
0.709	NA	NA	0.588	NA	NA	0.76	NA	0.643	NA	0.403	NA	NA	NA	NA	NA	NA	NA	0.487
0.604	NA	NA	0.541	NA	NA	0.804	NA	0.383	NA	0.425	NA	NA	NA	NA	NA	NA	NA	0.513
0.454	NA	NA	0.305	NA	NA	0.74	NA	0.076	NA	0.561	NA	NA	NA	NA	NA	NA	NA	0.488
0.552	NA	NA	0.097	NA	NA	0.703	NA	0.399	NA	0.812	NA	NA	NA	NA	NA	NA	NA	0.603
0.569	NA	NA	0.048	NA	NA	0.653	NA	0.695	NA	1.028	NA	NA	NA	NA	NA	NA	NA	0.698
0.601	NA	NA	0.251	NA	NA	0.585	NA	0.65	NA	0.628	NA	NA	NA	NA	NA	NA	NA	0.265
0.839	NA	NA	0.399	NA	NA	0.593	NA	0.689	NA	0.634	NA	NA	NA	NA	NA	NA	NA	0.49
1.213	NA	NA	0.409	NA	NA	0.633	NA	0.489	NA	0.664	NA	NA	NA	NA	NA	NA	NA	0.592
1.415	NA	NA	0.4	NA	NA	0.626	NA	0.582	NA	0.748	NA	NA	NA	NA	NA	NA	NA	0.572
0.977	NA	NA	0.537	NA	NA	0.637	NA	0.973	NA	0.685	NA	NA	NA	NA	NA	NA	NA	0.591
0.973	NA	NA	0.478	NA	NA	0.638	NA	1.002	NA	0.511	NA	NA	NA	NA	NA	NA	NA	0.539
0.811	NA	NA	0.377	NA	NA	0.708	NA	0.912	NA	0.476	NA	NA	NA	NA	NA	NA	NA	0.45
0.842	NA	NA	0.445	NA	NA	0.693	NA	0.727	NA	0.556	NA	NA	NA	NA	NA	NA	NA	0.394
0.737	NA	NA	0.4	NA	NA	0.579	NA	0.729	NA	0.854	NA	NA	NA	NA	NA	NA	NA	0.305
0.582	NA	NA	0.535	NA	NA	0.561	NA	0.616	NA	0.606	NA	NA	NA	NA	NA	NA	NA	0.309
0.634	NA	NA	0.779	NA	NA	0.701	NA	0.603	NA	0.666	NA	NA	NA	NA	NA	NA	NA	0.332
0.655	NA	NA	0.676	NA	NA	0.73	NA	0.98	NA	0.802	NA	NA	NA	NA	NA	NA	NA	0.45
0.614	NA	NA	0.927	NA	NA	0.62	NA	0.867	NA	0.779	NA	NA	NA	NA	NA	NA	NA	0.474
0.57	NA	NA	1.048	NA	NA	0.624	NA	1.204	NA	0.512	NA	NA	NA	NA	NA	NA	NA	0.333
1.041	NA	NA	0.906	NA	NA	0.624	NA	1.645	NA	0.541	NA	NA	NA	NA	NA	NA	NA	0.338
1.526	NA	NA	0.444	NA	NA	0.611	NA	0.618	NA	0.677	NA	NA	NA	NA	NA	NA	NA	0.385
0.699	NA	NA	0.138	NA	NA	0.556	NA	0.606	NA	0.911	NA	NA	NA	NA	NA	NA	NA	0.519
0.666	NA	NA	0.206	NA	NA	0.499	NA	0.636	NA	0.908	NA	NA	NA	NA	NA	NA	NA	0.645
0.577	NA	NA	0.318	NA	NA	0.532	NA	0.67	NA	0.994	NA	NA	NA	NA	NA	NA	NA	0.48
0.58	NA	NA	0.359	NA	NA	0.607	NA	0.745	NA	0.954	NA	NA	NA	NA	NA	NA	NA	0.514
0.691	NA	NA	0.438	NA	NA	0.522	NA	0.681	NA	1.057	NA	NA	NA	NA	NA	NA	NA	0.563
0.764	NA	NA	0.505	NA	NA	0.745	NA	0.818	NA	1.056	NA	NA	NA	NA	NA	NA	NA	0.604
0.776	NA	NA	0.52	NA	NA	0.523	NA	0.974	NA	0.851	NA	NA	NA	NA	NA	NA	NA	0.636
0.664	NA	NA	0.496	NA	NA	0.445	NA	0.656	NA	1.007	NA	NA	NA	NA	NA	NA	NA	0.484
0.605	NA	NA	0.748	NA	NA	0.494	NA	0.67	NA	0.998	NA	NA	NA	NA	NA	NA	NA	0.538
0.682	NA	NA	0.614	NA	NA	0.536	NA	0.819	NA	1.031	NA	NA	NA	NA	NA	NA	NA	0.515
1.418	NA	NA	1.069	NA	NA	0.59	NA	0.828	NA	1.141	NA	NA	NA	NA	NA	NA	NA	0.512
0.709	NA	NA	0.6	NA	NA	0.553	NA	0.606	NA	1.229	NA	NA	NA	NA	NA	NA	NA	0.425
0.717	NA	NA	0.291	NA	NA	0.812	NA	0.644	NA	1.278	NA	NA	NA	NA	NA	NA	NA	0.369
0.557	NA	NA	0.487	NA	NA	0.523	NA	0.608	NA	0.885	NA	NA	NA	NA	NA	NA	NA	0.483
0.504	NA	NA	0.117	NA	NA	0.368	NA	0.575	NA	0.821	NA	NA	NA	NA	NA	NA	NA	0.549
0.682	NA	NA	0.208	NA	NA	0.445	NA	0.55	NA	0.696	NA	NA	NA	NA	NA	NA	NA	0.458
0.957	NA	NA	0.37	NA	NA	0.52	NA	0.547	NA	0.866	NA	NA	NA	NA	NA	NA	NA	0.452
0.668	NA	NA	0.376	NA	NA	0.517	NA	0.711	NA	0.815	NA	NA	NA	NA	NA	NA	NA	0.394
0.506	NA	NA	0.409	NA	NA	0.791	NA	0.793	NA	0.778	NA	NA	NA	NA	NA	NA	NA	0.506
0.574	NA	NA	0.528	NA	NA	0.718	NA	0.785	NA	0.939	NA	NA	NA	NA	NA	NA	NA	0.613
0.567	NA	NA	0.427	NA	NA	0.621	NA	0.684	NA	1.259	NA	NA	NA	NA	NA	NA	NA	0.689
0.764	NA	NA	0.554	NA	NA	0.63	NA	0.683	NA	1.324	NA	NA	NA	NA	NA	NA	NA	0.391
0.679	NA	NA	0.903	NA	NA	0.728	NA	0.517	NA	0.634	NA	NA	NA	NA	NA	NA	NA	0.462
0.473	NA	NA	0.245	NA	NA	0.577	NA	0.439	NA	0.861	NA	NA	NA	NA	NA	NA	NA	0.527
0.487	NA	NA	0.396	NA	NA	0.384	NA	0.564	NA	0.799	NA	NA	NA	NA	NA	NA	NA	0.538
0.633	NA	NA	0.481	NA	NA	0.424	NA	0.603	NA	0.912	NA	NA	NA	NA	NA	NA	NA	0.516
1.013	NA	NA	0.252	NA	NA	0.43	NA	0.603	NA	0.886	NA	NA	NA	NA	NA	NA	NA	0.406
0.705	NA	NA	0.354	NA	NA	0.487	NA	0.691	NA	0.726	NA	NA	NA	NA	NA	NA	NA	0.444
0.57	NA	NA	0.288	NA	NA	0.519	NA	0.791	NA	0.776	NA	NA	NA	NA	NA	NA	NA	0.501
0.647	NA	NA	0.43	NA	NA	0.606	NA	0.832	NA	0.757	NA	NA	NA	NA	NA	NA	NA	0.502
0.632	NA	NA	0.414	NA	NA	0.697	NA	0.758	NA	0.718	NA	NA	NA	NA	NA	NA	NA	0.579
0.663	NA	NA	0.626	NA	NA	0.577	NA	0.595	NA	0.791	NA	NA	NA	NA	NA	NA	NA	0.506
0.626	NA	NA	0.596	NA	NA	0.538	NA	0.669	NA	1.004	NA	NA	NA	NA	NA	NA	NA	0.483
0.57	NA	NA	0.351	NA	NA	0.526	NA	1.255	NA	0.745	NA	NA	NA	NA	NA	NA	NA	0.557
0.638	NA	NA	0.484	NA	NA	0.593	NA	0.57	NA	0.683	NA	NA	NA	NA	NA	NA	NA	0.646
0.662	NA	NA	0.419	NA	NA	0.47	NA	0.457	NA	0.561	NA	NA	NA	NA	NA	NA	NA	0.468
0.856	NA	NA	0.405	NA	NA	0.288	NA	0.608	NA	0.476	NA	NA	NA	NA	NA	NA	NA	0.417
0.862	NA	NA	0.292	NA	NA	0.377	NA	0.766	NA	0.891	NA	NA	NA	NA	NA	NA	NA	0.432
0.759	NA	NA	0.55	NA	NA	0.414	NA	0.852	NA	1.132	NA	NA	NA	NA	NA	NA	NA	0.593
0.768	NA	NA	0.416	NA	NA	0.607	NA	0.853	NA	0.823	NA	NA	NA	NA	NA	NA	NA	0.645
0.712	NA	NA	0.73	NA	NA	0.903	NA	1.014	NA	0.751	NA	NA	NA	NA	NA	NA	NA	0.477
0.642	NA	NA	0.506	NA	NA	0.83	NA	1.129	NA	0.784	NA	NA	NA	NA	NA	NA	NA	0.554
0.623	NA	NA	0.287	NA	NA	0.695	NA	0.544	NA	0.764	NA	NA	NA	NA	NA	NA	NA	0.523
0.651	NA	NA	0.431	NA	NA	0.561	NA	0.804	NA	0.795	NA	NA	NA	NA	NA	NA	NA	0.503
0.797	NA	NA	0.478	NA	NA	0.472	NA	0.622	NA	0.835	NA	NA	NA	NA	NA	NA	NA	0.465
0.84	NA	NA	0.7	NA	NA	0.329	NA	0.812	NA	1.36	NA	NA	NA	NA	NA	NA	NA	0.504
0.85	NA	NA	0.751	NA	NA	0.552	NA	0.872	NA	1.756	NA	NA	NA	NA	NA	NA	NA	0.537
0.984	NA	NA	0.691	NA	NA	0.447	NA	0.953	NA	1.141	NA	NA	NA	NA	NA	NA	NA	0.605
0.779	NA	NA	0.245	NA	NA	0.49	NA	1.091	NA	0.594	NA	NA	NA	NA	NA	NA	NA	0.721
0.649	NA	NA	0.412	NA	NA	0.596	NA	0.741	NA	0.645	NA	NA	NA	NA	NA	NA	NA	0.738
0.532	NA	NA	0.688	NA	NA	0.527	NA	0.789	NA	0.483	NA	NA	NA	NA	NA	NA	NA	0.778
0.599	NA	NA	0.761	NA	NA	0.657	NA	0.781	NA	0.661	NA	NA	NA	NA	NA	NA	NA	0.715
0.649	NA	NA	0.813	NA	NA	0.926	NA	0.764	NA	0.677	NA	NA	NA	NA	NA	NA	NA	0.667
0.679	NA	NA	0.464	NA	NA	0.897	NA	0.904	NA	1.057	NA	NA	NA	NA	NA	NA	NA	0.608
0.705	NA	NA	0.395	NA	NA	0.67	NA	1.003	NA	0.554	NA	NA	NA	NA	NA	NA	NA	0.608
0.719	NA	NA	0.504	NA	NA	0.677	NA	0.271	NA	0.564	NA	NA	NA	NA	NA	NA	NA	0.61
1.036	NA	NA	0.605	NA	NA	0.609	NA	0.234	NA	0.68	NA	NA	NA	NA	NA	NA	NA	0.515
0.666	NA	NA	0.642	NA	NA	0.424	NA	0.246	NA	0.634	NA	NA	NA	NA	NA	NA	NA	0.54
0.534	NA	NA	0.719	NA	NA	0.419	NA	0.383	NA	0.689	NA	NA	NA	NA	NA	NA	NA	0.448
0.613	NA	NA	0.749	NA	NA	0.582	NA	0.408	NA	1.155	NA	NA	NA	NA	NA	NA	NA	0.431
0.637	NA	NA	0.545	NA	NA	0.541	NA	0.247	NA	1.265	NA	NA	NA	NA	NA	NA	NA	0.487
0.654	NA	NA	0.55	NA	NA	0.582	NA	0.202	NA	1.263	NA	NA	NA	NA	NA	NA	NA	0.526
0.672	NA	NA	0.508	NA	NA	0.761	NA	0.239	NA	1.081	NA	NA	NA	NA	NA	NA	NA	0.515
0.853	NA	NA	0.313	NA	NA	0.968	NA	0.313	NA	1.116	NA	NA	NA	NA	NA	NA	NA	0.521
0.962	NA	NA	0.538	NA	NA	0.951	NA	0.386	NA	0.803	NA	NA	NA	NA	NA	NA	NA	1.043
0.647	NA	NA	0.48	NA	NA	0.675	NA	0.447	NA	0.689	NA	NA	NA	NA	NA	NA	NA	1.073
0.529	NA	NA	0.526	NA	NA	0.71	NA	0.358	NA	0.728	NA	NA	NA	NA	NA	NA	NA	1.103
0.588	NA	NA	0.715	NA	NA	0.634	NA	0.295	NA	0.613	NA	NA	NA	NA	NA	NA	NA	0.927
0.613	NA	NA	0.385	NA	NA	0.602	NA	0.32	NA	0.513	NA	NA	NA	NA	NA	NA	NA	0.753
0.735	NA	NA	0.48	NA	NA	0.61	NA	0.44	NA	0.506	NA	NA	NA	NA	NA	NA	NA	0.635
0.771	NA	NA	0.476	NA	NA	0.547	NA	0.367	NA	0.667	NA	NA	NA	NA	NA	NA	NA	0.586
0.838	NA	NA	0.465	NA	NA	0.579	NA	0.172	NA	0.823	NA	NA	NA	NA	NA	NA	NA	0.58
0.841	NA	NA	0.279	NA	NA	0.543	NA	0.232	NA	0.679	NA	NA	NA	NA	NA	NA	NA	0.529
0.976	NA	NA	0.37	NA	NA	0.528	NA	0.552	NA	0.619	NA	NA	NA	NA	NA	NA	NA	0.484
0.564	NA	NA	0.615	NA	NA	0.512	NA	0.395	NA	0.505	NA	NA	NA	NA	NA	NA	NA	0.517
0.586	NA	NA	0.761	NA	NA	0.938	NA	0.401	NA	0.458	NA	NA	NA	NA	NA	NA	NA	0.472
0.598	NA	NA	0.32	NA	NA	1.2	NA	0.546	NA	0.393	NA	NA	NA	NA	NA	NA	NA	0.5
0.573	NA	NA	0.287	NA	NA	1.073	NA	0.473	NA	0.464	NA	NA	NA	NA	NA	NA	NA	0.418
0.736	NA	NA	0.226	NA	NA	0.822	NA	0.41	NA	0.838	NA	NA	NA	NA	NA	NA	NA	0.738
0.805	NA	NA	0.108	NA	NA	0.76	NA	0.262	NA	1.011	NA	NA	NA	NA	NA	NA	NA	0.856
0.95	NA	NA	0.175	NA	NA	0.22	NA	0.35	NA	0.986	NA	NA	NA	NA	NA	NA	NA	0.652
1.028	NA	NA	0.332	NA	NA	0.304	NA	0.633	NA	0.881	NA	NA	NA	NA	NA	NA	NA	0.678
0.98	NA	NA	0.531	NA	NA	0.545	NA	0.586	NA	0.904	NA	NA	NA	NA	NA	NA	NA	0.757
0.491	NA	NA	0.546	NA	NA	0.352	NA	0.499	NA	1.058	NA	NA	NA	NA	NA	NA	NA	0.701
0.611	NA	NA	0.68	NA	NA	0.272	NA	0.569	NA	1.117	NA	NA	NA	NA	NA	NA	NA	0.569
0.653	NA	NA	0.117	NA	NA	0.383	NA	0.404	NA	0.984	NA	NA	NA	NA	NA	NA	NA	0.443
0.638	NA	NA	0.31	NA	NA	0.584	NA	0.337	NA	0.791	NA	NA	NA	NA	NA	NA	NA	0.505
0.654	NA	NA	0.11	NA	NA	0.577	NA	0.432	NA	0.774	NA	NA	NA	NA	NA	NA	NA	0.646
0.727	NA	NA	0.083	NA	NA	0.589	NA	0.392	NA	0.678	NA	NA	NA	NA	NA	NA	NA	0.691
0.865	NA	NA	0.187	NA	NA	0.617	NA	0.518	NA	0.468	NA	NA	NA	NA	NA	NA	NA	0.757
0.957	NA	NA	0.37	NA	NA	0.818	NA	0.585	NA	0.743	NA	NA	NA	NA	NA	NA	NA	0.762
0.822	NA	NA	0.556	NA	NA	1.096	NA	0.629	NA	0.801	NA	NA	NA	NA	NA	NA	NA	0.604
0.699	NA	NA	0.568	NA	NA	0.984	NA	0.464	NA	0.442	NA	NA	NA	NA	NA	NA	NA	0.364
0.624	NA	NA	0.643	NA	NA	0.767	NA	0.612	NA	0.49	NA	NA	NA	NA	NA	NA	NA	0.34
0.636	NA	NA	0.358	NA	NA	0.614	NA	0.531	NA	0.581	NA	NA	NA	NA	NA	NA	NA	0.775
0.666	NA	NA	0.102	NA	NA	0.394	NA	0.463	NA	0.51	NA	NA	NA	NA	NA	NA	NA	0.573
0.684	NA	NA	0.015	NA	NA	0.577	NA	0.35	NA	0.333	NA	NA	NA	NA	NA	NA	NA	0.613
0.633	NA	NA	0.076	NA	NA	0.545	NA	0.419	NA	0.266	NA	NA	NA	NA	NA	NA	NA	0.63
0.645	NA	NA	0.262	NA	NA	0.44	NA	0.425	NA	0.47	NA	NA	NA	NA	NA	NA	NA	0.514
0.697	NA	NA	0.55	NA	NA	0.452	NA	0.428	NA	0.738	NA	NA	NA	NA	NA	NA	NA	0.376
0.625	NA	NA	0.569	NA	NA	0.385	NA	0.539	NA	0.81	NA	NA	NA	NA	NA	NA	NA	0.237
0.575	NA	NA	0.717	NA	NA	0.55	NA	0.738	NA	0.774	NA	NA	NA	NA	NA	NA	NA	2.048
0.621	NA	NA	0.87	NA	NA	0.552	NA	0.195	NA	0.788	NA	NA	NA	NA	NA	NA	NA	1.473
0.78	NA	NA	0.22	NA	NA	0.549	NA	0.464	NA	0.733	NA	NA	NA	NA	NA	NA	NA	0.706
0.828	NA	NA	0.025	NA	NA	0.516	NA	0.462	NA	0.604	NA	NA	NA	NA	NA	NA	NA	0.663
0.903	NA	NA	0.059	NA	NA	0.566	NA	0.565	NA	0.628	NA	NA	NA	NA	NA	NA	NA	0.473
1.093	NA	NA	0.265	NA	NA	0.471	NA	0.499	NA	0.741	NA	NA	NA	NA	NA	NA	NA	0.45
1.436	NA	NA	0.534	NA	NA	0.578	NA	0.481	NA	0.756	NA	NA	NA	NA	NA	NA	NA	0.398
0.874	NA	NA	0.623	NA	NA	0.678	NA	0.298	NA	0.703	NA	NA	NA	NA	NA	NA	NA	0.396
0.592	NA	NA	0.595	NA	NA	0.588	NA	0.253	NA	0.67	NA	NA	NA	NA	NA	NA	NA	0.249
0.622	NA	NA	0.664	NA	NA	0.564	NA	0.498	NA	0.7	NA	NA	NA	NA	NA	NA	NA	1.304
0.722	NA	NA	0.547	NA	NA	0.487	NA	0.657	NA	0.727	NA	NA	NA	NA	NA	NA	NA	1.068
0.651	NA	NA	0.899	NA	NA	0.597	NA	0.704	NA	0.828	NA	NA	NA	NA	NA	NA	NA	0.607
0.577	NA	NA	0.235	NA	NA	0.73	NA	0.329	NA	0.743	NA	NA	NA	NA	NA	NA	NA	0.503
0.621	NA	NA	0.088	NA	NA	0.632	NA	0.521	NA	0.475	NA	NA	NA	NA	NA	NA	NA	0.682
0.686	NA	NA	0.301	NA	NA	0.477	NA	0.456	NA	0.415	NA	NA	NA	NA	NA	NA	NA	0.522
0.69	NA	NA	0.536	NA	NA	0.409	NA	0.443	NA	0.477	NA	NA	NA	NA	NA	NA	NA	0.48
0.513	NA	NA	0.562	NA	NA	0.46	NA	0.502	NA	0.455	NA	NA	NA	NA	NA	NA	NA	0.766
0.52	NA	NA	0.615	NA	NA	0.653	NA	0.46	NA	0.408	NA	NA	NA	NA	NA	NA	NA	0.695
0.591	NA	NA	0.678	NA	NA	0.646	NA	0.309	NA	0.428	NA	NA	NA	NA	NA	NA	NA	0.705
0.556	NA	NA	0.935	NA	NA	0.396	NA	0.26	NA	0.577	NA	NA	NA	NA	NA	NA	NA	0.722
0.586	NA	NA	1.162	NA	NA	0.516	NA	0.457	NA	0.635	NA	NA	NA	NA	NA	NA	NA	0.747
0.58	NA	NA	0.439	NA	NA	0.522	NA	0.514	NA	0.626	NA	NA	NA	NA	NA	NA	NA	0.638
0.657	NA	NA	0.104	NA	NA	0.712	NA	0.548	NA	0.62	NA	NA	NA	NA	NA	NA	NA	0.547
0.722	NA	NA	0.355	NA	NA	0.588	NA	0.49	NA	0.602	NA	NA	NA	NA	NA	NA	NA	0.636
1.028	NA	NA	0.568	NA	NA	0.501	NA	0.508	NA	0.622	NA	NA	NA	NA	NA	NA	NA	0.599
1.574	NA	NA	0.466	NA	NA	0.575	NA	0.39	NA	0.445	NA	NA	NA	NA	NA	NA	NA	0.445
1.7	NA	NA	0.588	NA	NA	0.538	NA	0.532	NA	0.576	NA	NA	NA	NA	NA	NA	NA	0.431
1.287	NA	NA	0.692	NA	NA	0.447	NA	0.439	NA	0.781	NA	NA	NA	NA	NA	NA	NA	0.848
0.648	NA	NA	1.276	NA	NA	0.516	NA	0.395	NA	0.583	NA	NA	NA	NA	NA	NA	NA	0.676
0.542	NA	NA	0.799	NA	NA	0.394	NA	0.449	NA	0.635	NA	NA	NA	NA	NA	NA	NA	0.67
0.591	NA	NA	0.836	NA	NA	0.514	NA	0.397	NA	0.667	NA	NA	NA	NA	NA	NA	NA	0.527
0.691	NA	NA	0.335	NA	NA	0.58	NA	0.424	NA	0.887	NA	NA	NA	NA	NA	NA	NA	0.575
0.751	NA	NA	0.101	NA	NA	0.576	NA	0.369	NA	0.681	NA	NA	NA	NA	NA	NA	NA	0.661
0.859	NA	NA	0.428	NA	NA	0.169	NA	0.496	NA	0.529	NA	NA	NA	NA	NA	NA	NA	0.455
0.828	NA	NA	0.537	NA	NA	0.126	NA	0.571	NA	0.483	NA	NA	NA	NA	NA	NA	NA	0.589
0.676	NA	NA	0.552	NA	NA	0.092	NA	0.523	NA	0.444	NA	NA	NA	NA	NA	NA	NA	0.671
0.639	NA	NA	0.46	NA	NA	0.454	NA	0.457	NA	0.443	NA	NA	NA	NA	NA	NA	NA	0.665
0.654	NA	NA	0.744	NA	NA	0.404	NA	0.4	NA	0.574	NA	NA	NA	NA	NA	NA	NA	0.479
0.673	NA	NA	0.761	NA	NA	0.229	NA	0.354	NA	0.607	NA	NA	NA	NA	NA	NA	NA	0.485
0.575	NA	NA	1.164	NA	NA	0.302	NA	0.628	NA	0.529	NA	NA	NA	NA	NA	NA	NA	0.605
0.541	NA	NA	0.925	NA	NA	0.442	NA	0.499	NA	0.515	NA	NA	NA	NA	NA	NA	NA	0.507
0.609	NA	NA	0.497	NA	NA	0.565	NA	0.367	NA	0.46	NA	NA	NA	NA	NA	NA	NA	0.374
0.621	NA	NA	0.229	NA	NA	0.603	NA	0.294	NA	0.432	NA	NA	NA	NA	NA	NA	NA	0.828
0.639	NA	NA	0.324	NA	NA	0.607	NA	0.417	NA	0.627	NA	NA	NA	NA	NA	NA	NA	0.724
0.608	NA	NA	0.731	NA	NA	0.566	NA	0.429	NA	0.947	NA	NA	NA	NA	NA	NA	NA	0.6
0.62	NA	NA	0.511	NA	NA	0.246	NA	0.468	NA	1.272	NA	NA	NA	NA	NA	NA	NA	0.496
0.695	NA	NA	0.6	NA	NA	0.467	NA	0.528	NA	1.298	NA	NA	NA	NA	NA	NA	NA	0.7
0.857	NA	NA	0.634	NA	NA	0.533	NA	0.574	NA	1.387	NA	NA	NA	NA	NA	NA	NA	0.626
0.837	NA	NA	0.68	NA	NA	0.603	NA	0.221	NA	1.424	NA	NA	NA	NA	NA	NA	NA	0.502
1.621	NA	NA	0.52	NA	NA	0.572	NA	0.34	NA	1.091	NA	NA	NA	NA	NA	NA	NA	0.409
1.101	NA	NA	0.585	NA	NA	0.558	NA	0.383	NA	1.062	NA	NA	NA	NA	NA	NA	NA	0.652
0.618	NA	NA	0.545	NA	NA	0.595	NA	0.417	NA	1.528	NA	NA	NA	NA	NA	NA	NA	0.633
0.553	NA	NA	0.359	NA	NA	0.78	NA	0.524	NA	0.854	NA	NA	NA	NA	NA	NA	NA	0.532
0.627	NA	NA	0.389	NA	NA	0.818	NA	0.536	NA	0.666	NA	NA	NA	NA	NA	NA	NA	0.554
0.644	NA	NA	0.673	NA	NA	0.803	NA	0.482	NA	0.571	NA	NA	NA	NA	NA	NA	NA	0.549
0.423	NA	NA	0.896	NA	NA	0.603	NA	0.456	NA	0.62	NA	NA	NA	NA	NA	NA	NA	0.596
0.557	NA	NA	0.619	NA	NA	0.577	NA	0.425	NA	0.554	NA	NA	NA	NA	NA	NA	NA	0.585
0.582	NA	NA	0.6	NA	NA	0.648	NA	0.425	NA	0.54	NA	NA	NA	NA	NA	NA	NA	0.723
0.831	NA	NA	0.665	NA	NA	0.642	NA	0.462	NA	0.739	NA	NA	NA	NA	NA	NA	NA	0.688
0.946	NA	NA	0.663	NA	NA	0.678	NA	0.471	NA	0.728	NA	NA	NA	NA	NA	NA	NA	0.614
1.026	NA	NA	0.594	NA	NA	0.32	NA	0.497	NA	0.448	NA	NA	NA	NA	NA	NA	NA	0.564
0.961	NA	NA	0.376	NA	NA	0.376	NA	0.032	NA	0.44	NA	NA	NA	NA	NA	NA	NA	0.565
0.754	NA	NA	0.308	NA	NA	0.456	NA	0.37	NA	0.465	NA	NA	NA	NA	NA	NA	NA	0.633
0.583	NA	NA	0.375	NA	NA	0.57	NA	0.595	NA	0.488	NA	NA	NA	NA	NA	NA	NA	0.395
0.462	NA	NA	0.621	NA	NA	0.661	NA	0.602	NA	0.734	NA	NA	NA	NA	NA	NA	NA	0.402
0.459	NA	NA	0.887	NA	NA	0.683	NA	0.537	NA	0.957	NA	NA	NA	NA	NA	NA	NA	0.631
0.545	NA	NA	0.81	NA	NA	0.619	NA	0.376	NA	1.571	NA	NA	NA	NA	NA	NA	NA	0.863
0.535	NA	NA	0.611	NA	NA	0.576	NA	0.431	NA	1.816	NA	NA	NA	NA	NA	NA	NA	1.011
0.549	NA	NA	0.612	NA	NA	0.597	NA	0.493	NA	1.932	NA	NA	NA	NA	NA	NA	NA	0.441
0.578	NA	NA	0.677	NA	NA	0.693	NA	0.463	NA	2.115	NA	NA	NA	NA	NA	NA	NA	0.437
0.622	NA	NA	0.026	NA	NA	0.708	NA	0.369	NA	1.895	NA	NA	NA	NA	NA	NA	NA	0.489
0.621	NA	NA	0.744	NA	NA	0.702	NA	0.38	NA	0.866	NA	NA	NA	NA	NA	NA	NA	0.593
0.739	NA	NA	0.192	NA	NA	0.601	NA	0.45	NA	0.768	NA	NA	NA	NA	NA	NA	NA	0.731
0.771	NA	NA	0.264	NA	NA	0.516	NA	0.525	NA	0.733	NA	NA	NA	NA	NA	NA	NA	0.591
0.755	NA	NA	0.432	NA	NA	0.607	NA	0.543	NA	0.719	NA	NA	NA	NA	NA	NA	NA	0.499
1.518	NA	NA	0.619	NA	NA	0.605	NA	0.324	NA	0.66	NA	NA	NA	NA	NA	NA	NA	0.419
1.091	NA	NA	0.794	NA	NA	0.69	NA	0.727	NA	0.681	NA	NA	NA	NA	NA	NA	NA	0.49
0.655	NA	NA	0.668	NA	NA	0.411	NA	0.767	NA	0.817	NA	NA	NA	NA	NA	NA	NA	0.703
0.556	NA	NA	0.645	NA	NA	0.434	NA	0.742	NA	0.709	NA	NA	NA	NA	NA	NA	NA	0.678
0.671	NA	NA	0.564	NA	NA	0.524	NA	0.571	NA	0.523	NA	NA	NA	NA	NA	NA	NA	0.522
0.662	NA	NA	0.446	NA	NA	0.545	NA	0.442	NA	0.494	NA	NA	NA	NA	NA	NA	NA	0.576
0.504	NA	NA	0.669	NA	NA	0.547	NA	0.427	NA	0.505	NA	NA	NA	NA	NA	NA	NA	0.71
0.395	NA	NA	0.497	NA	NA	0.518	NA	0.496	NA	0.551	NA	NA	NA	NA	NA	NA	NA	0.73
0.402	NA	NA	0.295	NA	NA	0.435	NA	0.411	NA	0.823	NA	NA	NA	NA	NA	NA	NA	0.571
0.534	NA	NA	0.339	NA	NA	0.506	NA	0.429	NA	1.372	NA	NA	NA	NA	NA	NA	NA	0.456
0.714	NA	NA	0.447	NA	NA	0.572	NA	0.573	NA	1.835	NA	NA	NA	NA	NA	NA	NA	0.461
0.769	NA	NA	0.467	NA	NA	0.607	NA	0.567	NA	2.337	NA	NA	NA	NA	NA	NA	NA	0.483
0.745	NA	NA	0.537	NA	NA	0.567	NA	0.524	NA	2.019	NA	NA	NA	NA	NA	NA	NA	0.766
0.878	NA	NA	0.658	NA	NA	0.564	NA	0.509	NA	2.196	NA	NA	NA	NA	NA	NA	NA	0.664
0.903	NA	NA	0.249	NA	NA	0.636	NA	0.754	NA	0.588	NA	NA	NA	NA	NA	NA	NA	0.552
0.714	NA	NA	0.38	NA	NA	0.581	NA	0.76	NA	0.776	NA	NA	NA	NA	NA	NA	NA	0.45
0.533	NA	NA	0.356	NA	NA	0.613	NA	0.519	NA	0.84	NA	NA	NA	NA	NA	NA	NA	0.392
0.471	NA	NA	0.33	NA	NA	0.59	NA	0.642	NA	0.841	NA	NA	NA	NA	NA	NA	NA	0.616
0.478	NA	NA	0.337	NA	NA	0.556	NA	0.492	NA	0.774	NA	NA	NA	NA	NA	NA	NA	0.925
0.504	NA	NA	0.355	NA	NA	0.526	NA	0.509	NA	0.713	NA	NA	NA	NA	NA	NA	NA	0.619
0.561	NA	NA	0.393	NA	NA	0.36	NA	0.505	NA	0.728	NA	NA	NA	NA	NA	NA	NA	0.49
0.494	NA	NA	0.644	NA	NA	0.366	NA	0.494	NA	0.751	NA	NA	NA	NA	NA	NA	NA	0.489
0.545	NA	NA	0.219	NA	NA	0.432	NA	0.543	NA	0.678	NA	NA	NA	NA	NA	NA	NA	0.51
0.592	NA	NA	0.32	NA	NA	0.616	NA	0.592	NA	0.486	NA	NA	NA	NA	NA	NA	NA	0.558
0.68	NA	NA	0.344	NA	NA	0.554	NA	0.578	NA	0.458	NA	NA	NA	NA	NA	NA	NA	0.566
1.009	NA	NA	0.334	NA	NA	0.367	NA	0.853	NA	0.446	NA	NA	NA	NA	NA	NA	NA	0.765
1.193	NA	NA	0.286	NA	NA	0.449	NA	0.828	NA	0.575	NA	NA	NA	NA	NA	NA	NA	0.812
1.167	NA	NA	0.291	NA	NA	0.494	NA	0.744	NA	1.218	NA	NA	NA	NA	NA	NA	NA	0.745
0.884	NA	NA	0.429	NA	NA	0.549	NA	0.52	NA	0.619	NA	NA	NA	NA	NA	NA	NA	0.706
0.651	NA	NA	0.658	NA	NA	0.539	NA	0.488	NA	0.695	NA	NA	NA	NA	NA	NA	NA	0.619
0.531	NA	NA	0.163	NA	NA	0.56	NA	0.532	NA	0.804	NA	NA	NA	NA	NA	NA	NA	0.513
0.538	NA	NA	0.386	NA	NA	0.545	NA	0.591	NA	0.756	NA	NA	NA	NA	NA	NA	NA	0.506
0.497	NA	NA	0.347	NA	NA	0.552	NA	0.553	NA	0.733	NA	NA	NA	NA	NA	NA	NA	0.648
0.461	NA	NA	0.385	NA	NA	0.696	NA	0.41	NA	0.659	NA	NA	NA	NA	NA	NA	NA	0.896
0.371	NA	NA	0.39	NA	NA	0.652	NA	0.46	NA	0.666	NA	NA	NA	NA	NA	NA	NA	0.739
0.336	NA	NA	0.28	NA	NA	0.646	NA	0.631	NA	0.613	NA	NA	NA	NA	NA	NA	NA	0.681
0.458	NA	NA	0.273	NA	NA	0.496	NA	0.793	NA	0.631	NA	NA	NA	NA	NA	NA	NA	0.57
0.596	NA	NA	0.386	NA	NA	0.434	NA	0.809	NA	0.44	NA	NA	NA	NA	NA	NA	NA	0.681
0.699	NA	NA	0.504	NA	NA	0.484	NA	0.593	NA	0.376	NA	NA	NA	NA	NA	NA	NA	0.792
0.702	NA	NA	0.183	NA	NA	0.673	NA	0.457	NA	0.451	NA	NA	NA	NA	NA	NA	NA	0.952
0.865	NA	NA	0.385	NA	NA	0.439	NA	0.527	NA	0.873	NA	NA	NA	NA	NA	NA	NA	0.919
0.775	NA	NA	0.311	NA	NA	0.455	NA	0.54	NA	0.833	NA	NA	NA	NA	NA	NA	NA	0.657
0.562	NA	NA	0.27	NA	NA	0.467	NA	0.458	NA	0.72	NA	NA	NA	NA	NA	NA	NA	0.512
0.469	NA	NA	0.404	NA	NA	0.557	NA	0.402	NA	0.748	NA	NA	NA	NA	NA	NA	NA	0.378
0.472	NA	NA	0.414	NA	NA	0.604	NA	0.459	NA	0.731	NA	NA	NA	NA	NA	NA	NA	0.354
0.522	NA	NA	0.302	NA	NA	0.444	NA	0.544	NA	0.726	NA	NA	NA	NA	NA	NA	NA	0.706
0.596	NA	NA	0.328	NA	NA	0.294	NA	0.895	NA	0.667	NA	NA	NA	NA	NA	NA	NA	1.016
0.571	NA	NA	0.452	NA	NA	0.365	NA	0.486	NA	0.58	NA	NA	NA	NA	NA	NA	NA	0.872
0.561	NA	NA	0.542	NA	NA	0.437	NA	0.369	NA	0.607	NA	NA	NA	NA	NA	NA	NA	0.706
0.548	NA	NA	0	NA	NA	0.613	NA	0.431	NA	0.563	NA	NA	NA	NA	NA	NA	NA	0.754
0.97	NA	NA	0.062	NA	NA	0.544	NA	0.373	NA	0.457	NA	NA	NA	NA	NA	NA	NA	0.792
1.783	NA	NA	0.271	NA	NA	0.492	NA	0.369	NA	0.439	NA	NA	NA	NA	NA	NA	NA	0.736
1.311	NA	NA	0.432	NA	NA	0.462	NA	0.433	NA	0.606	NA	NA	NA	NA	NA	NA	NA	0.705
1.223	NA	NA	0.394	NA	NA	0.482	NA	0.434	NA	0.827	NA	NA	NA	NA	NA	NA	NA	0.53
1.075	NA	NA	0.381	NA	NA	0.678	NA	0.443	NA	0.796	NA	NA	NA	NA	NA	NA	NA	0.703
0.756	NA	NA	0.373	NA	NA	0.86	NA	0.582	NA	0.749	NA	NA	NA	NA	NA	NA	NA	0.555
0.614	NA	NA	0.414	NA	NA	0.676	NA	0.465	NA	0.674	NA	NA	NA	NA	NA	NA	NA	0.52
0.6	NA	NA	0.359	NA	NA	0.48	NA	0.752	NA	0.72	NA	NA	NA	NA	NA	NA	NA	0.21
0.475	NA	NA	0.39	NA	NA	0.393	NA	0.647	NA	0.619	NA	NA	NA	NA	NA	NA	NA	0.305
0.392	NA	NA	0.477	NA	NA	0.563	NA	0.366	NA	0.673	NA	NA	NA	NA	NA	NA	NA	0.902
0.265	NA	NA	0.131	NA	NA	0.713	NA	0.222	NA	0.541	NA	NA	NA	NA	NA	NA	NA	1.046
0.279	NA	NA	0.107	NA	NA	0.625	NA	0.609	NA	0.49	NA	NA	NA	NA	NA	NA	NA	0.677
0.804	NA	NA	0.145	NA	NA	0.633	NA	0.303	NA	0.514	NA	NA	NA	NA	NA	NA	NA	0.412
0.73	NA	NA	0.247	NA	NA	0.605	NA	0.273	NA	0.861	NA	NA	NA	NA	NA	NA	NA	0.604
0.781	NA	NA	0.355	NA	NA	0.523	NA	0.445	NA	0.613	NA	NA	NA	NA	NA	NA	NA	0.793
0.586	NA	NA	0.575	NA	NA	0.498	NA	0.464	NA	0.803	NA	NA	NA	NA	NA	NA	NA	0.641
0.432	NA	NA	0.472	NA	NA	0.491	NA	0.544	NA	0.844	NA	NA	NA	NA	NA	NA	NA	0.628
0.442	NA	NA	0.313	NA	NA	0.341	NA	0.498	NA	0.803	NA	NA	NA	NA	NA	NA	NA	0.583
0.49	NA	NA	0.278	NA	NA	0.326	NA	0.595	NA	0.658	NA	NA	NA	NA	NA	NA	NA	0.72
0.564	NA	NA	0.314	NA	NA	0.458	NA	0.228	NA	0.762	NA	NA	NA	NA	NA	NA	NA	0.73
0.535	NA	NA	0.388	NA	NA	0.489	NA	0.425	NA	0.852	NA	NA	NA	NA	NA	NA	NA	0.686
0.524	NA	NA	0.546	NA	NA	0.515	NA	0.617	NA	0.554	NA	NA	NA	NA	NA	NA	NA	0.582
0.632	NA	NA	0.134	NA	NA	0.509	NA	0.629	NA	0.508	NA	NA	NA	NA	NA	NA	NA	0.511
1.137	NA	NA	0.051	NA	NA	0.452	NA	0.645	NA	0.721	NA	NA	NA	NA	NA	NA	NA	0.699
1.502	NA	NA	0.061	NA	NA	0.564	NA	0.413	NA	0.949	NA	NA	NA	NA	NA	NA	NA	0.907
1.431	NA	NA	0.194	NA	NA	0.666	NA	0.794	NA	0.616	NA	NA	NA	NA	NA	NA	NA	0.505
1.191	NA	NA	0.178	NA	NA	0.732	NA	0.648	NA	0.733	NA	NA	NA	NA	NA	NA	NA	0.643
0.86	NA	NA	0.333	NA	NA	0.499	NA	0.515	NA	0.809	NA	NA	NA	NA	NA	NA	NA	0.662
0.635	NA	NA	0.48	NA	NA	0.38	NA	0.504	NA	0.833	NA	NA	NA	NA	NA	NA	NA	0.689
0.575	NA	NA	0.4	NA	NA	0.349	NA	0.484	NA	0.954	NA	NA	NA	NA	NA	NA	NA	0.809
0.493	NA	NA	0.274	NA	NA	0.489	NA	0.505	NA	0.947	NA	NA	NA	NA	NA	NA	NA	0.948
0.433	NA	NA	0.241	NA	NA	0.554	NA	0.512	NA	0.611	NA	NA	NA	NA	NA	NA	NA	0.959
0.402	NA	NA	0.303	NA	NA	0.583	NA	0.491	NA	0.565	NA	NA	NA	NA	NA	NA	NA	0.904
0.647	NA	NA	0.454	NA	NA	0.431	NA	0.543	NA	0.795	NA	NA	NA	NA	NA	NA	NA	0.511
0.694	NA	NA	0.687	NA	NA	0.727	NA	0.71	NA	1.019	NA	NA	NA	NA	NA	NA	NA	0.556
0.715	NA	NA	0.094	NA	NA	0.646	NA	0.845	NA	0.608	NA	NA	NA	NA	NA	NA	NA	0.551
0.595	NA	NA	0	NA	NA	0.526	NA	0.546	NA	0.705	NA	NA	NA	NA	NA	NA	NA	0.654
0.541	NA	NA	0.064	NA	NA	0.38	NA	0.625	NA	0.686	NA	NA	NA	NA	NA	NA	NA	0.782
0.484	NA	NA	0.225	NA	NA	0.393	NA	0.47	NA	1.011	NA	NA	NA	NA	NA	NA	NA	0.893
0.488	NA	NA	0.228	NA	NA	0.392	NA	0.49	NA	0.626	NA	NA	NA	NA	NA	NA	NA	0.715
0.508	NA	NA	0.366	NA	NA	0.398	NA	0.505	NA	0.49	NA	NA	NA	NA	NA	NA	NA	0.581
0.512	NA	NA	0.449	NA	NA	0.387	NA	0.681	NA	0.578	NA	NA	NA	NA	NA	NA	NA	0.555
0.489	NA	NA	0.409	NA	NA	0.418	NA	0.719	NA	1.081	NA	NA	NA	NA	NA	NA	NA	0.488
0.737	NA	NA	0.301	NA	NA	0.623	NA	0.777	NA	0.582	NA	NA	NA	NA	NA	NA	NA	0.531
0.946	NA	NA	0.257	NA	NA	0.612	NA	0.913	NA	0.686	NA	NA	NA	NA	NA	NA	NA	0.792
1.513	NA	NA	0.282	NA	NA	0.503	NA	0.565	NA	0.736	NA	NA	NA	NA	NA	NA	NA	0.854
1.439	NA	NA	0.439	NA	NA	0.383	NA	0.563	NA	0.491	NA	NA	NA	NA	NA	NA	NA	0.612
1.011	NA	NA	0.532	NA	NA	0.362	NA	0.509	NA	0.511	NA	NA	NA	NA	NA	NA	NA	0.389
0.649	NA	NA	0.079	NA	NA	0.458	NA	0.452	NA	1.502	NA	NA	NA	NA	NA	NA	NA	0.444
0.459	NA	NA	0.081	NA	NA	0.61	NA	0.534	NA	0.675	NA	NA	NA	NA	NA	NA	NA	0.4
0.458	NA	NA	0.314	NA	NA	0.755	NA	0.582	NA	1.082	NA	NA	NA	NA	NA	NA	NA	0.434
0.482	NA	NA	0.535	NA	NA	0.573	NA	0.631	NA	1.141	NA	NA	NA	NA	NA	NA	NA	0.446
0.45	NA	NA	0.51	NA	NA	0.453	NA	0.852	NA	1.083	NA	NA	NA	NA	NA	NA	NA	0.475
0.539	NA	NA	0.47	NA	NA	0.375	NA	0.945	NA	0.926	NA	NA	NA	NA	NA	NA	NA	0.461
0.547	NA	NA	0.436	NA	NA	0.445	NA	0.458	NA	1.041	NA	NA	NA	NA	NA	NA	NA	0.515
0.568	NA	NA	0.466	NA	NA	0.42	NA	0.362	NA	1.027	NA	NA	NA	NA	NA	NA	NA	0.468
0.594	NA	NA	0.327	NA	NA	0.534	NA	0.414	NA	0.981	NA	NA	NA	NA	NA	NA	NA	0.452
0.757	NA	NA	0.309	NA	NA	0.472	NA	0.404	NA	0.845	NA	NA	NA	NA	NA	NA	NA	0.369
0.664	NA	NA	0.303	NA	NA	0.748	NA	0.474	NA	0.831	NA	NA	NA	NA	NA	NA	NA	0.508
0.631	NA	NA	0.394	NA	NA	0.584	NA	0.538	NA	1.053	NA	NA	NA	NA	NA	NA	NA	0.436
0.544	NA	NA	0.441	NA	NA	0.556	NA	0.605	NA	0.739	NA	NA	NA	NA	NA	NA	NA	0.261
0.511	NA	NA	0.357	NA	NA	0.456	NA	0.808	NA	0.747	NA	NA	NA	NA	NA	NA	NA	0.313
0.571	NA	NA	0.216	NA	NA	0.405	NA	0.755	NA	0.807	NA	NA	NA	NA	NA	NA	NA	0.298
0.761	NA	NA	0.2	NA	NA	0.607	NA	0.547	NA	0.708	NA	NA	NA	NA	NA	NA	NA	0.455
0.946	NA	NA	0.35	NA	NA	0.65	NA	0.626	NA	0.634	NA	NA	NA	NA	NA	NA	NA	0.611
1.09	NA	NA	0.566	NA	NA	0.497	NA	0.47	NA	0.992	NA	NA	NA	NA	NA	NA	NA	0.775
1.117	NA	NA	0.363	NA	NA	0.405	NA	0.427	NA	0.809	NA	NA	NA	NA	NA	NA	NA	0.388
1.099	NA	NA	0.349	NA	NA	0.342	NA	0.512	NA	0.686	NA	NA	NA	NA	NA	NA	NA	0.346
0.761	NA	NA	0.512	NA	NA	0.511	NA	0.517	NA	0.688	NA	NA	NA	NA	NA	NA	NA	0.439
0.569	NA	NA	0.309	NA	NA	0.709	NA	0.677	NA	0.605	NA	NA	NA	NA	NA	NA	NA	0.4
0.414	NA	NA	0.303	NA	NA	0.786	NA	0.768	NA	0.552	NA	NA	NA	NA	NA	NA	NA	0.446
0.519	NA	NA	0.383	NA	NA	0.747	NA	0.886	NA	0.926	NA	NA	NA	NA	NA	NA	NA	0.461
0.5	NA	NA	0.411	NA	NA	0.656	NA	0.291	NA	0.787	NA	NA	NA	NA	NA	NA	NA	0.504
0.482	NA	NA	0.437	NA	NA	0.576	NA	0.259	NA	0.697	NA	NA	NA	NA	NA	NA	NA	0.441
0.761	NA	NA	0.458	NA	NA	0.515	NA	0.248	NA	0.637	NA	NA	NA	NA	NA	NA	NA	0.412
0.74	NA	NA	0.443	NA	NA	0.624	NA	0.341	NA	0.627	NA	NA	NA	NA	NA	NA	NA	0.434
0.823	NA	NA	0.426	NA	NA	0.665	NA	0.359	NA	0.633	NA	NA	NA	NA	NA	NA	NA	0.372
0.726	NA	NA	0.442	NA	NA	0.521	NA	0.371	NA	0.617	NA	NA	NA	NA	NA	NA	NA	0.384
0.717	NA	NA	0.395	NA	NA	0.684	NA	0.426	NA	0.755	NA	NA	NA	NA	NA	NA	NA	0.378
0.547	NA	NA	0.572	NA	NA	0.512	NA	0.607	NA	0.732	NA	NA	NA	NA	NA	NA	NA	0.447
0.582	NA	NA	0.358	NA	NA	0.392	NA	0.736	NA	0.604	NA	NA	NA	NA	NA	NA	NA	0.328
0.719	NA	NA	0.581	NA	NA	0.27	NA	0.815	NA	0.698	NA	NA	NA	NA	NA	NA	NA	0.292
1.031	NA	NA	0.394	NA	NA	0.372	NA	0.736	NA	0.72	NA	NA	NA	NA	NA	NA	NA	0.452
1.311	NA	NA	0.303	NA	NA	0.714	NA	0.534	NA	0.777	NA	NA	NA	NA	NA	NA	NA	0.457
1.373	NA	NA	0.3	NA	NA	0.612	NA	0.522	NA	0.492	NA	NA	NA	NA	NA	NA	NA	0.38
1.452	NA	NA	0.433	NA	NA	0.539	NA	0.545	NA	0.445	NA	NA	NA	NA	NA	NA	NA	0.402
0.949	NA	NA	0.515	NA	NA	0.59	NA	0.704	NA	0.587	NA	NA	NA	NA	NA	NA	NA	0.438
0.914	NA	NA	0.592	NA	NA	0.577	NA	0.754	NA	0.696	NA	NA	NA	NA	NA	NA	NA	0.443
0.714	NA	NA	0.593	NA	NA	0.603	NA	0.73	NA	0.652	NA	NA	NA	NA	NA	NA	NA	0.496
0.487	NA	NA	0.523	NA	NA	0.537	NA	0.715	NA	1.277	NA	NA	NA	NA	NA	NA	NA	0.621
0.426	NA	NA	0.491	NA	NA	0.709	NA	0.338	NA	1.053	NA	NA	NA	NA	NA	NA	NA	0.618
0.524	NA	NA	0.812	NA	NA	0.728	NA	0.236	NA	1.109	NA	NA	NA	NA	NA	NA	NA	0.505
0.523	NA	NA	0.713	NA	NA	0.56	NA	0.201	NA	1.097	NA	NA	NA	NA	NA	NA	NA	0.372
0.572	NA	NA	0.685	NA	NA	0.442	NA	0.204	NA	1.256	NA	NA	NA	NA	NA	NA	NA	0.391
0.769	NA	NA	0.433	NA	NA	0.453	NA	0.233	NA	1.119	NA	NA	NA	NA	NA	NA	NA	0.489
0.81	NA	NA	0.521	NA	NA	0.541	NA	0.274	NA	1.197	NA	NA	NA	NA	NA	NA	NA	0.643
0.681	NA	NA	0.544	NA	NA	0.457	NA	0.439	NA	0.808	NA	NA	NA	NA	NA	NA	NA	0.49
1.029	NA	NA	0.39	NA	NA	0.345	NA	0.5	NA	0.622	NA	NA	NA	NA	NA	NA	NA	0.414
1.214	NA	NA	0.389	NA	NA	0.482	NA	0.586	NA	0.424	NA	NA	NA	NA	NA	NA	NA	0.469
1.505	NA	NA	0.425	NA	NA	0.454	NA	0.59	NA	0.511	NA	NA	NA	NA	NA	NA	NA	0.567
1.65	NA	NA	0.438	NA	NA	0.594	NA	0.53	NA	0.802	NA	NA	NA	NA	NA	NA	NA	0.539
1.607	NA	NA	0.525	NA	NA	0.644	NA	0.576	NA	0.898	NA	NA	NA	NA	NA	NA	NA	0.325
1.532	NA	NA	0.561	NA	NA	0.555	NA	0.548	NA	0.662	NA	NA	NA	NA	NA	NA	NA	0.524
1.285	NA	NA	0.555	NA	NA	0.528	NA	0.511	NA	0.642	NA	NA	NA	NA	NA	NA	NA	0.492
0.922	NA	NA	0.55	NA	NA	0.81	NA	0.522	NA	0.754	NA	NA	NA	NA	NA	NA	NA	0.417
0.838	NA	NA	0.85	NA	NA	0.945	NA	0.755	NA	0.74	NA	NA	NA	NA	NA	NA	NA	0.416
0.631	NA	NA	0.647	NA	NA	0.911	NA	0.795	NA	0.741	NA	NA	NA	NA	NA	NA	NA	0.432
0.565	NA	NA	0.703	NA	NA	0.731	NA	0.888	NA	1.027	NA	NA	NA	NA	NA	NA	NA	0.538
0.431	NA	NA	0.659	NA	NA	0.677	NA	0.235	NA	1.212	NA	NA	NA	NA	NA	NA	NA	0.488
0.462	NA	NA	0.567	NA	NA	0.701	NA	0.189	NA	1.128	NA	NA	NA	NA	NA	NA	NA	0.505
0.559	NA	NA	0.51	NA	NA	0.696	NA	0.161	NA	1.223	NA	NA	NA	NA	NA	NA	NA	0.576
0.779	NA	NA	0.611	NA	NA	0.651	NA	0.206	NA	1.469	NA	NA	NA	NA	NA	NA	NA	0.56
1.216	NA	NA	0.577	NA	NA	0.568	NA	0.25	NA	1.444	NA	NA	NA	NA	NA	NA	NA	0.455
1.809	NA	NA	0.504	NA	NA	0.462	NA	0.347	NA	1.324	NA	NA	NA	NA	NA	NA	NA	0.475
1.867	NA	NA	0.504	NA	NA	0.434	NA	0.49	NA	1.25	NA	NA	NA	NA	NA	NA	NA	0.497
1.706	NA	NA	0.541	NA	NA	0.571	NA	0.477	NA	0.684	NA	NA	NA	NA	NA	NA	NA	0.574
1.394	NA	NA	0.703	NA	NA	0.727	NA	0.512	NA	0.729	NA	NA	NA	NA	NA	NA	NA	0.601
1.242	NA	NA	0.744	NA	NA	0.701	NA	0.569	NA	0.746	NA	NA	NA	NA	NA	NA	NA	0.593
1.086	NA	NA	0.626	NA	NA	0.753	NA	0.694	NA	0.636	NA	NA	NA	NA	NA	NA	NA	0.382
0.798	NA	NA	0.95	NA	NA	0.723	NA	0.747	NA	0.646	NA	NA	NA	NA	NA	NA	NA	0.272
0.581	NA	NA	0.575	NA	NA	1.065	NA	0.722	NA	0.87	NA	NA	NA	NA	NA	NA	NA	0.348
0.509	NA	NA	0.745	NA	NA	0.931	NA	0.65	NA	1.015	NA	NA	NA	NA	NA	NA	NA	0.415
0.455	NA	NA	0.901	NA	NA	0.774	NA	0.661	NA	0.846	NA	NA	NA	NA	NA	NA	NA	0.323
1.131	NA	NA	0.694	NA	NA	0.707	NA	0.871	NA	0.812	NA	NA	NA	NA	NA	NA	NA	0.246
1.128	NA	NA	0.635	NA	NA	0.499	NA	0.949	NA	0.662	NA	NA	NA	NA	NA	NA	NA	0.188
1.202	NA	NA	0.604	NA	NA	0.581	NA	0.146	NA	0.882	NA	NA	NA	NA	NA	NA	NA	0.315
1.152	NA	NA	0.725	NA	NA	0.59	NA	0.264	NA	1.038	NA	NA	NA	NA	NA	NA	NA	0.421
1.044	NA	NA	0.647	NA	NA	0.753	NA	0.368	NA	1.015	NA	NA	NA	NA	NA	NA	NA	0.426
1.083	NA	NA	0.559	NA	NA	0.634	NA	0.438	NA	1.116	NA	NA	NA	NA	NA	NA	NA	0.388
0.926	NA	NA	0.592	NA	NA	0.604	NA	0.452	NA	0.995	NA	NA	NA	NA	NA	NA	NA	0.4
0.834	NA	NA	0.81	NA	NA	0.709	NA	0.433	NA	1.127	NA	NA	NA	NA	NA	NA	NA	0.602
1.006	NA	NA	0.641	NA	NA	0.74	NA	0.441	NA	1.324	NA	NA	NA	NA	NA	NA	NA	0.607
0.86	NA	NA	0.91	NA	NA	0.825	NA	0.489	NA	1.089	NA	NA	NA	NA	NA	NA	NA	0.478
0.814	NA	NA	0.673	NA	NA	0.907	NA	0.599	NA	1.015	NA	NA	NA	NA	NA	NA	NA	0.353
0.785	NA	NA	1.08	NA	NA	0.681	NA	0.727	NA	1.51	NA	NA	NA	NA	NA	NA	NA	0.383
0.695	NA	NA	0.852	NA	NA	0.881	NA	0.838	NA	0.549	NA	NA	NA	NA	NA	NA	NA	0.568
0.56	NA	NA	0.854	NA	NA	0.892	NA	0.813	NA	0.513	NA	NA	NA	NA	NA	NA	NA	0.554
0.616	NA	NA	0.743	NA	NA	0.754	NA	0.774	NA	0.694	NA	NA	NA	NA	NA	NA	NA	0.494
0.651	NA	NA	0.709	NA	NA	0.544	NA	1.106	NA	0.66	NA	NA	NA	NA	NA	NA	NA	0.497
0.591	NA	NA	0.532	NA	NA	0.504	NA	0.999	NA	0.64	NA	NA	NA	NA	NA	NA	NA	0.554
0.621	NA	NA	0.645	NA	NA	0.544	NA	0.337	NA	0.836	NA	NA	NA	NA	NA	NA	NA	0.577
0.655	NA	NA	0.578	NA	NA	0.479	NA	0.416	NA	0.886	NA	NA	NA	NA	NA	NA	NA	0.515
0.707	NA	NA	0.092	NA	NA	0.422	NA	0.41	NA	0.76	NA	NA	NA	NA	NA	NA	NA	0.439
0.608	NA	NA	0.016	NA	NA	1.087	NA	0.351	NA	0.644	NA	NA	NA	NA	NA	NA	NA	0.252
0.584	NA	NA	0.468	NA	NA	0.975	NA	0.374	NA	0.685	NA	NA	NA	NA	NA	NA	NA	0.346
0.65	NA	NA	0.598	NA	NA	0.746	NA	0.486	NA	0.936	NA	NA	NA	NA	NA	NA	NA	0.393
0.71	NA	NA	0.437	NA	NA	0.674	NA	0.553	NA	1.38	NA	NA	NA	NA	NA	NA	NA	0.45
0.732	NA	NA	0.228	NA	NA	0.621	NA	0.623	NA	1.565	NA	NA	NA	NA	NA	NA	NA	0.408
0.729	NA	NA	0.303	NA	NA	0.722	NA	0.823	NA	1.266	NA	NA	NA	NA	NA	NA	NA	0.431
0.761	NA	NA	0.487	NA	NA	0.757	NA	0.873	NA	0.88	NA	NA	NA	NA	NA	NA	NA	0.566
0.804	NA	NA	0.599	NA	NA	0.698	NA	0.268	NA	1.11	NA	NA	NA	NA	NA	NA	NA	0.223
0.696	NA	NA	0.556	NA	NA	0.533	NA	0.303	NA	1.413	NA	NA	NA	NA	NA	NA	NA	0.235
0.656	NA	NA	0.252	NA	NA	0.558	NA	0.421	NA	1.023	NA	NA	NA	NA	NA	NA	NA	0.249
0.523	NA	NA	0.453	NA	NA	0.516	NA	0.49	NA	0.816	NA	NA	NA	NA	NA	NA	NA	0.432
0.668	NA	NA	0.587	NA	NA	0.495	NA	0.436	NA	0.568	NA	NA	NA	NA	NA	NA	NA	0.435
0.696	NA	NA	0.537	NA	NA	0.572	NA	0.426	NA	0.466	NA	NA	NA	NA	NA	NA	NA	0.557
0.672	NA	NA	0.204	NA	NA	0.598	NA	0.4	NA	0.658	NA	NA	NA	NA	NA	NA	NA	0.482
0.574	NA	NA	0.378	NA	NA	0.816	NA	0.623	NA	0.715	NA	NA	NA	NA	NA	NA	NA	0.521
0.591	NA	NA	0.574	NA	NA	0.662	NA	0.895	NA	0.733	NA	NA	NA	NA	NA	NA	NA	0.525
0.73	NA	NA	0.604	NA	NA	0.496	NA	1.332	NA	0.705	NA	NA	NA	NA	NA	NA	NA	0.502
0.754	NA	NA	0.259	NA	NA	0.594	NA	0.257	NA	0.753	NA	NA	NA	NA	NA	NA	NA	0.462
0.486	NA	NA	0.468	NA	NA	0.645	NA	0.415	NA	0.708	NA	NA	NA	NA	NA	NA	NA	0.485
0.76	NA	NA	0.519	NA	NA	0.605	NA	0.525	NA	0.665	NA	NA	NA	NA	NA	NA	NA	0.52
0.639	NA	NA	0.582	NA	NA	0.509	NA	0.553	NA	0.647	NA	NA	NA	NA	NA	NA	NA	0.529
0.575	NA	NA	0.317	NA	NA	0.441	NA	0.479	NA	0.959	NA	NA	NA	NA	NA	NA	NA	0.648
0.54	NA	NA	0.281	NA	NA	0.45	NA	0.537	NA	1.322	NA	NA	NA	NA	NA	NA	NA	0.63
0.67	NA	NA	0.468	NA	NA	0.624	NA	0.866	NA	1.312	NA	NA	NA	NA	NA	NA	NA	0.469
0.577	NA	NA	0.617	NA	NA	0.596	NA	0.987	NA	0.976	NA	NA	NA	NA	NA	NA	NA	0.369
0.608	NA	NA	0.58	NA	NA	0.547	NA	0.557	NA	0.697	NA	NA	NA	NA	NA	NA	NA	0.232
0.483	NA	NA	0.284	NA	NA	0.496	NA	0.267	NA	0.5	NA	NA	NA	NA	NA	NA	NA	0.442
0.589	NA	NA	0.311	NA	NA	0.533	NA	0.352	NA	0.612	NA	NA	NA	NA	NA	NA	NA	0.488
0.627	NA	NA	0.453	NA	NA	0.836	NA	0.448	NA	0.603	NA	NA	NA	NA	NA	NA	NA	0.416
0.734	NA	NA	0.603	NA	NA	0.853	NA	0.473	NA	0.776	NA	NA	NA	NA	NA	NA	NA	0.408
0.773	NA	NA	0.693	NA	NA	0.784	NA	0.476	NA	0.871	NA	NA	NA	NA	NA	NA	NA	0.35
0.634	NA	NA	0.297	NA	NA	0.632	NA	0.559	NA	0.891	NA	NA	NA	NA	NA	NA	NA	0.455
0.592	NA	NA	0.343	NA	NA	0.76	NA	1.176	NA	0.795	NA	NA	NA	NA	NA	NA	NA	0.379
0.669	NA	NA	0.504	NA	NA	0.891	NA	0.788	NA	0.644	NA	NA	NA	NA	NA	NA	NA	0.471
0.641	NA	NA	0.72	NA	NA	0.988	NA	0.24	NA	0.64	NA	NA	NA	NA	NA	NA	NA	0.421
0.605	NA	NA	0.452	NA	NA	0.969	NA	0.305	NA	0.542	NA	NA	NA	NA	NA	NA	NA	0.41
0.569	NA	NA	0.44	NA	NA	0.914	NA	0.379	NA	0.633	NA	NA	NA	NA	NA	NA	NA	0.564
0.546	NA	NA	0.535	NA	NA	0.81	NA	0.498	NA	0.935	NA	NA	NA	NA	NA	NA	NA	0.551
0.558	NA	NA	0.584	NA	NA	0.654	NA	0.543	NA	1.124	NA	NA	NA	NA	NA	NA	NA	0.509
0.635	NA	NA	0.462	NA	NA	1.142	NA	0.704	NA	1.042	NA	NA	NA	NA	NA	NA	NA	0.55
0.643	NA	NA	0.489	NA	NA	0.886	NA	1.1	NA	1.2	NA	NA	NA	NA	NA	NA	NA	0.59
0.689	NA	NA	0.431	NA	NA	0.856	NA	1.059	NA	1.361	NA	NA	NA	NA	NA	NA	NA	0.631
0.663	NA	NA	0.424	NA	NA	0.669	NA	0.154	NA	0.978	NA	NA	NA	NA	NA	NA	NA	0.392
0.624	NA	NA	0.288	NA	NA	1.181	NA	0.277	NA	0.5	NA	NA	NA	NA	NA	NA	NA	0.399
0.585	NA	NA	0.479	NA	NA	0.942	NA	0.469	NA	0.594	NA	NA	NA	NA	NA	NA	NA	0.491
0.523	NA	NA	0.362	NA	NA	0.835	NA	0.605	NA	0.738	NA	NA	NA	NA	NA	NA	NA	0.605
0.602	NA	NA	0.4	NA	NA	0.904	NA	0.745	NA	0.9	NA	NA	NA	NA	NA	NA	NA	0.667
0.678	NA	NA	0.443	NA	NA	0.932	NA	0.686	NA	1.042	NA	NA	NA	NA	NA	NA	NA	0.622
0.707	NA	NA	0.41	NA	NA	0.606	NA	0.67	NA	0.853	NA	NA	NA	NA	NA	NA	NA	0.502
0.646	NA	NA	0.328	NA	NA	0.657	NA	0.306	NA	0.812	NA	NA	NA	NA	NA	NA	NA	0.436
0.691	NA	NA	0.449	NA	NA	0.83	NA	0.401	NA	0.648	NA	NA	NA	NA	NA	NA	NA	0.407
0.776	NA	NA	0.402	NA	NA	0.911	NA	0.478	NA	0.647	NA	NA	NA	NA	NA	NA	NA	0.375
0.992	NA	NA	0.31	NA	NA	0.888	NA	0.545	NA	0.541	NA	NA	NA	NA	NA	NA	NA	0.481
0.531	NA	NA	0.27	NA	NA	0.798	NA	0.511	NA	0.666	NA	NA	NA	NA	NA	NA	NA	0.641
0.432	NA	NA	0.365	NA	NA	0.883	NA	0.578	NA	0.829	NA	NA	NA	NA	NA	NA	NA	0.442
0.421	NA	NA	0.246	NA	NA	0.659	NA	0.115	NA	0.779	NA	NA	NA	NA	NA	NA	NA	0.344
0.458	NA	NA	0.196	NA	NA	0.882	NA	0.114	NA	0.842	NA	NA	NA	NA	NA	NA	NA	0.306
0.572	NA	NA	0.324	NA	NA	0.831	NA	0.171	NA	1.158	NA	NA	NA	NA	NA	NA	NA	0.492
0.689	NA	NA	0.248	NA	NA	0.878	NA	0.336	NA	1.25	NA	NA	NA	NA	NA	NA	NA	0.413
0.747	NA	NA	0.104	NA	NA	0.99	NA	0.549	NA	1.057	NA	NA	NA	NA	NA	NA	NA	0.579
0.671	NA	NA	0.151	NA	NA	NA	NA	0.257	NA	0.585	NA	NA	NA	NA	NA	NA	NA	0.586
0.65	NA	NA	0.095	NA	NA	NA	NA	0.166	NA	0.692	NA	NA	NA	NA	NA	NA	NA	0.652
1.144	NA	NA	0.121	NA	NA	NA	NA	0.162	NA	0.852	NA	NA	NA	NA	NA	NA	NA	0.61
1.807	NA	NA	0.241	NA	NA	NA	NA	0.222	NA	0.899	NA	NA	NA	NA	NA	NA	NA	0.618
0.475	NA	NA	0.125	NA	NA	NA	NA	0.407	NA	0.954	NA	NA	NA	NA	NA	NA	NA	0.601
0.401	NA	NA	0	NA	NA	NA	NA	0.555	NA	0.725	NA	NA	NA	NA	NA	NA	NA	0.626
0.422	NA	NA	0.425	NA	NA	NA	NA	0.606	NA	0.745	NA	NA	NA	NA	NA	NA	NA	0.631
0.501	NA	NA	0.553	NA	NA	NA	NA	0.729	NA	0.677	NA	NA	NA	NA	NA	NA	NA	0.507
0.622	NA	NA	0	NA	NA	NA	NA	0.579	NA	0.529	NA	NA	NA	NA	NA	NA	NA	0.368
0.738	NA	NA	0.101	NA	NA	NA	NA	0.402	NA	0.626	NA	NA	NA	NA	NA	NA	NA	0.501
0.7	NA	NA	0.192	NA	NA	NA	NA	0.322	NA	0.895	NA	NA	NA	NA	NA	NA	NA	0.487
0.579	NA	NA	0.108	NA	NA	NA	NA	0.349	NA	0.835	NA	NA	NA	NA	NA	NA	NA	0.509
0.829	NA	NA	0.179	NA	NA	NA	NA	0.494	NA	0.916	NA	NA	NA	NA	NA	NA	NA	0.539
1.767	NA	NA	0.407	NA	NA	NA	NA	0.642	NA	0.954	NA	NA	NA	NA	NA	NA	NA	0.474
2.605	NA	NA	0.363	NA	NA	NA	NA	0.58	NA	1.15	NA	NA	NA	NA	NA	NA	NA	0.363
0.591	NA	NA	0.022	NA	NA	NA	NA	0.577	NA	1.434	NA	NA	NA	NA	NA	NA	NA	0.379
0.531	NA	NA	0.233	NA	NA	NA	NA	0.848	NA	0.692	NA	NA	NA	NA	NA	NA	NA	0.351
0.495	NA	NA	0.217	NA	NA	NA	NA	0.479	NA	0.836	NA	NA	NA	NA	NA	NA	NA	0.502
0.599	NA	NA	0.231	NA	NA	NA	NA	0.367	NA	0.97	NA	NA	NA	NA	NA	NA	NA	0.494
0.575	NA	NA	0.301	NA	NA	NA	NA	0.611	NA	0.822	NA	NA	NA	NA	NA	NA	NA	0.878
0.59	NA	NA	0.313	NA	NA	NA	NA	0.417	NA	0.739	NA	NA	NA	NA	NA	NA	NA	0.897
0.675	NA	NA	0.32	NA	NA	NA	NA	0.37	NA	0.707	NA	NA	NA	NA	NA	NA	NA	0.671
0.693	NA	NA	0.102	NA	NA	NA	NA	0.445	NA	0.606	NA	NA	NA	NA	NA	NA	NA	0.572
0.765	NA	NA	0.436	NA	NA	NA	NA	0.478	NA	0.644	NA	NA	NA	NA	NA	NA	NA	0.479
0.626	NA	NA	0.379	NA	NA	NA	NA	0.481	NA	1.008	NA	NA	NA	NA	NA	NA	NA	0.349
0.746	NA	NA	0.275	NA	NA	NA	NA	0.44	NA	0.941	NA	NA	NA	NA	NA	NA	NA	0.431
1.513	NA	NA	0.25	NA	NA	NA	NA	0.455	NA	0.923	NA	NA	NA	NA	NA	NA	NA	1.189
2.846	NA	NA	0.386	NA	NA	NA	NA	0.454	NA	0.981	NA	NA	NA	NA	NA	NA	NA	0.842
0.41	NA	NA	0.364	NA	NA	NA	NA	0.362	NA	1.175	NA	NA	NA	NA	NA	NA	NA	0.693
0.426	NA	NA	0.44	NA	NA	NA	NA	0.528	NA	1.648	NA	NA	NA	NA	NA	NA	NA	0.592
0.424	NA	NA	0.302	NA	NA	NA	NA	0.274	NA	0.956	NA	NA	NA	NA	NA	NA	NA	0.459
0.561	NA	NA	0.24	NA	NA	NA	NA	0.239	NA	0.827	NA	NA	NA	NA	NA	NA	NA	1.31
0.617	NA	NA	0.294	NA	NA	NA	NA	0.285	NA	0.707	NA	NA	NA	NA	NA	NA	NA	1.211
0.615	NA	NA	0.425	NA	NA	NA	NA	0.384	NA	0.673	NA	NA	NA	NA	NA	NA	NA	0.872
0.517	NA	NA	0.297	NA	NA	NA	NA	0.418	NA	0.636	NA	NA	NA	NA	NA	NA	NA	0.561
0.479	NA	NA	0.591	NA	NA	NA	NA	0.357	NA	1.138	NA	NA	NA	NA	NA	NA	NA	0.551
0.614	NA	NA	0.391	NA	NA	NA	NA	0.465	NA	1.103	NA	NA	NA	NA	NA	NA	NA	1.087
0.738	NA	NA	0.408	NA	NA	NA	NA	0.551	NA	0.96	NA	NA	NA	NA	NA	NA	NA	1.102
0.743	NA	NA	0.544	NA	NA	NA	NA	0.429	NA	1.107	NA	NA	NA	NA	NA	NA	NA	0.782
0.611	NA	NA	0.551	NA	NA	NA	NA	0.237	NA	1.016	NA	NA	NA	NA	NA	NA	NA	0.482
0.855	NA	NA	0.64	NA	NA	NA	NA	0.242	NA	0.677	NA	NA	NA	NA	NA	NA	NA	0.49
1.653	NA	NA	0	NA	NA	NA	NA	0.331	NA	0.447	NA	NA	NA	NA	NA	NA	NA	0.488
0.326	NA	NA	0.601	NA	NA	NA	NA	0.443	NA	0.659	NA	NA	NA	NA	NA	NA	NA	0.347
0.4	NA	NA	0.697	NA	NA	NA	NA	0.519	NA	1.127	NA	NA	NA	NA	NA	NA	NA	0.416
0.472	NA	NA	0.461	NA	NA	NA	NA	0.509	NA	1.471	NA	NA	NA	NA	NA	NA	NA	0.474
0.481	NA	NA	0.337	NA	NA	NA	NA	0.677	NA	1.714	NA	NA	NA	NA	NA	NA	NA	0.677
0.568	NA	NA	0.467	NA	NA	NA	NA	0.695	NA	0.845	NA	NA	NA	NA	NA	NA	NA	0.685
0.518	NA	NA	0.568	NA	NA	NA	NA	0.281	NA	1.406	NA	NA	NA	NA	NA	NA	NA	0.621
0.515	NA	NA	0.597	NA	NA	NA	NA	0.428	NA	1.635	NA	NA	NA	NA	NA	NA	NA	0.473
0.521	NA	NA	0.149	NA	NA	NA	NA	0.468	NA	0.984	NA	NA	NA	NA	NA	NA	NA	0.493
0.519	NA	NA	0.65	NA	NA	NA	NA	0.508	NA	0.964	NA	NA	NA	NA	NA	NA	NA	0.65
0.551	NA	NA	0.645	NA	NA	NA	NA	0.585	NA	1.15	NA	NA	NA	NA	NA	NA	NA	0.534
0.718	NA	NA	0.346	NA	NA	NA	NA	0.595	NA	1.083	NA	NA	NA	NA	NA	NA	NA	0.55
0.651	NA	NA	0.412	NA	NA	NA	NA	0.724	NA	0.96	NA	NA	NA	NA	NA	NA	NA	0.526
0.561	NA	NA	0.331	NA	NA	NA	NA	0.807	NA	0.94	NA	NA	NA	NA	NA	NA	NA	0.484
0.986	NA	NA	0.359	NA	NA	NA	NA	0.828	NA	1.108	NA	NA	NA	NA	NA	NA	NA	0.47
[truncated: 6,604 more rows]
