# Supplementary material for: Diffusion weighted imaging in patients with rectal cancer: Comparison between Gaussian and non-Gaussian models
Source: PLoS One. 2017 Sep 1;12(9):e0184197. doi: 10.1371/journal.pone.0184197 (PMC5593499; doi:10.1371/journal.pone.0184197)
Supplement: S1 Dataset — The derived DWI parameters from the four examined models and the statistical analysis results are provided in csv format. (ZIP) [file pone.0184197.s001.zip › PLOS_data/dataPLOS_TABLE3_Dkurtosis.csv]

P1	P2	P3	P4	P5	P6	P7	P8	P9	P10	P11	P12	P13	P14	P15	P16	P17	P18	P19
2.701	1.141	0.881	0.873	1.64	1.453	1.735	2.018	2.041	1.426	0.068	1.001	0.743	0.655	1.946	1.636	3.742	1.253	1.255
2.506	2.706	1.727	1.702	1.517	1.747	2.006	2.241	4	1.39	0	0.58	1.387	1.422	2.259	2.099	2.288	0.696	1.266
2.467	3.354	1.47	3.214	2.131	1.937	2.186	0.581	4	1.147	0.059	0.859	1.825	2.155	1.975	2.456	2.114	0.556	1.095
2.461	3.543	1.826	0.143	2.207	2.21	1.391	0.986	4	1.297	0.284	1.701	1.925	2.397	1.647	2.06	3.147	1.953	1.134
1.835	3.371	2.096	0.546	2.024	2.471	1.981	1.274	0.951	1.529	0.523	2.617	1.701	1.808	1.285	1.501	2.67	1.317	1.375
1.692	1.627	1.596	1.306	1.52	1.313	2.306	1.75	0.73	1.14	0.51	0.543	1.365	1.449	0.732	1.663	1.986	1.593	1.537
1.921	2.241	1.855	2.535	1.904	1.568	2.373	0.482	0.796	0.663	0.307	0.706	0.979	0.997	1.003	1.687	1.262	1.276	0.926
1.91	2.593	2.002	0	1.868	1.759	2.387	0.716	1.151	0.668	0.218	0.752	1.337	1.122	1.714	1.715	1.137	1.729	1.419
1.695	2.735	1.511	0.056	1.538	1.941	0.795	1.002	1.704	0.784	0.219	0.906	1.761	1.749	2.249	1.643	1.332	1.146	1.376
1.379	2.764	1.424	0.373	0.917	1.912	1.772	1.318	2.3	0.884	0.244	1.533	1.985	1.992	2.098	0.928	0.878	0.468	1.18
2.216	1.555	1.343	1.289	0.832	1.786	2.625	1.794	3.224	0.703	0.389	2.642	1.61	2.098	1.93	1.437	0.502	0.434	1.283
1.354	1.447	1.404	2.344	1.426	1.825	3.38	1.021	4	0.707	0.605	0.487	1.562	1.494	1.623	1.521	0.533	0.474	1.649
1.055	1.566	0.853	0.231	1.662	2.033	3.571	0.855	3.317	1.003	0.579	0.69	1.682	1.065	1.617	1.34	1.208	0.436	1.779
0.957	1.802	0.983	0.125	1.326	1.376	1.526	0.59	1.976	1.442	1.023	1.245	1.92	1.178	2.01	1.253	2.796	0.5	1.862
1.153	2.061	1.445	0.351	0.771	1.625	1.098	0.616	0.778	1.908	0.993	1.742	0.473	1.298	1.157	1.373	0.843	0.988	2.032
1.499	1.697	0.849	1.279	1.95	1.596	1.363	1.037	0.419	1.829	0.663	2.361	1.706	1.449	1.106	1.589	0.183	1.272	2.025
1.951	2.07	0.712	2.409	1.694	1.468	1.381	1.297	0.59	1.483	0.453	0.666	1.667	1.896	0.928	1.076	0.017	0.826	0.55
2.36	2.189	0.348	0.584	1.427	1.554	0.988	1.568	1.833	0.654	0.434	1.015	1.454	1.633	1.063	1.489	4	0.849	0.643
2.644	2.192	1.557	0.233	0.941	1.473	0.055	0.861	3.294	0.451	0.522	1.464	1.359	1.412	1.608	1.45	2.919	0.339	1.562
2.586	3	1.931	0.386	0.633	1.425	0.402	0.708	2.309	0.465	0.566	1.793	1.527	1.132	1.934	1.267	1.157	0.211	1.874
2.21	2.948	2.021	1.132	0.888	1.806	1.041	0.831	0.927	0.787	0.672	1.29	1.884	1.005	1.756	1.233	1.202	0.47	1.673
1.848	2.566	1.866	2.474	1.114	2.702	1.916	1.247	0.667	0.698	0.788	0.763	1.854	1.136	1.436	1.476	0.498	1.446	1.559
3.033	1.4	1.581	0.894	0.894	3.28	2.826	1.518	0.839	0.48	0.642	0.615	1.435	1.609	1.079	1.669	0.327	1.42	1.691
2.776	1.581	1.029	0.22	0.708	1.314	3.924	1.179	1.132	0.609	0.39	0.752	1.147	1.423	1.322	1.843	0.318	1.291	2.2
1.807	1.528	0.639	0.391	1.405	1.46	1.799	1.075	1.265	0.927	0.488	2.351	1.202	1.431	1.709	1.717	4	1.22	1.866
1.06	1.349	0.835	1.23	1.156	1.242	1.14	1.224	2.426	1.229	0.642	0.645	1.593	1.513	2.453	1.443	1.91	1.425	1.955
0.842	1.292	0.42	2.598	1.108	1.089	1.166	1.504	3.081	1.46	0.618	0.726	1.184	1.357	3.764	1.228	0.896	3.007	1.684
1.184	1.594	1.233	2.609	0.999	1.15	0.783	1.767	2.597	1.536	1.221	1.009	1.293	1.569	0.65	1.213	0.646	2.824	1.695
1.722	1.915	2.015	1.107	0.974	1.453	0.774	1.684	1.708	1.29	0.947	1.216	1.23	1.562	0.701	1.525	0.567	3.126	1.832
1.825	2.076	2.303	0.264	0.95	1.362	1.114	1.043	1.022	0.896	0.649	0.947	1.244	1.051	0.829	1.847	4	0.226	2.082
1.986	2.232	2.191	0.437	0.976	1.585	1.271	1.367	0.437	0.725	0.528	1.951	1.412	1.233	1.001	0.666	4	0.274	1.997
2.229	2.448	1.688	1.536	0.814	1.918	0.615	1.715	0.434	0.854	0.624	1.739	1.567	1.721	1.293	0.865	2.838	0.445	1.236
2.346	0.348	1.127	2.947	1.333	2.57	0.483	2.012	0.801	1.045	1.092	1.559	1.563	1.844	1.534	1.274	1.579	0.486	0.661
2.456	1.207	1.058	2.615	1.409	1.04	0.793	2.094	2.116	0.843	1.736	0.883	1.574	1.968	1.789	1.542	0.855	0.382	0.426
2.521	1.462	1.231	0.494	1.214	0.889	1.286	1.375	3.856	0.638	1.584	0.93	1.546	1.281	1.328	1.772	1.001	0.174	0.871
2.38	1.814	0.889	0.757	0.964	1.257	1.959	0.835	3.908	0.679	1.125	1.185	1.301	1.033	0.7	0.516	1.013	0.243	2.114
2.309	2.179	2.556	1.951	0.918	1.681	2.944	1.232	2.492	0.895	0.91	1.055	1.143	0.982	0.818	0.823	4	0.559	2.621
2.045	0.371	2.486	3.248	0.983	1.564	0.412	1.744	1.125	1.082	0.653	1.889	1.603	1.399	0.894	1.135	4	0.703	2.15
1.548	0.647	2.32	2.514	1.197	1.391	0.648	2.254	1.039	1.226	0.615	1.906	1.379	1.659	1.357	1.301	2.5	0.853	1.952
1.412	0.769	2.189	0.694	1.335	1.671	0.95	2.276	1.488	2.012	0.731	1.609	1.439	1.626	1.923	1.318	1.344	0.646	1.945
1.594	0.917	1.891	1.093	1.169	1.905	0.351	1.784	1.956	2.199	0.802	1.327	1.105	1.42	3.194	1.214	0.609	0.679	2.403
1.592	1.22	1.559	2.28	1.516	2.405	0.355	0.764	1.985	2.235	1.196	0.523	1.149	1.191	1.883	1.203	1.249	1.344	1.458
1.303	0.38	1.189	2.991	1.26	2.058	0.595	1.089	1.711	1.117	1.036	0.65	1.394	1.045	0.927	1.349	1.799	1.933	0.933
1.258	0.638	1.44	2.273	0.815	1.556	0.869	1.718	1.673	0.903	1.143	0.916	1.404	0.948	0.772	1.326	2.122	1.647	0.481
1.41	0.657	1.528	0.875	1.017	1.435	0.387	2.155	1.293	0.901	1.16	0.879	1.026	0.789	0.854	1.29	3.086	0.99	0.662
1.754	0.681	2.215	1.298	1.887	1.382	0.575	2.393	1.789	0.98	0.722	1.005	1.142	0.802	1.32	1.429	2.252	0.692	1.305
2.071	0.796	1.848	2.085	1.382	1.366	0.958	0.866	1.731	1.172	0.493	1.483	1.37	1.124	1.981	1.559	1.19	1.058	1.661
2.373	0.308	1.672	2.175	0.89	1.097	1.362	1.137	1.301	0.991	0.479	2.193	1.426	1.553	0.736	1.379	0.468	1.892	1.636
2.508	0.649	1.678	1.071	0.581	1.058	2.006	1.393	0.825	0.815	0.718	2.539	1.119	1.664	0.95	1.33	0.278	2.897	1.74
2.125	1.258	1.807	1.27	0.6	1.427	0.217	1.309	0.454	0.961	2.102	2.349	1.138	1.516	1.098	1.494	0.324	2.908	1.722
1.696	1.533	1.574	1.716	1.193	1.759	0.101	1.287	0.449	1.138	3.298	1.646	1.167	1.183	1.506	2.007	1.324	1.986	1.493
1.204	1.6	1.421	1.785	1.381	2.311	0.151	1.601	0.889	1.37	2.702	0.971	1.207	1.219	2.299	1.396	2.353	0.851	1.305
0.974	1.64	1.198	1.069	1.422	2.757	0.175	0.767	1.194	1.632	1.579	1.021	1.217	1.106	3.413	1.752	2.521	0.309	0.955
1.63	1.117	1.387	1.2	1.54	1.899	0.218	0.909	1.357	1.978	1.114	0.948	1.305	0.986	0.844	2.313	0.774	0.216	0.8
2.008	1.513	1.175	1.647	2.183	1.833	0.362	1.093	1.287	1.513	1.027	0.78	1.277	0.867	1.142	2.521	0.428	0.299	1.503
1.671	1.695	1.483	1.619	2.092	1.704	1.154	1.288	1.314	1.298	0.807	1.183	1.351	0.861	1.97	0.797	0.565	2.74	3.414
1.126	1.727	0.805	1.845	1.81	1.449	1.754	1.327	1.565	1.392	0.736	2.039	1.198	0.909	2.082	0.915	0.81	1.978	3.653
1.17	1.74	1.16	2.159	1.47	1.166	1.887	1.272	1.861	1.432	0.883	3.045	1.026	0.961	1.219	1.248	0.509	0.669	3.072
1.379	1.962	1.739	0.745	1.504	0.794	2.279	1.623	2.115	1.03	0.809	3.562	1.222	1.487	0.888	1.534	0.603	0.033	2.632
1.469	1.626	2.451	0.884	1.146	0.947	3.125	1.144	2.701	0.901	1.283	1.245	1.332	1.761	0.918	1.36	1.572	0	2.425
1.624	1.485	0.854	0.953	1.147	1.596	4	1.042	3.439	0.952	0.901	0.981	1.083	1.96	1.146	1.375	2.353	0	2.235
1.747	1.262	1.085	1.132	1.792	2.242	0.272	0.848	3.414	0.857	1.352	0.915	0.674	1.811	1.828	1.585	0.485	0	1.192
1.807	1.225	1.479	1.603	2.156	3.404	0.262	1.008	2.129	0.826	1.578	0.981	0.756	0.954	0.891	2.357	0.377	0.146	0.837
1.459	0.855	1.812	1.485	1.842	4	0.436	1.405	1.022	1.02	1.24	1.287	1.054	0.708	0.978	2.721	1.107	2.13	0.864
1.425	0.906	0.487	1.615	1.249	1.126	0.659	1.475	1.322	1.281	0.995	1.785	3.693	0.741	1.775	2.731	1.749	4	0.774
1.283	0.753	1.018	2.161	1.181	1.139	1.276	1.272	2.365	1.53	0.503	2.676	2.804	0.972	3.348	0.555	1.729	4	0.448
1.208	0.592	1.537	0.778	0.597	1.148	0	1.281	2.253	1.84	0.38	3.389	1.638	0.886	4	0.81	1.203	1.864	0.732
1.254	0.799	1.884	0.918	1.152	1.086	0	1.434	2.475	2.177	0.467	0.516	1.773	0.873	2.236	1.03	1.098	1.758	0.868
1.43	0.893	1.817	1.212	1.853	1.085	0.017	1.399	2.053	1.546	1.021	0.853	2.246	0.869	2.162	0.988	0.8	1.391	1.307
1.478	1.023	1.417	1.682	1.477	1.236	0.116	1.033	1.346	1.022	2.272	1.305	2.28	0.846	1.813	0.76	0.397	1.346	1.481
1.3	0	1.313	1.55	1.31	1.509	0.312	0.933	0.971	1.094	3.956	1.759	2.242	0.851	1.126	0.463	0.842	0	1.442
1.219	0.241	1.283	1.403	0.485	1.882	0.965	1.29	0.629	1.339	3.158	1.916	2.08	1.237	0.894	0.55	1.525	0.179	1.233
1.37	0.706	1.576	2.057	0.568	2.552	1.543	1.726	0.679	1.4	2.244	2.102	2.102	1.713	0.828	1.244	1.737	0.635	0.964
1.514	0.9	0.026	2.365	0.902	3.631	1.418	1.609	0.588	1.463	1.488	1.056	1.807	2.261	0.91	2.04	0.763	1.419	1.336
1.532	0.937	0.793	0.634	0.827	4	1.36	1.488	0.418	1.112	1.488	1.367	1.81	2.429	0.876	2.754	0.766	2.378	1.618
1.42	0.921	1.541	0.834	0.61	0.862	1.948	1.328	0.343	0.875	1.055	1.765	1.805	0.884	0.648	2.784	1.048	3.569	1.699
1.211	1.281	1.987	1.142	1.027	0.834	3.059	1.353	0.558	1.153	0.814	1.613	1.844	0.559	0.868	0.724	0.902	4	1.504
1.316	3.075	1.85	1.833	1.693	0.997	0.283	1.114	1.332	1.372	0.826	1.399	1.926	0.541	1.472	0.786	2.848	3.068	1.604
2.07	1.846	1.464	2.043	1.818	0.937	0.289	1.182	1.518	1.545	0.772	1.466	2.212	1.182	2.615	0.924	2.113	3.48	1.509
1.433	0.238	1.439	1.691	1.231	0.739	0.409	1.548	1.329	1.736	1.41	1.979	2.444	1.219	3.699	1.033	1.501	2.033	0.722
1.164	0	1.334	1.756	0.584	0.892	0.635	2.01	1.031	1.879	1.153	0.642	1.505	0.983	1.449	1.165	1.398	0	0.917
1.464	0.364	1.277	2.62	1.21	1.229	1.485	1.859	1.972	1.545	0.89	0.953	1.767	0.905	1.719	1.093	1.183	0	0.832
1.548	1.018	0.982	2.829	1.698	1.607	0	1.521	2.957	1.252	1.403	1.503	1.697	0.984	1.775	0.98	0.789	0.661	0.8
1.589	1.694	1.763	0.644	2.095	2.121	0	1.106	3.306	1.372	1.831	1.276	1.657	1.075	1.691	1.269	3.143	2.019	0.926
1.426	2.151	1.822	0.877	2.24	2.923	0.044	0.716	2.627	1.43	1.343	1.005	1.873	1.138	0.829	1.959	2.932	2.786	1.207
1.186	2.461	1.247	1.446	0.558	4	0.135	1.192	1.059	1.639	0.984	1.426	2.245	1.376	0.707	2.314	2.251	2.645	1.505
1.18	2.279	1.089	2.155	0.602	2.484	0.288	1.691	1.664	1.668	0.599	1.634	2.319	1.902	0.771	0.564	1.565	2.655	1.545
1.278	1.551	1.371	2.647	0.718	1.54	0.737	2.224	2.796	1.676	0.47	1.164	1.996	2.366	0.911	0.541	1.014	2.616	1.593
1.409	0.483	1.455	2.428	1.274	0.987	1.238	2.595	2.161	1.584	1.424	1.755	2.018	0.986	0.91	0.979	3.87	1.466	1.497
1.494	0.444	1.302	2.704	1.592	1.034	1.418	2.084	2.38	1.671	2.623	1.521	1.971	0.448	0.923	1.581	3.619	0.179	1.428
1.43	0.475	0.373	3.208	1.844	1.37	1.568	1.405	2.79	2.04	3.038	1.517	1.838	0.478	1.641	1.862	2.653	0.192	1.913
1.35	0.538	1.429	0.722	1.016	1.109	2.024	1.241	3.171	1.855	3.531	1.055	1.872	1.352	2.331	1.939	1.542	0.943	2.176
1.342	1.623	1.898	1.12	0.766	0.822	2.53	1.891	2.715	1.506	3.383	1.455	1.796	1.504	2.854	1.647	0.745	2.157	2.297
1.523	2.514	1.522	2.027	0.991	0.998	0.221	2.742	1.758	1.189	2.796	1.348	1.659	0.98	1.381	1.288	1.408	2.578	1.847
2.297	3.211	0.787	2.881	1.254	1.086	0.229	3.315	0.874	1.218	1.813	1.333	1.53	1.015	1.159	1.358	1.082	3.175	1.443
3.169	1.92	0.762	3.707	1.083	0.656	0.355	3.272	0.574	1.314	1.622	0.639	1.991	1.102	1.309	1.965	1.086	2.329	1.488
1.697	2.553	1.181	4	1.102	0.55	0.515	2.091	0.418	1.827	1.373	0.888	2.398	1.144	1.611	2.675	0.924	1.523	1.189
1.552	0.834	1.413	4	0.836	1.102	0	1.257	0.242	1.686	0.975	1.193	2.71	1.128	1.68	1.491	2.861	0.83	0.881
1.437	1.742	1.393	1.362	0.896	2.54	0.044	1.284	0.205	1.562	0.777	1.222	2.458	1.274	0.97	1.654	1.588	0.723	1.135
1.436	2.239	0.197	2.558	1.432	1.889	0.12	4	0.458	1.704	0.853	1.241	1.999	1.675	0.856	1.809	0.705	0.749	1.32
1.521	0.321	0.444	3.987	1.953	1.199	0.321	4	1.062	2.109	0.816	2.854	1.775	2.267	0.902	1.711	0.486	0.368	1.456
1.455	1.073	1.128	4	2.366	1.262	0.562	3.441	0.879	1.625	1.071	3.433	1.872	1.672	1.931	1.362	0.529	0.514	1.35
1.424	1.333	1.386	4	2.23	1.647	0.624	1.402	0.54	1.302	1.411	0.579	1.458	0.947	2.336	1.284	2.231	2.672	1.669
1.349	1.669	1.13	4	1.101	1.639	0.953	0.671	0.93	1.133	0.681	1.084	1.8	0.477	2.564	1.808	0.736	1.881	1.99
1.429	0.802	0.837	1.133	0.634	1.091	1.571	0.998	1.665	1.185	0.405	1.28	1.949	0.499	3.028	2.626	0.385	1.367	1.941
1.394	1.114	0.78	1.47	0.521	1.304	1.846	2.044	2.656	1.333	1.055	1.282	2.067	1.474	1.52	0.941	0.294	1.373	2.038
1.347	1.363	1.036	2.876	0.544	1.933	1.844	0.518	3.577	1.475	1.761	1.327	2.121	1.53	1.53	0.903	0.359	1.658	1.562
1.444	1.402	1.441	4	1.614	2.105	0.33	0.497	4	1.703	1.753	1.764	2.208	1.202	1.454	0.942	4	1.39	1.014
1.468	1.059	1.744	4	1.311	1.328	0.027	0.608	3.504	1.759	1.068	2.446	2.251	1.146	1.537	1.214	1.333	0.908	1.353
1.731	1.539	1.456	4	1.053	0.652	0.088	1.185	1.591	1.795	1.352	2.919	2.301	1.046	1.331	1.625	0.369	3.179	2.067
2.285	1.754	1.136	4	0.816	0.945	0.351	0.601	1.943	1.772	1.465	0.702	2.469	1.081	1.648	2.055	0.227	2.851	2.289
3.015	1.636	0.405	1.419	1.189	1.065	0.714	0.712	1.8	1.751	1.359	0.971	2.44	1.269	1.203	2.107	0.281	2.362	2.396
3.1	1.234	0.453	1.93	1.393	0.635	0.014	0.63	1.735	1.696	2.448	1.148	2.214	1.481	0.697	2.345	4	2.086	1.84
1.465	0	0.736	3.058	1.603	1.085	0.278	0.84	2.147	1.471	4	1.193	1.212	1.918	0.621	2.855	3.037	2.005	2.098
1.311	0.801	1.056	4	1.368	1.86	0.424	1.774	2.222	1.192	3.754	1.027	1.328	2.281	2.568	0.128	1.124	1.812	1.657
1.245	1.424	1.237	4	1.035	2.051	0.466	1.206	2.265	1.154	2.779	0.979	1.687	1.689	2.96	0.442	0.398	1.581	1.06
1.397	1.861	1.192	4	0.898	1.683	0.675	0.721	1.215	1.312	2.839	1.306	1.902	1.14	3.022	0.609	0.426	1.424	1.576
1.576	1.937	0.838	3.246	1.119	2.006	1.294	0.839	0.218	1.459	2.197	1.715	2.102	0.737	3.21	0.881	4	1.398	2.583
1.595	1.489	0.809	1.869	0.998	3.654	0.171	1.127	0.288	1.597	1.518	2.03	2.276	0.595	1.854	1.205	3.1	1.063	3.286
1.61	1.26	0.859	2.691	1.118	4	0	1.715	0.375	1.637	1.372	0.48	2.201	0.727	1.57	1.413	1.033	1.123	1.491
1.477	0	1.249	3.557	1.316	4	0.075	1.687	0.828	1.312	1.641	0.892	1.951	1.121	1.343	1.436	0.474	1.057	0.96
1.325	1.034	1.295	3.576	1.089	1.412	0.351	1.504	2.205	0.908	1.532	1.167	1.698	1.528	1.195	1.636	0.785	0.766	1.201
1.259	1.539	1.1	2.947	1.035	0.573	0	1.379	3.994	0.861	0.954	1.23	2.083	1.635	1.138	2.06	4	0.867	1.683
1.349	1.856	0.758	2.59	0.99	0.489	0	1.422	4	1.145	0.669	0.842	0.866	1.571	1.174	0.455	4	1.248	1.93
1.496	2.054	0.612	2.877	1.203	1.484	0.259	1.654	4	1.21	0.915	0.555	1.079	1.479	1.024	0.416	1.335	1.391	2.078
1.674	1.882	1.208	3.411	0.958	2.315	0.434	2.124	3.088	1.323	1.05	0.702	1.543	1.668	2.246	0.579	0.287	1.374	1.444
2.204	1.686	1.658	2.582	0.604	2.567	0.6	1.839	3.251	1.204	1.15	1.149	1.862	2.47	2.394	0.885	3.949	1.313	1.444
3.27	0.028	1.762	1.526	0.927	1.642	0.535	1.533	4	0.972	1.931	1.582	1.601	2.814	2.493	1.165	4	1.891	1.841
1.363	0.64	1.77	2.418	0.636	1.115	0	1.38	2.622	1.104	1.271	1.811	1.314	1.893	2.752	1.382	3.046	2.184	2.24
1.411	1.71	1.541	0	0.759	0.529	0.112	1.592	1.265	0.993	0.931	0.655	1.72	1.734	2.482	1.5	0.773	1.029	2.733
1.276	3.071	0.987	0.043	0.777	1.219	0.173	1.611	1.377	1.107	1.576	1.038	1.913	1.489	1.687	1.731	0.175	2.026	1.788
1.288	1.757	0.966	0.589	1.082	1.808	0.269	1.548	1.82	1.092	1.83	1.443	1.938	1.105	0.996	0.959	4	1.394	1.081
1.225	1.921	1.106	1.556	0.872	2.205	0.452	1.576	1.7	1.122	1.333	1.58	1.657	0.707	1.043	0.971	4	0.735	1.153
1.315	1.893	1.021	2.709	1.253	1.219	0.067	1.704	1.347	1.363	1.121	0.815	1.473	0.183	1.166	1.074	2.914	1.986	2.21
1.417	1.739	1.287	3.611	2.032	1.33	0.146	1.847	1.239	1.012	1.767	0.586	1.054	0.549	1.472	1.36	0.806	2.698	2.844
1.346	1.564	1.25	0	1.108	1.01	0.344	1.153	0.933	0.881	1.586	0.675	1.461	2.487	2.039	1.404	0.275	2.248	2.449
1.201	0.285	1.255	0	1.365	1.003	0.836	0.47	2.3	0.978	3.044	1.171	2.104	2.685	1.913	1.363	4	1.092	1.97
1.265	1.083	1.26	0	1.372	0.79	1.119	0.594	0.321	1.241	4	1.703	2.413	2.165	1.66	2.358	3.225	0.506	1.089
1.478	1.038	1.412	0.214	2.112	1.401	0.8	1.014	0.313	1.569	4	2.028	1.875	1.917	1.62	2.03	0.869	0.672	1.158
1.544	0.896	1.503	0.665	2.084	1.103	0.951	1.78	1.614	1.049	2.703	1.012	1.539	2.514	1.375	1.98	0.28	3.967	2.869
1.195	1.562	1.566	1.295	2.142	0.966	0	2.822	2.666	0.992	1.746	1.369	1.559	3.839	1.93	2.508	0.781	2.832	3.402
1.225	2.545	1.548	1.907	2.599	1.777	0	2.774	3.18	1.09	1.597	1.691	1.653	1.312	1.482	1.131	2.937	2.002	1.643
1.077	2.619	1.416	3.021	1.809	0.837	0.169	0.484	3.35	1.397	1.309	0.705	1.862	1.517	0.814	1.204	0.69	1.302	1.538
0.91	2.162	1.258	0	1.673	0.746	0.33	0.489	2.694	1.719	1.073	1.113	2.004	1.548	0.854	1.46	0.306	0.887	1.539
1.181	1.653	1.152	0	1.58	0.816	0.552	0.557	1.428	2.359	1.764	1.89	1.94	1.334	1.737	2.057	1.206	0.511	2.117
1.485	1.689	1.243	0	2.297	1.228	0.154	0.88	0.956	1.964	1.919	2.223	1.781	0.981	2.753	2.027	1.873	2.116	4
1.624	1.794	0.804	0	2.947	1.917	0.142	2.143	1.395	1.546	0.963	1.351	1.836	0.423	2.506	1.976	1.662	1.52	3.799
1.336	1.029	1.103	0	1.182	2.082	0.301	4	1.962	1.667	0.561	2.236	2.106	0.272	1.933	2.151	1.82	1.849	1.643
1.299	0.925	1.538	0.038	1.205	0.778	0.508	4	1.716	1.642	0.834	2.881	2.25	1.999	1.526	0.821	2.146	2.181	1.101
1.423	0.759	1.541	0.368	1.02	0.878	0.834	1.022	0.983	1.277	0.895	2.661	1.711	2.837	1.555	0.998	2.309	1.829	1.499
1.641	0.528	1.31	0.859	1.614	1.304	0.933	0.939	1.441	1.295	1.013	3.295	1.27	2.609	1.291	1.237	2.976	1.441	2.557
1.923	0.48	1.092	0.779	2.413	1.552	1.637	1.061	2.658	1.444	2.087	2.649	1.297	2.475	1.231	1.389	0.744	1.521	4
1.015	1.391	1.006	1.348	0.97	1.128	1.254	1.417	2.129	1.075	2.227	3.244	1.201	2.963	1.327	1.543	0.664	2.695	4
1.148	1.959	0.824	2.863	1.284	0.95	0.373	2.314	1.023	1.041	2.038	3.628	1.572	3.606	0.945	2.317	2.271	4	2.066
1.015	1.832	0.844	0	1.084	1.86	0.314	4	0.633	1.161	1.551	3.554	1.732	1.52	0.719	1.803	1.995	4	1.38
0.968	1.682	1.09	0	1.25	1.868	0.45	4	0.439	0.941	1.156	4	1.688	1.544	2.034	1.774	0.778	2.297	1.479
1.162	1.733	1.286	0	1.555	2.025	0.677	1.876	4	0.747	0.88	4	1.59	1.661	3.338	1.865	0.539	1.659	2.224
1.526	1.227	1.431	0.022	2.02	1.88	0.108	1.976	1.278	1.215	1.42	3.651	1.845	1.588	3.052	2.632	1.344	1.812	2.763
1.669	1.356	1.782	0	1.372	1.258	0.331	2.007	0.382	2.209	1.905	4	2.542	1.591	2.461	1.621	1.845	2.834	2.711
1.485	1.248	0.976	0	1.799	0.583	0.487	1.964	0.434	2.94	2.088	4	1.524	0.992	2.075	1.155	3.941	4	1.884
1.481	0.836	0.944	0.448	1.477	0.829	0.934	1.839	0.472	1.253	1.965	4	1.342	0.579	1.958	1.146	1.242	3.209	2.132
1.823	0.625	1.351	1.494	0.857	2.009	1.92	1.937	0.485	1.35	3.929	0.586	1.322	1.252	2.446	1.026	1.166	2.319	4
1.856	0.733	1.344	1.238	1.295	2.39	2.524	2.424	0.392	1.357	4	0.729	1.651	1.87	2.155	0.968	1.667	1.944	4
1.815	1.501	1.097	0.674	1.966	2.185	1.108	2.191	0.36	1.135	2.761	0.819	2.342	2.273	1.193	0.997	1.188	2.014	1.752
0.897	2.184	1.007	1.564	1.506	2.397	0.827	2.324	0.457	0.826	1.513	1.109	3.528	2.083	1.105	1.696	0.608	2.731	1.631
1.132	2.281	1.04	3.001	1.46	3.688	0.571	2.136	0.458	0.713	2.034	1.053	1.096	2.21	1.056	1.743	0.389	4	1.667
1.208	1.216	1.097	0	1.046	4	0.635	1.591	0.699	0.771	1.036	0.803	0.979	2.035	0.791	1.399	0.489	2.841	1.738
1.23	1.028	1.356	0	0.794	3.793	1.146	0.97	0.957	1.071	0.545	1.55	0.905	2.031	2.748	1.325	1.257	2.584	2.248
1.175	0.457	1.393	0	1.862	1.903	2.162	1.799	1.245	1.311	0.638	2.299	1.174	1.234	2.605	1.598	2.201	2.124	3.107
1.273	0.95	1.407	0	2.621	1.85	0	3.167	1.187	1.499	0.794	2.939	1.58	0.657	2.269	1.912	1.31	1.299	3.476
1.283	1.325	1.565	0	1.427	1.432	0.16	4	1.758	1.678	1.012	3.781	2.058	1.026	1.908	1.68	0.717	1.632	3.69
1.277	1.341	2.372	0	1.505	0.825	0.541	4	2.994	2.143	1.091	4	3.277	1.579	1.506	1.258	0.491	2.253	4
1.289	1.192	1.821	0.333	1.242	0.612	1.477	3.47	2.606	1.539	2.029	3.708	0.681	2.326	1.442	1.03	0.345	2.876	4
1.586	0.956	1.098	1.182	1.117	1.03	2.059	1.732	1.331	1.395	2.432	1.6	0.76	1.921	2.862	0.985	0.31	2.466	1.64
1.712	1.182	1.144	1.725	1.191	1.413	2.047	1.43	1.153	1.407	2.205	1.063	1.189	1.554	1.852	0.971	0.414	3.713	1.91
1.436	0.441	1.766	1.286	1.653	1.501	0.449	2.894	1.293	1.559	2.163	0.537	1.052	1.578	1.323	1.126	0.979	3.945	2.196
1.351	0.375	1.606	1.476	1.689	1.573	0.412	4	0.739	1.706	1.471	0.526	0.866	1.797	0.953	1.296	2.424	2.995	2.391
1.792	0.353	1.45	2.164	2.172	1.838	0.383	4	0.429	1.468	1.037	0.64	0.676	0.999	0.876	1.936	1.12	1.544	2.777
1.492	0.544	1.928	0	1.904	2.313	0.496	4	0.247	1.143	0.682	0.922	0.803	0.943	0.777	1.596	0.396	0.604	3.809
1.237	1.081	1.991	0	1.802	2.736	0.979	3.8	0.176	1.005	0.761	1.108	1.209	0.748	2.529	1.239	0.31	1.319	4
0.795	1.552	1.317	0	1.555	2.588	2.208	2.468	0.167	0.591	0.883	0.806	1.651	0.984	2.023	0.972	0.309	2.389	4
0.953	1.786	1.112	0	1.652	2.436	0.144	1.445	0	0.486	2.53	0.877	1.837	1.24	1.209	0.944	0.413	3.281	4
1.153	1.649	1.748	0.117	1.013	3.013	0.494	1.203	0	0.577	2.498	1.167	2.403	1.017	0.732	1.132	0.699	4	4
1.247	0.229	2.743	0.379	0.716	2.406	0.575	1.867	0.213	1.003	1.747	1.752	1.716	1.003	0.905	1.242	1.204	4	3.936
1.427	0.262	2.326	1.2	1.001	1.211	0.264	4	1.411	1.312	1.983	2.682	1.137	1.26	1.915	1.135	0.519	2.598	1.322
1.151	0.44	1.121	1.675	1.811	0.694	1.127	4	2.016	1.245	1.047	3.373	0.598	1.155	4	1.084	0.359	1.629	1.412
1.209	0.74	0.946	1.597	0.547	1.132	1.522	4	1.035	1.177	0.747	3.238	0.838	1.039	0.98	1.108	0.412	1.931	1.981
1.535	0.362	1.52	1.59	1.173	1.664	1.97	3.405	0.817	1.365	2.618	1.527	0.898	0.977	1.005	1.282	2.025	2.314	2.683
1.46	0.544	2.346	1.684	1.235	1.69	1.814	2.341	0.89	2.023	2.468	1.247	0.867	1.21	0.859	1.271	1.036	1.621	4
1.129	0.81	2.924	0	1.138	1.18	0.296	2.739	1.199	1.255	0.801	0.699	0.815	1.917	0.706	1.229	0.554	2.706	4
1.016	0.215	1.123	0	1.163	0.87	0.262	1.423	1.305	1.352	1.193	0.427	1.002	1.912	1.029	1.492	2.573	3.827	4
1.579	0.455	1.851	0.043	1.386	1.295	0.244	1.562	1.9	1.325	1.087	0.546	1.239	1.365	0.969	1.342	1.4	4	4
2.467	0.748	2.425	0.33	1.239	2.28	0.402	1.396	2.943	1.453	0.77	0.63	1.566	1.2	0.673	1.154	0.758	3.02	4
1.628	1.44	3.158	1.172	1.263	2.918	0.72	2.001	2.795	1.748	0.533	0.794	1.968	0.732	0.65	1.148	4	2.922	1.706
1.283	1.918	1.237	1.843	1.825	2.787	1.808	2.368	1.963	1.689	0.652	1.196	1.056	0.889	2.068	1.023	2.149	2.669	2.318
1.062	1.479	1.148	2.053	2.351	1.117	0	2.519	1.87	1.444	0.631	1.206	1.047	1.155	3.192	0.894	1.042	1.909	1.338
0.869	1.345	1.318	1.586	1.632	0.844	0	2.487	2.761	1.025	0.536	0.957	0.706	1.368	3.316	1	4	1.616	1.262
1.224	0.317	1.953	1.168	1.364	1.373	0.163	2.25	1.097	1.029	0.668	0.85	0.733	1.472	0.849	1.215	3.38	3.51	2.137
1.647	0.632	2.419	1.365	1.237	1.933	0.349	2.244	2.98	0.899	0.693	1.371	0.843	1.249	1.519	1.316	1.829	4	3.047
1.699	1.207	2.125	0.27	0.958	1.72	0.603	2.627	4	0.568	0.792	2.552	1.153	0.853	2.384	1.419	0.806	4	3.847
1.677	2.027	2.429	0.448	0.55	1	1.207	1.434	2.84	0.438	0.95	3.331	1.231	0.389	2.92	1.472	3.35	3.097	3.543
1.455	2.854	2.754	1.556	0.39	0.972	0.901	1.361	1.546	0.452	0.634	3.628	1.288	1.332	2.945	1.167	3.012	2.749	4
1.306	2.351	2.758	1.992	0.772	1.269	0.732	1.451	0.822	0.781	0.623	1.082	1.422	1.799	2.465	1.273	2.129	2.614	4
1.308	1.754	2.091	2.021	1.708	2.203	0.943	1.529	0.906	1.181	0.598	0.439	1.629	1.428	3.567	1.274	0.882	2.515	1.92
1.314	1.502	1.405	1.544	1.018	3.202	1.333	1.545	0.839	1.254	0.465	0.394	2.121	1.172	3.473	1.33	3.377	2.163	2.148
1.052	0.819	1.424	1.362	1.178	3.114	2.107	1.551	1.411	1.149	0.382	0.602	0.693	1.183	3.273	1.442	2.594	1.827	2.317
1.011	1.288	1.566	1.721	1.603	1.155	2.1	1.57	1.894	1.113	0.413	0.831	0.881	1.453	2.473	1.34	2.847	2.032	2.21
1.271	1.76	1.794	0.259	1.909	0.998	0.263	1.515	2.402	1.272	0.598	0.811	1.018	1.437	1.949	1.444	2.486	3.485	2.281
1.754	2.447	2.152	0.58	2.294	1.136	0.375	1.485	1.765	1.077	0.641	0.857	0.981	0.863	3.364	1.393	2.004	3.613	2.841
2.238	2.964	1.132	1.862	3.21	1.627	0.665	2.298	1.547	1.259	0.742	1.184	0.935	0.699	2.764	1.286	1.813	2.755	3.492
1.717	2.53	1.784	2.167	3.108	1.633	1.491	0.95	1.992	1.256	0.865	1.5	1.23	0.807	2.55	1.276	1.871	1.449	3.199
1.192	1.978	2.148	1.701	2.652	1.286	3.107	0.974	2.638	1.285	1.203	1.437	1.353	1.14	2.273	1.278	2.39	3.204	2.559
1.18	1.728	2.381	1.343	1.512	1.11	0	1.089	0.285	1.254	0.641	1.173	1.713	1.729	3.11	0.907	2.333	3.068	2.037
1.253	0.714	1.934	1.478	0.716	1.239	0	1.034	1.065	1.326	0.583	1.61	1.785	2.028	2.798	0.962	1.512	2.718	2.668
1.481	1.127	1.145	1.875	0.532	1.761	0	1.097	3.391	1.145	0.645	2.326	1.803	1.883	2.047	1.385	1.257	2.302	2.242
1.845	1.346	1.113	1.973	0.675	2.772	0	0.853	3.458	0.981	0.607	3.162	2.035	1.028	1.734	1.778	0.577	1.614	2.068
1.748	1.698	1.372	0.232	1.149	3.034	0.231	0.579	2.334	0.885	0.48	1.047	0.854	0.441	2.338	1.809	0.517	1.366	2.635
1.603	3.269	1.51	0.854	1.549	3.701	0.498	0.549	1.494	0.962	0.374	0.722	1.075	0.454	1.444	1.547	0.843	1.326	4
1.626	2.514	1.589	3.47	0.906	2.872	0.562	1.027	1.128	0.454	0.351	0.563	1.218	1.34	0.875	1.265	0.91	1.926	4
1.633	1.951	1.74	3.975	0.991	1.656	0.565	1.924	0.878	0.44	0.375	0.841	1.124	1.745	0.767	1.253	1.084	1.68	4
1.532	0.641	0.485	2.326	1.4	1.055	0.631	0.759	1.411	0.879	0.384	1.067	0.781	1.45	0.963	1.838	2.815	1.412	2.968
1.404	1.165	0.978	1.08	1.685	1.043	0.795	0.67	1.814	1.244	0.523	1.137	1.304	1.159	1.369	1.515	2.293	1.141	2.978
1.344	1.544	1.399	1.087	1.425	1.196	1.122	0.794	1.33	1.424	0.758	1.072	1.815	1.256	1.553	1.664	1.165	1.482	2.918
1.2	1.869	1.413	1.609	1.247	1.319	1.918	0.893	1.068	1.39	1.031	1.252	2.129	1.283	1.417	1.533	0.329	1.827	3.192
1.131	3.029	0.87	1.841	0.816	1.493	0.257	0.933	1.235	1.261	1.272	1.624	1.454	1.205	2.32	1.296	0.158	1.851	4
1.193	2.275	0.791	0.2	0.669	1.469	0.51	0.746	1.511	1.197	1.386	1.605	1.46	1.159	2.484	1.409	0.122	1.86	4
1.468	2.014	1.068	0.864	0.592	1.121	1.024	0.701	1.406	1.427	1.042	0.906	1.484	1.006	2.077	1.707	0.343	2.032	4
2.108	0.878	1.223	3.593	0.752	1.089	2.364	0.958	0.37	0.756	0.63	1.114	1.332	1.051	1.558	1.979	3.863	1.636	3.001
1.842	1.301	1.38	4	1.521	1.579	4	1.462	0.828	1.469	0.463	1.834	1.432	1.228	1.829	0.949	4	1.134	3.551
1.816	1.652	1.09	3.324	1.887	2.49	0.063	1.385	1.344	1.227	0.411	1.088	1.946	2.005	1.483	1.178	2.629	0.99	4
1.642	1.853	1.258	1.243	0.371	3.604	0	1.659	1.924	0.832	0.43	0.821	0.467	3.447	1.358	1.297	0.649	0.68	4
1.603	1.742	1.142	1.059	0.344	1.369	0.174	1.557	1.922	0.661	0.422	0.77	0.813	4	1.178	1.47	0.214	0.612	3.45
1.673	1.397	0.803	1.29	0.406	1.088	0.428	1.405	1.735	0.96	0.482	0.986	1.197	0.829	1.066	1.446	0.083	1.322	0.989
1.752	1.764	0.821	1.503	0.442	1.008	0.763	1.328	1.063	1.417	0.507	1.123	1.638	0.688	0.847	1.151	0.198	2.013	1.394
1.426	2.39	1.134	0.26	0.651	1.007	1.161	1.643	1.581	0.534	0.44	1.178	1.86	1.32	0.784	1.229	3.644	2.304	1.446
1.132	2.848	1.377	0.72	0.803	0.855	0.925	2.325	1.866	0.998	0.386	1.185	2.059	1.643	3.713	1.501	1.449	2.014	1.061
1.147	2.753	1.535	2.318	1.098	1.062	0.77	1.882	1.584	1.475	0.518	1.183	2.296	1.007	2.324	2.204	0.506	1.628	1
1.48	2.093	1.039	3.812	1.518	1.128	0.811	1.649	1.418	1.588	0.883	1.393	2.583	0.874	1.258	0.44	0.321	1.546	1.109
1.738	1.892	1.143	2.989	2.193	1.376	1.302	1.45	1.514	1.582	1.499	1.185	0.641	1.002	0.906	0.901	0.357	1.643	0.555
1.548	2.18	1.152	1.599	2.433	1.317	1.924	1.827	1.577	1.536	1.45	1.131	0.873	1.229	1.593	1.537	4	0.994	0.898
1.377	1.039	1.134	1.063	1.713	0.998	2.499	0.827	1.264	1.483	1.241	1.513	1.085	1.47	2.458	1.679	3.201	0.702	0.741
1.3	1.307	1.152	1.146	1.627	0.665	0.052	1.296	0.291	1.664	1.512	0.947	1.736	1.195	1.873	1.211	1.731	0.407	0.891
1.297	1.304	1.303	1.184	1.735	1.178	0.525	1.36	0.452	1.694	1.196	0.751	2.083	1.008	1.519	1.144	1.21	0.75	1.569
1.288	1.395	1.332	1.215	1.796	2.435	1.485	1.495	0.709	1.7	1.11	0.658	2.329	1.395	1.069	1.51	1.011	1.733	1.717
1.431	0.593	1.308	0.587	2.38	2.199	2.913	0.799	1.319	1.644	1.159	0.752	2.497	2.21	1.337	2.461	0.797	2.095	1.698
1.896	0.306	1.332	0.601	1.77	2.051	4	0.966	1.461	1.003	0.58	1	1.228	3.681	1.929	1.147	4	2.097	1.824
2.31	0	0.591	0.739	1.416	1.566	4	1.126	1.698	0.822	0.266	1.028	1.472	4	2.282	1.49	2.864	2.107	2.413
2.299	0.429	0.684	1.427	1.23	1.291	0.061	1.286	2.102	1.454	0.225	1.084	1.925	1.056	0.902	1.504	1.665	2.347	2.194
2.329	1.103	1.392	2.026	1.367	1.06	0	0.702	2.681	1.469	0.319	1.087	2.151	0.624	0.588	1.253	1.622	2.814	1.494
1.954	1.739	1.476	2.371	1.61	1.042	0.217	1.063	3.084	1.7	0.494	1.137	2.155	1.246	0.812	1.235	1.631	2.561	1.402
1.141	2.39	1.25	1.603	1.699	1.015	0.611	1.357	3.152	1.785	0.672	1.72	2.212	1.294	2.195	1.522	4	2.149	0.679
0.899	2.349	1.309	1.008	2.003	1.15	1.406	2.106	3.055	1.713	0.663	1.554	2.078	1.127	2.618	2.104	2.52	3.827	0.672
0.935	1.583	1.584	1.058	1.297	1.15	1.494	1.032	2.778	1.603	0.577	1.142	2.128	1.236	1.79	2.611	1.662	4	0.961
1.081	1.402	1.207	0.963	0.764	1.009	1.847	1.278	2.233	1.401	0.521	1.041	2.105	1.434	1.42	0.631	1.533	3.626	1.434
1.257	1.966	1.113	0.837	1.751	0.628	2.338	1.292	0.264	2.504	0.654	1.166	1.227	1.603	1.682	0.879	1.789	0.628	1.674
1.524	0.264	0.808	0.968	2.233	0.521	2.665	1.351	0.542	2.177	0.849	1.224	1.328	1.633	2.421	1.089	4	0.458	1.743
1.585	0.327	0.993	0.716	2.368	1.21	0.039	1.797	0.694	1.479	1.396	0.955	1.438	1.185	2.094	1.071	2.439	0.413	1.808
1.326	0.234	0.955	0.964	1.458	2.479	0.557	1.284	1.668	1.011	1.174	1.355	1.151	0.791	1.519	0.932	1.627	3.843	2.39
1.319	0.002	1.286	1.44	1.366	2.799	1.344	1.193	2.117	1.335	1.172	1.825	1.572	0.761	1.669	1.014	1.175	3.035	2.579
1.523	0.274	1.276	1.189	1.622	2.357	1.747	0.928	3.023	2.758	1.575	2.099	2.177	1.87	1.546	1.198	1.306	2.616	2.15
1.734	0.827	1.324	0.969	1.749	1.518	0.663	0.89	3.788	1.802	1.757	2.558	2.497	2.81	1.84	1.357	4	4	1.818
1.551	1.662	1.492	1.24	1.713	0.973	0.099	0.852	3.001	0.986	1.305	2.106	1.121	3.616	2.038	1.536	3.047	4	3.498
1.418	2.313	1.627	1.87	1.437	0.941	0.1	0.832	2.616	1.196	1.122	2.079	0.944	4	1.422	0.685	1.533	4	4
2.228	2.262	0.9	1.545	1.493	1.093	0.366	1.061	2.836	2.186	1.286	2.307	0.802	1.496	0.778	1.139	0.799	4	3.769
2.235	1.381	0.766	1.012	1.249	1	0	0.492	3.287	1.459	1.117	1.725	0.822	0.771	1.363	1.158	4	4	1.015
2.143	1.213	0.933	0.951	1.301	1.036	0.115	0.571	0.824	0.963	0.908	1.237	1.051	0.697	1.917	0.875	4	4	1.078
1.405	0.23	1.264	0.943	1.44	1.011	0.359	0.965	1.715	1.11	0.856	1.914	1.209	1.482	1.568	0.691	2.429	4	1.089
0.726	0.164	1.258	0.741	0.941	0.63	0.693	0.298	2.577	1.611	1.215	2.673	0.692	1.488	1.023	0.859	0.912	3.684	1.126
0.963	0.379	1.484	0.838	0.993	0.489	3.071	0.473	2.9	1.535	1.438	2.841	1.06	1.487	1.299	1.077	0.524	3.118	1.709
1.203	0.477	1.682	0.699	1.012	0.907	2.328	0.557	1.679	1.583	1.319	2.459	2.219	1.519	2.138	1.296	4	4	1.804
1.291	0.536	1.566	0.769	1.229	2.086	1.807	0.816	0.97	1.678	1.57	2.304	3.097	1.648	2.077	1.471	3.042	4	1.893
1.534	0.995	0.877	1.256	2.538	2.099	1.543	1.47	1.212	1.532	1.72	2.164	0.906	1.833	1.363	0.904	1.08	3.874	1.906
1.575	1.531	0.996	2.354	0.675	1.622	1.178	0.431	2.266	2.351	1.579	1.63	0.727	2.294	2.893	0.669	0.443	2.601	1.862
1.397	1.73	1.539	2.497	0.74	1.092	1.07	0.48	4	2.513	1.053	1.805	0.895	1.411	1.845	1.19	0.324	1.134	2.2
1.197	0.822	1.146	0.873	1.179	0.888	1.304	0.598	4	2.273	0.658	2.356	0.765	0.832	1.54	1.94	4	0.573	1.904
1.311	1.166	1.018	0.64	1.776	1.008	3.992	0.674	1.375	1.603	0.386	2.469	1.136	0.482	1.523	2.967	4	1.555	1.554
1.502	1.236	1.254	1.279	2.888	0.948	3.211	1.115	1.509	1.168	0.228	1.666	1.185	0.744	1.335	1.809	2.119	2.786	1.23
1.427	1.002	1.513	1.596	0.661	0.998	1.386	1.765	2.175	2.232	0.256	1.234	1.156	1.395	0.941	1.732	0.548	2.925	2.729
1.274	0.95	1.684	1.352	0.755	1.011	0.858	0.887	2.685	2.392	0.403	1.45	1.295	1.426	0.928	1.474	0.221	2.537	4
1.489	0.281	1.672	1.184	1.19	1.127	1.403	0.917	1.891	2.24	0.498	2.189	2.171	2.148	1.284	1.884	0.304	1.925	4
2.024	0.548	1.739	1.106	1.578	0.532	1.17	0.964	0.759	1.592	0.674	2.882	2.496	1.517	1.477	0.708	4	4	2.124
1.68	1.003	1.87	0.975	1.674	0.554	0.713	0.759	0.593	1.077	0.728	2.007	0.658	1.041	1.636	0.921	4	1.1	1.267
1.316	1.624	1.831	1.004	1.658	1.272	0.683	0.808	0.859	1.311	0.662	1.998	0.832	1.194	1.859	0.908	4	0.349	2.042
1.316	1.702	1.449	0.865	0.497	1.533	1.26	0.875	2.311	1.804	0.631	0.974	1.297	1.393	1.847	1.065	4	0.819	3.074
1.399	0.337	1.178	0.893	0.698	1.466	1.976	1.713	4	1.878	0.698	1.181	1.143	1.461	1.628	1.751	2.536	1.424	0.799
1.371	0.364	1.311	1.59	1.085	1.165	2.724	0.397	4	1.592	0.72	1.588	1.04	1.597	3.876	1.76	0.754	1.546	0.805
1.107	0.678	1.727	2.684	1.503	1.208	3.268	1.262	4	1.348	0.942	1.486	1.159	1.83	2.718	1.529	0.298	1.591	1.257
1.229	1.868	1.274	2.865	2.152	1.113	2.469	1.226	1.471	1.424	0.822	1.511	1.545	2.2	1.897	2.568	0.453	0.278	1.259
1.425	2.538	0.943	1.504	0.777	0.784	0.489	1.155	1.719	1.941	1.072	1.871	1.863	3.172	1.518	2.924	3.449	0.073	1.206
1.461	0.251	1.104	0.571	1.119	0.505	0.345	1.163	2.365	1.812	1.486	2.572	2.237	2.277	1.303	0.575	4	0.359	1.091
1.32	0.173	1.429	1.12	1.331	0.538	0.609	0.942	2.391	1.667	1.076	1.439	2.228	1.484	0.908	0.547	4	1.031	1.327
1.187	0.486	1.541	1.627	1.583	0.534	0.543	1.061	1.419	1.562	0.663	1.414	0.643	1.041	0.726	0.776	4	1.272	1.584
0.936	1.608	1.391	1.635	2.249	0.526	0.255	1.859	0.674	1.623	1.083	1.786	0.993	0.612	0.97	1.132	4	1.074	1.785
0.935	2.408	1.307	1.603	3.857	0.622	0.316	0.508	0.652	1.305	1.59	1.632	1.31	0.401	1.744	1.528	2.058	1.215	1.746
1.075	0.477	1.614	1.604	0.61	1.394	0.631	1.069	0.81	1.263	1.108	1.437	1.383	0.868	2.564	1.9	0.838	4	1.649
1.587	0.465	1.85	1.519	0.63	2.037	1.486	1.563	1.426	1.886	0.774	1.262	1.232	1.19	2.037	1.292	0.507	3.09	1.742
2.211	0.345	1.596	1.446	1.105	1.458	1.816	1.485	2.137	2.424	0.92	1.389	1.334	2.126	1.007	1.286	2.553	1.303	1.532
2.116	0.413	1.758	1.014	1.785	1.258	2.102	1.219	3.095	1.053	1.198	1.7	1.67	2.724	1.034	1.508	4	0.026	1.133
1.689	0.804	0.682	1.163	2.936	1.135	2.003	0.881	4	1.007	1.394	1.456	2.288	1.648	1.053	1.477	4	0.11	1.566
1.305	1.488	0.556	1.968	4	1.212	1.144	1.316	1.251	0.92	0.839	1.479	2.342	1.302	0.937	1.399	4	0.751	2.07
1.512	1.992	1.159	3.016	4	0.9	0.238	2.478	1.886	0.755	1.239	1.354	2.488	1.417	0.875	1.449	3.38	1.311	2.516
1.439	0.407	1.311	3.081	0.928	0.782	0.279	0.742	2.717	1.029	1.003	1.196	0.891	1.503	0.843	1.884	0.958	1.392	2.3
1.159	0.619	1.273	1.683	0.944	0.536	0.32	1.483	2.343	1.163	0.913	1.108	0.973	1.465	0.896	1.767	0.565	1.637	2.078
1.263	0.753	0.966	0.57	1.036	0.396	0.235	1.974	1.183	1.506	1.031	1.16	1.173	1.498	0.981	0.839	0.533	4	2.033
1.43	1.183	1.092	0.896	1.576	0.427	0.065	2.227	0.809	1.73	1.141	1.088	1.572	1.857	0.505	1.327	1.402	4	2.014
1.529	1.676	1.437	1.305	1.783	0.65	0.088	1.968	1.176	0.76	0.688	0.813	1.863	4	0.696	1.625	4	2.649	1.178
1.166	2.148	1.499	1.373	1.609	1.274	0.198	1.337	1.181	0.977	0.426	0.729	2.03	3.278	1.205	1.854	4	1.257	1.16
0.862	0.703	1.564	1.328	1.371	1.721	0.489	2.002	0.726	1.022	0.365	0.887	2.522	2.51	1.57	0.448	4	1.5	1.781
0.727	1.06	1.729	2.27	1.357	1.557	0.761	0.621	0.784	1.06	0.391	1.436	2.675	1.682	1.195	0.476	3.194	1.674	1.79
1.047	1.526	1.397	3.347	1.855	1.942	1.178	1.234	1.296	1.458	0.457	1.685	2.394	1.079	0.761	0.797	1.264	1.781	1.471
1.417	2.107	1.104	3.43	2.223	1.593	1.571	1.823	3.163	1.24	0.44	1.904	2.359	0.599	1.373	1.044	0.531	2.847	1.521
1.67	0.092	1.5	2.012	0.593	1.108	1.833	2.438	4	0.53	0.431	1.892	4	0.999	2.479	1.067	0.468	2.119	1.948
2.312	0.167	1.89	0.776	1.214	1.16	1.514	2.976	3.041	0.594	1.047	0.411	1.141	1.051	2.691	0.909	0.59	1.756	0.662
2.538	0.22	1.917	0.577	1.734	2.099	0.826	3.412	2.988	0.833	1.101	0.574	1.023	1.115	1.87	1.056	3.187	1.632	0.559
2.351	0.265	1.161	0.97	1.937	3.005	0.161	3.918	2.034	0.997	0.747	1.131	1.139	3.85	1.093	1.59	4	1.595	0.995
1.603	0	0.883	1.211	2.017	2.588	0.097	0.235	0.898	1.155	0.633	1.997	1.553	1.936	0.878	0.576	4	1.584	1.278
1.201	0.064	1.105	1.844	1.99	2.197	0.119	0.362	0.689	0.709	0.626	2.422	2.051	1.535	1.066	1.046	4	1.761	1.485
1.451	0.209	1.344	2.619	2.27	1.733	0.061	0.657	1.045	0.956	0.659	2.387	2.272	1.678	1.251	1.441	2.644	1.952	1.13
1.655	0.325	1.781	2.333	2.159	1.959	0	1.238	1.242	1.15	0.754	2.267	2.558	1.574	1.892	0.482	1.403	1.68	0.979
1.626	0.417	2.171	3.754	2.143	3.874	0	1.926	0.962	1.288	0.74	2.495	2.571	1.149	2.34	0.437	0.601	1.979	1.296
1.746	0	2.062	3.735	1.812	4	0.118	2.913	0.539	1.621	1.01	0.785	2.226	0.858	2.628	0.596	0.388	2.353	1.672
1.727	0.184	3.071	2.11	1.553	2.681	0.368	4	0.699	1.648	1.318	1.335	1.809	1.297	2.018	0.885	4	2.578	2.435
1.299	0.386	2.414	1.047	1.405	2.413	1.122	4	2.209	1.447	0.745	1.764	3.288	3.845	1.467	1.062	4	1.787	1.929
0.882	0.526	1.536	1.115	1.121	2.213	0.499	0.489	4	1.181	0.579	2.103	1.324	3.355	1.253	1.188	3.464	0.808	1.407
0.82	0.615	1.507	1.304	0.821	2.484	0.433	0.766	2.317	0.982	1.141	2.375	1.351	2.407	1.358	1.46	2.069	2.242	1.554
1.373	0.453	1.838	1.331	0.714	3.751	0.766	1.186	2.119	1.174	1.639	2.78	1.49	1.597	1.79	1.945	1.093	2.1	1.874
1.761	0.7	2.118	1.523	1.858	4	1.545	1.582	2.545	1.112	0.9	0.591	1.443	1.066	1.181	0.549	0.465	2.161	2.259
1.702	0.968	3.37	1.963	3.202	2.736	2.162	1.638	2.613	0.551	0.635	1.075	1.228	0.926	1.665	1.023	3.004	1.834	2.353
2.049	0	2.94	1.343	0.78	2.216	2.461	1.477	2.197	0.629	0.914	1.756	1.163	1.066	1.661	1.355	2.42	1.772	2.182
1.936	0	2.558	2.507	0.689	1.328	2.385	1.741	1.871	0.832	1.095	2.378	1.277	0.73	1.434	0.732	1.388	4	1.772
1.574	0.348	NA	3.587	0.638	0.916	2.02	2.738	1.525	0.891	1.24	2.962	1.416	0.645	1.314	0.826	0.635	4	1.317
1.454	0.813	NA	3.466	0.733	1.272	0	0.887	0.996	0.851	1.139	0.424	1.706	1.722	2.454	1.035	0.97	3.053	1.488
1.517	1.164	NA	2.103	1.172	2.329	0	1.239	0.588	0.952	1.169	0.894	2.242	1.628	1.737	1.355	1.01	1.509	2.112
1.716	1.688	NA	1.282	1.873	4	0	1.875	0.509	0.624	0.786	1.659	2.343	1.872	0.847	1.739	0.957	1.144	0.787
1.729	0.132	NA	1.461	2.037	2.225	0	2.678	0.891	1.039	0.477	2.309	2.201	1.771	2.101	0.832	0.805	1.172	0.655
1.569	0.565	NA	1.607	1.767	1.376	0.013	2.695	3.626	1.208	0.418	2.885	2.151	1.134	2.203	1.293	1.543	0.679	1.013
1.45	1.064	NA	1.609	1.488	1.623	0.249	1.503	1.196	1.283	0.481	0.696	1.223	1.09	1.487	1.47	1.283	2.124	1.337
1.459	1.707	NA	1.621	0.903	2.887	0.711	0.951	1.859	1.386	0.737	0.915	1.1	1.649	1.935	1.563	1.334	2.319	1.547
1.162	0.182	NA	2.3	0.661	4	1.175	1.857	4	1.506	0.609	1.406	1.139	2.74	1.419	0.767	1.223	1.865	1.485
0.951	0.499	NA	3.342	0.555	4	1.917	1.397	4	1.411	0.486	2.163	1.198	1.646	1.262	0.294	0.684	1.254	1.357
1.413	0.985	NA	4	0.423	1.585	1.375	1.916	4	1.336	0.5	2.98	1.352	1.227	1.477	0.542	0.58	3.804	1.888
1.672	1.548	NA	4	0.48	1.432	0.932	2.447	4	1.343	0.609	0.657	1.433	0.955	0.5	1.149	2.259	4	1.559
1.827	0.579	NA	2.506	1.712	1.229	0.903	2.77	4	1.369	0.613	0.872	1.346	0.752	0.764	1.64	2.48	3.798	1.559
1.838	1.324	NA	1.311	0.735	1.319	1.605	2.628	0.948	1.407	0.608	1.468	1.368	0.8	1.351	1.48	2.209	1.987	2.025
1.568	1.698	NA	1.155	0.455	1.315	2.226	2.463	0.513	0.891	1.754	2.177	1.582	0.895	1.401	0.575	1.814	1.133	2.169
1.342	NA	NA	1.581	0.442	1.195	2.659	2.799	0.624	0.741	3.003	3.202	0.47	0.801	2.181	0.652	1.366	0.547	2.263
1.306	NA	NA	2.13	0.515	1.474	3.012	2.588	1.764	0.969	2.598	0.607	1.491	0.712	2.38	1.11	0.791	3.028	2.176
1.285	NA	NA	2.478	0.606	1.585	3.66	2.796	1.468	1.144	1.547	1.232	1.491	1.086	2.305	1.4	0.604	2.96	1.881
1.356	NA	NA	2.756	0.696	1.454	0	3.58	1.297	1.139	0.619	1.679	1.176	1.56	1.994	0	0.868	2.015	1.519
1.291	NA	NA	2.832	0.867	1.465	0	0.95	2.251	0.972	0.562	2.26	1.03	1.709	0.696	0.389	0.796	1.26	1.367
1.703	NA	NA	2.897	1.016	1.441	0.1	1.456	2.444	0.823	0.642	2.893	1.131	1.905	0.76	0.743	2.253	1.79	1.388
1.71	NA	NA	3.808	0.915	1.399	0.345	1.427	2.295	1.078	0.811	1.215	1.306	1.699	0.767	1.259	3.142	1.999	2.196
1.672	NA	NA	4	0.651	1.281	0.857	1.113	2.509	1.419	0.835	1.6	1.219	1.322	1.562	1.371	3.461	2.285	1.884
1.82	NA	NA	4	0.464	0.955	1.131	2.169	2.52	1.534	0.875	1.88	1.267	1.572	2.117	1.077	2.938	1.954	1.289
1.993	NA	NA	3.863	0.497	0.684	1.773	4	2.218	1.473	0.936	2.049	1.751	2.126	2.312	0.875	1.952	1.302	0.902
1.928	NA	NA	2.019	1.549	1.745	0.836	4	1.622	1.659	0.69	2.187	0.587	2.671	2.368	1.215	1.245	0.905	0.788
1.795	NA	NA	1.894	2.122	1.909	0.941	3.453	2.071	1.014	0.622	1.454	1.403	1.803	1.673	0.016	0.868	2.858	0.938
1.599	NA	NA	2.75	2.357	2.077	0.742	1.313	1.637	1.305	1.247	1.826	1.455	1.284	1.944	0.483	0.703	1.808	0.936
1.505	NA	NA	3.151	2.613	2.046	1.419	2.037	0.865	1.234	1.501	2.08	1.283	1.112	2.239	1.014	0.896	1.622	0.946
1.841	NA	NA	3.169	0.848	1.472	2.065	2.48	0.693	1.168	0.981	2.086	1.081	0.803	2.703	1.403	1.942	1.925	2.011
2.631	NA	NA	2.963	1.098	0.83	2.567	2.453	1.163	1.355	0.751	1.818	1.153	1.002	1.615	1.65	2.889	1.952	1.634
2.72	NA	NA	2.552	2.241	0.766	2.886	2.313	2.95	1.256	0.994	1.884	1.201	1.265	1.997	1.9	4	1.326	1.58
2.521	NA	NA	1.947	2.525	1.712	0.092	3.377	1.876	1.102	1.173	1.354	1.064	1.117	2.121	1.899	4	1.728	1.637
1.938	NA	NA	4	2.735	2.307	0.121	4	1.744	0.88	1.132	1.792	1.147	0.801	2.276	2.407	3.205	2.124	1.332
1.805	NA	NA	4	1.621	2.742	0.174	3.602	1.46	0.858	1.345	2.085	1.827	1.017	2.33	0.999	1.878	1.753	0.86
1.715	NA	NA	4	0.462	2.952	0.377	2.383	1.963	0.809	1.006	2.307	0.976	1.983	2.347	1.532	1.286	1.156	1.155
2.006	NA	NA	3.752	1.457	2.948	0.822	1.146	2.592	0.959	1.495	1.913	1.317	1.522	3.349	2.021	0.996	2.496	1.615
2.063	NA	NA	3.439	2.337	2.102	1.357	1.658	3.355	1.045	1.463	1.353	1.339	1.654	4	1.092	0.066	2.202	1.186
3.281	NA	NA	3.77	2.346	1.426	0.756	2.174	3.164	1.029	1.218	1.843	1.276	1.701	3.571	1.269	0.721	2.144	1.184
2.916	NA	NA	3.433	2.193	1.131	1.208	2.101	2.535	1.046	0.631	0.521	1.378	1.661	2.353	1.253	1.896	2.015	1.783
2.445	NA	NA	2.803	0.84	0.737	0.643	1.35	1.953	1.25	0.432	0.916	1.531	1.675	2.723	1.3	2.545	2.113	2.965
1.992	NA	NA	2.347	0.677	0.792	0.669	1.252	1.947	1.322	0.558	1.306	1.067	3.023	2.739	1.273	3.718	2.6	0.955
1.739	NA	NA	2.145	1.615	1.791	1.317	1.605	2.249	1.262	0.896	1.487	1.157	2.58	2.689	2.524	3.376	3.02	1.293
1.605	NA	NA	1.874	1.894	3.511	2.099	1.72	2.755	1.193	0.683	1.963	1.546	2.13	2.874	2.164	2.724	2.631	0.753
1.762	NA	NA	4	3.013	3.966	2.817	1.82	3.21	1.372	0.615	2.245	2.129	1.585	1.917	1.817	2.209	3.098	0.75
3.683	NA	NA	4	0.847	3.889	3.46	0.573	2.639	1.736	0.636	1.74	2.535	1.417	2.075	1.216	0.006	3.03	0.938
2.438	NA	NA	4	1.271	2.888	1.223	1.149	0.821	0.695	0.908	1.289	1.576	1.424	1.854	1.154	0	2.9	1.464
1.953	NA	NA	4	1.542	1.731	1.011	1.451	0.805	1.182	0.958	1.901	1.735	1.072	1.362	1.251	0.887	2.597	1.322
1.976	NA	NA	3.716	1.118	1.183	0.579	1.159	2.28	1.178	1.974	1.3	2.21	0.97	1.744	1.38	2.07	2.466	1.172
1.979	NA	NA	3.361	0.835	0.995	0.707	0.478	4	1.1	3.819	1.234	2.686	1.11	1.964	1.489	2.663	2.448	0.686
1.768	NA	NA	2.899	1.274	0.663	1.322	0.501	4	0.947	4	1.467	1.658	0.968	2.187	1.645	3.377	2.689	0.468
1.869	NA	NA	2.195	1.479	0.471	0.536	0.785	1.603	1.059	3.497	1.25	2.088	0.952	2.321	1.853	1.95	2.665	0.84
1.839	NA	NA	1.925	1.893	0.847	0.523	1.088	0.923	0.979	2.243	0.902	2.636	2.03	0.878	1.312	0.627	2.184	1.503
1.596	NA	NA	4	2.104	1.51	0.556	1.128	0.769	0.469	1.397	0.75	2.764	2.315	0.767	0.894	0.279	1.43	1.319
1.471	NA	NA	3.933	1.273	3.114	0.858	1.497	1.137	0.773	0.92	0.881	2.134	2.199	0.927	0.882	0.042	4	1.4
1.537	NA	NA	3.374	0.736	2.088	1.463	1.828	1.781	1.061	0.583	1.047	1.957	2.739	2.165	1.064	0	2.389	2.695
1.755	NA	NA	2.988	0.949	1.621	0.352	1.815	2.445	1.152	0.581	1.127	1.923	2.61	2.042	1.336	0.102	1.11	4
1.747	NA	NA	0	1.324	1.291	0.411	1.451	2.916	1.22	0.846	1.427	2.013	2.338	0.885	1.495	0.681	4	1.524
1.824	NA	NA	0	1.045	1.133	0.715	0.776	3.431	1.218	0.799	1.764	1.817	1.935	0.632	1.579	1.983	2.529	1.266
3.01	NA	NA	0	0.907	1.123	1.139	0.738	3.253	1.213	0.858	1.653	1.339	1.525	0.874	1.407	2.781	0.435	1.157
1.998	NA	NA	0.046	1.166	1.038	1.775	1.187	2.537	1.221	1.082	1.636	2.099	1.098	1.472	1.365	3.306	4	1.348
1.838	NA	NA	0	1.75	0.657	0.248	1.319	2.041	1.394	1.046	2.308	2.198	0.997	1.212	1.069	3.428	4	1.538
1.435	NA	NA	0	1.698	1.316	0.321	1.127	2.068	1.685	0.994	1.188	1.994	1.179	1.19	0.619	2.357	4	1.803
1.265	NA	NA	0	1.052	1.564	0.593	1.118	2.647	1.055	1.457	1.034	1.872	1.362	1.361	0.62	0.777	1.727	1.697
1.341	NA	NA	0	0.845	1.444	1.267	1.31	3.671	1.157	1.542	1.19	1.765	1.388	3.123	0.956	0.197	0	1.497
1.262	NA	NA	0	0.559	0.48	2.007	2.249	4	0.871	1.302	1.24	1.677	1.572	3.715	1.392	0.061	4	0.967
0.919	NA	NA	0	0.565	0.735	0.132	1.711	1.972	1.651	1.319	1.073	1.216	1.85	1.905	1.751	0.114	4	0.905
0.827	NA	NA	0	0.788	1.127	0.282	1.384	0.368	1.451	1.449	0.909	1.358	1.905	0.12	1.175	0.092	4	0.979
1.079	NA	NA	0	1.048	1.542	0.575	1.47	0.429	1.131	1.332	0.914	2.37	1.61	0.725	1.142	0.719	2.557	1.084
1.79	NA	NA	0	1.03	1.61	1.159	1.583	1.907	1.089	1.373	0.906	2.317	1.233	1.525	0.978	3.904	0	1.407
2.292	NA	NA	0	1.07	1.232	2.041	1.397	4	1.33	0.438	1.061	2.052	1.145	1.042	0.718	3.562	4	2.29
2.915	NA	NA	0.051	1.304	0.956	0.27	1.039	2.832	1.316	0.848	1.508	1.878	1.581	1.865	0.747	2.879	4	4
3.71	NA	NA	2.808	1.651	1.156	0.549	0.937	2.327	1.384	1.288	1.473	1.734	1.724	2.778	1.039	2.307	4	4
4	NA	NA	2.507	1.686	1.552	1.088	1.286	1.318	2.294	1.724	1.689	1.785	1.434	2.577	1.436	1.162	2.808	2.216
1.753	NA	NA	1.98	1.689	1.489	1.991	1.054	0.782	2.229	1.879	2.112	1.531	1.102	2.668	0.468	0.358	4	1.988
1.668	NA	NA	0	1.453	1.059	0.085	0.792	0.918	1.948	1.441	2.821	1.236	1.441	2.616	0.932	0	0.535	1.635
1.417	NA	NA	0	1.242	1.057	0.342	0.697	1.173	2.211	0.936	1.527	1.271	1.911	3.403	1.112	0.021	0.815	1.684
1.195	NA	NA	0	0.941	1.774	0.497	0.784	1.7	2.33	0.934	0.909	1.743	1.93	2.954	1.358	0.416	1.134	1.957
1.23	NA	NA	0	0.879	2.24	0.691	0.936	2.541	2.341	0.762	0.911	1.734	1.968	1.647	1.619	0.828	4	3.011
1.326	NA	NA	0	0.769	2.389	0.403	0.381	3.424	2.197	0.525	1.341	1.638	1.934	2.362	1.758	4	4	2.465
1.274	NA	NA	0.091	1.129	2.266	0.833	0.484	3.379	1.933	0.553	1.434	1.589	1.877	2.091	1.077	4	4	2.068
1.152	NA	NA	0.764	1.353	1.748	2.448	0.568	2.673	2.076	0.651	1.336	1.809	2.029	1.069	1.44	3.335	0.974	1.618
1.117	NA	NA	2.383	1.666	1.076	0.533	0.706	2.562	2.119	1.655	0.811	1.716	2.167	0.749	1.546	2.227	0.102	1.464
1.212	NA	NA	2.067	1.309	0.916	0.877	0.182	2.869	2.111	2.394	1.075	1.644	1.879	1.106	1.743	1.586	0.601	1.164
1.422	NA	NA	1.403	1.564	1.141	1.127	0.405	2.864	2.06	4	1.473	1.109	1.393	2.076	1.965	2.508	4	0.848
1.752	NA	NA	1.191	1.217	1.184	1.44	0.58	1.952	1.846	4	1.454	0.953	1.229	3.139	1.016	0.775	4	1.35
2.421	NA	NA	0	0.913	0.738	2.095	0.752	1.602	2.212	4	1.549	0.883	1.459	2.647	1.244	0.093	4	2.34
2.948	NA	NA	0	0.9	1.15	0.404	0.323	1.331	2.552	3.494	2.169	1.001	1.535	3.816	1.507	0	4	3.508
3.28	NA	NA	0	1.653	1.637	0.662	0.444	0.225	2.004	2.431	2.704	1.238	1.741	4	1.621	0.317	4	4
1.623	NA	NA	0	1.854	2.501	1.35	0.641	0.105	1.871	2.197	3.306	1.468	1.946	4	1.798	0.626	3.175	2.41
0.986	NA	NA	0	1.904	1.595	2.428	0.87	0.568	2.034	1.673	1.092	1.631	2.288	4	1.993	4	2.332	2.637
0.927	NA	NA	0.283	1.635	0.972	0.33	0.073	2.629	2.553	0.846	0.682	1.874	2.313	4	1.202	2.483	2.966	1.945
1.215	NA	NA	1.866	1.213	0.66	0.697	0.347	3.214	2.044	0.376	1.131	1.929	2.22	3.057	1.001	1.926	4	1.311
1.337	NA	NA	2.314	1.087	0.74	1.035	0.571	2.17	1.605	0.609	1.682	0.918	2.119	2.848	1.153	0.397	4	1.819
1.292	NA	NA	1.676	1.237	0.897	1.289	0.867	1.415	1.624	0.878	1.822	0.975	1.886	1.823	1.304	0	4	2.494
1.326	NA	NA	1.055	1.612	1.242	1.662	1.346	0.701	2.945	1.196	1.176	1.103	1.449	1.701	1.584	0.155	4	2.012
1.449	NA	NA	1.027	2.026	1.715	2.325	0.049	0.769	2.861	1.42	1.259	1.233	1.202	1.349	2.069	0.761	4	1.881
1.553	NA	NA	1.465	0.821	1.869	0.745	0.292	1.006	2.214	1.284	1.413	1.398	0.617	1.441	2.23	2.033	1.966	1.616
1.463	NA	NA	0	0.517	1.016	1.755	0.544	1.408	1.683	1.008	1.261	1.571	0.803	1.84	1.566	0.41	4	1.188
1.033	NA	NA	0	0.749	0.669	2.601	0.888	2.366	1.154	1.487	1.67	0.917	1.222	1.647	0.907	0	4	0.686
0.703	NA	NA	0	1.021	0.893	0.271	1.643	3.291	1.418	2.135	2.396	1.037	1.365	1.552	0.653	0	3.118	1.048
0.828	NA	NA	0	1.56	1.032	0.05	0.1	3.227	1.328	1.917	3.148	1.267	1.487	2.431	0.95	0.111	4	1.458
1.384	NA	NA	0.249	1.172	0.808	0.336	0.397	2.492	1.245	1.64	2.95	1.401	1.803	4	1.183	0.226	4	1.369
1.705	NA	NA	2.161	1.223	1.119	0.636	0.723	2.317	1.364	1.737	1.601	0.915	2.146	4	1.355	0	4	1.843
1.924	NA	NA	3.309	1.099	1.741	1.067	1.315	2.257	1.744	1.558	0.481	1.226	1.634	4	1.522	0	4	1.911
2.397	NA	NA	2.693	0.342	2.228	0.813	1.891	1.985	2.195	0.773	0.897	1.147	1.206	2.2	1.943	2.201	3.733	1.756
0.803	NA	NA	1.797	0.847	2.281	1.536	0.186	1.157	2.141	0.96	1.562	1.145	1.11	1.634	1.615	2.408	1.612	1.174
0.705	NA	NA	1.396	1.034	1.694	1.955	0.517	0.694	1.965	1.195	1.912	1.585	1.165	2.015	0.87	2.357	1.615	0.893
1.184	NA	NA	1.271	1.19	1.443	2.162	1.005	0.443	1.513	1.961	1.521	1.072	0.915	2.003	0.75	3.083	2.182	1.428
1.322	NA	NA	1.075	1.664	2.39	1.456	1.399	0.229	1.117	2.251	1.242	0.901	0.625	1.867	1	2.714	3.301	1.657
0.879	NA	NA	0	2.086	3.277	0.607	1.81	0.537	1.293	1.963	1.485	1.255	0.808	1.625	1.047	2.253	4	1.622
0.784	NA	NA	0	1.028	3.465	0.27	0.086	1.768	1.455	1.599	1.5	1.878	1.48	1.687	1.134	1.884	4	1.397
1.163	NA	NA	0.055	1.018	1.865	0.274	0.289	2.838	0.93	1.113	1.683	1.838	1.641	1.311	1.419	1.711	3.436	1.151
1.42	NA	NA	0.711	0.896	1.257	0.438	0.57	2.675	1.619	0.587	2.347	1.272	1.642	1.739	1.918	1.719	1.768	0.717
1.235	NA	NA	3.355	0.362	1.01	0.579	1.258	1.286	2.178	0.466	3.371	1.523	1.789	3.053	1.956	2.84	1.515	0.65
0.976	NA	NA	3.787	0.432	1.092	1.033	1.864	0.665	2.643	0.7	2.872	1.896	2.396	3.586	1.365	3.335	2.78	0.657
0.992	NA	NA	2.403	1.09	1.147	0.758	0.173	0.751	2.611	1.926	1.763	2.145	1.638	2.124	1.24	2.939	4	0.733
1.249	NA	NA	1.224	1.083	1.034	1.073	0.399	0.932	2.267	2.964	0.574	1.549	0.938	1.317	1.516	2.666	3.25	0.82
1.289	NA	NA	1.244	0.956	1.277	1.19	0.658	0.962	0.988	4	0.653	1.666	0.758	1.076	1.77	2.259	4	1.316
1.28	NA	NA	1.494	1.18	1.174	1.028	1.244	1.139	1.343	4	0.969	1.672	1.088	2.044	1.954	2.032	4	0.791
1.637	NA	NA	1.329	1.666	1.066	0.48	1.77	1.624	1.372	4	1.26	1.774	1.086	2.093	2.336	1.299	4	0.553
2.251	NA	NA	1.095	2.188	1.074	0.436	0.384	2.055	1.196	4	1.291	1.825	1.017	1.862	3.66	1.568	4	0.858
1.105	NA	NA	0.175	1.034	0.801	0.536	0.697	4	0.88	3.161	1.248	1.986	0.969	1.508	4	1.895	3.396	1.603
0.823	NA	NA	3.408	1.458	0.618	0.731	1.201	4	0.596	2.245	1.617	2.283	1.351	1.663	1.445	1.797	2.352	0.868
1.012	NA	NA	4	1.408	1.325	1.233	1.69	4	1.052	2.504	2.105	0.73	1.909	1.722	0.551	1.825	4	0.773
0.864	NA	NA	3.95	1.155	1.954	0	2.462	2.068	1.188	2.181	1.177	0.96	2.151	4	0.665	2.256	4	0.902
0.788	NA	NA	1.989	0.805	2.197	0.111	0.031	1.153	1.044	1.303	0.654	1.128	3.008	2.931	0.889	2.659	4	1.012
0.903	NA	NA	0.75	0.572	2.017	0.314	0.209	0.909	0.749	0.369	0.623	1.883	2.339	2.4	1.225	2.139	4	0.874
1.304	NA	NA	1	0.882	1.729	0.48	0.451	1.162	0.918	0.516	0.702	2.112	1.14	2.041	1.381	1.309	4	0.847
1.451	NA	NA	1.397	1.215	1.451	0.521	0.836	1.172	1.459	0.9	1.063	2.193	0.724	1.836	1.799	0.813	3.457	1.375
1.349	NA	NA	1.568	1.473	1.137	0.613	1.58	1.071	1.473	1.111	1.428	2.505	1.002	1.772	2.169	1.22	2.627	1.862
1.293	NA	NA	1.494	2.302	0.82	0.95	2.51	1.172	1.528	1.427	2.43	1.868	1.623	1.657	0.931	1.273	4	0.21
1.717	NA	NA	1.331	2.71	0.577	0.02	3.315	1.426	1.271	1.523	1.896	1.535	1.262	1.686	0.461	0.96	4	0.285
1.997	NA	NA	0	2.654	1.256	0.155	0.721	4	0.924	1.232	1.353	0.998	1.228	1.382	0.87	1.376	4	0.865
1.412	NA	NA	0.19	2.459	1.253	1.877	0.686	4	0.659	1.42	0.542	0.899	1.369	1.509	1.317	2.561	4	1.44
1.025	NA	NA	2.937	2.078	1.139	0.822	0.684	4	0.725	1.989	0.499	1.567	1.58	1.702	1.434	2.636	3.482	1.129
1.329	NA	NA	4	1.643	1.093	0.274	0.903	2.802	1.113	2.152	0.799	2.082	1.927	4	1.402	1.784	3.009	1.229
2.149	NA	NA	4	1.368	1.188	0.43	1.267	0.895	1.788	1.357	1.456	2.419	3.307	3.967	1.447	0.863	4	1.497
1.74	NA	NA	4	1.041	1.156	0.349	2.025	1.252	1.763	1.345	2.736	3.031	2.394	2.648	1.787	0.889	4	1.859
1.141	NA	NA	2.647	1.36	1.281	0.225	3.618	0.858	1.473	1.079	2.418	2.467	1.005	2.806	0.58	0.785	4	1.736
0.812	NA	NA	1.481	0.53	1.481	0.117	0.541	1.019	1.054	1.365	2.073	1.3	0.688	3.321	0.671	1.204	3.782	1.543
0.794	NA	NA	1.611	0.449	1.265	0.199	0.884	1.107	0.941	1.931	1.398	1.389	1.169	2.368	0.97	1.029	3.343	1.965
1.139	NA	NA	1.8	0.821	1.134	0.863	1.096	1.27	0.94	2.103	0.533	1.582	1.927	1.287	1.378	0.739	NA	2.086
1.447	NA	NA	1.676	1.145	1.121	0.803	1.068	1.724	1.108	1.979	0.578	1.898	1.675	1.779	1.575	1.634	NA	1.087
1.842	NA	NA	1.478	0.626	1.052	1.045	1.207	4	1.06	1.886	1.22	1.806	1.518	1.703	1.772	4	NA	0.387
1.747	NA	NA	0	0.441	0.843	1.3	1.77	4	1.056	1.319	2.289	1.907	1.31	1.191	1.977	4	NA	0.731
1.6	NA	NA	0	0.511	0.45	1.68	3.266	4	0.758	1.017	2.364	1.105	1.35	1.158	2.078	2.48	NA	1.048
1.491	NA	NA	0.044	0.943	1.048	1.505	4	1.586	1.528	1.292	2.373	1.02	1.747	2.044	0.753	1.167	NA	2.16
1.428	NA	NA	0.951	1.607	1.184	0.383	0.744	0.592	1.706	2.124	1.875	1.634	2.136	2.259	1.023	0.399	NA	2.424
1.463	NA	NA	4	1.641	1.362	0.224	1.356	1.169	1.632	3.248	1.349	2.221	3.047	1.502	1.26	0.939	NA	1.906
1.423	NA	NA	4	1.571	1.277	0.381	1.792	0.509	1.498	4	1.441	0.957	4	1.052	1.651	0.78	NA	1.791
1.231	NA	NA	4	1.561	1.19	0.195	1.709	0.393	1.784	4	2.396	1.198	2.948	1.039	1.758	1.062	NA	1.944
0.892	NA	NA	4	1.349	1.278	0	1.221	0.495	2.176	4	2.748	1.418	1.044	1.088	1.751	1.197	NA	2.176
1.032	NA	NA	1.875	1.05	1.362	0	1.659	0.98	0.547	4	1.858	1.53	0.82	1.542	1.666	0.671	NA	2.236
1.602	NA	NA	1.842	1.165	1.468	0.322	3.36	4	0.786	4	1.534	1.921	1.629	1.637	0.964	0.432	NA	2.496
1.815	NA	NA	1.888	0.852	1.096	2.454	4	4	0.981	2.048	2.253	2.485	1.052	1.196	1.32	4	NA	1.37
1.098	NA	NA	1.587	1.047	0.637	4	1.076	4	0.988	1.917	1.342	NA	0.786	1.237	2.94	4	NA	1.572
1.042	NA	NA	1.374	1.049	0.653	1.439	1.614	1.354	1.048	2.199	0.817	NA	0.532	0.829	1.147	2.293	NA	1.332
1.613	NA	NA	0	0.978	0.894	1.379	2.134	1.597	1.061	2.075	1.259	NA	0.744	0.819	0.528	0.988	NA	1.122
1.882	NA	NA	0	0.857	0.64	1.089	2.317	1.118	0.858	1.466	2.053	NA	1.099	0.967	1.473	1.049	NA	1.482
2.096	NA	NA	0	1.14	0.426	0.398	2.124	0.337	0.613	0.597	1.711	NA	1.352	1.263	1.922	0.826	NA	1.97
1.868	NA	NA	0	1.094	1.037	0.743	1.712	0.324	0.91	0.583	1.204	NA	1.876	0.896	0.864	0.998	NA	1.77
1.518	NA	NA	0.578	0.919	0.791	1.114	1.981	0.575	0.825	0.85	0.858	NA	2.426	1.43	1.117	1.119	NA	2.383
1.412	NA	NA	3.738	1.202	0.583	1.139	0.954	2.188	0.406	0.954	1.084	NA	2.74	1.977	1.896	0.859	NA	2.486
1.323	NA	NA	4	1.127	0.712	0.22	1.117	4	0.4	1.077	1.5	NA	4	1.22	2.681	0.437	NA	1.913
1.029	NA	NA	4	1.18	1.241	0	1.297	4	0.563	1.616	1.83	NA	4	1.658	1.605	2.979	NA	1.506
0.789	NA	NA	2.746	1.24	1.331	0	1.481	4	0.586	1.335	2.161	NA	4	1.706	1.158	1.419	NA	1.767
0.982	NA	NA	1.789	1.301	1.013	0	1.791	2.481	0.558	1.468	2.556	NA	1.993	1.939	1.4	0.713	NA	2.657
1.408	NA	NA	1.706	0.927	0.615	0	1.821	1.532	0.349	1.735	3.895	NA	1.345	2.325	1.628	1.204	NA	2.784
1.332	NA	NA	1.554	0.745	0.546	0	1.81	2.523	0.423	1.608	2.453	NA	0.423	2.426	1.605	0.839	NA	2.815
0.971	NA	NA	1.28	1.31	1.004	0.568	1.326	1.24	0.711	1.805	1.569	NA	0.357	2.373	1.997	1.031	NA	1.227
1.527	NA	NA	1.144	1.76	1.064	1.883	0.883	0.339	1.104	1.942	0.738	NA	0.629	1.664	1.456	0.945	NA	1.191
2.612	NA	NA	1.244	1.263	0.811	3.471	0.952	0.461	1.111	2.099	1.092	NA	0.948	1.924	1.278	0.6	NA	1.08
0.99	NA	NA	0	0.681	0.567	1.103	1.575	1.686	1.256	2.141	1.404	NA	1.403	2.621	1.37	1.727	NA	1.133
1.232	NA	NA	0	0.675	1.484	1.224	2.381	3.821	1.499	2.602	1.549	NA	1.954	2.904	1.452	1.433	NA	1.382
1.911	NA	NA	0	1.051	3.13	1.462	4	4	1.657	1.792	1.221	NA	2.681	1.367	1.513	1.142	NA	1.978
2.238	NA	NA	0.123	1.22	0.989	1.733	4	4	1.641	1.768	1.338	NA	3.226	1.397	1.778	1.133	NA	2.634
1.951	NA	NA	1.118	1.46	0.62	1.708	4	3.319	1.225	1.159	2.091	NA	2.488	1.677	1.825	1.358	NA	3.241
1.391	NA	NA	2.089	3.1	0.587	0.777	4	1.717	1.43	0.953	1.664	NA	4	2.327	1.815	0.812	NA	3.443
1.165	NA	NA	1.262	2.416	1.09	1.325	1.289	2.823	1.324	0.993	0.842	NA	4	1.679	1.66	0.698	NA	3.103
1.233	NA	NA	0.737	2.049	1.485	0.007	1.437	3.588	1.055	0.897	1.493	NA	3.234	1.501	1.403	1.076	NA	2.739
1.241	NA	NA	1.831	1.797	0.526	0	1.549	1.234	0.455	0.838	2.017	NA	2.188	1.534	1.302	1.057	NA	2.389
1.196	NA	NA	2.556	1.563	1.843	0	1.547	0.284	0.277	0.803	1.905	NA	0.904	1.667	1.757	1.766	NA	2.318
1.067	NA	NA	2.019	0.909	2.527	0	1.827	0.482	0.365	1.26	1.413	NA	1.096	2.111	2.798	0.809	NA	1.968
1.387	NA	NA	1.287	0.886	1.865	0	2.277	3.085	0.469	1.03	1.862	NA	1.593	2.051	2.385	0.286	NA	1.475
1.685	NA	NA	1.184	0.975	0.823	0.369	0.899	4	0.515	1.382	2.488	NA	1.893	1.647	1.663	0.164	NA	1.369
1.71	NA	NA	1.125	1.19	1.3	1.388	1.158	4	0.48	1.71	2.952	NA	2.061	1.467	1.401	0.211	NA	1.886
1.223	NA	NA	1.133	2.288	3.173	2.4	1.497	3.461	0.678	1.938	1.233	NA	2.589	2.378	2.28	2.971	NA	3.155
1.719	NA	NA	1.838	1.66	4	0.682	1.423	1.855	0.591	2.164	1.808	NA	3.697	2.404	2.122	1.07	NA	4
2.761	NA	NA	0	1.397	1.092	1.16	1.133	2.29	0.441	2.828	1.94	NA	3.957	2.014	2.152	0.391	NA	2.898
0.611	NA	NA	0	1.361	1.442	1.35	0.924	3.383	0.824	3.082	1.303	NA	4	1.443	0.998	0.114	NA	1.219
0.61	NA	NA	0	1.475	1.944	1.272	1.815	3.272	1.22	1.035	0.939	NA	2.823	1.609	1.403	0.053	NA	1.283
1.045	NA	NA	0.175	1.797	2.356	1.059	3.107	0.91	1.44	0.583	1.281	NA	1.651	2.135	1.712	0	NA	0.74
1.424	NA	NA	2.373	0.993	2.778	2.018	1.962	0.252	1.506	1.086	1.272	NA	0.889	2.447	0.368	4	NA	0.746
1.565	NA	NA	2.272	1.087	4	2.166	1.959	0.317	1.192	1.317	0.939	NA	0.897	2.235	0.838	2.713	NA	1.204
1.509	NA	NA	0.681	1.187	2.837	0.532	1.785	4	1.204	0.834	1.485	NA	1.435	2.144	1.389	0.793	NA	1.895
1.459	NA	NA	0.674	1.317	2.088	0.226	1.687	4	1.66	0.647	2.318	NA	1.752	2.113	1.755	0.235	NA	2.673
1.392	NA	NA	3.003	1.221	2.991	0.079	1.537	4	0.313	0.668	2.675	NA	1.58	1.968	0.533	0.075	NA	3.354
1.391	NA	NA	4	1.054	1.528	0	1.563	0.851	0.68	0.937	2.748	NA	1.948	1.815	1.154	0.256	NA	2.957
1.467	NA	NA	3.293	0.936	2.088	0.053	2.491	1.097	0.795	0.775	1.692	NA	3.283	1.666	1.72	4	NA	2.108
1.454	NA	NA	1.706	1.162	2.376	0.846	4	2.399	1.287	2.092	1.635	NA	0.251	1.887	2.01	2.337	NA	1.934
1.629	NA	NA	1.202	1.131	2.43	1.813	1.742	3.668	1.517	2.488	1.431	NA	0.257	1.872	0.371	0.776	NA	2.293
1.838	NA	NA	1.236	1.285	2.305	0.447	2.082	2.51	0.543	2.335	1.181	NA	0.669	1.611	0.807	0.267	NA	2.33
1.502	NA	NA	1.14	1.352	1.93	0.644	1.91	1.252	0.97	3.171	1.189	NA	1.099	2.051	1.465	0.183	NA	2.361
1.027	NA	NA	1.43	1.362	1.675	1.489	1.572	0.314	1.368	2.106	1.203	NA	0.635	1.743	1.971	1.119	NA	2.342
1.568	NA	NA	2.471	1.446	2.762	2.033	1.366	0.227	1.72	1.144	0.638	NA	0.874	1.701	2.292	0.561	NA	2.35
2.431	NA	NA	0	2.37	3.972	2.659	1.754	0.674	1.696	0.644	0.504	NA	0.623	1.587	0.338	0.579	NA	1.772
0.709	NA	NA	0	1.468	3.925	0.489	2.513	0.792	0.957	1.45	1.033	NA	0.552	1.759	0.622	1.308	NA	1.18
0.66	NA	NA	0	1.346	1.931	0.14	3.975	0.894	0.85	1.378	1.336	NA	1.116	1.673	1.126	0.627	NA	1.532
0.729	NA	NA	0.738	1.012	1.057	0	2.69	2.057	1.388	0.554	1.674	NA	1.496	1.632	1.666	0.415	NA	2.725
1.141	NA	NA	3.003	1.027	1.614	0	2.765	2.613	0.624	0.672	1.666	NA	1.275	1.842	2.291	1.696	NA	4
1.557	NA	NA	2.931	1.34	1.717	0.523	1.853	1.475	0.893	1.023	1.425	NA	1.758	2.094	1.034	0.602	NA	4
1.761	NA	NA	3.09	1.576	1.66	0.515	1.001	0.878	1.254	0.822	1.204	NA	1.248	1.722	1.072	0.437	NA	2.799
1.526	NA	NA	3.723	1.184	1.3	0.568	1.048	0.881	1.592	0.857	1.164	NA	1.243	1.548	1.224	1.215	NA	1.831
1.459	NA	NA	4	0.98	1.278	0.804	1.641	0.378	1.594	1.295	1.105	NA	1.192	1.56	1.511	0.584	NA	2.112
1.407	NA	NA	3.59	1.196	1.337	1.318	2.777	0.288	0.945	0.497	0.91	NA	1.145	1.283	2.034	2.252	NA	1.579
1.362	NA	NA	2.542	2.044	1.403	1.926	3.547	0.372	1.787	0.415	0.667	NA	1.089	1.652	1.251	1.042	NA	0.67
1.299	NA	NA	1.959	1.65	1.699	0.139	3.504	1.221	2	0.539	0.904	NA	1.081	1.822	1.659	0.563	NA	0.905
1.301	NA	NA	1.506	0.588	2.395	0	0.722	2.274	0.988	2.076	1.064	NA	1.149	1.744	1.763	1.396	NA	1.534
1.656	NA	NA	1.302	1.182	1.926	0.117	0.413	0.56	1.286	1.744	1.587	NA	1.585	1.904	1.854	0.821	NA	1.952
1.467	NA	NA	1.292	2.03	1.222	0.464	0.88	0.732	1.697	1.372	2.003	NA	1.244	1.865	2.008	NA	NA	2.327
1.055	NA	NA	1.465	2.14	1.339	0.78	1.608	1.399	1.91	1.225	2.345	NA	1.171	1.689	1.853	NA	NA	2.142
1.372	NA	NA	1.51	1.77	1.958	0.907	2.456	1.667	0.507	1.639	2.082	NA	1.106	1.575	2.057	NA	NA	1.469
2.339	NA	NA	0	1.246	2.334	0.889	0.233	0.881	1.002	1.545	1.666	NA	0.999	0.549	2.056	NA	NA	0.721
1.467	NA	NA	0	1.493	2.173	1.006	0.407	0.45	1.338	1.067	2.327	NA	0.913	1.004	2.01	NA	NA	0.768
1.107	NA	NA	0.404	1.449	2.96	1.341	0.911	0.589	1.694	1.271	3.207	NA	0.95	1.221	1.81	NA	NA	1.28
1.147	NA	NA	2.833	1.062	2.779	0.432	1.883	1.013	1.808	1.493	1.382	NA	1.067	1.339	1.86	NA	NA	1.87
1.24	NA	NA	4	0.906	2.267	0.675	2.986	0.514	1.862	0.975	1.967	NA	1.181	1.406	NA	NA	NA	1.769
1.401	NA	NA	4	0.919	1.619	0.578	0.067	0.475	1.582	0.93	2.61	NA	1.417	1.779	NA	NA	NA	1.472
1.558	NA	NA	3.786	1.555	1.66	0.614	0.298	0.913	1.003	1.64	3.236	NA	1.176	1.905	NA	NA	NA	1.611
1.566	NA	NA	2.559	2.21	1.874	0.939	0.628	1.389	1.662	1.346	3.145	NA	0.986	1.872	NA	NA	NA	2.645
1.298	NA	NA	2.542	1.29	2.036	1.433	1.375	1.363	2.177	0.952	0.879	NA	0.908	0.244	NA	NA	NA	3.245
1.118	NA	NA	3.156	0.568	2.19	0.22	2.296	0.511	1.44	0.783	1.135	NA	0.941	0.601	NA	NA	NA	3
1.095	NA	NA	2.915	0.8	2.112	0.296	3.162	0.534	1.571	0.656	1.749	NA	0.982	1.053	NA	NA	NA	2.634
1.354	NA	NA	1.838	1.453	1.874	0.43	0.039	0.865	1.634	2.431	2.329	NA	0.886	1.437	NA	NA	NA	2.864
1.256	NA	NA	1.278	1.259	1.409	0.62	0.295	1.458	1.997	1.784	2.934	NA	0.854	1.114	NA	NA	NA	2.574
1.093	NA	NA	1.282	1.701	0.987	1.099	0.635	1.271	4	1.264	NA	NA	1.128	1.466	NA	NA	NA	1.478
1.322	NA	NA	1.539	1.192	1.114	1.615	1.296	0.387	0.985	1.642	NA	NA	1.446	1.976	NA	NA	NA	1.641
1.664	NA	NA	1.58	0.622	1.724	0.22	2.207	0.366	1.265	1.357	NA	NA	1.492	2.149	NA	NA	NA	1.77
1.749	NA	NA	0	0.768	1.444	0.209	0	0.516	1.473	1.427	NA	NA	1.031	0.154	NA	NA	NA	1.479
1.317	NA	NA	0	1.123	1.257	0.456	0.292	0.863	1.953	1.895	NA	NA	1.033	0.556	NA	NA	NA	0.774
1.57	NA	NA	0.407	1.314	1.008	0.657	0.526	0.95	2.891	2.028	NA	NA	1.154	1.097	NA	NA	NA	0.878
2.573	NA	NA	1.745	1.187	0.964	1.106	0.913	0.926	4	1.78	NA	NA	1.152	1.419	NA	NA	NA	1.386
2.853	NA	NA	2.896	0.522	1.189	1.697	1.489	0.889	3.287	1.014	NA	NA	0.955	1.367	NA	NA	NA	1.736
2.21	NA	NA	3.45	1.704	1.265	0.19	0.184	1.151	2.566	0.965	NA	NA	0.768	0.899	NA	NA	NA	1.782
1.428	NA	NA	2.52	1.136	2.372	0.37	0.454	0.411	0.857	1.512	NA	NA	0.896	1.704	NA	NA	NA	0.971
1.043	NA	NA	1.234	0.482	2.575	0.564	0.581	0.48	0.701	1.852	NA	NA	1.206	1.149	NA	NA	NA	2.474
1.086	NA	NA	1.589	0.571	2.621	0.904	0.793	1.086	0.838	1.026	NA	NA	1.546	1.844	NA	NA	NA	1.903
1.197	NA	NA	2.732	0.873	2.533	1.62	1.26	1.662	1.306	1.176	NA	NA	1.779	2.634	NA	NA	NA	1.557
1.519	NA	NA	2.91	1.421	1.875	2.663	0.191	1.418	1.979	1.209	NA	NA	1.675	1.061	NA	NA	NA	1.55
1.632	NA	NA	1.95	1.013	0.955	0.226	0.379	0.617	2.6	1.173	NA	NA	1.523	1.713	NA	NA	NA	1.429
1.486	NA	NA	1.22	1.17	0.727	0.324	0.538	0.444	2.393	1.865	NA	NA	1.561	2.487	NA	NA	NA	1.217
0.958	NA	NA	1.19	1.183	0.881	0.542	0.734	0.807	2.002	1.527	NA	NA	1.377	2.774	NA	NA	NA	2.529
0.862	NA	NA	1.512	0.98	1.674	1.213	1.207	1.477	0.957	1.267	NA	NA	1.243	2.304	NA	NA	NA	4
0.882	NA	NA	1.943	0.634	3.197	1.98	0.164	2.093	1.495	1.976	NA	NA	1.07	1.107	NA	NA	NA	4
1.019	NA	NA	0	0.531	3.976	3.303	0.364	1.339	2.424	2.29	NA	NA	0.886	1.511	NA	NA	NA	2.375
1.339	NA	NA	0	0.43	4	0.223	0.525	0.84	3.124	1.736	NA	NA	1.028	2.073	NA	NA	NA	1.411
1.404	NA	NA	0	0.714	3.443	0.176	0.678	0.416	2.871	0.835	NA	NA	1.354	2.448	NA	NA	NA	0.994
1.493	NA	NA	0.52	1.176	2.119	0.251	1.169	0.446	4	1.097	NA	NA	1.824	2.332	NA	NA	NA	1.288
1.478	NA	NA	2.202	1.27	1.307	0.487	1.908	0.58	3.866	1.564	NA	NA	1.909	0.973	NA	NA	NA	1.112
1.455	NA	NA	2.689	0.931	1.16	1.124	0.355	1.008	3.29	1.385	NA	NA	2.277	1.079	NA	NA	NA	0.521
1.475	NA	NA	2.607	0.789	1.457	1.495	0.536	1.405	3.073	0.69	NA	NA	2.227	1.328	NA	NA	NA	0.547
1.688	NA	NA	1.45	1.056	1.578	0.851	0.746	1.333	1.496	1.085	NA	NA	1.932	1.729	NA	NA	NA	0.897
1.99	NA	NA	0.563	1.242	4	1.966	1.144	1.059	1.219	1.435	NA	NA	1.666	2.153	NA	NA	NA	1.53
1.577	NA	NA	1.041	1.001	4	3.239	1.657	1.441	2.033	1.584	NA	NA	1.428	0.986	NA	NA	NA	1.611
1.282	NA	NA	1.79	1.1	3.311	0.042	0.353	3.001	2.448	1.686	NA	NA	1.062	0.844	NA	NA	NA	1.054
1.211	NA	NA	2.049	1.006	1.848	0.011	0.62	4	3.023	3.138	NA	NA	1.072	1.119	NA	NA	NA	4
0.914	NA	NA	1.849	0.815	1.293	0.005	0.829	1.901	2.927	2.165	NA	NA	1.342	1.599	NA	NA	NA	4
0.518	NA	NA	1.317	0.935	1.29	0	1.349	0.769	2.651	1.68	NA	NA	1.652	2.537	NA	NA	NA	2.406
0.822	NA	NA	1.096	0.464	1.481	0	2.186	0.597	0.793	1.635	NA	NA	1.937	0.946	NA	NA	NA	1.65
1.346	NA	NA	1.145	0.91	1.44	0	0.474	0.72	0.323	1.958	NA	NA	2.993	1.065	NA	NA	NA	1.947
1.558	NA	NA	0	1.939	1.43	0.058	0.217	0.85	1.564	1.522	NA	NA	3.862	1.496	NA	NA	NA	2.578
1.359	NA	NA	0	2.058	1.476	0.498	0.659	0.888	2.33	1.075	NA	NA	3.045	2.054	NA	NA	NA	2.805
1.23	NA	NA	0	1.441	3.396	0.922	1.118	0.949	2.581	1.34	NA	NA	1.949	1.407	NA	NA	NA	2.896
1.219	NA	NA	0.025	0.976	2.338	1.443	1.724	1.308	2.58	1.603	NA	NA	1.436	0.97	NA	NA	NA	2.436
1.302	NA	NA	0.697	1.559	1.698	1.683	0.564	2.278	2.554	1.197	NA	NA	1.054	1.364	NA	NA	NA	1.867
1.442	NA	NA	3.414	1.205	1.238	0.99	0.453	4	2.294	0.635	NA	NA	1	1.928	NA	NA	NA	1.7
1.536	NA	NA	4	1.032	1.08	0.338	0.867	4	0.981	0.826	NA	NA	1.236	1.227	NA	NA	NA	1.26
1.503	NA	NA	4	1.016	1.141	0.193	1.501	3.149	2.363	1.368	NA	NA	1.589	1.522	NA	NA	NA	0.632
1.118	NA	NA	1.786	0.744	1.323	0	2.254	0.511	2.584	1.471	NA	NA	2.127	2.019	NA	NA	NA	0.505
1.268	NA	NA	0.841	0.4	1.258	0	1.621	0.879	2.639	1.855	NA	NA	2.827	2.028	NA	NA	NA	0.55
1.394	NA	NA	1.082	1.377	1.085	0	1.112	1.504	2.791	2.834	NA	NA	3.166	1.559	NA	NA	NA	1.247
1.423	NA	NA	1.485	2.039	3.262	0.125	0.985	1.143	3.2	3.178	NA	NA	2.901	1.731	NA	NA	NA	1.822
1.995	NA	NA	1.738	1.84	2.668	0.271	0.94	0.664	2.588	3.181	NA	NA	3.327	1.256	NA	NA	NA	1.651
1.365	NA	NA	1.825	1.432	1.873	0.197	1.386	0.618	2.557	2.28	NA	NA	3.779	1.175	NA	NA	NA	1.087
1.572	NA	NA	1.444	1.272	0.744	0	2.07	1.15	2.364	1.532	NA	NA	2.89	1.765	NA	NA	NA	4
1.654	NA	NA	1.242	0.74	0.604	0	2.88	3.636	2.394	1.095	NA	NA	1.712	0.819	NA	NA	NA	3.661
1.223	NA	NA	0	1.065	1.143	0.311	0.721	4	2.548	1.452	NA	NA	1.201	1.102	NA	NA	NA	2.168
0.603	NA	NA	0	1.262	1.116	0.986	1.145	4	2.862	1.752	NA	NA	1.24	1.416	NA	NA	NA	1.989
0.895	NA	NA	0	1.111	1.212	1.506	1.122	1.725	1.531	1.007	NA	NA	1.174	1.528	NA	NA	NA	2.94
1.647	NA	NA	0	1.803	3.024	1.933	1.149	1.655	1.509	0.936	NA	NA	1.129	1.759	NA	NA	NA	4
1.683	NA	NA	0.039	1.605	2.483	1.069	1.502	1.302	1.662	1.151	NA	NA	1.32	1.939	NA	NA	NA	3.489
1.685	NA	NA	0.637	1.301	1.476	0.659	2.145	0.867	1.774	1.176	NA	NA	1.738	1.601	NA	NA	NA	1.891
1.83	NA	NA	4	0.826	0.795	0.193	1.346	0.801	2.115	1.73	NA	NA	2.171	1.781	NA	NA	NA	1.3
1.933	NA	NA	4	1.18	1.008	0	1.358	1.314	3.323	2.853	NA	NA	1.548	2.142	NA	NA	NA	1.416
1.532	NA	NA	4	1.415	1.089	0	1.587	1.207	0.272	3.624	NA	NA	2.324	2.503	NA	NA	NA	0.666
1.333	NA	NA	2.815	1.318	0.867	0	1.518	1.199	0.809	3.642	NA	NA	3.419	1.331	NA	NA	NA	0.855
1.319	NA	NA	0.942	1.393	2.788	0	1.488	1.13	1.196	3.779	NA	NA	3.46	1.896	NA	NA	NA	1.101
1.329	NA	NA	1.115	1.699	2.347	0	1.768	0.819	1.365	2.614	NA	NA	2.825	1.565	NA	NA	NA	1.719
1.266	NA	NA	2.018	1.989	2.158	0	1.814	1.067	1.598	2.446	NA	NA	2.34	1.149	NA	NA	NA	1.816
1.493	NA	NA	2.292	2.182	1.762	0	1.916	2.232	1.826	1.884	NA	NA	1.837	1.3	NA	NA	NA	1.478
1.818	NA	NA	1.804	1.342	1.113	0.234	2.324	0.74	3.003	1.533	NA	NA	1.417	1.622	NA	NA	NA	1.189
1.353	NA	NA	1.232	0.765	0.856	0.515	2.368	0.881	0.549	1.612	NA	NA	1.388	1.63	NA	NA	NA	2.546
1.356	NA	NA	1.189	0.546	0.713	0.568	1.908	1.21	1.257	1.545	NA	NA	1.432	2.037	NA	NA	NA	3.896
1.693	NA	NA	0	1.245	0.877	0.377	1.248	1.592	1.413	1.658	NA	NA	1.315	2.432	NA	NA	NA	4
1.808	NA	NA	0	0.976	1.299	0.148	2.657	1.738	1.55	2.362	NA	NA	1.03	2.763	NA	NA	NA	3.638
1.815	NA	NA	0	1.228	1.974	0	2.707	2.198	1.709	2.924	NA	NA	1.3	1.584	NA	NA	NA	3.673
1.33	NA	NA	0	1.111	2.373	0	2.479	3.773	1.927	2.761	NA	NA	1.736	2.152	NA	NA	NA	3.509
1.446	NA	NA	0	1.369	3.093	0	2.033	4	2.231	2.328	NA	NA	1.993	2.066	NA	NA	NA	3.084
1.868	NA	NA	0.558	1.723	3.729	0	1.668	4	1.299	1.306	NA	NA	1.633	1.535	NA	NA	NA	2.519
1.656	NA	NA	3.833	1.186	2.26	0	1.862	1.17	1.527	1.163	NA	NA	1.694	1.322	NA	NA	NA	1.74
1.427	NA	NA	4	1.378	1.764	0.175	1.401	2.239	1.617	0.962	NA	NA	1.805	1.393	NA	NA	NA	0.766
1.555	NA	NA	4	1.606	1.749	0	1.457	2.808	1.696	1.295	NA	NA	1.791	1.288	NA	NA	NA	0.858
2.088	NA	NA	2.456	1.566	1.833	0	0.999	2.427	0.667	2.93	NA	NA	1.717	1.612	NA	NA	NA	1.156
2.077	NA	NA	0.951	1.061	1.455	0	1.69	1.143	1.181	3.956	NA	NA	1.934	1.85	NA	NA	NA	1.565
1.601	NA	NA	1.203	0.894	0.781	0.094	1.851	1.458	1.389	3.776	NA	NA	2.271	1.905	NA	NA	NA	1.619
1.24	NA	NA	2.128	1.382	0.836	0.367	1.572	1.726	1.515	4	NA	NA	2.272	0.875	NA	NA	NA	1.165
1.239	NA	NA	2.487	1.172	0.969	0.327	1.616	2.171	1.644	4	NA	NA	1.919	1.525	NA	NA	NA	1.138
1.355	NA	NA	1.817	1.467	0.969	0.411	1.961	2.585	0.775	3.53	NA	NA	1.441	1.913	NA	NA	NA	1.378
1.379	NA	NA	0.85	2.149	1.143	0.506	2.319	2.456	0.943	2.341	NA	NA	1.21	1.875	NA	NA	NA	2.226
1.706	NA	NA	0	3.185	1.243	0.539	1.545	2.312	1.251	1.999	NA	NA	1.016	1.574	NA	NA	NA	0.818
1.755	NA	NA	0	4	1.616	0.526	1.032	2.191	1.35	2.148	NA	NA	1.395	1.482	NA	NA	NA	0.646
1.475	NA	NA	0	1.783	2.627	0.765	1.741	2.03	1.46	1.837	NA	NA	1.801	1.855	NA	NA	NA	0.905
1.149	NA	NA	0	1.696	3.961	1.117	1.916	1.748	0.84	1.577	NA	NA	2.106	1.834	NA	NA	NA	0.896
1.5	NA	NA	0	1.169	2.596	0.968	2.301	2.541	0.93	1.423	NA	NA	1.019	1.308	NA	NA	NA	0.56
3.032	NA	NA	0.612	1.368	1.819	0.865	2.623	2.4	0.966	1.596	NA	NA	0.856	1.434	NA	NA	NA	0.614
1.927	NA	NA	3.462	1.318	1.576	1.499	1.883	2.579	0.985	1.837	NA	NA	0.624	1.61	NA	NA	NA	1.124
1.472	NA	NA	4	0.983	1.607	2.531	1.142	1.483	1.118	1.805	NA	NA	0.604	1.604	NA	NA	NA	1.686
1.344	NA	NA	4	0.497	1.648	2.993	1.722	2.228	1.099	2.17	NA	NA	1.005	1.55	NA	NA	NA	2.092
1.451	NA	NA	2.017	0.735	1.459	0.363	1.334	2.317	0.673	2.373	NA	NA	2.461	1.45	NA	NA	NA	4
1.797	NA	NA	0.781	1.057	1.057	0.8	1.899	1.212	1.046	2.964	NA	NA	3.715	1.636	NA	NA	NA	2.132
1.921	NA	NA	0.99	1.377	0.985	0.354	2.206	1.714	1.891	1.279	NA	NA	3.442	2.272	NA	NA	NA	1.158
1.328	NA	NA	1.634	1.805	0.983	0.286	2.143	0.382	1.481	1.227	NA	NA	1.794	2.596	NA	NA	NA	0.768
0.907	NA	NA	1.702	0.072	2.844	0.336	1.689	0.375	1.322	1.221	NA	NA	1.094	1.25	NA	NA	NA	0.667
1.11	NA	NA	1.335	2.156	2.046	0.326	1.432	0.402	1.648	2.262	NA	NA	1.048	1.087	NA	NA	NA	0.463
1.56	NA	NA	0.813	2.417	1.258	0.303	0.844	0.436	2.447	3.537	NA	NA	1.052	1.854	NA	NA	NA	0.587
1.619	NA	NA	0	1.624	0.62	0.334	1.148	3.416	2.969	3.599	NA	NA	1.366	1.236	NA	NA	NA	1.225
1.215	NA	NA	0	1.038	0.34	0.771	1.008	3.138	2.86	3.868	NA	NA	1.645	1.064	NA	NA	NA	1.94
1.168	NA	NA	0	0.903	0.336	1.005	1.045	2.338	2.779	3.858	NA	NA	1.921	1.29	NA	NA	NA	1.759
1.218	NA	NA	0.316	1.055	1.089	1.276	1.381	2.307	1.653	2.543	NA	NA	0.916	1.81	NA	NA	NA	1.569
1.213	NA	NA	2.035	0.297	3.135	1.5	2.005	2.976	1.742	1.796	NA	NA	0.899	2.313	NA	NA	NA	4
1.241	NA	NA	3.852	0.358	3.88	2.74	2.421	1.073	1.697	1.617	NA	NA	0.744	1.909	NA	NA	NA	2.444
1.492	NA	NA	4	0.586	2.248	2.526	0.398	1.123	1.624	1.713	NA	NA	0.681	1.589	NA	NA	NA	1.177
1.798	NA	NA	3.871	1.417	1.742	1.426	0.512	2.133	1.576	1.653	NA	NA	1.088	1.239	NA	NA	NA	0.936
1.649	NA	NA	1.95	1.759	1.685	1.27	0.473	0	1.776	1.672	NA	NA	2.106	1.272	NA	NA	NA	0.807
1.34	NA	NA	1.053	2.967	1.742	2.004	0.693	0.199	1.029	1.203	NA	NA	3.98	1.366	NA	NA	NA	0.941
1.205	NA	NA	0.935	3.212	1.766	3.887	1.503	0.314	1.026	1.422	NA	NA	3.724	1.644	NA	NA	NA	1.083
1.612	NA	NA	1.143	2.932	1.477	4	2.505	0.42	0.86	1.703	NA	NA	1.838	2.021	NA	NA	NA	1.314
2.116	NA	NA	0.988	2.946	0.943	1.602	3.165	0.529	0.916	1.719	NA	NA	1.184	2.666	NA	NA	NA	1.269
1.349	NA	NA	0.984	2.403	0.507	1.738	0.174	0.974	1.225	1.68	NA	NA	1.266	2.307	NA	NA	NA	1.009
1.133	NA	NA	1.199	1.789	2.944	1.869	0.433	1.884	1.745	1.609	NA	NA	1.381	1.843	NA	NA	NA	1.139
1.569	NA	NA	0	0.895	2.151	1.582	0.669	2.339	0.695	1.575	NA	NA	1.295	1.64	NA	NA	NA	2.552
2.002	NA	NA	0	0.61	1.467	1.172	1.107	2.634	1.085	1.668	NA	NA	1.325	1.608	NA	NA	NA	2.303
1.614	NA	NA	0	0.607	1.092	0.787	1.811	1.284	1.288	2.382	NA	NA	1.494	2.239	NA	NA	NA	1.088
1.219	NA	NA	0.222	0.886	0.772	0.401	2.469	1.508	1.601	2.424	NA	NA	1.67	1.405	NA	NA	NA	0.695
1.212	NA	NA	2.247	0.922	0.653	0.175	2.191	3.23	1.988	2.035	NA	NA	1.633	0.976	NA	NA	NA	0.696
1.526	NA	NA	4	1.397	0.564	0.112	0.53	4	0.837	1.682	NA	NA	1.81	0.979	NA	NA	NA	1.107
1.683	NA	NA	4	2.246	0.768	0.342	1.266	0.834	1.205	1.494	NA	NA	1.564	1.689	NA	NA	NA	1.365
1.467	NA	NA	4	0.682	2.252	0.651	1.9	0.703	1.365	2.143	NA	NA	1.389	1.614	NA	NA	NA	1.36
1.165	NA	NA	3.667	0.355	2.488	1.6	2.274	0.689	0.664	1.831	NA	NA	1.415	1.267	NA	NA	NA	1.228
1.097	NA	NA	2.293	0.531	2.096	3.001	1.889	0.734	0.652	1.09	NA	NA	1.633	1.153	NA	NA	NA	1.258
1.11	NA	NA	1.343	1.359	1.854	2.305	1.226	0.813	1.932	1.372	NA	NA	2.479	1.253	NA	NA	NA	1.608
0.983	NA	NA	0.895	2.025	1.774	0.395	0.52	1.488	2.595	1.932	NA	NA	3.211	1.06	NA	NA	NA	2.575
1.006	NA	NA	1.013	2.077	1.749	0.181	1.06	1.212	2.736	1.534	NA	NA	2.253	4	NA	NA	NA	2.896
1.272	NA	NA	1.075	1.421	1.716	0.748	1.742	1.478	1.126	1.243	NA	NA	1.678	4	NA	NA	NA	1.419
1.596	NA	NA	1.226	0	1.352	2.252	1.699	1.615	1.657	1.641	NA	NA	1.481	1.011	NA	NA	NA	0.472
1.828	NA	NA	1.175	0.341	0.605	3.586	1.258	2.08	2.231	1.913	NA	NA	1.261	0.972	NA	NA	NA	0.783
1.502	NA	NA	0	1.375	0.341	1.903	1.594	2.075	2.655	1.708	NA	NA	1.183	1.36	NA	NA	NA	1.105
1.271	NA	NA	0	1.934	2.262	1.94	0.38	1.728	2.684	1.943	NA	NA	1.319	1.126	NA	NA	NA	1.311
1.238	NA	NA	0.076	2.025	1.346	1.824	0.865	0.725	2.505	1.795	NA	NA	1.746	0.776	NA	NA	NA	1.148
1.573	NA	NA	0.358	1.85	1.046	1.674	1.561	0.749	0.884	1.149	NA	NA	2.533	1.78	NA	NA	NA	1.702
2.526	NA	NA	2.272	2.047	1.061	1.696	1.56	2.134	1.35	1.01	NA	NA	1.86	3.466	NA	NA	NA	2.768
1.872	NA	NA	4	0.014	1.243	0	1.596	4	1.919	1.24	NA	NA	1.787	4	NA	NA	NA	3.549
1.593	NA	NA	4	0	1.193	0	1.892	3.561	2.294	0.706	NA	NA	1.743	1.09	NA	NA	NA	2.988
1.68	NA	NA	4	0.089	0.883	0.306	0.254	1.021	2.582	0.67	NA	NA	1.643	1.056	NA	NA	NA	2.657
1.516	NA	NA	3.877	0.385	0.97	0.356	0.445	0.882	2.81	1.994	NA	NA	1.919	1.123	NA	NA	NA	1.644
1.349	NA	NA	2.782	0.595	1.257	0	0.846	0.845	2.385	3.099	NA	NA	1.364	0.671	NA	NA	NA	1.425
1.881	NA	NA	1.759	1.332	1.322	0.019	1.563	0.784	1.054	2.457	NA	NA	1.243	0.711	NA	NA	NA	1.627
3.126	NA	NA	1.505	1.632	1.273	0.486	1.857	0.763	1.154	1.151	NA	NA	1.144	0.962	NA	NA	NA	1.698
2.14	NA	NA	1.34	1.741	1.085	1.35	1.882	0.552	1.356	1.407	NA	NA	1.295	1.102	NA	NA	NA	1.41
1.615	NA	NA	1.032	1.884	1.092	0.609	2.221	0.886	1.742	2.029	NA	NA	1.786	1.528	NA	NA	NA	1.131
1.456	NA	NA	0.726	1.721	1.301	1.196	1.041	1.279	2.234	1.746	NA	NA	1.56	1.965	NA	NA	NA	2.091
1.365	NA	NA	0.025	0	1.295	1.486	0.632	1.252	2.774	1.406	NA	NA	1.283	1.021	NA	NA	NA	1.441
1.492	NA	NA	0.292	0.18	0.885	1.492	0.912	0.985	2.983	1.753	NA	NA	1.716	0.959	NA	NA	NA	1.946
1.388	NA	NA	0.884	0.64	0.606	1.391	1.483	0.529	2.755	2.488	NA	NA	1.881	0.793	NA	NA	NA	1.922
1.465	NA	NA	2.444	1.4	1.968	0.194	1.863	0.639	1.447	2.36	NA	NA	1.949	0.712	NA	NA	NA	2.43
1.642	NA	NA	3.425	1.625	1.334	0	1.909	2.073	1.293	1.267	NA	NA	1.679	0.874	NA	NA	NA	0.817
1.848	NA	NA	4	1.275	0.871	0	2.281	3.244	1.318	0.542	NA	NA	1.278	1.639	NA	NA	NA	0.496
1.719	NA	NA	4	1.246	0.882	1.055	3.379	3.173	1.664	0.57	NA	NA	0.929	1.701	NA	NA	NA	0.515
1.326	NA	NA	4	1.405	0.927	0.896	1.057	1.743	2.201	1.058	NA	NA	0.821	0.945	NA	NA	NA	1.468
1.008	NA	NA	4	0.208	1.041	0.499	0.803	0.867	2.849	1.183	NA	NA	1.373	0.952	NA	NA	NA	1.435
1.19	NA	NA	3.235	0.607	1.064	0.684	1.29	0.609	3.148	1.395	NA	NA	2.016	1.628	NA	NA	NA	1.212
3.72	NA	NA	2.322	1.746	1.076	1.262	1.758	0.561	1.763	2.734	NA	NA	0.961	1.647	NA	NA	NA	0.967
2.599	NA	NA	1.712	2.44	1.074	1.516	1.643	0.662	2.072	3.456	NA	NA	1.299	1.793	NA	NA	NA	1.086
1.804	NA	NA	1.246	1.725	0.863	1.595	2.061	1.107	2.373	1.752	NA	NA	1.493	0.965	NA	NA	NA	1.84
1.493	NA	NA	0.967	0.683	0.588	1.396	4	1.705	2.293	1.918	NA	NA	1.643	0.905	NA	NA	NA	2.307
1.809	NA	NA	0.818	1.032	0.537	2.153	1	2.688	1.313	2.153	NA	NA	1.727	1.12	NA	NA	NA	1.73
2.364	NA	NA	1.605	2.328	0.549	0.64	0.936	1.669	1.428	2.007	NA	NA	2.4	1.445	NA	NA	NA	1.415
1.951	NA	NA	0.108	0.529	0.996	0	1.758	2.045	1.601	1.81	NA	NA	1.403	1.504	NA	NA	NA	1.288
1.619	NA	NA	0.467	0.772	1.061	0.195	2.174	1.751	1.923	1.969	NA	NA	1.248	1.487	NA	NA	NA	1.646
1.541	NA	NA	2.317	1.394	0.744	1.917	2.006	1.085	2.191	2.814	NA	NA	0.953	1.434	NA	NA	NA	1.973
1.896	NA	NA	4	0.895	2.211	0.93	1.687	0.394	1.628	1.374	NA	NA	1.023	1.148	NA	NA	NA	2.158
1.782	NA	NA	4	1.082	2.261	1.192	3.304	0.464	1.595	1.85	NA	NA	1.409	1.626	NA	NA	NA	2.116
1.573	NA	NA	4	1.411	1.842	1.472	1.303	3.228	1.585	2.072	NA	NA	2.405	1.933	NA	NA	NA	1.531
1.446	NA	NA	4	1.796	1.327	1.716	1.457	4	1.243	2.135	NA	NA	1.602	1.855	NA	NA	NA	1.133
1.513	NA	NA	4	1.708	1.346	1.894	2.11	3.261	1.282	0.766	NA	NA	1.442	1.162	NA	NA	NA	1.138
1.294	NA	NA	4	1.709	1.322	0.801	2.55	1.779	1.896	1.12	NA	NA	1.222	1.69	NA	NA	NA	1.455
1.18	NA	NA	3.159	1.764	1.088	0.192	2.607	0.62	1.365	1.598	NA	NA	1.401	1.856	NA	NA	NA	1.846
1.107	NA	NA	2.354	1.912	1.167	0	2.453	0.704	1.136	1.002	NA	NA	1.917	1.647	NA	NA	NA	2.224
1.371	NA	NA	1.056	1.936	1.161	0.411	3.45	0.575	0.834	0.536	NA	NA	2.931	1.432	NA	NA	NA	2.195
2.107	NA	NA	1.181	1.372	1.002	1.01	2.427	0.676	1.012	0.477	NA	NA	1.097	1.575	NA	NA	NA	2.343
1.936	NA	NA	2.577	1.61	4	0.996	2.282	1.343	1.398	0.57	NA	NA	0.921	1.778	NA	NA	NA	3.172
1.251	NA	NA	3.548	1.837	4	1.303	2.322	2.382	1.402	0.583	NA	NA	1.217	1.898	NA	NA	NA	2.032
1.129	NA	NA	3.642	1.907	4	1.661	2.463	4	1.513	0.631	NA	NA	1.396	1.758	NA	NA	NA	1.347
1.324	NA	NA	0.305	1.622	2.217	1.98	2.697	4	1.411	1.067	NA	NA	1.547	1.517	NA	NA	NA	1.153
1.665	NA	NA	1.176	1.619	0.825	0	3.764	2.659	1.287	1.195	NA	NA	1.799	1.568	NA	NA	NA	1.141
1.48	NA	NA	3.604	1.563	1.931	0.098	3.209	1.581	2.033	1.097	NA	NA	2.383	1.647	NA	NA	NA	1.629
1.393	NA	NA	4	1.118	4	0.751	2.8	2.603	2.483	1.182	NA	NA	1.904	1.925	NA	NA	NA	2.509
1.458	NA	NA	4	1.366	4	0.861	2.684	4	2.403	1.117	NA	NA	1.42	2.253	NA	NA	NA	2.528
1.419	NA	NA	4	1.55	4	0.786	2.523	3.074	2.088	1.649	NA	NA	1.302	2.255	NA	NA	NA	2.046
1.273	NA	NA	3.97	0.709	4	1.13	2.611	0.789	2.719	2.516	NA	NA	1.622	2.179	NA	NA	NA	1.873
1.177	NA	NA	3.233	0.949	1.683	1.516	3.127	1.15	2.695	1.232	NA	NA	2.245	2.104	NA	NA	NA	2.085
1.422	NA	NA	3.095	1.186	0.764	1.914	3.986	1.046	2.451	0.203	NA	NA	3.246	2.637	NA	NA	NA	2.798
2.065	NA	NA	2.928	0.957	1.1	0.628	3.865	0.842	1.963	0.413	NA	NA	0.834	3.172	NA	NA	NA	3.049
1.655	NA	NA	2.721	1.338	1.402	0.855	3.57	1.377	2.415	0.567	NA	NA	0.568	2.924	NA	NA	NA	2.225
1.49	NA	NA	3.034	1.303	1.655	1.344	3.27	3.004	2.787	0.664	NA	NA	0.95	1.777	NA	NA	NA	1.409
1.538	NA	NA	4	1.39	2.001	1.786	NA	1.29	2.704	0.67	NA	NA	1.399	1.897	NA	NA	NA	1.175
1.442	NA	NA	4	1.411	2.624	2.16	NA	1.671	1.398	0.712	NA	NA	1.771	1.863	NA	NA	NA	1.537
1.461	NA	NA	4	1.738	2.436	0.508	NA	1.424	2.145	0.746	NA	NA	2.23	1.967	NA	NA	NA	1.924
1.466	NA	NA	0.37	2.57	2.18	1.028	NA	0.96	2.703	1.169	NA	NA	1.523	2.111	NA	NA	NA	1.859
1.491	NA	NA	0.658	2.503	1.75	1.574	NA	1.207	1.174	1.422	NA	NA	1.572	1.401	NA	NA	NA	1.736
1.521	NA	NA	1.789	1.925	1.628	1.982	NA	2.603	1.369	1.601	NA	NA	1.843	1.718	NA	NA	NA	1.37
1.546	NA	NA	2.864	1.87	1.687	2.21	NA	2.181	1.398	1.668	NA	NA	2.323	1.689	NA	NA	NA	1.231
1.594	NA	NA	3.508	2.217	1.022	0.889	NA	2.637	1.67	1.643	NA	NA	2.753	1.745	NA	NA	NA	1.86
1.289	NA	NA	3.535	1.874	0.9	1.104	NA	2.12	2.224	1.436	NA	NA	3.119	1.829	NA	NA	NA	2.568
0.989	NA	NA	3.109	3.216	1.308	1.345	NA	1.178	2.93	1.328	NA	NA	1.319	1.045	NA	NA	NA	2.408
0.97	NA	NA	2.702	2.97	1.805	1.383	NA	0.821	1.45	1.321	NA	NA	0.815	1.542	NA	NA	NA	1.494
1.64	NA	NA	3.334	2.185	1.662	1.07	NA	1.671	1.672	1.067	NA	NA	0.973	1.715	NA	NA	NA	1.096
1.513	NA	NA	4	1.188	1.303	1.169	NA	3.207	1.492	0.817	NA	NA	1.319	1.534	NA	NA	NA	1.46
1.563	NA	NA	4	0.636	1.263	1.198	NA	3.431	1.206	0.329	NA	NA	1.617	1.686	NA	NA	NA	1.624
2.034	NA	NA	4	0.688	1.521	1.067	NA	2.336	0.896	0.28	NA	NA	2.075	0.774	NA	NA	NA	1.498
1.995	NA	NA	4	2.478	1.931	1.674	NA	1.62	1.431	0.477	NA	NA	1.662	1.151	NA	NA	NA	1.392
1.709	NA	NA	2.969	2.035	2.018	1.255	NA	1.237	2.244	0.633	NA	NA	1.916	1.4	NA	NA	NA	1.361
1.574	NA	NA	0.615	1.767	1.572	0.388	NA	1.069	1.965	0.708	NA	NA	2.379	1.422	NA	NA	NA	1.523
1.56	NA	NA	1.132	1.384	1.633	0.79	NA	2.539	1.671	0.813	NA	NA	2.895	0.685	NA	NA	NA	1.726
1.487	NA	NA	1.839	1.134	1.714	0.666	NA	1.886	1.601	0.91	NA	NA	3.117	1.051	NA	NA	NA	1.553
1.409	NA	NA	2.267	0.605	1.441	0.957	NA	2.082	1.496	0.915	NA	NA	3.119	1.229	NA	NA	NA	1.564
1.404	NA	NA	2.722	0.968	1.173	0	NA	2.126	1.442	0.943	NA	NA	1.955	1.451	NA	NA	NA	1.675
1.219	NA	NA	3.121	0.772	1.133	0.267	NA	1.503	1.5	1.292	NA	NA	2.113	1.349	NA	NA	NA	1.646
0.803	NA	NA	3.096	0.776	1.346	0.688	NA	0.938	1.427	1.796	NA	NA	2.528	0.753	NA	NA	NA	1.45
0.761	NA	NA	2.868	1.036	1.645	1.422	NA	1.054	1.383	2.203	NA	NA	2.878	0.898	NA	NA	NA	1.089
1.283	NA	NA	3.607	1.769	4	1.091	NA	0.845	1.002	2.184	NA	NA	3.089	1.561	NA	NA	NA	1.175
1.93	NA	NA	4	3.419	2.533	0.437	NA	2.347	1.132	1.735	NA	NA	2.795	1.518	NA	NA	NA	1.52
1.544	NA	NA	4	3.379	1.777	0.464	NA	1.742	1.44	1.121	NA	NA	1.886	1.337	NA	NA	NA	1.873
1.696	NA	NA	0.77	1.854	1.501	0.998	NA	1.716	1.765	0.778	NA	NA	1.969	1.242	NA	NA	NA	1.767
2.018	NA	NA	1.034	1.291	1.439	0.416	NA	1.693	1.452	0.891	NA	NA	1.967	1.448	NA	NA	NA	1.506
1.811	NA	NA	1.528	0.889	1.278	0.958	NA	1.227	1.099	1.007	NA	NA	1.972	1.764	NA	NA	NA	0.793
1.465	NA	NA	1.771	0.501	1.466	3.191	NA	1.1	0.831	0.336	NA	NA	2.157	0.654	NA	NA	NA	1.79
1.465	NA	NA	2.256	0.807	1.444	4	NA	1.336	0.746	0.468	NA	NA	2.369	0.899	NA	NA	NA	1.292
1.476	NA	NA	3.209	0.909	1.804	1.89	NA	0.865	0.709	0.392	NA	NA	2.348	1.315	NA	NA	NA	0.587
1.304	NA	NA	3.581	0.502	3.087	0.371	NA	3.003	0.616	0.394	NA	NA	2.153	1.752	NA	NA	NA	0.734
1.059	NA	NA	3.002	0.443	2.259	0	NA	2.53	0.805	0.538	NA	NA	1.82	1.834	NA	NA	NA	1.297
1.085	NA	NA	1.857	0.987	1.71	0	NA	1.971	1.075	0.69	NA	NA	1.005	1.477	NA	NA	NA	1.585
1.122	NA	NA	1.415	2.05	1.435	0	NA	1.555	1.848	0.758	NA	NA	1.24	1.926	NA	NA	NA	1.494
0.967	NA	NA	2.008	2.689	1.272	0.269	NA	1.22	1.042	0.906	NA	NA	1.508	2.43	NA	NA	NA	1.399
0.882	NA	NA	1.217	1.606	1.149	0.553	NA	1.552	0.65	1.275	NA	NA	1.716	NA	NA	NA	NA	1.404
1.366	NA	NA	0.892	0.803	1.026	0.695	NA	1.77	0.674	1.218	NA	NA	1.835	NA	NA	NA	NA	1.062
1.603	NA	NA	1.087	0.539	1.404	0.628	NA	0.982	0.716	0.778	NA	NA	1.777	NA	NA	NA	NA	0.716
1.303	NA	NA	1.983	0.536	2.043	1.036	NA	3.147	2.671	0.757	NA	NA	1.756	NA	NA	NA	NA	0.654
1.316	NA	NA	2.5	1.228	3.158	1.558	NA	3.131	0.611	1.609	NA	NA	1.888	NA	NA	NA	NA	1.116
1.603	NA	NA	2.622	0.835	2.09	0.314	NA	2.82	0.599	2.543	NA	NA	1.741	NA	NA	NA	NA	1.473
1.481	NA	NA	1.886	0.676	1.401	1.203	NA	3.072	0.818	2.648	NA	NA	1.621	NA	NA	NA	NA	1.553
1.228	NA	NA	0.893	1.148	1.086	3.036	NA	2.754	1.509	2.015	NA	NA	1.319	NA	NA	NA	NA	1.566
1.194	NA	NA	1.29	1.364	0.878	1.947	NA	2.083	0.6	1.514	NA	NA	1.438	NA	NA	NA	NA	1.814
1.363	NA	NA	0.69	1.039	0.713	1.592	NA	1.27	0.833	1.179	NA	NA	1.117	NA	NA	NA	NA	1.949
1.456	NA	NA	0.641	0.476	1.138	1.111	NA	0.526	NA	1.103	NA	NA	1.258	NA	NA	NA	NA	1.201
1.298	NA	NA	0.939	0.486	1.77	0.047	NA	1.914	NA	1.177	NA	NA	1.219	NA	NA	NA	NA	0.717
1.05	NA	NA	1.735	1.237	3.616	0	NA	1.927	NA	0.663	NA	NA	1.421	NA	NA	NA	NA	0.886
0.879	NA	NA	2.399	0.632	1.599	0	NA	2.081	NA	0.48	NA	NA	1.658	NA	NA	NA	NA	1.571
0.831	NA	NA	3.312	0.422	1.099	0.075	NA	2.116	NA	0.509	NA	NA	1.815	NA	NA	NA	NA	1.52
1.101	NA	NA	2.012	0.863	1.134	0.264	NA	1.642	NA	0.407	NA	NA	1.861	NA	NA	NA	NA	1.416
1.278	NA	NA	0.882	1.07	1.278	0.472	NA	1.222	NA	0.294	NA	NA	1.872	NA	NA	NA	NA	1.349
1.616	NA	NA	0.808	1.104	1.028	0.985	NA	0.699	NA	0.283	NA	NA	1.895	NA	NA	NA	NA	1.62
2.22	NA	NA	1.547	1.24	1.221	1.664	NA	0.624	NA	0.356	NA	NA	1.769	NA	NA	NA	NA	2.226
1.307	NA	NA	0.166	3.261	1.655	0.989	NA	1.011	NA	0.514	NA	NA	0.233	NA	NA	NA	NA	1.172
0.962	NA	NA	0.075	3.293	1.018	0.854	NA	0.453	NA	0.655	NA	NA	0.326	NA	NA	NA	NA	1.807
1.083	NA	NA	0.267	1.326	1.051	1.963	NA	0.504	NA	0.761	NA	NA	0.677	NA	NA	NA	NA	1.857
1.294	NA	NA	0.448	2.642	1.469	1.521	NA	0.672	NA	0.914	NA	NA	0.971	NA	NA	NA	NA	1.466
1.28	NA	NA	0.606	3.333	1.387	0	NA	0.771	NA	1.373	NA	NA	1.241	NA	NA	NA	NA	1.297
1.147	NA	NA	0.72	0.592	1.083	0	NA	0.82	NA	1.249	NA	NA	1.278	NA	NA	NA	NA	1.571
1.122	NA	NA	0.463	1.195	1.761	0	NA	1.349	NA	0.722	NA	NA	1.124	NA	NA	NA	NA	1.651
1.286	NA	NA	0.458	2.175	1.091	0.166	NA	1.701	NA	0.624	NA	NA	1.309	NA	NA	NA	NA	1.344
1.374	NA	NA	0.252	2.955	0.511	0.486	NA	1.348	NA	1.183	NA	NA	1.802	NA	NA	NA	NA	0.838
1.35	NA	NA	0.111	0.57	0.296	0.266	NA	0.878	NA	2.349	NA	NA	2.022	NA	NA	NA	NA	0.856
1.082	NA	NA	0.069	1.348	0.44	0	NA	0.501	NA	2.475	NA	NA	2.112	NA	NA	NA	NA	0.878
0.944	NA	NA	0.211	1.876	0.671	1.473	NA	0.484	NA	1.905	NA	NA	2.189	NA	NA	NA	NA	1.125
0.983	NA	NA	0.42	1.99	0.786	1.705	NA	0.615	NA	1.728	NA	NA	0.157	NA	NA	NA	NA	1.209
1.08	NA	NA	0.531	0.327	1.541	1.473	NA	0.953	NA	1.72	NA	NA	0.497	NA	NA	NA	NA	1.447
1.189	NA	NA	0.765	1.039	1.847	1.05	NA	1.028	NA	1.519	NA	NA	0.836	NA	NA	NA	NA	2.982
1.567	NA	NA	0.692	1.371	1.603	1.179	NA	1.768	NA	1.227	NA	NA	1.179	NA	NA	NA	NA	2.177
1.979	NA	NA	0.553	1.77	1.202	2.109	NA	1.679	NA	1.511	NA	NA	1.431	NA	NA	NA	NA	1.454
1.192	NA	NA	0.607	1.888	0.708	2.385	NA	1.331	NA	1.22	NA	NA	1.344	NA	NA	NA	NA	1.42
0.916	NA	NA	0.088	1.091	0.419	2.396	NA	0.734	NA	0.563	NA	NA	1.031	NA	NA	NA	NA	1.033
0.974	NA	NA	0.117	1.043	1.326	0.264	NA	0.574	NA	0.59	NA	NA	1.343	NA	NA	NA	NA	0.957
1.213	NA	NA	0.229	0.98	1.614	0.272	NA	0.844	NA	0.702	NA	NA	1.939	NA	NA	NA	NA	1.156
1.286	NA	NA	0.351	1.225	1.115	0.32	NA	1.286	NA	0.437	NA	NA	2.521	NA	NA	NA	NA	1.314
1.134	NA	NA	0.596	1.828	0.499	0.936	NA	1.269	NA	0.194	NA	NA	2.66	NA	NA	NA	NA	1.26
0.999	NA	NA	0.786	0.356	2.101	0.654	NA	1.115	NA	0.183	NA	NA	1.964	NA	NA	NA	NA	1.181
1.003	NA	NA	0.6	0.439	1.57	0.068	NA	1.32	NA	0.301	NA	NA	0	NA	NA	NA	NA	1.187
1.04	NA	NA	0.517	1.162	1.407	0.185	NA	1.244	NA	0.492	NA	NA	0.606	NA	NA	NA	NA	1.157
1.086	NA	NA	0.551	1.556	2.295	1.094	NA	0.732	NA	0.651	NA	NA	1.45	NA	NA	NA	NA	1.217
1.098	NA	NA	0.837	1.293	4	2.306	NA	1.735	NA	0.689	NA	NA	1.888	NA	NA	NA	NA	1.59
1.043	NA	NA	0.408	1.276	3.733	3.049	NA	1.458	NA	0.791	NA	NA	1.825	NA	NA	NA	NA	1.954
1.218	NA	NA	0.539	1.247	2.235	3.092	NA	1.222	NA	1.064	NA	NA	1.386	NA	NA	NA	NA	2.766
0.918	NA	NA	0.677	2.066	1.44	0.79	NA	1.197	NA	0.939	NA	NA	1.268	NA	NA	NA	NA	1.95
1.135	NA	NA	0.766	1.956	1.382	0.519	NA	1.177	NA	0.782	NA	NA	1.583	NA	NA	NA	NA	1.855
1.975	NA	NA	0.728	1.864	0.654	0.621	NA	1.119	NA	0.763	NA	NA	2.001	NA	NA	NA	NA	1.881
1.118	NA	NA	0.56	1.492	0.47	1.316	NA	1.014	NA	0.999	NA	NA	2.558	NA	NA	NA	NA	1.433
1.037	NA	NA	0.615	0.717	2.492	1.958	NA	1.206	NA	1.481	NA	NA	3.136	NA	NA	NA	NA	0.928
1.203	NA	NA	1.059	0.753	1.772	0	NA	1.786	NA	1.619	NA	NA	3.178	NA	NA	NA	NA	1.082
1.361	NA	NA	1.087	1.014	1.652	0.828	NA	2.624	NA	1.317	NA	NA	0.153	NA	NA	NA	NA	1.26
1.437	NA	NA	0.923	0.938	1.838	2.029	NA	2.306	NA	1.731	NA	NA	1.371	NA	NA	NA	NA	1.208
1.543	NA	NA	0.709	1.095	2.57	3.114	NA	0.666	NA	1.921	NA	NA	2.168	NA	NA	NA	NA	0.91
1.547	NA	NA	0.757	0.583	4	3.67	NA	0.239	NA	1.644	NA	NA	2.698	NA	NA	NA	NA	1.258
1.307	NA	NA	0.902	0.602	4	0.903	NA	0.853	NA	1.132	NA	NA	2.5	NA	NA	NA	NA	2.09
1.152	NA	NA	0.87	0.656	4	0.854	NA	0.768	NA	1.015	NA	NA	1.385	NA	NA	NA	NA	2.986
1.133	NA	NA	0.93	1.06	3.631	0.931	NA	1.143	NA	1.732	NA	NA	0.12	NA	NA	NA	NA	3.284
1.198	NA	NA	1.251	1.862	2.385	0.897	NA	1.321	NA	1.02	NA	NA	1.317	NA	NA	NA	NA	2.668
1.309	NA	NA	0.855	2.679	1.475	1.248	NA	1.141	NA	0.714	NA	NA	2.06	NA	NA	NA	NA	3.295
1.304	NA	NA	0.824	1.355	1.11	1.582	NA	0.837	NA	0.737	NA	NA	2.25	NA	NA	NA	NA	0.691
1.181	NA	NA	0.862	1.084	1.164	1.833	NA	1.201	NA	0.658	NA	NA	2.244	NA	NA	NA	NA	1.153
0.927	NA	NA	0.905	1.244	2.622	2.362	NA	2.321	NA	0.438	NA	NA	1.746	NA	NA	NA	NA	1.499
1.072	NA	NA	0.931	1.303	1.55	1.531	NA	3.666	NA	0.273	NA	NA	2.406	NA	NA	NA	NA	1.296
1.531	NA	NA	0.936	1.067	0.817	2.533	NA	3.437	NA	0.273	NA	NA	0.615	NA	NA	NA	NA	1.492
1.828	NA	NA	1.063	1.553	0.837	0.908	NA	1.088	NA	0.48	NA	NA	0.997	NA	NA	NA	NA	1.418
2.08	NA	NA	1.328	1.639	1.183	0.65	NA	0	NA	0.845	NA	NA	1.513	NA	NA	NA	NA	1.348
1.885	NA	NA	1.434	1.719	1.193	0.581	NA	0.015	NA	0.823	NA	NA	1.58	NA	NA	NA	NA	1.532
1.486	NA	NA	1.389	1.647	1.146	0.733	NA	0.662	NA	0.71	NA	NA	1.412	NA	NA	NA	NA	1.913
1.441	NA	NA	1.787	1.821	2.561	0.813	NA	0.693	NA	0.724	NA	NA	1.683	NA	NA	NA	NA	2.147
1.867	NA	NA	1.344	1.715	3.631	0.993	NA	0.937	NA	0.754	NA	NA	3.163	NA	NA	NA	NA	1.271
1.931	NA	NA	0.242	1.506	3.028	1.061	NA	1.177	NA	0.717	NA	NA	0.748	NA	NA	NA	NA	0.771
1.637	NA	NA	0.285	1.427	2.094	1.178	NA	1.841	NA	0.882	NA	NA	0.852	NA	NA	NA	NA	0.843
1.418	NA	NA	0.323	1.526	1.378	1.55	NA	0.074	NA	0.939	NA	NA	0.869	NA	NA	NA	NA	2.623
1.594	NA	NA	0.596	1.735	1.089	0.802	NA	0	NA	0.748	NA	NA	0.893	NA	NA	NA	NA	4
1.774	NA	NA	0.926	1.534	1.472	0.795	NA	0	NA	0.634	NA	NA	1.378	NA	NA	NA	NA	4
1.623	NA	NA	1.152	1.531	1.799	0.834	NA	0.067	NA	0.823	NA	NA	2.454	NA	NA	NA	NA	2.887
1.202	NA	NA	1.179	1.548	1.051	1.213	NA	0.831	NA	1.108	NA	NA	3.471	NA	NA	NA	NA	3.189
2.602	NA	NA	1.165	1.588	0.575	1.314	NA	1.131	NA	1.481	NA	NA	1.975	NA	NA	NA	NA	1.123
2.366	NA	NA	1.288	1.181	0.724	0.763	NA	1.309	NA	1.775	NA	NA	1.938	NA	NA	NA	NA	0.498
1.866	NA	NA	1.07	0.958	1.247	0.692	NA	1.067	NA	1.41	NA	NA	1.761	NA	NA	NA	NA	0.398
1.359	NA	NA	0.99	0.864	1.044	0.594	NA	0	NA	0.83	NA	NA	1.649	NA	NA	NA	NA	0.792
0.884	NA	NA	1.103	1.1	0.506	0.594	NA	0	NA	0.875	NA	NA	1.497	NA	NA	NA	NA	1.308
0.968	NA	NA	1.301	1.637	0.48	0.792	NA	0	NA	1.155	NA	NA	1.005	NA	NA	NA	NA	1.417
1.151	NA	NA	1.386	2.132	1.411	0.844	NA	0	NA	0.868	NA	NA	1.744	NA	NA	NA	NA	2.998
1.036	NA	NA	1.525	1.646	1.822	0.78	NA	0.038	NA	0.984	NA	NA	1.468	NA	NA	NA	NA	2.276
1.146	NA	NA	1.382	1.379	1.486	0.563	NA	0.717	NA	0.777	NA	NA	1.232	NA	NA	NA	NA	1.194
1.346	NA	NA	0.955	1.459	1.14	1.308	NA	1.254	NA	0.805	NA	NA	0.977	NA	NA	NA	NA	1.145
1.441	NA	NA	0.238	1.724	1	1.614	NA	1.61	NA	0.795	NA	NA	0.891	NA	NA	NA	NA	1.38
1.354	NA	NA	0.247	2.019	1.533	1.501	NA	1.922	NA	0.594	NA	NA	2.262	NA	NA	NA	NA	1.395
1.272	NA	NA	0.348	1.888	1.95	1.173	NA	1.943	NA	0.496	NA	NA	1.758	NA	NA	NA	NA	1.348
2.518	NA	NA	0.641	1.801	1.169	1.229	NA	0	NA	0.435	NA	NA	1.504	NA	NA	NA	NA	1.829
2.075	NA	NA	1.297	1.467	0.781	1.014	NA	0	NA	0.502	NA	NA	1.338	NA	NA	NA	NA	2.171
1.645	NA	NA	1.666	1.011	0.883	0.922	NA	0	NA	0.905	NA	NA	1.287	NA	NA	NA	NA	2.209
1.238	NA	NA	1.881	0.957	1.027	0.754	NA	0	NA	1.489	NA	NA	1.333	NA	NA	NA	NA	1.898
0.758	NA	NA	1.766	0.908	1.279	0.568	NA	1.32	NA	1.268	NA	NA	1.52	NA	NA	NA	NA	1.657
0.739	NA	NA	1.487	1.176	1.401	0.482	NA	1.435	NA	0.958	NA	NA	2.15	NA	NA	NA	NA	1.519
0.865	NA	NA	1.126	1.626	1.41	0.578	NA	1.375	NA	1.152	NA	NA	1.647	NA	NA	NA	NA	0.751
0.81	NA	NA	0.647	1.215	0.793	0.759	NA	1.254	NA	1.024	NA	NA	1.467	NA	NA	NA	NA	0.698
0.63	NA	NA	1.057	0.944	0.588	1.001	NA	1.651	NA	0.657	NA	NA	1.393	NA	NA	NA	NA	0.557
0.576	NA	NA	1.336	1.245	0.759	0.995	NA	0.08	NA	0.891	NA	NA	1.446	NA	NA	NA	NA	0.628
0.797	NA	NA	1.315	1.219	0.689	0.99	NA	0	NA	0.834	NA	NA	1.611	NA	NA	NA	NA	0.62
0.888	NA	NA	1.195	0.958	0.721	1.007	NA	0	NA	0.717	NA	NA	1.748	NA	NA	NA	NA	0.716
1.228	NA	NA	1.122	0.633	1.425	0.787	NA	0	NA	0.565	NA	NA	1.433	NA	NA	NA	NA	2.976
1.817	NA	NA	1.539	1.616	2.484	0.652	NA	0	NA	0.708	NA	NA	1.373	NA	NA	NA	NA	1.812
1.951	NA	NA	2.06	1.3	1.457	0.714	NA	1.056	NA	1.135	NA	NA	1.339	NA	NA	NA	NA	1.166
1.43	NA	NA	0.14	0.985	1.015	0.953	NA	0.777	NA	1.453	NA	NA	1.334	NA	NA	NA	NA	1.311
1.426	NA	NA	0.277	0.919	1.222	0.538	NA	0.563	NA	1.574	NA	NA	1.359	NA	NA	NA	NA	1.491
1.971	NA	NA	0.66	1.396	1.055	0.643	NA	0.545	NA	0.817	NA	NA	1.566	NA	NA	NA	NA	1.331
2.122	NA	NA	0.672	1.825	0.898	0.796	NA	1.007	NA	0.448	NA	NA	1.708	NA	NA	NA	NA	1.657
1.999	NA	NA	0.654	1.766	1.208	0.985	NA	0.075	NA	1.42	NA	NA	1.24	NA	NA	NA	NA	1.959
1.516	NA	NA	0.976	2.01	1.134	1	NA	0.225	NA	2.099	NA	NA	1.308	NA	NA	NA	NA	1.853
0.972	NA	NA	1.712	1.4	0.835	1.363	NA	0.005	NA	0.907	NA	NA	1.279	NA	NA	NA	NA	1.168
0.965	NA	NA	2.127	1.417	0.566	1.681	NA	0	NA	0.954	NA	NA	1.262	NA	NA	NA	NA	1.251
1.112	NA	NA	2.23	1.355	0.505	0.638	NA	0	NA	0.619	NA	NA	1.236	NA	NA	NA	NA	1.927
1.34	NA	NA	2.017	1.194	0.515	0.625	NA	0.609	NA	0.603	NA	NA	1.397	NA	NA	NA	NA	1.587
1.823	NA	NA	1.566	0.723	0.621	0.982	NA	0.437	NA	0.675	NA	NA	1.774	NA	NA	NA	NA	0.963
1.533	NA	NA	0.956	1.591	1.392	1.161	NA	0.457	NA	0.673	NA	NA	1.475	NA	NA	NA	NA	1.123
1.615	NA	NA	0.706	0.885	2.59	1.407	NA	0.544	NA	0.574	NA	NA	1.412	NA	NA	NA	NA	0.993
2.057	NA	NA	1.084	0.678	1.569	1.438	NA	0.874	NA	0.568	NA	NA	1.345	NA	NA	NA	NA	0.883
2.578	NA	NA	1.182	0.512	0.973	1.098	NA	0.567	NA	0.633	NA	NA	1.256	NA	NA	NA	NA	0.479
2.662	NA	NA	1.099	0.592	1.198	0.996	NA	0.43	NA	0.759	NA	NA	1.378	NA	NA	NA	NA	1.475
2.389	NA	NA	1.161	2.703	1.798	1.227	NA	0	NA	1.356	NA	NA	1.694	NA	NA	NA	NA	1.709
2.002	NA	NA	1.581	2.625	1.256	1.502	NA	0	NA	1.508	NA	NA	0.921	NA	NA	NA	NA	1.247
1.795	NA	NA	2.292	2.188	0.424	1.488	NA	0	NA	1.274	NA	NA	1.35	NA	NA	NA	NA	1.352
1.617	NA	NA	0.099	1.578	0.364	1.369	NA	0.478	NA	1.398	NA	NA	1.455	NA	NA	NA	NA	1.33
1.647	NA	NA	0.435	1.152	0.799	0.753	NA	0.392	NA	1.557	NA	NA	1.48	NA	NA	NA	NA	1.271
1.802	NA	NA	0.724	1.009	0.896	0.927	NA	0.447	NA	1.218	NA	NA	1.482	NA	NA	NA	NA	1.266
2.257	NA	NA	0.927	2.249	1.177	1.242	NA	0.575	NA	0.576	NA	NA	1.419	NA	NA	NA	NA	1.619
1.873	NA	NA	0.518	2.048	2.414	1.557	NA	1.038	NA	0.493	NA	NA	1.549	NA	NA	NA	NA	1.732
1.247	NA	NA	0.611	1.332	1.406	1.654	NA	0.045	NA	0.641	NA	NA	1.405	NA	NA	NA	NA	1.348
1.326	NA	NA	0.869	0.793	0.975	1.424	NA	0.048	NA	0.899	NA	NA	1.555	NA	NA	NA	NA	0.75
1.869	NA	NA	1.216	0.7	1.596	1.476	NA	0.256	NA	1.004	NA	NA	1.686	NA	NA	NA	NA	1.046
2.195	NA	NA	1.896	1.294	3.113	1.501	NA	0.078	NA	1.136	NA	NA	1.693	NA	NA	NA	NA	1.819
1.978	NA	NA	2.384	2.431	2.328	1.058	NA	0.815	NA	1.421	NA	NA	1.649	NA	NA	NA	NA	2.578
1.819	NA	NA	2.622	1.887	2.182	1.127	NA	0.462	NA	1.607	NA	NA	1.534	NA	NA	NA	NA	2.013
1.854	NA	NA	1.667	1.355	2.356	0.871	NA	0.371	NA	1.405	NA	NA	1.531	NA	NA	NA	NA	1.58
1.993	NA	NA	0.621	0.785	1.649	0.898	NA	0.463	NA	0.661	NA	NA	1.108	NA	NA	NA	NA	1.503
3.953	NA	NA	0.873	0.17	1.814	0.754	NA	0.735	NA	0.449	NA	NA	0.878	NA	NA	NA	NA	1.575
3.013	NA	NA	1.056	1.109	2.222	0.702	NA	0.859	NA	1.693	NA	NA	1.843	NA	NA	NA	NA	1.194
2.348	NA	NA	1.076	2.082	2.333	0.49	NA	0.618	NA	2.691	NA	NA	1.882	NA	NA	NA	NA	1.15
2.305	NA	NA	1.334	1.612	2.627	0.949	NA	0.458	NA	2.654	NA	NA	1.871	NA	NA	NA	NA	1.924
2.673	NA	NA	1.9	0.916	2.352	1.512	NA	0.411	NA	0.761	NA	NA	1.808	NA	NA	NA	NA	3.102
2.416	NA	NA	2.595	0.641	1.836	1.192	NA	0.555	NA	0.976	NA	NA	1.763	NA	NA	NA	NA	0.962
2.109	NA	NA	0.079	1.195	3.202	1.177	NA	0.689	NA	1.013	NA	NA	1.705	NA	NA	NA	NA	0.986
2.092	NA	NA	0.306	1.497	1.949	1.83	NA	0.835	NA	0.68	NA	NA	1.676	NA	NA	NA	NA	1.408
4	NA	NA	0.463	1.462	1.301	0.278	NA	0.541	NA	0.534	NA	NA	1.633	NA	NA	NA	NA	1.606
4	NA	NA	0.989	1.475	1.27	0.488	NA	0.429	NA	0.46	NA	NA	1.975	NA	NA	NA	NA	1.772
4	NA	NA	1.09	0.911	1.213	0.734	NA	0.427	NA	0.467	NA	NA	1.919	NA	NA	NA	NA	1.288
4	NA	NA	0.759	0.659	1.715	0.918	NA	0.536	NA	0.519	NA	NA	1.734	NA	NA	NA	NA	1.012
0.716	NA	NA	0.644	1.208	2.308	1.123	NA	0.736	NA	0.635	NA	NA	1.61	NA	NA	NA	NA	1.087
0.853	NA	NA	0.989	1.441	2.152	0.575	NA	0.818	NA	1.13	NA	NA	1.591	NA	NA	NA	NA	1.216
1.278	NA	NA	1.837	1.671	1.534	0.324	NA	0.618	NA	1.504	NA	NA	1.602	NA	NA	NA	NA	1.416
1.015	NA	NA	2.675	2.214	1.077	0.263	NA	0.445	NA	1.228	NA	NA	1.659	NA	NA	NA	NA	1.819
0.881	NA	NA	3.046	1.693	0.946	0.248	NA	0.392	NA	1.187	NA	NA	1.819	NA	NA	NA	NA	2.171
0.834	NA	NA	2.122	1.671	3.312	0.561	NA	1.019	NA	1.309	NA	NA	1.818	NA	NA	NA	NA	2.281
1.019	NA	NA	0.754	1.607	2.8	1.551	NA	2.093	NA	1.584	NA	NA	1.737	NA	NA	NA	NA	2.209
1.2	NA	NA	0.905	1.942	1.99	1.811	NA	1.642	NA	1.524	NA	NA	1.256	NA	NA	NA	NA	1.993
1.395	NA	NA	1.085	2.333	1.406	1.711	NA	0.475	NA	0.981	NA	NA	1.507	NA	NA	NA	NA	2.237
1.529	NA	NA	1.127	1.4	0.996	1.693	NA	2.311	NA	0.41	NA	NA	1.519	NA	NA	NA	NA	2.047
1.556	NA	NA	1.135	0.693	1.081	0	NA	2.262	NA	0.423	NA	NA	1.385	NA	NA	NA	NA	1.886
1.47	NA	NA	1.83	0.821	1.57	0.134	NA	1.133	NA	1.157	NA	NA	1.329	NA	NA	NA	NA	1.555
1.45	NA	NA	0.003	1.541	4	0.268	NA	0.476	NA	1.542	NA	NA	1.412	NA	NA	NA	NA	1.398
1.496	NA	NA	0.138	2.943	2.497	0.224	NA	0.582	NA	1.573	NA	NA	1.316	NA	NA	NA	NA	1.244
1.41	NA	NA	0.202	4	1.572	0.48	NA	0.501	NA	1.38	NA	NA	1.211	NA	NA	NA	NA	0.978
1.084	NA	NA	0.324	1.471	1.169	0.896	NA	1.045	NA	1.529	NA	NA	1.175	NA	NA	NA	NA	1.093
1.288	NA	NA	0.744	1.807	1.101	0.384	NA	1.04	NA	1.747	NA	NA	1.729	NA	NA	NA	NA	1.652
1.272	NA	NA	1.215	1.725	1.765	0.383	NA	0.981	NA	1.362	NA	NA	1.805	NA	NA	NA	NA	2.998
1.245	NA	NA	0.952	1.386	2.639	0.454	NA	0.828	NA	0.492	NA	NA	1.621	NA	NA	NA	NA	1.509
1.161	NA	NA	1.147	1.534	1.462	0.785	NA	0.547	NA	0.679	NA	NA	1.284	NA	NA	NA	NA	1.23
1.029	NA	NA	1.969	1.615	0.899	1.477	NA	0.482	NA	1.692	NA	NA	1.039	NA	NA	NA	NA	1.725
1.488	NA	NA	2.453	0.848	1.343	1.844	NA	0.504	NA	2.799	NA	NA	1.19	NA	NA	NA	NA	2.763
2.466	NA	NA	2.629	0.529	1.34	1.895	NA	0.567	NA	3.063	NA	NA	1.391	NA	NA	NA	NA	2.969
2.439	NA	NA	1.948	0.76	1.46	2.493	NA	0.373	NA	0.85	NA	NA	1.418	NA	NA	NA	NA	2.296
1.313	NA	NA	0.98	2.222	1.395	3.727	NA	0.447	NA	0.977	NA	NA	1.658	NA	NA	NA	NA	1.489
1.017	NA	NA	1.113	1.717	1.758	0	NA	0.598	NA	0.741	NA	NA	1.569	NA	NA	NA	NA	1.203
1.078	NA	NA	1.363	1.473	0.861	0	NA	0.527	NA	0.635	NA	NA	1.66	NA	NA	NA	NA	1.422
1.41	NA	NA	1.202	1.331	0.828	0	NA	0.489	NA	0.671	NA	NA	1.496	NA	NA	NA	NA	2.806
1.235	NA	NA	0.991	1.132	1.222	0	NA	0.484	NA	0.449	NA	NA	1.283	NA	NA	NA	NA	3.722
1.251	NA	NA	1.355	1.515	1.488	0.21	NA	0.818	NA	0.386	NA	NA	1.381	NA	NA	NA	NA	3.926
1.047	NA	NA	0	1.283	1.263	0.818	NA	0.6	NA	0.47	NA	NA	1.798	NA	NA	NA	NA	2.833
0.996	NA	NA	0	0.645	0.676	0.29	NA	0.626	NA	0.688	NA	NA	2.067	NA	NA	NA	NA	2.012
0.924	NA	NA	0	0.899	0.71	1.304	NA	1.019	NA	1.527	NA	NA	1.637	NA	NA	NA	NA	1.659
0.864	NA	NA	0.135	1.351	1.411	2.633	NA	1.155	NA	1.511	NA	NA	0.898	NA	NA	NA	NA	2.108
1.136	NA	NA	0.425	3.133	3.342	4	NA	0.915	NA	1.447	NA	NA	0.956	NA	NA	NA	NA	2.176
1.441	NA	NA	0.766	2.603	1.654	3.755	NA	0.753	NA	1.821	NA	NA	1.223	NA	NA	NA	NA	2.256
1.823	NA	NA	1.251	1.813	1.334	1.546	NA	0.717	NA	2.039	NA	NA	1.312	NA	NA	NA	NA	1.832
2.254	NA	NA	1.832	1.551	0.848	0.014	NA	1.105	NA	2.213	NA	NA	1.364	NA	NA	NA	NA	1.759
2.791	NA	NA	1.851	1.397	0.629	0	NA	1.013	NA	1.989	NA	NA	1.361	NA	NA	NA	NA	1.536
2.789	NA	NA	1.679	1.342	0.494	0	NA	1.206	NA	1.3	NA	NA	1.626	NA	NA	NA	NA	1.117
2.42	NA	NA	1.67	1.53	0.489	0.064	NA	1.62	NA	0.697	NA	NA	1.887	NA	NA	NA	NA	1.161
1.668	NA	NA	1.424	1.161	2.643	0.375	NA	1.768	NA	0.949	NA	NA	1.826	NA	NA	NA	NA	1.261
1.103	NA	NA	1.166	0.738	3.88	0.898	NA	1.777	NA	1.88	NA	NA	1.158	NA	NA	NA	NA	1.189
0.885	NA	NA	1.222	1.163	1.678	0.239	NA	1.385	NA	2.216	NA	NA	0.789	NA	NA	NA	NA	1.044
0.935	NA	NA	1.431	2.329	1.711	1.59	NA	0.886	NA	1.756	NA	NA	0.926	NA	NA	NA	NA	1.504
1.304	NA	NA	1.306	1.928	1.52	3.235	NA	1.474	NA	1.518	NA	NA	1.083	NA	NA	NA	NA	2.138
1.435	NA	NA	1.05	1.749	0.823	3.302	NA	1.553	NA	1.803	NA	NA	1.297	NA	NA	NA	NA	2.245
1.355	NA	NA	0	1.811	0.374	2.18	NA	1.404	NA	1.839	NA	NA	1.315	NA	NA	NA	NA	1.266
1.152	NA	NA	0	1.658	1.21	0.329	NA	1.533	NA	0.986	NA	NA	1.186	NA	NA	NA	NA	1.215
1.042	NA	NA	0	1.215	2.817	0	NA	1.775	NA	1.696	NA	NA	1.393	NA	NA	NA	NA	2.093
1.156	NA	NA	0.076	1.078	2.894	0	NA	1.92	NA	2.871	NA	NA	1.456	NA	NA	NA	NA	3.049
1.221	NA	NA	0.238	1.119	2.052	0.211	NA	2.036	NA	3.128	NA	NA	1.15	NA	NA	NA	NA	3.674
1.067	NA	NA	0.473	1.137	2.562	1.365	NA	2.445	NA	0.89	NA	NA	1.068	NA	NA	NA	NA	4
1.22	NA	NA	1.143	1.468	2.593	0.53	NA	1.491	NA	0.756	NA	NA	1.012	NA	NA	NA	NA	4
1.443	NA	NA	1.891	1.901	1.858	0.011	NA	1.658	NA	0.508	NA	NA	1.203	NA	NA	NA	NA	3.685
1.802	NA	NA	2.065	1.691	0.729	0	NA	1.73	NA	0.54	NA	NA	1.492	NA	NA	NA	NA	2.23
2.369	NA	NA	1.667	1.697	0.51	0.054	NA	2.078	NA	0.93	NA	NA	1.612	NA	NA	NA	NA	2.461
3.332	NA	NA	1.089	1.679	1.793	0.943	NA	2.348	NA	0.637	NA	NA	1.243	NA	NA	NA	NA	3.968
3.936	NA	NA	1.418	1.385	2.366	1.137	NA	2.787	NA	0.503	NA	NA	0.986	NA	NA	NA	NA	3.713
2.862	NA	NA	1.59	0.845	2.366	0.654	NA	3.724	NA	0.586	NA	NA	1.135	NA	NA	NA	NA	2.999
1.329	NA	NA	1.466	0.846	2.38	0.541	NA	1.327	NA	0.924	NA	NA	1.177	NA	NA	NA	NA	2.417
0.697	NA	NA	1.361	1.743	1.895	0.557	NA	2.191	NA	1.35	NA	NA	1.308	NA	NA	NA	NA	1.846
0.81	NA	NA	1.54	2.086	1.228	1.84	NA	2.409	NA	1.5	NA	NA	1.52	NA	NA	NA	NA	1.87
0.976	NA	NA	0	1.589	0.656	2.014	NA	2.493	NA	2.164	NA	NA	0.982	NA	NA	NA	NA	2.011
1.132	NA	NA	0	1.553	1.348	1.026	NA	2.68	NA	2.858	NA	NA	1.287	NA	NA	NA	NA	1.569
1.356	NA	NA	0	2.737	2.048	0.324	NA	2.941	NA	3.358	NA	NA	1.786	NA	NA	NA	NA	1.442
1.349	NA	NA	0.018	2.563	1.669	0.343	NA	0.274	NA	3.463	NA	NA	2.049	NA	NA	NA	NA	1.754
1.248	NA	NA	0.186	2.595	1.177	0.584	NA	0.439	NA	3.18	NA	NA	1.955	NA	NA	NA	NA	2.157
1.204	NA	NA	0.45	3.058	1.018	0.704	NA	0.498	NA	2.129	NA	NA	1.27	NA	NA	NA	NA	2.392
1.385	NA	NA	1.115	2.453	1.09	0.961	NA	0.554	NA	2.519	NA	NA	1.089	NA	NA	NA	NA	1.815
1.444	NA	NA	1.821	2.521	1.396	1.165	NA	0.644	NA	2.347	NA	NA	1.319	NA	NA	NA	NA	1.45
1.393	NA	NA	2.493	2.806	1.579	2.006	NA	0.68	NA	1.745	NA	NA	1.548	NA	NA	NA	NA	0.996
1.333	NA	NA	1.715	3.322	1.521	1.381	NA	0.677	NA	1.607	NA	NA	1.729	NA	NA	NA	NA	0.741
1.306	NA	NA	1.115	1.992	1.031	1.142	NA	1.434	NA	2.009	NA	NA	1.057	NA	NA	NA	NA	0.707
1.273	NA	NA	1.395	2.086	0.926	0.619	NA	1.538	NA	2.058	NA	NA	1.421	NA	NA	NA	NA	1.281
1.489	NA	NA	1.731	2.082	1.594	0.478	NA	1.23	NA	0.936	NA	NA	1.87	NA	NA	NA	NA	1.913
1.814	NA	NA	1.621	2.178	1.935	0.472	NA	0.802	NA	0.748	NA	NA	2.145	NA	NA	NA	NA	1.735
2.466	NA	NA	1.787	2.256	1.141	0.505	NA	0.975	NA	0.643	NA	NA	2.389	NA	NA	NA	NA	0.931
2.604	NA	NA	2.086	2.137	1.466	0.717	NA	1.663	NA	0.687	NA	NA	3.174	NA	NA	NA	NA	1.064
2.07	NA	NA	2.112	0.955	1.14	1.121	NA	1.906	NA	0.977	NA	NA	2.044	NA	NA	NA	NA	2.122
1.113	NA	NA	0	1.458	0.6	1.567	NA	1.543	NA	0.855	NA	NA	1.057	NA	NA	NA	NA	2.918
0.681	NA	NA	0	1.188	0.615	1.223	NA	1.007	NA	0.647	NA	NA	0.951	NA	NA	NA	NA	4
0.936	NA	NA	0	1.259	1.089	0.221	NA	0.478	NA	1.042	NA	NA	1.274	NA	NA	NA	NA	4
1.355	NA	NA	0.014	1.36	1.605	0.043	NA	0.568	NA	1.21	NA	NA	0.84	NA	NA	NA	NA	4
1.495	NA	NA	0.166	1.395	1.273	0.217	NA	0.993	NA	0.998	NA	NA	1.17	NA	NA	NA	NA	4
1.516	NA	NA	0.402	1.349	0.663	0.231	NA	1.695	NA	1.898	NA	NA	1.521	NA	NA	NA	NA	3.313
1.343	NA	NA	1.158	0.973	1.343	0.282	NA	1.231	NA	3.14	NA	NA	1.924	NA	NA	NA	NA	2.16
1.08	NA	NA	2.285	0.916	0.918	0.399	NA	0.776	NA	4	NA	NA	2.138	NA	NA	NA	NA	2.039
1.147	NA	NA	2.722	1.051	0.797	0.898	NA	0.46	NA	4	NA	NA	0.942	NA	NA	NA	NA	1.834
1.396	NA	NA	2.09	1.128	1.381	1.721	NA	0.521	NA	1.228	NA	NA	1.205	NA	NA	NA	NA	1.858
1.53	NA	NA	1.208	1.08	1.45	1.899	NA	0.525	NA	1.209	NA	NA	1.517	NA	NA	NA	NA	2.037
1.424	NA	NA	1.059	0.634	0.848	1.68	NA	0.512	NA	1.206	NA	NA	1.883	NA	NA	NA	NA	2.543
1.431	NA	NA	1.072	1.345	0.555	1.225	NA	1.108	NA	1.01	NA	NA	2.149	NA	NA	NA	NA	2.536
1.393	NA	NA	1.309	1.501	0.726	0.896	NA	1.282	NA	0.702	NA	NA	0.916	NA	NA	NA	NA	1.724
1.118	NA	NA	1.769	1.322	1.18	0.946	NA	1.202	NA	0.861	NA	NA	1.249	NA	NA	NA	NA	1.208
0.945	NA	NA	2.352	1.036	1.174	1.086	NA	0.899	NA	1.315	NA	NA	1.78	NA	NA	NA	NA	1.239
1.503	NA	NA	2.258	0.619	1.156	0.956	NA	0.58	NA	1.541	NA	NA	2.184	NA	NA	NA	NA	1.128
2.167	NA	NA	1.631	1.869	1.306	0.73	NA	0.5	NA	1.866	NA	NA	2.369	NA	NA	NA	NA	1.681
0.878	NA	NA	0	1.882	1.127	0.721	NA	0.503	NA	2.588	NA	NA	2.321	NA	NA	NA	NA	1.921
1.37	NA	NA	0	1.665	1.062	1.178	NA	0.596	NA	4	NA	NA	1.038	NA	NA	NA	NA	1.961
1.131	NA	NA	0	1.311	1.034	1.023	NA	1.517	NA	4	NA	NA	1.707	NA	NA	NA	NA	1.613
0.846	NA	NA	0.084	1.078	0.811	0.346	NA	1.965	NA	1.539	NA	NA	2.336	NA	NA	NA	NA	0.978
0.995	NA	NA	0.238	1.691	0.855	0.117	NA	1.676	NA	1.687	NA	NA	2.723	NA	NA	NA	NA	0.88
1.459	NA	NA	0.524	1.667	0.976	0.051	NA	0.985	NA	1.597	NA	NA	2.549	NA	NA	NA	NA	1.044
1.754	NA	NA	2.265	1.495	1.128	0.185	NA	0.702	NA	1.103	NA	NA	0.874	NA	NA	NA	NA	1.548
1.872	NA	NA	3.636	1.314	1.166	0.287	NA	0.699	NA	0.717	NA	NA	1.304	NA	NA	NA	NA	1.849
1.701	NA	NA	3.837	2.111	1.603	0.549	NA	1.397	NA	0.881	NA	NA	1.695	NA	NA	NA	NA	1.405
1.532	NA	NA	2.451	1.833	1.993	1.687	NA	1.635	NA	1.315	NA	NA	1.929	NA	NA	NA	NA	0.998
1.471	NA	NA	1.725	1.617	1.336	1.32	NA	2.507	NA	1.92	NA	NA	2.036	NA	NA	NA	NA	1.038
1.49	NA	NA	1.62	1.426	1.023	1.142	NA	2.373	NA	2.711	NA	NA	2.304	NA	NA	NA	NA	1.672
1.394	NA	NA	1.223	1.113	1.005	1.085	NA	1.829	NA	4	NA	NA	1.086	NA	NA	NA	NA	2.797
1.3	NA	NA	0.647	2.884	1.055	1.039	NA	1.51	NA	4	NA	NA	1.363	NA	NA	NA	NA	3.196
1.405	NA	NA	0.998	2.386	1.079	1.493	NA	1.13	NA	4	NA	NA	1.476	NA	NA	NA	NA	2.539
1.382	NA	NA	1.658	1.937	1.184	1.55	NA	0.603	NA	1.793	NA	NA	1.359	NA	NA	NA	NA	2.202
1.158	NA	NA	2.005	1.295	4	1.186	NA	1.588	NA	1.763	NA	NA	1.5	NA	NA	NA	NA	2.091
1.082	NA	NA	1.686	1.136	1.536	1.107	NA	1.966	NA	1.727	NA	NA	2.348	NA	NA	NA	NA	2.102
1.787	NA	NA	0.503	2.674	1.077	1.018	NA	2.03	NA	1.546	NA	NA	1.564	NA	NA	NA	NA	2.07
2.464	NA	NA	1.051	2.29	1.203	0.662	NA	1.69	NA	1.271	NA	NA	1.813	NA	NA	NA	NA	1.494
2.879	NA	NA	4	1.635	1.575	0.505	NA	1.165	NA	0.974	NA	NA	2.215	NA	NA	NA	NA	0.919
1.505	NA	NA	4	1.197	1.974	1.407	NA	0.93	NA	1.255	NA	NA	2.984	NA	NA	NA	NA	0.921
1.274	NA	NA	4	0.475	1.693	2.183	NA	1.554	NA	2.093	NA	NA	NA	NA	NA	NA	NA	1.482
0.96	NA	NA	4	2.161	NA	1.473	NA	1.416	NA	4	NA	NA	NA	NA	NA	NA	NA	1.799
1.062	NA	NA	2.698	1.831	NA	1.03	NA	1.374	NA	4	NA	NA	NA	NA	NA	NA	NA	2.194
1.506	NA	NA	1.961	1.363	NA	0.717	NA	1.244	NA	1.921	NA	NA	NA	NA	NA	NA	NA	2.209
1.783	NA	NA	1.406	0.617	NA	0.595	NA	1.471	NA	1.851	NA	NA	NA	NA	NA	NA	NA	2.099
1.759	NA	NA	0.553	1.138	NA	1.003	NA	2.057	NA	1.734	NA	NA	NA	NA	NA	NA	NA	2.194
1.672	NA	NA	0.602	2.073	NA	1.443	NA	1.628	NA	1.947	NA	NA	NA	NA	NA	NA	NA	1.281
1.568	NA	NA	1.211	1.753	NA	1.387	NA	0.859	NA	2.008	NA	NA	NA	NA	NA	NA	NA	1.257
1.328	NA	NA	1.778	1.545	NA	1.226	NA	0.659	NA	1.676	NA	NA	NA	NA	NA	NA	NA	1.093
1.21	NA	NA	2.118	1.192	NA	0.415	NA	0.895	NA	1.255	NA	NA	NA	NA	NA	NA	NA	1.083
1.357	NA	NA	1.477	1.358	NA	0.763	NA	1.376	NA	1.424	NA	NA	NA	NA	NA	NA	NA	1.481
1.508	NA	NA	4	1.382	NA	0.65	NA	1.043	NA	2.009	NA	NA	NA	NA	NA	NA	NA	1.88
1.311	NA	NA	4	1.641	NA	0.708	NA	0.884	NA	3.234	NA	NA	NA	NA	NA	NA	NA	1.899
1.322	NA	NA	4	1.073	NA	0.742	NA	0.51	NA	0.461	NA	NA	NA	NA	NA	NA	NA	1.668
2.148	NA	NA	4	1.068	NA	0.93	NA	0.494	NA	1.387	NA	NA	NA	NA	NA	NA	NA	1.216
2.628	NA	NA	3.769	1.072	NA	1.243	NA	0.799	NA	1.694	NA	NA	NA	NA	NA	NA	NA	1.233
2.841	NA	NA	1.87	1.599	NA	0.277	NA	1.088	NA	1.628	NA	NA	NA	NA	NA	NA	NA	1.334
1.915	NA	NA	1.132	2.275	NA	0.849	NA	0.988	NA	1.955	NA	NA	NA	NA	NA	NA	NA	1.179
1.334	NA	NA	1.2	1.735	NA	0.994	NA	0.482	NA	2.072	NA	NA	NA	NA	NA	NA	NA	1.993
0.928	NA	NA	1.327	1.515	NA	1.067	NA	1.045	NA	1.77	NA	NA	NA	NA	NA	NA	NA	2.55
1.227	NA	NA	1.353	1.571	NA	0.844	NA	1.172	NA	1.52	NA	NA	NA	NA	NA	NA	NA	2.415
1.6	NA	NA	1.788	2.135	NA	0.843	NA	1.384	NA	1.792	NA	NA	NA	NA	NA	NA	NA	2.085
1.666	NA	NA	2.353	1.921	NA	1.041	NA	1.396	NA	0.303	NA	NA	NA	NA	NA	NA	NA	1.29
1.459	NA	NA	0	1.77	NA	1.328	NA	1.411	NA	0.542	NA	NA	NA	NA	NA	NA	NA	1.112
1.484	NA	NA	0	1.441	NA	0.782	NA	1.685	NA	1.354	NA	NA	NA	NA	NA	NA	NA	1.205
1.286	NA	NA	0	0.79	NA	0.908	NA	1.517	NA	1.575	NA	NA	NA	NA	NA	NA	NA	1.158
1.207	NA	NA	0	0.654	NA	1.158	NA	1.685	NA	1.751	NA	NA	NA	NA	NA	NA	NA	1.06
1.491	NA	NA	3.094	1.892	NA	1.28	NA	1.777	NA	1.944	NA	NA	NA	NA	NA	NA	NA	1.722
1.413	NA	NA	4	2.324	NA	1.171	NA	1.955	NA	1.779	NA	NA	NA	NA	NA	NA	NA	1.636
1.373	NA	NA	4	1.222	NA	1.108	NA	2.153	NA	1.743	NA	NA	NA	NA	NA	NA	NA	1.373
1.963	NA	NA	4	1.462	NA	1.282	NA	1.324	NA	2.119	NA	NA	NA	NA	NA	NA	NA	1.426
2.754	NA	NA	2.604	1.713	NA	1.7	NA	1.551	NA	2.263	NA	NA	NA	NA	NA	NA	NA	2.004
3.11	NA	NA	1.333	2.616	NA	1.138	NA	1.877	NA	1.903	NA	NA	NA	NA	NA	NA	NA	2.584
2.299	NA	NA	1.617	0.585	NA	0.952	NA	1.855	NA	1.705	NA	NA	NA	NA	NA	NA	NA	2.775
1.341	NA	NA	1.899	0.656	NA	0.987	NA	1.94	NA	2.423	NA	NA	NA	NA	NA	NA	NA	1.498
0.944	NA	NA	1.653	1.687	NA	0.901	NA	1.915	NA	0.409	NA	NA	NA	NA	NA	NA	NA	0.803
1.301	NA	NA	1.152	2.128	NA	0.872	NA	1.317	NA	0.421	NA	NA	NA	NA	NA	NA	NA	0.466
1.533	NA	NA	1.359	1.359	NA	1.06	NA	1.568	NA	1.086	NA	NA	NA	NA	NA	NA	NA	0.568
0.854	NA	NA	1.853	1.471	NA	1.169	NA	1.844	NA	1.544	NA	NA	NA	NA	NA	NA	NA	1.978
1.802	NA	NA	0	1.762	NA	1.145	NA	2.07	NA	1.578	NA	NA	NA	NA	NA	NA	NA	2.526
1.321	NA	NA	0	1.86	NA	1.038	NA	2.239	NA	1.679	NA	NA	NA	NA	NA	NA	NA	1.984
1.168	NA	NA	0	2.446	NA	1.208	NA	2.327	NA	1.74	NA	NA	NA	NA	NA	NA	NA	1.087
1.545	NA	NA	0	1.361	NA	1.2	NA	0.641	NA	1.81	NA	NA	NA	NA	NA	NA	NA	1.118
1.934	NA	NA	0	1.33	NA	1.119	NA	0.78	NA	2.106	NA	NA	NA	NA	NA	NA	NA	1.817
1.278	NA	NA	1.551	1.907	NA	1.144	NA	1.515	NA	2.175	NA	NA	NA	NA	NA	NA	NA	2.221
1.241	NA	NA	2.755	1.502	NA	1.338	NA	1.967	NA	1.94	NA	NA	NA	NA	NA	NA	NA	1.506
2.788	NA	NA	2.842	1.957	NA	0.75	NA	2.574	NA	1.791	NA	NA	NA	NA	NA	NA	NA	1.609
3.852	NA	NA	2.132	1.922	NA	1.233	NA	2.468	NA	1.895	NA	NA	NA	NA	NA	NA	NA	2.247
2.42	NA	NA	1.17	1.629	NA	1.855	NA	2.3	NA	1.801	NA	NA	NA	NA	NA	NA	NA	2.801
1.32	NA	NA	1.259	1.417	NA	1.618	NA	1.332	NA	1.508	NA	NA	NA	NA	NA	NA	NA	3.163
1.009	NA	NA	1.888	2.292	NA	1.263	NA	0.015	NA	1.534	NA	NA	NA	NA	NA	NA	NA	2.387
1.362	NA	NA	1.695	1.735	NA	1.172	NA	0.572	NA	0.697	NA	NA	NA	NA	NA	NA	NA	1.491
1.261	NA	NA	1.193	1.447	NA	1.256	NA	1.488	NA	0.596	NA	NA	NA	NA	NA	NA	NA	0.702
1.037	NA	NA	0.964	1.355	NA	1.513	NA	1.958	NA	0.991	NA	NA	NA	NA	NA	NA	NA	0.827
0.886	NA	NA	1.251	1.121	NA	1.266	NA	1.897	NA	1.464	NA	NA	NA	NA	NA	NA	NA	1.671
1.372	NA	NA	1.452	1.35	NA	1.685	NA	2.021	NA	1.553	NA	NA	NA	NA	NA	NA	NA	1.908
1.907	NA	NA	0.09	1.595	NA	1.688	NA	3.567	NA	1.642	NA	NA	NA	NA	NA	NA	NA	1.558
1.168	NA	NA	0	1.307	NA	1.487	NA	4	NA	1.668	NA	NA	NA	NA	NA	NA	NA	1.467
0.861	NA	NA	0	1.343	NA	1.52	NA	0.398	NA	1.751	NA	NA	NA	NA	NA	NA	NA	1.459
3.027	NA	NA	0	1.615	NA	1.458	NA	0.43	NA	1.798	NA	NA	NA	NA	NA	NA	NA	1.271
2.168	NA	NA	0	2.012	NA	1.41	NA	0.603	NA	1.841	NA	NA	NA	NA	NA	NA	NA	1.456
1.253	NA	NA	0.075	1.862	NA	1.736	NA	0.057	NA	1.958	NA	NA	NA	NA	NA	NA	NA	1.894
1.005	NA	NA	1.972	1.428	NA	0.275	NA	0.403	NA	1.936	NA	NA	NA	NA	NA	NA	NA	1.537
1.5	NA	NA	2.049	0.671	NA	0.616	NA	1.047	NA	2.067	NA	NA	NA	NA	NA	NA	NA	0.533
0.731	NA	NA	1.756	0.991	NA	1.234	NA	1.344	NA	2.193	NA	NA	NA	NA	NA	NA	NA	0.471
0.813	NA	NA	1.264	1.468	NA	1.734	NA	1.475	NA	2.038	NA	NA	NA	NA	NA	NA	NA	1.082
0.514	NA	NA	0.594	1.009	NA	1.509	NA	2.065	NA	1.588	NA	NA	NA	NA	NA	NA	NA	0.995
0.87	NA	NA	1.1	1.455	NA	1.481	NA	2.997	NA	0.791	NA	NA	NA	NA	NA	NA	NA	0.81
1.768	NA	NA	1.414	1.377	NA	1.286	NA	3.24	NA	0.98	NA	NA	NA	NA	NA	NA	NA	0.922
1.538	NA	NA	1.207	1.128	NA	1.177	NA	0.927	NA	1.408	NA	NA	NA	NA	NA	NA	NA	1.557
1.236	NA	NA	0.769	1.131	NA	1.418	NA	0.593	NA	1.762	NA	NA	NA	NA	NA	NA	NA	2.678
3.454	NA	NA	0.883	1.366	NA	1.713	NA	0.507	NA	1.855	NA	NA	NA	NA	NA	NA	NA	2.951
1.888	NA	NA	1.624	1.609	NA	1.959	NA	0.466	NA	1.685	NA	NA	NA	NA	NA	NA	NA	2.308
1.255	NA	NA	2.078	1.65	NA	1.758	NA	0.927	NA	1.727	NA	NA	NA	NA	NA	NA	NA	3.65
0.935	NA	NA	0.391	0.856	NA	0.987	NA	1.046	NA	1.76	NA	NA	NA	NA	NA	NA	NA	4
1.408	NA	NA	0.091	1.314	NA	1.129	NA	0.771	NA	1.89	NA	NA	NA	NA	NA	NA	NA	2.626
0.766	NA	NA	0	1.863	NA	0.361	NA	1.006	NA	2.18	NA	NA	NA	NA	NA	NA	NA	1.433
0.948	NA	NA	0	1.85	NA	0.269	NA	1.317	NA	2.309	NA	NA	NA	NA	NA	NA	NA	1.024
1.007	NA	NA	0.074	1.476	NA	0.42	NA	2.088	NA	2.373	NA	NA	NA	NA	NA	NA	NA	1.212
0.73	NA	NA	0.307	1.032	NA	0.773	NA	2.992	NA	2.349	NA	NA	NA	NA	NA	NA	NA	1.182
0.754	NA	NA	2.961	0.823	NA	1.49	NA	2.596	NA	2.391	NA	NA	NA	NA	NA	NA	NA	1.943
1.599	NA	NA	1.954	0.598	NA	1.453	NA	1.758	NA	2.223	NA	NA	NA	NA	NA	NA	NA	2.644
1.852	NA	NA	1.7	1.135	NA	1.366	NA	2.212	NA	1.694	NA	NA	NA	NA	NA	NA	NA	2.557
1.778	NA	NA	1.672	1.591	NA	1.093	NA	1.693	NA	1.725	NA	NA	NA	NA	NA	NA	NA	1.912
3.392	NA	NA	1.596	1.333	NA	0.989	NA	1.143	NA	1.525	NA	NA	NA	NA	NA	NA	NA	1.037
4	NA	NA	1.264	1.227	NA	1.278	NA	0.709	NA	1.793	NA	NA	NA	NA	NA	NA	NA	0.416
1.805	NA	NA	1.167	1.68	NA	1.356	NA	0.526	NA	1.926	NA	NA	NA	NA	NA	NA	NA	0.266
1.204	NA	NA	1.401	0.555	NA	1.667	NA	0.52	NA	2.356	NA	NA	NA	NA	NA	NA	NA	0.313
1.319	NA	NA	1.298	0.518	NA	1.48	NA	0.53	NA	2.792	NA	NA	NA	NA	NA	NA	NA	0.991
0.952	NA	NA	0.78	0.674	NA	0.486	NA	0.496	NA	2.972	NA	NA	NA	NA	NA	NA	NA	2.708
1.359	NA	NA	0.774	1.238	NA	0.415	NA	0.767	NA	2.58	NA	NA	NA	NA	NA	NA	NA	4
1.561	NA	NA	2	1.52	NA	1.213	NA	1.483	NA	2.303	NA	NA	NA	NA	NA	NA	NA	3.271
1.303	NA	NA	2.98	1.055	NA	0.569	NA	2.442	NA	2.325	NA	NA	NA	NA	NA	NA	NA	2.107
1.019	NA	NA	0.554	0.693	NA	0.5	NA	2.417	NA	2.367	NA	NA	NA	NA	NA	NA	NA	1.169
1.643	NA	NA	0.423	2.274	NA	0.25	NA	2.601	NA	1.393	NA	NA	NA	NA	NA	NA	NA	0.243
2.158	NA	NA	0.253	2.818	NA	0.249	NA	2.851	NA	1.097	NA	NA	NA	NA	NA	NA	NA	0.872
1.905	NA	NA	0.165	2.097	NA	0.682	NA	3.021	NA	1.116	NA	NA	NA	NA	NA	NA	NA	2.054
2.892	NA	NA	0.263	1.391	NA	1.573	NA	2.356	NA	1.612	NA	NA	NA	NA	NA	NA	NA	2.866
4	NA	NA	0.632	NA	NA	0.786	NA	1.831	NA	2.228	NA	NA	NA	NA	NA	NA	NA	2.607
0.622	NA	NA	2.861	NA	NA	0.869	NA	1.384	NA	2.766	NA	NA	NA	NA	NA	NA	NA	1.852
1.168	NA	NA	3.692	NA	NA	0.967	NA	1.094	NA	2.789	NA	NA	NA	NA	NA	NA	NA	1.784
1.674	NA	NA	2.282	NA	NA	1.35	NA	0.444	NA	2.744	NA	NA	NA	NA	NA	NA	NA	1.287
1.885	NA	NA	0.807	NA	NA	1.77	NA	0.482	NA	2.558	NA	NA	NA	NA	NA	NA	NA	0.397
1.655	NA	NA	0.695	NA	NA	1.632	NA	0.892	NA	2.359	NA	NA	NA	NA	NA	NA	NA	0.945
1.195	NA	NA	1.494	NA	NA	0.49	NA	1.625	NA	2.377	NA	NA	NA	NA	NA	NA	NA	1.809
1.396	NA	NA	1.607	NA	NA	0.294	NA	1.999	NA	1.043	NA	NA	NA	NA	NA	NA	NA	2.03
2.066	NA	NA	1.512	NA	NA	0.042	NA	1.059	NA	1.158	NA	NA	NA	NA	NA	NA	NA	0.932
2.099	NA	NA	1.495	NA	NA	0	NA	1.478	NA	1.652	NA	NA	NA	NA	NA	NA	NA	0.945
1.805	NA	NA	1.717	NA	NA	0.109	NA	1.965	NA	2.21	NA	NA	NA	NA	NA	NA	NA	1.32
2.738	NA	NA	1.747	NA	NA	0.612	NA	2.237	NA	3.145	NA	NA	NA	NA	NA	NA	NA	1.427
4	NA	NA	1.131	NA	NA	1.819	NA	2.419	NA	2.823	NA	NA	NA	NA	NA	NA	NA	1.509
1.196	NA	NA	1.077	NA	NA	0.759	NA	2.724	NA	1.171	NA	NA	NA	NA	NA	NA	NA	1.427
1.5	NA	NA	1.6	NA	NA	1.437	NA	0.504	NA	1.389	NA	NA	NA	NA	NA	NA	NA	0.819
1.719	NA	NA	2.568	NA	NA	2.068	NA	0.697	NA	2.803	NA	NA	NA	NA	NA	NA	NA	0.708
1.539	NA	NA	0.776	NA	NA	3.016	NA	1.054	NA	2.715	NA	NA	NA	NA	NA	NA	NA	0.927
1.272	NA	NA	0.51	NA	NA	4	NA	1.51	NA	0.798	NA	NA	NA	NA	NA	NA	NA	0.918
0.958	NA	NA	0.232	NA	NA	3.522	NA	0.507	NA	0.742	NA	NA	NA	NA	NA	NA	NA	0.732
1.33	NA	NA	0.43	NA	NA	2.516	NA	0.586	NA	0.838	NA	NA	NA	NA	NA	NA	NA	0.859
1.949	NA	NA	2.267	NA	NA	1.58	NA	0.986	NA	1.715	NA	NA	NA	NA	NA	NA	NA	1.28
2.504	NA	NA	4	NA	NA	0.17	NA	1.706	NA	2.26	NA	NA	NA	NA	NA	NA	NA	1.743
2.054	NA	NA	4	NA	NA	0	NA	2.477	NA	2.21	NA	NA	NA	NA	NA	NA	NA	1.16
1.237	NA	NA	4	NA	NA	0.177	NA	3.697	NA	1.076	NA	NA	NA	NA	NA	NA	NA	1.055
1.766	NA	NA	1.556	NA	NA	1.167	NA	0.886	NA	1.242	NA	NA	NA	NA	NA	NA	NA	0.903
2.944	NA	NA	0.475	NA	NA	1.21	NA	1.023	NA	1.038	NA	NA	NA	NA	NA	NA	NA	0.764
1.493	NA	NA	0.496	NA	NA	1.743	NA	1.306	NA	1.148	NA	NA	NA	NA	NA	NA	NA	0.687
1.423	NA	NA	0.812	NA	NA	2.51	NA	0.86	NA	1.873	NA	NA	NA	NA	NA	NA	NA	1.088
1.327	NA	NA	1.134	NA	NA	3.182	NA	1.514	NA	2.195	NA	NA	NA	NA	NA	NA	NA	1.119
1.456	NA	NA	1.321	NA	NA	3.602	NA	2.118	NA	2.368	NA	NA	NA	NA	NA	NA	NA	1.26
1.667	NA	NA	1.419	NA	NA	2.926	NA	2.907	NA	1.61	NA	NA	NA	NA	NA	NA	NA	1.541
1.994	NA	NA	1.531	NA	NA	2.157	NA	3.471	NA	2.24	NA	NA	NA	NA	NA	NA	NA	1.538
2.115	NA	NA	1.575	NA	NA	0.884	NA	3.281	NA	1.616	NA	NA	NA	NA	NA	NA	NA	1.476
1.821	NA	NA	1.574	NA	NA	0.053	NA	1.628	NA	1.183	NA	NA	NA	NA	NA	NA	NA	1.496
1.239	NA	NA	1.532	NA	NA	0.03	NA	2.761	NA	1.855	NA	NA	NA	NA	NA	NA	NA	1.486
2.044	NA	NA	1.532	NA	NA	0.842	NA	3.075	NA	2.239	NA	NA	NA	NA	NA	NA	NA	1.077
2.982	NA	NA	1.788	NA	NA	1.812	NA	3.051	NA	2.036	NA	NA	NA	NA	NA	NA	NA	1.449
1.872	NA	NA	0.953	NA	NA	2.417	NA	2.496	NA	1.878	NA	NA	NA	NA	NA	NA	NA	1.423
1.679	NA	NA	0.692	NA	NA	2.697	NA	2.097	NA	2.489	NA	NA	NA	NA	NA	NA	NA	1.19
1.572	NA	NA	0.3	NA	NA	2.142	NA	3.679	NA	2.008	NA	NA	NA	NA	NA	NA	NA	1.139
1.878	NA	NA	0.51	NA	NA	1.024	NA	3.144	NA	1.647	NA	NA	NA	NA	NA	NA	NA	1.662
2.044	NA	NA	1.464	NA	NA	0.257	NA	2.333	NA	2.19	NA	NA	NA	NA	NA	NA	NA	1.355
1.676	NA	NA	4	NA	NA	0.207	NA	1.938	NA	2.327	NA	NA	NA	NA	NA	NA	NA	1.316
1.291	NA	NA	4	NA	NA	1.062	NA	2.111	NA	1.817	NA	NA	NA	NA	NA	NA	NA	1.314
2.006	NA	NA	4	NA	NA	1.168	NA	3.072	NA	1.794	NA	NA	NA	NA	NA	NA	NA	1.523
2.95	NA	NA	2.008	NA	NA	0.694	NA	2.725	NA	2.545	NA	NA	NA	NA	NA	NA	NA	1.377
2.123	NA	NA	1.428	NA	NA	0.776	NA	2.382	NA	1.916	NA	NA	NA	NA	NA	NA	NA	1.552
1.877	NA	NA	1.359	NA	NA	0.962	NA	1.912	NA	2.233	NA	NA	NA	NA	NA	NA	NA	1.627
1.728	NA	NA	1.001	NA	NA	0.77	NA	1.8	NA	1.968	NA	NA	NA	NA	NA	NA	NA	1.377
1.56	NA	NA	0.696	NA	NA	0.685	NA	1.821	NA	2.457	NA	NA	NA	NA	NA	NA	NA	1.21
1.573	NA	NA	0.934	NA	NA	0.79	NA	2.552	NA	2.451	NA	NA	NA	NA	NA	NA	NA	1.046
1.461	NA	NA	1.117	NA	NA	0.754	NA	1.962	NA	1.81	NA	NA	NA	NA	NA	NA	NA	1.74
1.171	NA	NA	1.26	NA	NA	0.835	NA	1.665	NA	1.904	NA	NA	NA	NA	NA	NA	NA	0.975
1.095	NA	NA	1.295	NA	NA	1.346	NA	1.146	NA	2.712	NA	NA	NA	NA	NA	NA	NA	1.306
1.817	NA	NA	1.448	NA	NA	1.091	NA	1.708	NA	0.93	NA	NA	NA	NA	NA	NA	NA	1.358
2.66	NA	NA	1.867	NA	NA	1.322	NA	1.671	NA	1.055	NA	NA	NA	NA	NA	NA	NA	1.39
2.88	NA	NA	1.942	NA	NA	1.583	NA	1.054	NA	1.085	NA	NA	NA	NA	NA	NA	NA	1.604
2.323	NA	NA	0.693	NA	NA	1.556	NA	0.496	NA	1.417	NA	NA	NA	NA	NA	NA	NA	1.322
1.839	NA	NA	0.633	NA	NA	0.915	NA	1.03	NA	1.993	NA	NA	NA	NA	NA	NA	NA	1.163
1.794	NA	NA	0.67	NA	NA	0.447	NA	0.847	NA	2.23	NA	NA	NA	NA	NA	NA	NA	1.31
2.016	NA	NA	0.996	NA	NA	0.47	NA	0.383	NA	3.218	NA	NA	NA	NA	NA	NA	NA	1.488
1.821	NA	NA	2.981	NA	NA	1.156	NA	0.202	NA	1.433	NA	NA	NA	NA	NA	NA	NA	1.34
1.393	NA	NA	4	NA	NA	1.645	NA	0.209	NA	1.827	NA	NA	NA	NA	NA	NA	NA	0.88
1.355	NA	NA	4	NA	NA	1.351	NA	0.638	NA	2.419	NA	NA	NA	NA	NA	NA	NA	1.089
1.266	NA	NA	2.497	NA	NA	1.16	NA	0.759	NA	2.054	NA	NA	NA	NA	NA	NA	NA	1.011
1.07	NA	NA	1.604	NA	NA	1.42	NA	0.425	NA	2.418	NA	NA	NA	NA	NA	NA	NA	1.168
1.114	NA	NA	1.738	NA	NA	1.617	NA	0.289	NA	2.402	NA	NA	NA	NA	NA	NA	NA	1.833
1.626	NA	NA	1.464	NA	NA	1.42	NA	0.268	NA	1.837	NA	NA	NA	NA	NA	NA	NA	2.12
2.139	NA	NA	0.893	NA	NA	1.09	NA	1.08	NA	2.049	NA	NA	NA	NA	NA	NA	NA	2.03
3.368	NA	NA	0.551	NA	NA	0.838	NA	1.356	NA	3.041	NA	NA	NA	NA	NA	NA	NA	1.268
2.007	NA	NA	0.894	NA	NA	0.925	NA	0.513	NA	0.555	NA	NA	NA	NA	NA	NA	NA	0.535
1.92	NA	NA	1.25	NA	NA	1.327	NA	0.402	NA	0.29	NA	NA	NA	NA	NA	NA	NA	0.985
1.332	NA	NA	1.422	NA	NA	1.286	NA	0.476	NA	0.346	NA	NA	NA	NA	NA	NA	NA	1.564
1.216	NA	NA	1.328	NA	NA	0.815	NA	1.508	NA	0.677	NA	NA	NA	NA	NA	NA	NA	1.567
1.494	NA	NA	1.443	NA	NA	0.327	NA	1.743	NA	0.784	NA	NA	NA	NA	NA	NA	NA	1.391
1.908	NA	NA	1.247	NA	NA	0.261	NA	1.115	NA	1.111	NA	NA	NA	NA	NA	NA	NA	1.254
1.788	NA	NA	0.9	NA	NA	0.528	NA	0.546	NA	1.203	NA	NA	NA	NA	NA	NA	NA	2.153
1.523	NA	NA	1.529	NA	NA	1.22	NA	0.554	NA	1.087	NA	NA	NA	NA	NA	NA	NA	2.757
1.346	NA	NA	3.789	NA	NA	1.895	NA	1.735	NA	1.056	NA	NA	NA	NA	NA	NA	NA	2.143
1.455	NA	NA	4	NA	NA	2.759	NA	1.618	NA	1.36	NA	NA	NA	NA	NA	NA	NA	1.421
1.514	NA	NA	3.171	NA	NA	1.783	NA	1.419	NA	1.461	NA	NA	NA	NA	NA	NA	NA	1.087
1.605	NA	NA	1.532	NA	NA	1.634	NA	1.221	NA	4	NA	NA	NA	NA	NA	NA	NA	1.605
2.306	NA	NA	1.464	NA	NA	1.478	NA	1.175	NA	3.602	NA	NA	NA	NA	NA	NA	NA	1.764
4	NA	NA	1.821	NA	NA	1.308	NA	0.729	NA	1.896	NA	NA	NA	NA	NA	NA	NA	1.484
1.607	NA	NA	1.346	NA	NA	1.456	NA	1.157	NA	2.405	NA	NA	NA	NA	NA	NA	NA	1.061
1.326	NA	NA	0.652	NA	NA	1.497	NA	1.234	NA	2.734	NA	NA	NA	NA	NA	NA	NA	0.982
1.004	NA	NA	0.666	NA	NA	1.166	NA	1.319	NA	1.951	NA	NA	NA	NA	NA	NA	NA	1.333
0.924	NA	NA	1.181	NA	NA	0.752	NA	1.478	NA	2.163	NA	NA	NA	NA	NA	NA	NA	1.685
1.259	NA	NA	1.456	NA	NA	0.61	NA	1.623	NA	2.314	NA	NA	NA	NA	NA	NA	NA	1.527
1.623	NA	NA	1.197	NA	NA	0.599	NA	1.324	NA	1.761	NA	NA	NA	NA	NA	NA	NA	1.431
1.903	NA	NA	0.844	NA	NA	0.834	NA	1.456	NA	2.101	NA	NA	NA	NA	NA	NA	NA	1.549
1.551	NA	NA	1.152	NA	NA	0.898	NA	1.124	NA	3.085	NA	NA	NA	NA	NA	NA	NA	2.058
1.463	NA	NA	2.656	NA	NA	0.466	NA	0.881	NA	0.657	NA	NA	NA	NA	NA	NA	NA	1.778
1.696	NA	NA	3.766	NA	NA	0.551	NA	0.966	NA	0.644	NA	NA	NA	NA	NA	NA	NA	2.143
2.038	NA	NA	3.764	NA	NA	0.985	NA	1.04	NA	0.442	NA	NA	NA	NA	NA	NA	NA	2.232
2.232	NA	NA	2.438	NA	NA	1.522	NA	1.093	NA	0.311	NA	NA	NA	NA	NA	NA	NA	1.651
2.311	NA	NA	1.924	NA	NA	2.233	NA	1.458	NA	0.397	NA	NA	NA	NA	NA	NA	NA	0.912
4	NA	NA	1.959	NA	NA	1.064	NA	1.417	NA	0.561	NA	NA	NA	NA	NA	NA	NA	1.234
1.212	NA	NA	1.814	NA	NA	1.193	NA	0.787	NA	0.704	NA	NA	NA	NA	NA	NA	NA	1.143
0.962	NA	NA	1.296	NA	NA	1.2	NA	0.557	NA	1.014	NA	NA	NA	NA	NA	NA	NA	0.83
0.93	NA	NA	1.011	NA	NA	1.109	NA	0.707	NA	1.289	NA	NA	NA	NA	NA	NA	NA	0.939
1.054	NA	NA	1.132	NA	NA	1.071	NA	1.189	NA	1.057	NA	NA	NA	NA	NA	NA	NA	1.563
1.2	NA	NA	1.342	NA	NA	1.233	NA	1.279	NA	0.764	NA	NA	NA	NA	NA	NA	NA	1.715
1.41	NA	NA	1.263	NA	NA	1.02	NA	1.422	NA	0.625	NA	NA	NA	NA	NA	NA	NA	1.558
1.658	NA	NA	1.214	NA	NA	1.559	NA	1.891	NA	0.716	NA	NA	NA	NA	NA	NA	NA	1.034
1.491	NA	NA	2.088	NA	NA	1.178	NA	1.955	NA	0.741	NA	NA	NA	NA	NA	NA	NA	0.84
1.343	NA	NA	2.901	NA	NA	1.323	NA	0.785	NA	1.682	NA	NA	NA	NA	NA	NA	NA	1.078
1.531	NA	NA	3.106	NA	NA	1.582	NA	0.415	NA	2.509	NA	NA	NA	NA	NA	NA	NA	1.489
1.931	NA	NA	2.835	NA	NA	1.906	NA	0.391	NA	4	NA	NA	NA	NA	NA	NA	NA	3.218
1.887	NA	NA	2.059	NA	NA	1.309	NA	0.603	NA	2.891	NA	NA	NA	NA	NA	NA	NA	2.674
1.726	NA	NA	1.725	NA	NA	1.058	NA	2.095	NA	1.82	NA	NA	NA	NA	NA	NA	NA	1.565
2.549	NA	NA	1.873	NA	NA	1.1	NA	2.445	NA	2.639	NA	NA	NA	NA	NA	NA	NA	1.649
1.331	NA	NA	1.86	NA	NA	0.971	NA	1.587	NA	2.572	NA	NA	NA	NA	NA	NA	NA	1.662
1.113	NA	NA	1.632	NA	NA	0.802	NA	1.301	NA	1.346	NA	NA	NA	NA	NA	NA	NA	1.189
1.054	NA	NA	1.369	NA	NA	1.27	NA	2.263	NA	1.619	NA	NA	NA	NA	NA	NA	NA	1.253
1.086	NA	NA	1.441	NA	NA	1.64	NA	1.924	NA	2.103	NA	NA	NA	NA	NA	NA	NA	1.673
1.309	NA	NA	1.277	NA	NA	1.255	NA	0.685	NA	1.852	NA	NA	NA	NA	NA	NA	NA	1.784
1.528	NA	NA	2.273	NA	NA	1.002	NA	0.411	NA	1.98	NA	NA	NA	NA	NA	NA	NA	1.066
1.407	NA	NA	2.523	NA	NA	0.873	NA	0.309	NA	0.501	NA	NA	NA	NA	NA	NA	NA	1
1.253	NA	NA	1.935	NA	NA	0.69	NA	0.422	NA	0.406	NA	NA	NA	NA	NA	NA	NA	1.417
1.297	NA	NA	1.342	NA	NA	0.851	NA	2.465	NA	0.334	NA	NA	NA	NA	NA	NA	NA	1.354
1.411	NA	NA	1.663	NA	NA	1.246	NA	3.544	NA	0.332	NA	NA	NA	NA	NA	NA	NA	1.066
1.447	NA	NA	1.865	NA	NA	0.93	NA	1.949	NA	0.309	NA	NA	NA	NA	NA	NA	NA	0.777
1.696	NA	NA	1.817	NA	NA	0.931	NA	0.753	NA	0.38	NA	NA	NA	NA	NA	NA	NA	1.008
2.067	NA	NA	1.585	NA	NA	0.984	NA	2.267	NA	0.602	NA	NA	NA	NA	NA	NA	NA	1.335
1.384	NA	NA	1.483	NA	NA	1.07	NA	4	NA	0.935	NA	NA	NA	NA	NA	NA	NA	3.169
1.408	NA	NA	2.327	NA	NA	1.172	NA	3.246	NA	1.254	NA	NA	NA	NA	NA	NA	NA	2.47
1.35	NA	NA	2.481	NA	NA	1.686	NA	1.273	NA	1.299	NA	NA	NA	NA	NA	NA	NA	1.749
1.103	NA	NA	1.693	NA	NA	1.638	NA	0.493	NA	0.816	NA	NA	NA	NA	NA	NA	NA	1.708
1.355	NA	NA	1.044	NA	NA	1.493	NA	0.327	NA	0.498	NA	NA	NA	NA	NA	NA	NA	1.51
1.312	NA	NA	0.965	NA	NA	1.341	NA	0.554	NA	0.514	NA	NA	NA	NA	NA	NA	NA	0.984
1.226	NA	NA	2.623	NA	NA	1.211	NA	4	NA	0.727	NA	NA	NA	NA	NA	NA	NA	1.049
1.171	NA	NA	3.266	NA	NA	1.285	NA	4	NA	0.765	NA	NA	NA	NA	NA	NA	NA	1.552
1.257	NA	NA	3.863	NA	NA	1.586	NA	2.131	NA	0.823	NA	NA	NA	NA	NA	NA	NA	2.475
1.69	NA	NA	1.07	NA	NA	1.794	NA	0.86	NA	1.133	NA	NA	NA	NA	NA	NA	NA	2.173
2.397	NA	NA	0.41	NA	NA	1.953	NA	0.565	NA	1.455	NA	NA	NA	NA	NA	NA	NA	0.918
3.108	NA	NA	0.311	NA	NA	1.937	NA	1	NA	1.409	NA	NA	NA	NA	NA	NA	NA	0.747
1.388	NA	NA	1.726	NA	NA	1.619	NA	4	NA	1.475	NA	NA	NA	NA	NA	NA	NA	0.792
1.521	NA	NA	0.57	NA	NA	1.148	NA	4	NA	1.33	NA	NA	NA	NA	NA	NA	NA	0.898
1.588	NA	NA	0.369	NA	NA	1.255	NA	4	NA	1.702	NA	NA	NA	NA	NA	NA	NA	1.438
1.357	NA	NA	0.325	NA	NA	1.749	NA	2.11	NA	2.294	NA	NA	NA	NA	NA	NA	NA	1.922
1.103	NA	NA	0.648	NA	NA	1.876	NA	0.71	NA	2.191	NA	NA	NA	NA	NA	NA	NA	2.001
1.244	NA	NA	1.633	NA	NA	1.77	NA	0.474	NA	0.664	NA	NA	NA	NA	NA	NA	NA	3.718
1.401	NA	NA	1.328	NA	NA	1.19	NA	0.584	NA	0.819	NA	NA	NA	NA	NA	NA	NA	2.703
1.339	NA	NA	0.528	NA	NA	0.646	NA	4	NA	1.995	NA	NA	NA	NA	NA	NA	NA	1.722
1.019	NA	NA	0.353	NA	NA	0.838	NA	4	NA	2.412	NA	NA	NA	NA	NA	NA	NA	1.589
2.006	NA	NA	0.333	NA	NA	1.291	NA	3.481	NA	0.435	NA	NA	NA	NA	NA	NA	NA	1.772
3.023	NA	NA	0.645	NA	NA	1.647	NA	1.416	NA	0.442	NA	NA	NA	NA	NA	NA	NA	1.634
3.62	NA	NA	1.442	NA	NA	1.778	NA	0.557	NA	0.347	NA	NA	NA	NA	NA	NA	NA	1.157
1.446	NA	NA	1.772	NA	NA	1.77	NA	0.534	NA	0.265	NA	NA	NA	NA	NA	NA	NA	0.985
1.479	NA	NA	1.989	NA	NA	1.658	NA	0.81	NA	0.286	NA	NA	NA	NA	NA	NA	NA	0.914
1.583	NA	NA	1.839	NA	NA	1.418	NA	4	NA	0.297	NA	NA	NA	NA	NA	NA	NA	0.874
1.598	NA	NA	0.75	NA	NA	0.979	NA	4	NA	0.392	NA	NA	NA	NA	NA	NA	NA	0.828
1.586	NA	NA	0.43	NA	NA	0.761	NA	2.932	NA	0.685	NA	NA	NA	NA	NA	NA	NA	0.94
1.242	NA	NA	0.337	NA	NA	0.919	NA	1.609	NA	0.911	NA	NA	NA	NA	NA	NA	NA	0.628
1.43	NA	NA	0.523	NA	NA	1.924	NA	0.633	NA	0.715	NA	NA	NA	NA	NA	NA	NA	0.897
1.576	NA	NA	0.796	NA	NA	2.13	NA	0.564	NA	0.776	NA	NA	NA	NA	NA	NA	NA	1.379
1.103	NA	NA	0.925	NA	NA	2.359	NA	4	NA	0.742	NA	NA	NA	NA	NA	NA	NA	1.938
1.081	NA	NA	0.8	NA	NA	2.475	NA	3.928	NA	0.518	NA	NA	NA	NA	NA	NA	NA	2.116
2.183	NA	NA	1.348	NA	NA	1.993	NA	1.983	NA	0.711	NA	NA	NA	NA	NA	NA	NA	1.95
1.524	NA	NA	3.252	NA	NA	1.566	NA	0.629	NA	1.265	NA	NA	NA	NA	NA	NA	NA	3.626
1.355	NA	NA	2.801	NA	NA	1.31	NA	0.816	NA	1.031	NA	NA	NA	NA	NA	NA	NA	2.934
1.435	NA	NA	1.662	NA	NA	1.067	NA	1.004	NA	0.852	NA	NA	NA	NA	NA	NA	NA	1.562
1.923	NA	NA	0.598	NA	NA	1.734	NA	3.59	NA	1.242	NA	NA	NA	NA	NA	NA	NA	0.982
1.623	NA	NA	0.415	NA	NA	1.866	NA	3.7	NA	1.731	NA	NA	NA	NA	NA	NA	NA	1.346
1.529	NA	NA	0.381	NA	NA	1.722	NA	1.994	NA	1.473	NA	NA	NA	NA	NA	NA	NA	1.705
1.847	NA	NA	0.456	NA	NA	1.851	NA	1.439	NA	0.847	NA	NA	NA	NA	NA	NA	NA	1.551
1.442	NA	NA	0.623	NA	NA	1.819	NA	1.195	NA	1.156	NA	NA	NA	NA	NA	NA	NA	1.639
1.115	NA	NA	0.707	NA	NA	2.145	NA	1.069	NA	1.854	NA	NA	NA	NA	NA	NA	NA	1.573
1.859	NA	NA	0.769	NA	NA	1.793	NA	1.964	NA	2.563	NA	NA	NA	NA	NA	NA	NA	1.055
2.662	NA	NA	1.185	NA	NA	1.056	NA	3.111	NA	0.707	NA	NA	NA	NA	NA	NA	NA	0.683
1.581	NA	NA	0.768	NA	NA	0.382	NA	2.143	NA	0.554	NA	NA	NA	NA	NA	NA	NA	0.977
1.089	NA	NA	1.192	NA	NA	1.015	NA	1.185	NA	0.534	NA	NA	NA	NA	NA	NA	NA	1.35
1.317	NA	NA	2.349	NA	NA	1.007	NA	0.508	NA	0.39	NA	NA	NA	NA	NA	NA	NA	1.19
1.471	NA	NA	2.004	NA	NA	1.134	NA	1.298	NA	0.278	NA	NA	NA	NA	NA	NA	NA	1.287
1.59	NA	NA	0.529	NA	NA	1.305	NA	2.912	NA	0.336	NA	NA	NA	NA	NA	NA	NA	1.942
1.99	NA	NA	0.356	NA	NA	1.708	NA	2.269	NA	0.427	NA	NA	NA	NA	NA	NA	NA	1.886
1.176	NA	NA	0.35	NA	NA	1.901	NA	0.778	NA	0.543	NA	NA	NA	NA	NA	NA	NA	1.834
1.472	NA	NA	0.429	NA	NA	1.4	NA	0.348	NA	0.773	NA	NA	NA	NA	NA	NA	NA	2.201
2.348	NA	NA	0.507	NA	NA	0.468	NA	3.239	NA	0.826	NA	NA	NA	NA	NA	NA	NA	1.621
3.019	NA	NA	0.592	NA	NA	0.345	NA	2.7	NA	0.65	NA	NA	NA	NA	NA	NA	NA	1.127
3.182	NA	NA	0.676	NA	NA	0.764	NA	1.402	NA	0.628	NA	NA	NA	NA	NA	NA	NA	1.337
1.422	NA	NA	0.937	NA	NA	1.79	NA	0.501	NA	1.013	NA	NA	NA	NA	NA	NA	NA	1.732
0.911	NA	NA	1.31	NA	NA	2.082	NA	2.873	NA	0.875	NA	NA	NA	NA	NA	NA	NA	1.779
1.148	NA	NA	1.083	NA	NA	2.48	NA	4	NA	0.897	NA	NA	NA	NA	NA	NA	NA	1.445
1.949	NA	NA	0.781	NA	NA	2.309	NA	2.546	NA	1.272	NA	NA	NA	NA	NA	NA	NA	1.389
1.537	NA	NA	0.065	NA	NA	1.801	NA	0.985	NA	1.278	NA	NA	NA	NA	NA	NA	NA	2.099
1.187	NA	NA	0.242	NA	NA	1.593	NA	0.5	NA	2.041	NA	NA	NA	NA	NA	NA	NA	2.883
1.422	NA	NA	0.248	NA	NA	0.575	NA	3.458	NA	1.818	NA	NA	NA	NA	NA	NA	NA	2.915
1.417	NA	NA	0.212	NA	NA	0.425	NA	2.562	NA	1.794	NA	NA	NA	NA	NA	NA	NA	3.385
1.152	NA	NA	0.306	NA	NA	0.602	NA	0.937	NA	2.148	NA	NA	NA	NA	NA	NA	NA	2.741
1.586	NA	NA	0.473	NA	NA	2.578	NA	0.54	NA	2.271	NA	NA	NA	NA	NA	NA	NA	2.094
2.323	NA	NA	0.705	NA	NA	1.923	NA	0.552	NA	0.857	NA	NA	NA	NA	NA	NA	NA	1.904
2.681	NA	NA	1.076	NA	NA	1.974	NA	1.736	NA	0.563	NA	NA	NA	NA	NA	NA	NA	1.983
3.02	NA	NA	1.132	NA	NA	2.073	NA	1.807	NA	0.576	NA	NA	NA	NA	NA	NA	NA	2.051
1.637	NA	NA	1.003	NA	NA	1.898	NA	1.109	NA	0.475	NA	NA	NA	NA	NA	NA	NA	2.087
1.122	NA	NA	0.94	NA	NA	1.906	NA	0.644	NA	0.359	NA	NA	NA	NA	NA	NA	NA	1.674
1.273	NA	NA	1.209	NA	NA	1.279	NA	0.556	NA	0.462	NA	NA	NA	NA	NA	NA	NA	1.199
1.882	NA	NA	1.525	NA	NA	0.754	NA	0.692	NA	0.688	NA	NA	NA	NA	NA	NA	NA	1.155
1.2	NA	NA	1.249	NA	NA	0.526	NA	1.88	NA	0.885	NA	NA	NA	NA	NA	NA	NA	1.519
0.977	NA	NA	0	NA	NA	0.567	NA	1.782	NA	0.9	NA	NA	NA	NA	NA	NA	NA	2.078
0.751	NA	NA	0	NA	NA	2.757	NA	1.252	NA	1.078	NA	NA	NA	NA	NA	NA	NA	1.972
0.759	NA	NA	0	NA	NA	2.216	NA	0.836	NA	0.99	NA	NA	NA	NA	NA	NA	NA	1.31
1.218	NA	NA	0.095	NA	NA	1.451	NA	0.753	NA	0.895	NA	NA	NA	NA	NA	NA	NA	1.078
1.782	NA	NA	0.325	NA	NA	0.571	NA	1.166	NA	1.083	NA	NA	NA	NA	NA	NA	NA	1.39
2.141	NA	NA	0.634	NA	NA	0.649	NA	3.023	NA	1.433	NA	NA	NA	NA	NA	NA	NA	3.577
2.335	NA	NA	0.977	NA	NA	1.608	NA	2.535	NA	1.069	NA	NA	NA	NA	NA	NA	NA	4
2.6	NA	NA	1.448	NA	NA	2.666	NA	1.738	NA	1.149	NA	NA	NA	NA	NA	NA	NA	4
1.911	NA	NA	2.256	NA	NA	1.08	NA	1.105	NA	1.763	NA	NA	NA	NA	NA	NA	NA	3.488
2	NA	NA	1.639	NA	NA	0.835	NA	0.945	NA	0.534	NA	NA	NA	NA	NA	NA	NA	2.942
2.384	NA	NA	1.277	NA	NA	0.856	NA	0	NA	0.543	NA	NA	NA	NA	NA	NA	NA	2.593
2.223	NA	NA	1.211	NA	NA	1.078	NA	0.32	NA	0.626	NA	NA	NA	NA	NA	NA	NA	2.359
1.662	NA	NA	1.498	NA	NA	1.406	NA	1.956	NA	0.638	NA	NA	NA	NA	NA	NA	NA	1.865
1.219	NA	NA	1.274	NA	NA	1.785	NA	2.321	NA	0.551	NA	NA	NA	NA	NA	NA	NA	1.557
0.752	NA	NA	0.062	NA	NA	1.575	NA	1.569	NA	0.708	NA	NA	NA	NA	NA	NA	NA	1.198
0.991	NA	NA	0.088	NA	NA	1.506	NA	0.692	NA	1.363	NA	NA	NA	NA	NA	NA	NA	1.135
1.509	NA	NA	0.091	NA	NA	0.938	NA	0.784	NA	1.429	NA	NA	NA	NA	NA	NA	NA	1.494
1.891	NA	NA	0.161	NA	NA	0.54	NA	0.643	NA	1.266	NA	NA	NA	NA	NA	NA	NA	2.243
2.173	NA	NA	0.284	NA	NA	1.197	NA	0.444	NA	1.293	NA	NA	NA	NA	NA	NA	NA	1.963
2.493	NA	NA	0.453	NA	NA	2.571	NA	0.265	NA	1.194	NA	NA	NA	NA	NA	NA	NA	1.455
2.653	NA	NA	0.721	NA	NA	0.829	NA	0.163	NA	1.19	NA	NA	NA	NA	NA	NA	NA	1.456
2.622	NA	NA	1.006	NA	NA	0.91	NA	0.265	NA	1.278	NA	NA	NA	NA	NA	NA	NA	1.768
2.181	NA	NA	1.636	NA	NA	1.514	NA	0.633	NA	1.433	NA	NA	NA	NA	NA	NA	NA	2.386
2.542	NA	NA	1.763	NA	NA	1.541	NA	2.011	NA	1.064	NA	NA	NA	NA	NA	NA	NA	2.369
2.499	NA	NA	1.786	NA	NA	1.216	NA	1.876	NA	1.504	NA	NA	NA	NA	NA	NA	NA	1.647
1.971	NA	NA	1.704	NA	NA	0.912	NA	0.96	NA	0.616	NA	NA	NA	NA	NA	NA	NA	1.517
1.617	NA	NA	1.568	NA	NA	0.923	NA	0.623	NA	0.62	NA	NA	NA	NA	NA	NA	NA	1.302
1.743	NA	NA	1.27	NA	NA	1.258	NA	0.278	NA	0.733	NA	NA	NA	NA	NA	NA	NA	1.246
1.867	NA	NA	0.221	NA	NA	1.784	NA	0.368	NA	0.884	NA	NA	NA	NA	NA	NA	NA	1.356
1.91	NA	NA	0.208	NA	NA	2.381	NA	0.549	NA	0.942	NA	NA	NA	NA	NA	NA	NA	1.77
2.022	NA	NA	0.217	NA	NA	3.261	NA	1.237	NA	1.253	NA	NA	NA	NA	NA	NA	NA	1.912
2.635	NA	NA	0.268	NA	NA	3.986	NA	2.042	NA	1.602	NA	NA	NA	NA	NA	NA	NA	2.092
2.817	NA	NA	0.369	NA	NA	1.149	NA	2.604	NA	1.57	NA	NA	NA	NA	NA	NA	NA	2.583
2.709	NA	NA	0.548	NA	NA	1.316	NA	2.222	NA	1.356	NA	NA	NA	NA	NA	NA	NA	3.225
2.015	NA	NA	0.6	NA	NA	1.492	NA	1.757	NA	1.414	NA	NA	NA	NA	NA	NA	NA	3.973
2.466	NA	NA	0.701	NA	NA	1.409	NA	1.173	NA	1.478	NA	NA	NA	NA	NA	NA	NA	3.551
2.64	NA	NA	1.032	NA	NA	0.928	NA	1.143	NA	1.461	NA	NA	NA	NA	NA	NA	NA	2.519
1.897	NA	NA	1.59	NA	NA	0.695	NA	2.093	NA	1.679	NA	NA	NA	NA	NA	NA	NA	1.926
1.556	NA	NA	1.926	NA	NA	1.516	NA	2.222	NA	1.606	NA	NA	NA	NA	NA	NA	NA	0.787
1.58	NA	NA	1.683	NA	NA	2.38	NA	1.958	NA	1.591	NA	NA	NA	NA	NA	NA	NA	0.773
1.785	NA	NA	1.445	NA	NA	3.419	NA	1.338	NA	0.825	NA	NA	NA	NA	NA	NA	NA	1.489
1.907	NA	NA	0.261	NA	NA	4	NA	1.012	NA	0.91	NA	NA	NA	NA	NA	NA	NA	1.955
2.007	NA	NA	0.3	NA	NA	1.533	NA	1.169	NA	0.972	NA	NA	NA	NA	NA	NA	NA	2.122
2.537	NA	NA	0.34	NA	NA	1.939	NA	0.504	NA	1.069	NA	NA	NA	NA	NA	NA	NA	2.373
4	NA	NA	0.551	NA	NA	1.899	NA	0.444	NA	1.207	NA	NA	NA	NA	NA	NA	NA	2.764
3.773	NA	NA	0.77	NA	NA	1.523	NA	0.593	NA	1.291	NA	NA	NA	NA	NA	NA	NA	3.509
4	NA	NA	0.685	NA	NA	2.22	NA	1.177	NA	1.486	NA	NA	NA	NA	NA	NA	NA	4
4	NA	NA	0.587	NA	NA	2.569	NA	2.066	NA	1.7	NA	NA	NA	NA	NA	NA	NA	4
2.535	NA	NA	0.776	NA	NA	2.318	NA	2.171	NA	1.645	NA	NA	NA	NA	NA	NA	NA	4
1.339	NA	NA	1.313	NA	NA	2.161	NA	1.944	NA	1.477	NA	NA	NA	NA	NA	NA	NA	3.871
1.313	NA	NA	1.641	NA	NA	1.954	NA	2.079	NA	1.499	NA	NA	NA	NA	NA	NA	NA	2.087
1.94	NA	NA	1.362	NA	NA	1.784	NA	3.116	NA	1.87	NA	NA	NA	NA	NA	NA	NA	1.068
2.306	NA	NA	1.299	NA	NA	2.425	NA	4	NA	2.519	NA	NA	NA	NA	NA	NA	NA	0.74
2.693	NA	NA	0.661	NA	NA	2.807	NA	4	NA	2.465	NA	NA	NA	NA	NA	NA	NA	1.089
4	NA	NA	0.913	NA	NA	2.374	NA	3.054	NA	0.985	NA	NA	NA	NA	NA	NA	NA	1.807
4	NA	NA	1.497	NA	NA	1.606	NA	1.861	NA	0.956	NA	NA	NA	NA	NA	NA	NA	2.347
4	NA	NA	1.338	NA	NA	1.732	NA	1.304	NA	1.173	NA	NA	NA	NA	NA	NA	NA	2.961
4	NA	NA	1.115	NA	NA	2.288	NA	1.321	NA	1.173	NA	NA	NA	NA	NA	NA	NA	1.651
4	NA	NA	1.087	NA	NA	1.819	NA	1.299	NA	1.13	NA	NA	NA	NA	NA	NA	NA	1.204
4	NA	NA	1.374	NA	NA	1.902	NA	0.983	NA	1.207	NA	NA	NA	NA	NA	NA	NA	1.003
4	NA	NA	1.17	NA	NA	2.215	NA	0.662	NA	1.543	NA	NA	NA	NA	NA	NA	NA	1.133
4	NA	NA	0.681	NA	NA	1.949	NA	1.029	NA	2.06	NA	NA	NA	NA	NA	NA	NA	1.873
4	NA	NA	1.015	NA	NA	0.939	NA	1.216	NA	1.983	NA	NA	NA	NA	NA	NA	NA	1.533
4	NA	NA	2.187	NA	NA	0.511	NA	1.461	NA	1.575	NA	NA	NA	NA	NA	NA	NA	1.269
4	NA	NA	2.159	NA	NA	1.01	NA	1.494	NA	1.478	NA	NA	NA	NA	NA	NA	NA	1.152
4	NA	NA	1.218	NA	NA	1.771	NA	1.264	NA	2.526	NA	NA	NA	NA	NA	NA	NA	1.654
4	NA	NA	0.94	NA	NA	2.377	NA	1.435	NA	0.921	NA	NA	NA	NA	NA	NA	NA	3.551
4	NA	NA	1.195	NA	NA	1.363	NA	2.292	NA	1.168	NA	NA	NA	NA	NA	NA	NA	1.566
4	NA	NA	1.306	NA	NA	0.75	NA	3.992	NA	1.069	NA	NA	NA	NA	NA	NA	NA	1.422
4	NA	NA	1.051	NA	NA	0.701	NA	4	NA	1.162	NA	NA	NA	NA	NA	NA	NA	1.112
4	NA	NA	1.427	NA	NA	0.94	NA	3.969	NA	1.161	NA	NA	NA	NA	NA	NA	NA	1.22
4	NA	NA	1.758	NA	NA	0.965	NA	2.534	NA	1.459	NA	NA	NA	NA	NA	NA	NA	2.745
4	NA	NA	1.728	NA	NA	0.545	NA	1.664	NA	2.038	NA	NA	NA	NA	NA	NA	NA	1.902
4	NA	NA	1.2	NA	NA	0.446	NA	1.201	NA	2.654	NA	NA	NA	NA	NA	NA	NA	1.484
2.35	NA	NA	0.759	NA	NA	0.967	NA	0.949	NA	2.159	NA	NA	NA	NA	NA	NA	NA	1.128
1.681	NA	NA	0.893	NA	NA	1.516	NA	0.619	NA	1.729	NA	NA	NA	NA	NA	NA	NA	0.823
1.535	NA	NA	1.359	NA	NA	1.781	NA	1.055	NA	1.775	NA	NA	NA	NA	NA	NA	NA	1.399
1.473	NA	NA	1.792	NA	NA	0.962	NA	1.161	NA	0.718	NA	NA	NA	NA	NA	NA	NA	1.936
1.902	NA	NA	0.271	NA	NA	0.365	NA	1.079	NA	0.984	NA	NA	NA	NA	NA	NA	NA	2.03
3.062	NA	NA	0.36	NA	NA	0.222	NA	1.243	NA	1.164	NA	NA	NA	NA	NA	NA	NA	1.971
4	NA	NA	0.534	NA	NA	0.46	NA	1.209	NA	1.158	NA	NA	NA	NA	NA	NA	NA	1.761
4	NA	NA	0.57	NA	NA	1.135	NA	1.054	NA	1.131	NA	NA	NA	NA	NA	NA	NA	1.161
1.695	NA	NA	0.607	NA	NA	1.406	NA	1.788	NA	1.259	NA	NA	NA	NA	NA	NA	NA	0.669
0.726	NA	NA	0.799	NA	NA	1.427	NA	3.439	NA	2.003	NA	NA	NA	NA	NA	NA	NA	1.467
0.775	NA	NA	1.079	NA	NA	1.492	NA	4	NA	2.908	NA	NA	NA	NA	NA	NA	NA	1.223
1.005	NA	NA	0.746	NA	NA	1.868	NA	4	NA	3.305	NA	NA	NA	NA	NA	NA	NA	1.641
1.103	NA	NA	0.66	NA	NA	1.729	NA	4	NA	2.512	NA	NA	NA	NA	NA	NA	NA	1.817
1.195	NA	NA	1.171	NA	NA	1.364	NA	2.898	NA	2.039	NA	NA	NA	NA	NA	NA	NA	1.655
1.317	NA	NA	1.921	NA	NA	1.094	NA	1.226	NA	1.058	NA	NA	NA	NA	NA	NA	NA	0.887
1.777	NA	NA	0.091	NA	NA	1.26	NA	0.524	NA	1.067	NA	NA	NA	NA	NA	NA	NA	0.886
2.887	NA	NA	0.118	NA	NA	1.091	NA	1.055	NA	1.197	NA	NA	NA	NA	NA	NA	NA	0.348
1.511	NA	NA	0.212	NA	NA	0.789	NA	1.203	NA	1.217	NA	NA	NA	NA	NA	NA	NA	0.52
1.278	NA	NA	0.299	NA	NA	0.437	NA	0.675	NA	1.167	NA	NA	NA	NA	NA	NA	NA	0.786
1.19	NA	NA	0.392	NA	NA	0.761	NA	0.617	NA	1.353	NA	NA	NA	NA	NA	NA	NA	1.172
1.224	NA	NA	0.367	NA	NA	1.288	NA	0.787	NA	2.091	NA	NA	NA	NA	NA	NA	NA	1.079
1.454	NA	NA	0.306	NA	NA	1.565	NA	1.121	NA	3.006	NA	NA	NA	NA	NA	NA	NA	1.449
1.897	NA	NA	0.303	NA	NA	1.652	NA	1.163	NA	3.398	NA	NA	NA	NA	NA	NA	NA	1.707
1.729	NA	NA	0.362	NA	NA	1.562	NA	1.585	NA	2.564	NA	NA	NA	NA	NA	NA	NA	0.926
1.246	NA	NA	0.399	NA	NA	1.499	NA	2.679	NA	2.245	NA	NA	NA	NA	NA	NA	NA	0.492
0.866	NA	NA	0.449	NA	NA	1.278	NA	4	NA	1.32	NA	NA	NA	NA	NA	NA	NA	0.424
0.5	NA	NA	0.948	NA	NA	1.218	NA	4	NA	1.46	NA	NA	NA	NA	NA	NA	NA	0.577
0.88	NA	NA	1.299	NA	NA	1.548	NA	4	NA	1.254	NA	NA	NA	NA	NA	NA	NA	1.188
1.229	NA	NA	1.022	NA	NA	1.199	NA	2.831	NA	1.292	NA	NA	NA	NA	NA	NA	NA	2.488
1.402	NA	NA	0.621	NA	NA	0.846	NA	1.589	NA	1.348	NA	NA	NA	NA	NA	NA	NA	3.9
1.576	NA	NA	1.079	NA	NA	0.964	NA	1.209	NA	1.587	NA	NA	NA	NA	NA	NA	NA	2.745
1.909	NA	NA	1.88	NA	NA	1.12	NA	1.812	NA	1.603	NA	NA	NA	NA	NA	NA	NA	1.858
2.034	NA	NA	0.397	NA	NA	1.372	NA	1.447	NA	1.71	NA	NA	NA	NA	NA	NA	NA	1.643
1.75	NA	NA	0.403	NA	NA	1.341	NA	1.13	NA	2.212	NA	NA	NA	NA	NA	NA	NA	2.149
1.356	NA	NA	0.374	NA	NA	1.214	NA	1.231	NA	2.549	NA	NA	NA	NA	NA	NA	NA	0.628
1.433	NA	NA	0.209	NA	NA	1.166	NA	1.29	NA	2.431	NA	NA	NA	NA	NA	NA	NA	0.798
1.855	NA	NA	0.071	NA	NA	1.131	NA	1.477	NA	1.171	NA	NA	NA	NA	NA	NA	NA	2.511
3.026	NA	NA	0.13	NA	NA	1.106	NA	1.434	NA	1.443	NA	NA	NA	NA	NA	NA	NA	1.811
1.358	NA	NA	0.302	NA	NA	1.571	NA	1.491	NA	1.457	NA	NA	NA	NA	NA	NA	NA	1.573
1.175	NA	NA	0.419	NA	NA	0.063	NA	3.179	NA	1.447	NA	NA	NA	NA	NA	NA	NA	1.776
1.086	NA	NA	0.453	NA	NA	0.318	NA	2.503	NA	1.442	NA	NA	NA	NA	NA	NA	NA	1.913
1.058	NA	NA	0.431	NA	NA	0.744	NA	2.228	NA	2.047	NA	NA	NA	NA	NA	NA	NA	1.515
1.35	NA	NA	0.442	NA	NA	0.994	NA	1.725	NA	2.144	NA	NA	NA	NA	NA	NA	NA	0.856
1.596	NA	NA	0.829	NA	NA	1.115	NA	1.594	NA	1.827	NA	NA	NA	NA	NA	NA	NA	0.725
1.728	NA	NA	1.531	NA	NA	1.254	NA	1.71	NA	2.002	NA	NA	NA	NA	NA	NA	NA	0.705
1.682	NA	NA	1.659	NA	NA	0.998	NA	1.699	NA	2.357	NA	NA	NA	NA	NA	NA	NA	1.191
1.582	NA	NA	0.825	NA	NA	0.834	NA	1.767	NA	2.259	NA	NA	NA	NA	NA	NA	NA	1.683
1.861	NA	NA	0.467	NA	NA	1.029	NA	3.383	NA	0.847	NA	NA	NA	NA	NA	NA	NA	2.352
2.23	NA	NA	1.042	NA	NA	1.153	NA	4	NA	1.162	NA	NA	NA	NA	NA	NA	NA	2.572
2.721	NA	NA	2.095	NA	NA	1.14	NA	1.388	NA	1.484	NA	NA	NA	NA	NA	NA	NA	2.061
2.767	NA	NA	1.905	NA	NA	1.166	NA	1.366	NA	1.372	NA	NA	NA	NA	NA	NA	NA	1.044
1.474	NA	NA	0.579	NA	NA	1.106	NA	1.561	NA	1.375	NA	NA	NA	NA	NA	NA	NA	1.02
1.026	NA	NA	0.657	NA	NA	1.598	NA	2.238	NA	2.132	NA	NA	NA	NA	NA	NA	NA	1.431
0.835	NA	NA	0.61	NA	NA	1.408	NA	3.832	NA	2.359	NA	NA	NA	NA	NA	NA	NA	1.477
0.997	NA	NA	0.346	NA	NA	1.377	NA	4	NA	2.072	NA	NA	NA	NA	NA	NA	NA	1.768
1.294	NA	NA	0.125	NA	NA	1.45	NA	4	NA	2.315	NA	NA	NA	NA	NA	NA	NA	2.377
1.438	NA	NA	0.08	NA	NA	1.624	NA	1.239	NA	2.629	NA	NA	NA	NA	NA	NA	NA	3.045
1.413	NA	NA	0.29	NA	NA	1.445	NA	1.146	NA	0.854	NA	NA	NA	NA	NA	NA	NA	2.224
1.16	NA	NA	0.465	NA	NA	1.711	NA	1.701	NA	1.036	NA	NA	NA	NA	NA	NA	NA	1.59
1.655	NA	NA	0.471	NA	NA	1.679	NA	2.613	NA	1.338	NA	NA	NA	NA	NA	NA	NA	0.945
2.335	NA	NA	0.476	NA	NA	1.631	NA	2.944	NA	1.319	NA	NA	NA	NA	NA	NA	NA	0.728
2.392	NA	NA	0.83	NA	NA	2.258	NA	2.876	NA	1.411	NA	NA	NA	NA	NA	NA	NA	0.844
3.387	NA	NA	1.501	NA	NA	1.912	NA	3.661	NA	1.839	NA	NA	NA	NA	NA	NA	NA	0.958
3.087	NA	NA	1.415	NA	NA	1.67	NA	4	NA	1.964	NA	NA	NA	NA	NA	NA	NA	1.159
1.566	NA	NA	0.652	NA	NA	1.788	NA	1.395	NA	2.063	NA	NA	NA	NA	NA	NA	NA	1.308
0.973	NA	NA	0.477	NA	NA	1.94	NA	1.657	NA	2.524	NA	NA	NA	NA	NA	NA	NA	1.561
0.691	NA	NA	1.298	NA	NA	2.17	NA	2.096	NA	1.189	NA	NA	NA	NA	NA	NA	NA	1.009
0.777	NA	NA	1.828	NA	NA	2.158	NA	2.477	NA	1.14	NA	NA	NA	NA	NA	NA	NA	0.387
1.081	NA	NA	0.748	NA	NA	1.932	NA	1.735	NA	1.126	NA	NA	NA	NA	NA	NA	NA	0.599
1.53	NA	NA	1.021	NA	NA	1.541	NA	0.957	NA	1.443	NA	NA	NA	NA	NA	NA	NA	1.236
1.412	NA	NA	1.219	NA	NA	2.273	NA	1.37	NA	1.946	NA	NA	NA	NA	NA	NA	NA	1.251
1.216	NA	NA	1.462	NA	NA	2.2	NA	2.924	NA	1.913	NA	NA	NA	NA	NA	NA	NA	1.325
1.645	NA	NA	0.495	NA	NA	1.892	NA	2.225	NA	1.968	NA	NA	NA	NA	NA	NA	NA	1.399
1.74	NA	NA	0.173	NA	NA	1.529	NA	2.249	NA	1.402	NA	NA	NA	NA	NA	NA	NA	2.412
1.599	NA	NA	0.247	NA	NA	2.014	NA	1.764	NA	1.564	NA	NA	NA	NA	NA	NA	NA	3.145
1.084	NA	NA	0.382	NA	NA	1.907	NA	1.399	NA	1.656	NA	NA	NA	NA	NA	NA	NA	0.631
1.157	NA	NA	0.436	NA	NA	1.66	NA	0.853	NA	2.087	NA	NA	NA	NA	NA	NA	NA	0.943
1.652	NA	NA	0.54	NA	NA	1.302	NA	0.745	NA	2.471	NA	NA	NA	NA	NA	NA	NA	1.251
1.614	NA	NA	0.632	NA	NA	1.395	NA	0.9	NA	1.469	NA	NA	NA	NA	NA	NA	NA	1.493
1.526	NA	NA	0.824	NA	NA	2.082	NA	1.077	NA	0.921	NA	NA	NA	NA	NA	NA	NA	1.539
1.627	NA	NA	0.99	NA	NA	2.323	NA	2.299	NA	1.106	NA	NA	NA	NA	NA	NA	NA	1.252
1.236	NA	NA	0.866	NA	NA	1.888	NA	2.909	NA	1.722	NA	NA	NA	NA	NA	NA	NA	1.137
1.331	NA	NA	0.679	NA	NA	1.441	NA	2.335	NA	1.775	NA	NA	NA	NA	NA	NA	NA	1.182
2.518	NA	NA	1.559	NA	NA	2.067	NA	1.369	NA	1.601	NA	NA	NA	NA	NA	NA	NA	1.127
1.77	NA	NA	3.28	NA	NA	1.701	NA	0.739	NA	1.476	NA	NA	NA	NA	NA	NA	NA	1.15
1.422	NA	NA	3.059	NA	NA	1.501	NA	0.752	NA	2.061	NA	NA	NA	NA	NA	NA	NA	0.987
0.644	NA	NA	1.15	NA	NA	1.85	NA	0.685	NA	4	NA	NA	NA	NA	NA	NA	NA	1.134
0.954	NA	NA	0.15	NA	NA	2.105	NA	0.641	NA	3.351	NA	NA	NA	NA	NA	NA	NA	1.53
1.935	NA	NA	0.245	NA	NA	1.958	NA	0.611	NA	2.632	NA	NA	NA	NA	NA	NA	NA	1.39
2.476	NA	NA	0.646	NA	NA	1.726	NA	2.326	NA	1.023	NA	NA	NA	NA	NA	NA	NA	1.265
2.749	NA	NA	0.663	NA	NA	1.296	NA	2.855	NA	0.894	NA	NA	NA	NA	NA	NA	NA	1.273
2.138	NA	NA	0.674	NA	NA	2.497	NA	2.165	NA	0.851	NA	NA	NA	NA	NA	NA	NA	1.436
0.684	NA	NA	1.012	NA	NA	1.791	NA	1.319	NA	1.396	NA	NA	NA	NA	NA	NA	NA	1.964
0.641	NA	NA	0.48	NA	NA	1.033	NA	0.987	NA	2.187	NA	NA	NA	NA	NA	NA	NA	2.031
1.843	NA	NA	0.62	NA	NA	0.832	NA	0.821	NA	2.476	NA	NA	NA	NA	NA	NA	NA	0.433
1.533	NA	NA	2.049	NA	NA	1.82	NA	0.586	NA	4	NA	NA	NA	NA	NA	NA	NA	0.505
1.369	NA	NA	3.512	NA	NA	1.914	NA	0.493	NA	3.607	NA	NA	NA	NA	NA	NA	NA	0.87
1.301	NA	NA	2.626	NA	NA	2.018	NA	0.627	NA	2.282	NA	NA	NA	NA	NA	NA	NA	1.335
1.151	NA	NA	0.955	NA	NA	2.104	NA	1.578	NA	2.128	NA	NA	NA	NA	NA	NA	NA	1.702
1.645	NA	NA	0.288	NA	NA	1.832	NA	1.939	NA	2.072	NA	NA	NA	NA	NA	NA	NA	1.727
2.518	NA	NA	0.745	NA	NA	1.499	NA	1.61	NA	0.805	NA	NA	NA	NA	NA	NA	NA	1.363
2.707	NA	NA	1.007	NA	NA	1.141	NA	1.04	NA	0.857	NA	NA	NA	NA	NA	NA	NA	1.053
0.806	NA	NA	1.091	NA	NA	1.272	NA	1.126	NA	0.836	NA	NA	NA	NA	NA	NA	NA	1.198
0.705	NA	NA	0.461	NA	NA	2.262	NA	0.896	NA	0.792	NA	NA	NA	NA	NA	NA	NA	1.34
1.691	NA	NA	0.723	NA	NA	1.863	NA	0.666	NA	1.021	NA	NA	NA	NA	NA	NA	NA	1.536
1.95	NA	NA	2.465	NA	NA	0.777	NA	0.751	NA	1.827	NA	NA	NA	NA	NA	NA	NA	1.765
2.037	NA	NA	3.555	NA	NA	0.758	NA	1.43	NA	1.749	NA	NA	NA	NA	NA	NA	NA	2.016
1.3	NA	NA	2.802	NA	NA	1.933	NA	1.08	NA	2.046	NA	NA	NA	NA	NA	NA	NA	1.885
0.755	NA	NA	1.257	NA	NA	1.885	NA	1.269	NA	2.647	NA	NA	NA	NA	NA	NA	NA	1.617
1.96	NA	NA	1.026	NA	NA	1.683	NA	1.19	NA	2.214	NA	NA	NA	NA	NA	NA	NA	1.27
3.003	NA	NA	2.004	NA	NA	1.379	NA	1.162	NA	1.959	NA	NA	NA	NA	NA	NA	NA	1.105
1.67	NA	NA	2.265	NA	NA	1.213	NA	1.149	NA	2.308	NA	NA	NA	NA	NA	NA	NA	1.134
2.494	NA	NA	0.463	NA	NA	0.822	NA	1.378	NA	0.974	NA	NA	NA	NA	NA	NA	NA	1.161
2.846	NA	NA	0.824	NA	NA	1.358	NA	1.368	NA	0.824	NA	NA	NA	NA	NA	NA	NA	0.586
2.745	NA	NA	2.697	NA	NA	1.844	NA	2.107	NA	1.167	NA	NA	NA	NA	NA	NA	NA	0.802
1.598	NA	NA	3.35	NA	NA	2.114	NA	0.592	NA	1.043	NA	NA	NA	NA	NA	NA	NA	1.134
0.728	NA	NA	2.208	NA	NA	1.952	NA	0.986	NA	0.91	NA	NA	NA	NA	NA	NA	NA	0.868
1.44	NA	NA	1.875	NA	NA	1.324	NA	1.518	NA	1.101	NA	NA	NA	NA	NA	NA	NA	0.534
2.443	NA	NA	1.66	NA	NA	1.15	NA	1.407	NA	3.063	NA	NA	NA	NA	NA	NA	NA	0.861
1.894	NA	NA	1.928	NA	NA	1.681	NA	1.49	NA	2.729	NA	NA	NA	NA	NA	NA	NA	1.336
1.533	NA	NA	2.168	NA	NA	1.386	NA	1.913	NA	2.301	NA	NA	NA	NA	NA	NA	NA	1.579
2.789	NA	NA	0.294	NA	NA	1.224	NA	2.363	NA	1.625	NA	NA	NA	NA	NA	NA	NA	1.534
2.253	NA	NA	0.463	NA	NA	0.905	NA	2.625	NA	2.008	NA	NA	NA	NA	NA	NA	NA	1.322
1.477	NA	NA	0.907	NA	NA	0.582	NA	0.904	NA	1.992	NA	NA	NA	NA	NA	NA	NA	1.4
0.681	NA	NA	1.726	NA	NA	0.811	NA	1.165	NA	2.099	NA	NA	NA	NA	NA	NA	NA	1.622
0.975	NA	NA	2.29	NA	NA	1.145	NA	1.169	NA	1.948	NA	NA	NA	NA	NA	NA	NA	1.648
1.856	NA	NA	0.526	NA	NA	1.895	NA	1.57	NA	1.826	NA	NA	NA	NA	NA	NA	NA	1.704
1.61	NA	NA	0.46	NA	NA	2.042	NA	1.968	NA	0.639	NA	NA	NA	NA	NA	NA	NA	1.922
0.846	NA	NA	0.638	NA	NA	2.311	NA	0.32	NA	0.638	NA	NA	NA	NA	NA	NA	NA	2.004
2.805	NA	NA	1.642	NA	NA	2.42	NA	0.283	NA	0.845	NA	NA	NA	NA	NA	NA	NA	1.788
1.851	NA	NA	1.333	NA	NA	2.17	NA	0.29	NA	0.86	NA	NA	NA	NA	NA	NA	NA	1.179
1.398	NA	NA	1.27	NA	NA	1.605	NA	0.438	NA	0.787	NA	NA	NA	NA	NA	NA	NA	0.992
1.066	NA	NA	1.844	NA	NA	1.055	NA	0.453	NA	2.024	NA	NA	NA	NA	NA	NA	NA	0.844
1.024	NA	NA	0.79	NA	NA	1.129	NA	0.282	NA	2.988	NA	NA	NA	NA	NA	NA	NA	0.577
1.34	NA	NA	0.694	NA	NA	1.102	NA	0.238	NA	3.438	NA	NA	NA	NA	NA	NA	NA	0.649
1.8	NA	NA	1.124	NA	NA	1.26	NA	0.292	NA	2.938	NA	NA	NA	NA	NA	NA	NA	1.127
1.389	NA	NA	1.822	NA	NA	1.209	NA	0.368	NA	2.598	NA	NA	NA	NA	NA	NA	NA	1.976
1.693	NA	NA	1.459	NA	NA	1.036	NA	0.5	NA	1.943	NA	NA	NA	NA	NA	NA	NA	1.548
1.721	NA	NA	0.551	NA	NA	2.594	NA	1.051	NA	0.96	NA	NA	NA	NA	NA	NA	NA	2.049
1.386	NA	NA	0.616	NA	NA	1.351	NA	0.402	NA	0.906	NA	NA	NA	NA	NA	NA	NA	2.114
1.309	NA	NA	2.172	NA	NA	1.268	NA	0.333	NA	1.707	NA	NA	NA	NA	NA	NA	NA	2.195
1.236	NA	NA	0.435	NA	NA	1.507	NA	0.363	NA	2.19	NA	NA	NA	NA	NA	NA	NA	2.101
1.617	NA	NA	0.551	NA	NA	1.825	NA	0.504	NA	2.165	NA	NA	NA	NA	NA	NA	NA	1.807
2.203	NA	NA	0.961	NA	NA	1.948	NA	0.715	NA	1.908	NA	NA	NA	NA	NA	NA	NA	1.496
2.445	NA	NA	0.654	NA	NA	1.898	NA	0.207	NA	1.598	NA	NA	NA	NA	NA	NA	NA	1.182
2.012	NA	NA	0.33	NA	NA	1.502	NA	0.266	NA	0.97	NA	NA	NA	NA	NA	NA	NA	0.965
2.595	NA	NA	0.417	NA	NA	1.661	NA	1.027	NA	0.716	NA	NA	NA	NA	NA	NA	NA	0.682
0.87	NA	NA	1.538	NA	NA	1.822	NA	0.445	NA	0.576	NA	NA	NA	NA	NA	NA	NA	0.805
1.015	NA	NA	2.419	NA	NA	1.933	NA	0.461	NA	0.516	NA	NA	NA	NA	NA	NA	NA	0.957
1.486	NA	NA	0.367	NA	NA	1.447	NA	0.612	NA	0.444	NA	NA	NA	NA	NA	NA	NA	1.21
1.413	NA	NA	0.335	NA	NA	1.17	NA	1.233	NA	0.526	NA	NA	NA	NA	NA	NA	NA	1.369
1.58	NA	NA	0.275	NA	NA	0.929	NA	0.506	NA	0.915	NA	NA	NA	NA	NA	NA	NA	0.836
2.011	NA	NA	0.144	NA	NA	1.126	NA	0.296	NA	2.071	NA	NA	NA	NA	NA	NA	NA	1.418
2.229	NA	NA	0.213	NA	NA	1.769	NA	0.385	NA	2.207	NA	NA	NA	NA	NA	NA	NA	1.299
2.036	NA	NA	0.375	NA	NA	2.144	NA	1.17	NA	2.646	NA	NA	NA	NA	NA	NA	NA	0.999
2.813	NA	NA	0.627	NA	NA	1.562	NA	0.676	NA	2.787	NA	NA	NA	NA	NA	NA	NA	1.001
0.554	NA	NA	1.483	NA	NA	0.401	NA	0.575	NA	2.724	NA	NA	NA	NA	NA	NA	NA	1.372
0.753	NA	NA	1.712	NA	NA	0.307	NA	0.712	NA	2.681	NA	NA	NA	NA	NA	NA	NA	1.529
1.349	NA	NA	1.734	NA	NA	0.438	NA	1.58	NA	2.222	NA	NA	NA	NA	NA	NA	NA	1.342
1.395	NA	NA	0.357	NA	NA	0.875	NA	1.306	NA	1.155	NA	NA	NA	NA	NA	NA	NA	0.837
1.068	NA	NA	0.144	NA	NA	1.187	NA	0.547	NA	0.933	NA	NA	NA	NA	NA	NA	NA	1.612
1.364	NA	NA	0.115	NA	NA	1.54	NA	0.446	NA	1.448	NA	NA	NA	NA	NA	NA	NA	1.554
1.961	NA	NA	0.223	NA	NA	2.081	NA	1.137	NA	1.76	NA	NA	NA	NA	NA	NA	NA	1.568
1.788	NA	NA	0.425	NA	NA	1.681	NA	1.581	NA	1.623	NA	NA	NA	NA	NA	NA	NA	1.846
1.622	NA	NA	0.67	NA	NA	1.387	NA	1.524	NA	1.6	NA	NA	NA	NA	NA	NA	NA	1.894
1.05	NA	NA	0.892	NA	NA	1.259	NA	1.464	NA	0.502	NA	NA	NA	NA	NA	NA	NA	1.771
0.778	NA	NA	1.872	NA	NA	1.38	NA	0.832	NA	0.548	NA	NA	NA	NA	NA	NA	NA	1.197
1.114	NA	NA	0.84	NA	NA	1.969	NA	1.326	NA	0.645	NA	NA	NA	NA	NA	NA	NA	1.64
1.166	NA	NA	0.137	NA	NA	1.694	NA	1.634	NA	0.572	NA	NA	NA	NA	NA	NA	NA	1.767
1.152	NA	NA	0.047	NA	NA	0.877	NA	1.365	NA	0.378	NA	NA	NA	NA	NA	NA	NA	1.919
1.307	NA	NA	0.108	NA	NA	0.719	NA	0.825	NA	0.31	NA	NA	NA	NA	NA	NA	NA	1.64
1.942	NA	NA	0.302	NA	NA	0.544	NA	0.559	NA	0.535	NA	NA	NA	NA	NA	NA	NA	1.341
1.652	NA	NA	0.65	NA	NA	0.496	NA	0.973	NA	0.809	NA	NA	NA	NA	NA	NA	NA	1.261
1.184	NA	NA	0.694	NA	NA	0.424	NA	1.259	NA	1.383	NA	NA	NA	NA	NA	NA	NA	1.476
1.578	NA	NA	0.944	NA	NA	0.707	NA	1.117	NA	1.984	NA	NA	NA	NA	NA	NA	NA	2.728
2.784	NA	NA	1.434	NA	NA	1.092	NA	2.493	NA	2.147	NA	NA	NA	NA	NA	NA	NA	2.47
3.197	NA	NA	0.255	NA	NA	2.107	NA	0.973	NA	1.269	NA	NA	NA	NA	NA	NA	NA	1.522
2.579	NA	NA	0.056	NA	NA	1.406	NA	0.521	NA	0.712	NA	NA	NA	NA	NA	NA	NA	1.412
1.591	NA	NA	0.091	NA	NA	1.086	NA	0.748	NA	0.987	NA	NA	NA	NA	NA	NA	NA	1.461
1.344	NA	NA	0.304	NA	NA	1.293	NA	1.15	NA	1.955	NA	NA	NA	NA	NA	NA	NA	1.143
2.67	NA	NA	0.994	NA	NA	1.71	NA	1.028	NA	2.312	NA	NA	NA	NA	NA	NA	NA	0.456
2.535	NA	NA	0.813	NA	NA	1.398	NA	0.347	NA	1.919	NA	NA	NA	NA	NA	NA	NA	0.455
2.082	NA	NA	0.67	NA	NA	0.709	NA	0.292	NA	1.353	NA	NA	NA	NA	NA	NA	NA	1.427
1.542	NA	NA	0.814	NA	NA	0.742	NA	0.837	NA	1.058	NA	NA	NA	NA	NA	NA	NA	2.155
1.589	NA	NA	4	NA	NA	1.486	NA	1.367	NA	1.275	NA	NA	NA	NA	NA	NA	NA	1.963
1.358	NA	NA	1.042	NA	NA	1.692	NA	1.587	NA	1.341	NA	NA	NA	NA	NA	NA	NA	1.306
0.914	NA	NA	0.27	NA	NA	1.666	NA	2.657	NA	0.817	NA	NA	NA	NA	NA	NA	NA	1.233
0.949	NA	NA	0.119	NA	NA	1.527	NA	1.009	NA	0.534	NA	NA	NA	NA	NA	NA	NA	1.199
1.206	NA	NA	0.341	NA	NA	1.993	NA	0.519	NA	0.465	NA	NA	NA	NA	NA	NA	NA	0.932
1.308	NA	NA	1.044	NA	NA	1.055	NA	0.51	NA	0.528	NA	NA	NA	NA	NA	NA	NA	0.97
1.419	NA	NA	0.632	NA	NA	1.25	NA	0.554	NA	0.504	NA	NA	NA	NA	NA	NA	NA	2.299
1.337	NA	NA	0.689	NA	NA	1.816	NA	0.547	NA	0.458	NA	NA	NA	NA	NA	NA	NA	1.544
1.249	NA	NA	1.452	NA	NA	1.918	NA	0.369	NA	0.487	NA	NA	NA	NA	NA	NA	NA	1.243
1.197	NA	NA	4	NA	NA	1.617	NA	0.312	NA	0.645	NA	NA	NA	NA	NA	NA	NA	1.672
1.477	NA	NA	1.766	NA	NA	1.319	NA	0.94	NA	0.695	NA	NA	NA	NA	NA	NA	NA	2.054
1.899	NA	NA	0.484	NA	NA	1.381	NA	1.887	NA	0.688	NA	NA	NA	NA	NA	NA	NA	1.837
1.655	NA	NA	0.135	NA	NA	2.122	NA	1.969	NA	1.053	NA	NA	NA	NA	NA	NA	NA	1.282
1.705	NA	NA	0.401	NA	NA	1.519	NA	2.315	NA	1.111	NA	NA	NA	NA	NA	NA	NA	1.086
2.786	NA	NA	1.123	NA	NA	1.036	NA	2.107	NA	0.718	NA	NA	NA	NA	NA	NA	NA	1.243
4	NA	NA	0.532	NA	NA	1.935	NA	1.785	NA	0.511	NA	NA	NA	NA	NA	NA	NA	1.153
1.898	NA	NA	0.824	NA	NA	2.484	NA	1.106	NA	0.664	NA	NA	NA	NA	NA	NA	NA	1.434
1.824	NA	NA	1.772	NA	NA	2.232	NA	0.499	NA	1.104	NA	NA	NA	NA	NA	NA	NA	3.157
1.655	NA	NA	4	NA	NA	0.974	NA	0.454	NA	1.212	NA	NA	NA	NA	NA	NA	NA	2.67
1.533	NA	NA	2.99	NA	NA	0.47	NA	0.895	NA	1.044	NA	NA	NA	NA	NA	NA	NA	1.831
1.442	NA	NA	0.904	NA	NA	1.443	NA	1.185	NA	1.358	NA	NA	NA	NA	NA	NA	NA	1.559
1.035	NA	NA	0.377	NA	NA	1.328	NA	0.863	NA	1.272	NA	NA	NA	NA	NA	NA	NA	1.805
1.423	NA	NA	0.136	NA	NA	1.776	NA	1.298	NA	0.753	NA	NA	NA	NA	NA	NA	NA	2.05
1.812	NA	NA	0.485	NA	NA	1.383	NA	1.624	NA	0.588	NA	NA	NA	NA	NA	NA	NA	1.721
1.705	NA	NA	1.343	NA	NA	0.157	NA	1.47	NA	0.543	NA	NA	NA	NA	NA	NA	NA	1.001
1.199	NA	NA	0.753	NA	NA	0.123	NA	2.5	NA	0.497	NA	NA	NA	NA	NA	NA	NA	1.097
1.074	NA	NA	0.528	NA	NA	0.682	NA	3.35	NA	0.5	NA	NA	NA	NA	NA	NA	NA	1.373
0.983	NA	NA	1.262	NA	NA	0.921	NA	3.437	NA	0.643	NA	NA	NA	NA	NA	NA	NA	1.323
0.855	NA	NA	4	NA	NA	3.24	NA	2.148	NA	0.677	NA	NA	NA	NA	NA	NA	NA	1.102
0.743	NA	NA	3.943	NA	NA	1.934	NA	0.838	NA	0.584	NA	NA	NA	NA	NA	NA	NA	0.817
0.743	NA	NA	1.753	NA	NA	0.877	NA	0.548	NA	0.562	NA	NA	NA	NA	NA	NA	NA	1.167
0.92	NA	NA	0.551	NA	NA	0.735	NA	1.074	NA	0.502	NA	NA	NA	NA	NA	NA	NA	1.968
1.215	NA	NA	0.268	NA	NA	1.164	NA	1.174	NA	0.469	NA	NA	NA	NA	NA	NA	NA	3.615
1.58	NA	NA	0.367	NA	NA	1.786	NA	0.597	NA	0.792	NA	NA	NA	NA	NA	NA	NA	3.17
1.839	NA	NA	0.994	NA	NA	2.056	NA	0.563	NA	1.546	NA	NA	NA	NA	NA	NA	NA	2.309
1.695	NA	NA	1.771	NA	NA	0.304	NA	1.137	NA	1.653	NA	NA	NA	NA	NA	NA	NA	1.556
1.762	NA	NA	1.187	NA	NA	1.029	NA	1.562	NA	1.588	NA	NA	NA	NA	NA	NA	NA	1.752
3.596	NA	NA	0.876	NA	NA	1.639	NA	1.249	NA	1.832	NA	NA	NA	NA	NA	NA	NA	1.863
4	NA	NA	1.121	NA	NA	2.113	NA	3.7	NA	1.87	NA	NA	NA	NA	NA	NA	NA	1.426
1.884	NA	NA	3.818	NA	NA	2.606	NA	2.936	NA	1.286	NA	NA	NA	NA	NA	NA	NA	0.472
1.4	NA	NA	2.39	NA	NA	2.336	NA	3.211	NA	1.3	NA	NA	NA	NA	NA	NA	NA	1.039
1.139	NA	NA	0.911	NA	NA	1.429	NA	2.656	NA	1.993	NA	NA	NA	NA	NA	NA	NA	1.526
1.3	NA	NA	0.406	NA	NA	1.241	NA	1.602	NA	0.958	NA	NA	NA	NA	NA	NA	NA	1.756
1.172	NA	NA	0.434	NA	NA	1.178	NA	0.932	NA	0.736	NA	NA	NA	NA	NA	NA	NA	1.667
0.899	NA	NA	0.745	NA	NA	1.446	NA	0.797	NA	0.635	NA	NA	NA	NA	NA	NA	NA	1.005
1.611	NA	NA	1.465	NA	NA	1.737	NA	0.711	NA	0.69	NA	NA	NA	NA	NA	NA	NA	0.894
2.167	NA	NA	1.792	NA	NA	1.715	NA	0.592	NA	0.622	NA	NA	NA	NA	NA	NA	NA	1.626
1.903	NA	NA	1.233	NA	NA	1.57	NA	0.58	NA	0.609	NA	NA	NA	NA	NA	NA	NA	2.947
1.672	NA	NA	1.165	NA	NA	1.497	NA	0.97	NA	0.832	NA	NA	NA	NA	NA	NA	NA	2.231
1.676	NA	NA	1.406	NA	NA	1.633	NA	1.476	NA	0.836	NA	NA	NA	NA	NA	NA	NA	1.571
1.781	NA	NA	1.813	NA	NA	0.357	NA	1.729	NA	0.497	NA	NA	NA	NA	NA	NA	NA	1.205
1.779	NA	NA	0.45	NA	NA	0.421	NA	4	NA	0.487	NA	NA	NA	NA	NA	NA	NA	1.188
1.591	NA	NA	0.363	NA	NA	0.502	NA	2.952	NA	0.557	NA	NA	NA	NA	NA	NA	NA	1.667
1.037	NA	NA	0.428	NA	NA	0.998	NA	1.894	NA	0.632	NA	NA	NA	NA	NA	NA	NA	1.399
0.541	NA	NA	0.689	NA	NA	1.632	NA	1.946	NA	1.01	NA	NA	NA	NA	NA	NA	NA	1.026
0.529	NA	NA	1.115	NA	NA	2.005	NA	1.841	NA	2.073	NA	NA	NA	NA	NA	NA	NA	0.973
0.678	NA	NA	1.723	NA	NA	2.057	NA	1.514	NA	2.49	NA	NA	NA	NA	NA	NA	NA	1.348
0.739	NA	NA	1.429	NA	NA	1.435	NA	1.159	NA	2.26	NA	NA	NA	NA	NA	NA	NA	1.873
0.837	NA	NA	0.947	NA	NA	1.2	NA	0.857	NA	2.489	NA	NA	NA	NA	NA	NA	NA	1.801
1.54	NA	NA	0.962	NA	NA	1.368	NA	0.961	NA	2.724	NA	NA	NA	NA	NA	NA	NA	1.674
1.875	NA	NA	4	NA	NA	1.443	NA	1.212	NA	2.013	NA	NA	NA	NA	NA	NA	NA	1.606
1.535	NA	NA	0.919	NA	NA	1.872	NA	1.082	NA	1.006	NA	NA	NA	NA	NA	NA	NA	1.882
1.239	NA	NA	0.229	NA	NA	1.795	NA	1.105	NA	0.887	NA	NA	NA	NA	NA	NA	NA	1.386
2.343	NA	NA	0.307	NA	NA	1.48	NA	1.386	NA	0.802	NA	NA	NA	NA	NA	NA	NA	1.206
4	NA	NA	0.488	NA	NA	1.394	NA	1.452	NA	0.794	NA	NA	NA	NA	NA	NA	NA	1.202
1.839	NA	NA	0.683	NA	NA	1.561	NA	4	NA	0.827	NA	NA	NA	NA	NA	NA	NA	1.025
1.4	NA	NA	1.17	NA	NA	1.934	NA	2.145	NA	0.757	NA	NA	NA	NA	NA	NA	NA	1.045
0.993	NA	NA	1.349	NA	NA	0.459	NA	1.495	NA	1.006	NA	NA	NA	NA	NA	NA	NA	1.71
0.913	NA	NA	0.792	NA	NA	0.477	NA	1.256	NA	1.173	NA	NA	NA	NA	NA	NA	NA	2.664
1.21	NA	NA	0.698	NA	NA	0.641	NA	1.125	NA	0.802	NA	NA	NA	NA	NA	NA	NA	2.591
1.287	NA	NA	4	NA	NA	0.8	NA	1.304	NA	0.7	NA	NA	NA	NA	NA	NA	NA	1.68
1.173	NA	NA	3.19	NA	NA	1.186	NA	1.422	NA	0.939	NA	NA	NA	NA	NA	NA	NA	0.902
1.087	NA	NA	0.576	NA	NA	1.504	NA	1.166	NA	0.838	NA	NA	NA	NA	NA	NA	NA	1.155
1.427	NA	NA	0.336	NA	NA	1.782	NA	1.383	NA	1.454	NA	NA	NA	NA	NA	NA	NA	1.742
2.099	NA	NA	0.383	NA	NA	1.582	NA	1.357	NA	2.518	NA	NA	NA	NA	NA	NA	NA	1.991
3.171	NA	NA	0.501	NA	NA	1.665	NA	1.23	NA	2.993	NA	NA	NA	NA	NA	NA	NA	2.106
2.562	NA	NA	0.522	NA	NA	1.618	NA	1.011	NA	2.953	NA	NA	NA	NA	NA	NA	NA	2.252
1.715	NA	NA	0.638	NA	NA	1.565	NA	1.086	NA	3.077	NA	NA	NA	NA	NA	NA	NA	0.84
1.627	NA	NA	0.743	NA	NA	1.554	NA	4	NA	3.159	NA	NA	NA	NA	NA	NA	NA	1.218
1.856	NA	NA	2.909	NA	NA	1.706	NA	2.145	NA	0.65	NA	NA	NA	NA	NA	NA	NA	1.659
1.718	NA	NA	1.756	NA	NA	1.916	NA	0.825	NA	0.868	NA	NA	NA	NA	NA	NA	NA	1.863
1.256	NA	NA	0.409	NA	NA	1.646	NA	0.58	NA	1.103	NA	NA	NA	NA	NA	NA	NA	1.499
0.727	NA	NA	0.371	NA	NA	1.307	NA	0.707	NA	1.041	NA	NA	NA	NA	NA	NA	NA	1.662
0.885	NA	NA	0.384	NA	NA	1.271	NA	1.356	NA	1.017	NA	NA	NA	NA	NA	NA	NA	3.954
0.968	NA	NA	0.402	NA	NA	1.291	NA	0.908	NA	1.019	NA	NA	NA	NA	NA	NA	NA	4
0.773	NA	NA	0.453	NA	NA	0.428	NA	0.645	NA	0.839	NA	NA	NA	NA	NA	NA	NA	2.642
0.607	NA	NA	0.79	NA	NA	0.416	NA	1.091	NA	0.961	NA	NA	NA	NA	NA	NA	NA	1.143
0.873	NA	NA	2.263	NA	NA	0.484	NA	1.385	NA	1.463	NA	NA	NA	NA	NA	NA	NA	0.98
1.049	NA	NA	0.937	NA	NA	0.922	NA	1.304	NA	1.557	NA	NA	NA	NA	NA	NA	NA	1.386
1.017	NA	NA	0.397	NA	NA	1.452	NA	1.087	NA	1.049	NA	NA	NA	NA	NA	NA	NA	1.632
1.335	NA	NA	0.376	NA	NA	1.494	NA	1.738	NA	0.85	NA	NA	NA	NA	NA	NA	NA	1.611
2.222	NA	NA	0.328	NA	NA	1.508	NA	0.895	NA	0.8	NA	NA	NA	NA	NA	NA	NA	1.616
1.247	NA	NA	0.336	NA	NA	1.65	NA	0.814	NA	2.007	NA	NA	NA	NA	NA	NA	NA	1.067
1.008	NA	NA	0.495	NA	NA	1.855	NA	1.228	NA	0.689	NA	NA	NA	NA	NA	NA	NA	1.403
1.104	NA	NA	0.938	NA	NA	1.908	NA	0.905	NA	0.766	NA	NA	NA	NA	NA	NA	NA	1.76
1.091	NA	NA	4	NA	NA	1.781	NA	0.649	NA	1.051	NA	NA	NA	NA	NA	NA	NA	2.222
1.183	NA	NA	1.62	NA	NA	1.541	NA	0.873	NA	1.332	NA	NA	NA	NA	NA	NA	NA	2.586
1.323	NA	NA	0.406	NA	NA	1.243	NA	1.412	NA	1.193	NA	NA	NA	NA	NA	NA	NA	3.123
1.546	NA	NA	0.433	NA	NA	1.462	NA	1.427	NA	1.163	NA	NA	NA	NA	NA	NA	NA	4
1.692	NA	NA	0.441	NA	NA	1.612	NA	1.234	NA	0.849	NA	NA	NA	NA	NA	NA	NA	2.658
1.863	NA	NA	0.32	NA	NA	1.415	NA	1.761	NA	0.685	NA	NA	NA	NA	NA	NA	NA	1.696
2.732	NA	NA	0.313	NA	NA	1.267	NA	2.614	NA	1.534	NA	NA	NA	NA	NA	NA	NA	1.491
3.279	NA	NA	0.442	NA	NA	1.271	NA	1.631	NA	1.9	NA	NA	NA	NA	NA	NA	NA	1.569
1.872	NA	NA	0.582	NA	NA	1.644	NA	1.191	NA	1.449	NA	NA	NA	NA	NA	NA	NA	1.584
1.448	NA	NA	3.357	NA	NA	2.198	NA	0.886	NA	0.688	NA	NA	NA	NA	NA	NA	NA	1.298
1.694	NA	NA	1.784	NA	NA	0.496	NA	0.924	NA	1.422	NA	NA	NA	NA	NA	NA	NA	1.261
1.438	NA	NA	0.363	NA	NA	0.517	NA	1.085	NA	1.007	NA	NA	NA	NA	NA	NA	NA	1.284
0.967	NA	NA	0.316	NA	NA	0.539	NA	1.197	NA	0.781	NA	NA	NA	NA	NA	NA	NA	1.43
0.713	NA	NA	0.463	NA	NA	0.654	NA	1.32	NA	0.929	NA	NA	NA	NA	NA	NA	NA	1.569
0.902	NA	NA	0.476	NA	NA	1.362	NA	1.278	NA	1.181	NA	NA	NA	NA	NA	NA	NA	4
0.983	NA	NA	0.349	NA	NA	1.926	NA	1.434	NA	1.266	NA	NA	NA	NA	NA	NA	NA	4
0.92	NA	NA	0.389	NA	NA	1.664	NA	1.054	NA	1.356	NA	NA	NA	NA	NA	NA	NA	2.765
1.024	NA	NA	0.523	NA	NA	1.493	NA	0.555	NA	1.094	NA	NA	NA	NA	NA	NA	NA	2.535
0.932	NA	NA	0.598	NA	NA	1.363	NA	0.434	NA	1.25	NA	NA	NA	NA	NA	NA	NA	2.126
0.628	NA	NA	1.156	NA	NA	1.316	NA	1.083	NA	1.649	NA	NA	NA	NA	NA	NA	NA	1.746
1.24	NA	NA	2.187	NA	NA	1.338	NA	1.841	NA	1.87	NA	NA	NA	NA	NA	NA	NA	1.706
2.185	NA	NA	1.914	NA	NA	1.394	NA	1.729	NA	1.412	NA	NA	NA	NA	NA	NA	NA	1.914
1.432	NA	NA	1.021	NA	NA	1.344	NA	1.369	NA	1.144	NA	NA	NA	NA	NA	NA	NA	2
1.298	NA	NA	0.447	NA	NA	1.345	NA	1.318	NA	0.952	NA	NA	NA	NA	NA	NA	NA	1.834
1.342	NA	NA	0.445	NA	NA	1.5	NA	1.238	NA	1.148	NA	NA	NA	NA	NA	NA	NA	1.756
1.184	NA	NA	0.428	NA	NA	1.649	NA	1.378	NA	0.934	NA	NA	NA	NA	NA	NA	NA	1.633
0.926	NA	NA	0.466	NA	NA	1.501	NA	0.522	NA	1.027	NA	NA	NA	NA	NA	NA	NA	1.505
0.946	NA	NA	0.424	NA	NA	1.443	NA	0.823	NA	1.25	NA	NA	NA	NA	NA	NA	NA	1.966
1.362	NA	NA	0.451	NA	NA	1.692	NA	0.717	NA	1.611	NA	NA	NA	NA	NA	NA	NA	2.964
1.469	NA	NA	0.707	NA	NA	2.248	NA	0.408	NA	2.649	NA	NA	NA	NA	NA	NA	NA	2.585
1.578	NA	NA	0.278	NA	NA	2.63	NA	0.259	NA	2.188	NA	NA	NA	NA	NA	NA	NA	2.469
2.09	NA	NA	0.602	NA	NA	0.735	NA	0.71	NA	1.763	NA	NA	NA	NA	NA	NA	NA	2.624
1.803	NA	NA	1.83	NA	NA	0.771	NA	2.292	NA	1.448	NA	NA	NA	NA	NA	NA	NA	2.224
1.697	NA	NA	1.921	NA	NA	1.072	NA	2.972	NA	1.813	NA	NA	NA	NA	NA	NA	NA	1.87
1.397	NA	NA	1.517	NA	NA	1.589	NA	1.9	NA	0.682	NA	NA	NA	NA	NA	NA	NA	1.488
1.096	NA	NA	1.019	NA	NA	1.583	NA	1.301	NA	0.937	NA	NA	NA	NA	NA	NA	NA	1.89
1.003	NA	NA	0.53	NA	NA	1.38	NA	1.263	NA	1.189	NA	NA	NA	NA	NA	NA	NA	2.514
0.943	NA	NA	0.352	NA	NA	1.392	NA	1.189	NA	1.116	NA	NA	NA	NA	NA	NA	NA	2.951
0.873	NA	NA	0.314	NA	NA	1.488	NA	1.214	NA	1.182	NA	NA	NA	NA	NA	NA	NA	1.25
0.846	NA	NA	0.357	NA	NA	0.781	NA	0.265	NA	2.388	NA	NA	NA	NA	NA	NA	NA	1.65
1.207	NA	NA	0.451	NA	NA	0.532	NA	0.486	NA	3.935	NA	NA	NA	NA	NA	NA	NA	1.979
1.167	NA	NA	0.664	NA	NA	0.559	NA	1.443	NA	2.856	NA	NA	NA	NA	NA	NA	NA	1.965
0.804	NA	NA	0.167	NA	NA	1.015	NA	1.534	NA	1.686	NA	NA	NA	NA	NA	NA	NA	1.569
1.428	NA	NA	0.082	NA	NA	1.364	NA	0.714	NA	1.081	NA	NA	NA	NA	NA	NA	NA	1.561
1.859	NA	NA	0.092	NA	NA	1.378	NA	0.466	NA	2.127	NA	NA	NA	NA	NA	NA	NA	1.939
1.701	NA	NA	0.641	NA	NA	1.498	NA	0.894	NA	0.697	NA	NA	NA	NA	NA	NA	NA	0.568
1.601	NA	NA	1.468	NA	NA	1.692	NA	2.364	NA	0.899	NA	NA	NA	NA	NA	NA	NA	1.111
1.429	NA	NA	1.382	NA	NA	1.925	NA	2.921	NA	1.047	NA	NA	NA	NA	NA	NA	NA	1.338
1.149	NA	NA	0.594	NA	NA	1.843	NA	1.751	NA	1.089	NA	NA	NA	NA	NA	NA	NA	1.516
0.98	NA	NA	0.451	NA	NA	1.806	NA	1.047	NA	3.126	NA	NA	NA	NA	NA	NA	NA	1.453
1.18	NA	NA	0.312	NA	NA	2.04	NA	1.259	NA	4	NA	NA	NA	NA	NA	NA	NA	1.317
1.215	NA	NA	0.278	NA	NA	2.263	NA	1.065	NA	3.41	NA	NA	NA	NA	NA	NA	NA	1.549
1.229	NA	NA	0.345	NA	NA	2.33	NA	0.831	NA	1.374	NA	NA	NA	NA	NA	NA	NA	2.379
2.365	NA	NA	0.52	NA	NA	1.773	NA	0.683	NA	0.907	NA	NA	NA	NA	NA	NA	NA	0.579
2.065	NA	NA	0.99	NA	NA	1.222	NA	1.383	NA	2.373	NA	NA	NA	NA	NA	NA	NA	0.803
1.643	NA	NA	0.125	NA	NA	1.016	NA	2.123	NA	0.797	NA	NA	NA	NA	NA	NA	NA	1.006
1.244	NA	NA	0	NA	NA	1.09	NA	0.617	NA	0.888	NA	NA	NA	NA	NA	NA	NA	1.168
1.23	NA	NA	0.095	NA	NA	1.423	NA	1.301	NA	0.827	NA	NA	NA	NA	NA	NA	NA	0.93
1.23	NA	NA	0.912	NA	NA	1.452	NA	3.246	NA	3.674	NA	NA	NA	NA	NA	NA	NA	1.09
0.884	NA	NA	1.703	NA	NA	0.802	NA	3.276	NA	4	NA	NA	NA	NA	NA	NA	NA	1.786
0.608	NA	NA	1.497	NA	NA	0.461	NA	1.86	NA	3.015	NA	NA	NA	NA	NA	NA	NA	0.932
0.935	NA	NA	0.561	NA	NA	0.443	NA	1.485	NA	0.646	NA	NA	NA	NA	NA	NA	NA	0.717
1.124	NA	NA	0.512	NA	NA	1.451	NA	1.813	NA	1.264	NA	NA	NA	NA	NA	NA	NA	0.629
0.993	NA	NA	0.345	NA	NA	1.221	NA	1.959	NA	0.71	NA	NA	NA	NA	NA	NA	NA	1.04
1.053	NA	NA	0.295	NA	NA	0.715	NA	1.32	NA	0.902	NA	NA	NA	NA	NA	NA	NA	1.049
1.858	NA	NA	0.327	NA	NA	0.624	NA	0.635	NA	0.967	NA	NA	NA	NA	NA	NA	NA	1.279
1.788	NA	NA	0.497	NA	NA	0.956	NA	0.765	NA	1.853	NA	NA	NA	NA	NA	NA	NA	1.75
1.645	NA	NA	1.659	NA	NA	1.465	NA	1.252	NA	0.575	NA	NA	NA	NA	NA	NA	NA	1.254
1.383	NA	NA	0.11	NA	NA	1.117	NA	0.931	NA	1.757	NA	NA	NA	NA	NA	NA	NA	1.556
1.254	NA	NA	0.112	NA	NA	0.743	NA	0.819	NA	0.989	NA	NA	NA	NA	NA	NA	NA	1.584
1.182	NA	NA	1.027	NA	NA	1.287	NA	0.91	NA	1.283	NA	NA	NA	NA	NA	NA	NA	1.075
1.127	NA	NA	2.361	NA	NA	1.764	NA	1.211	NA	2.987	NA	NA	NA	NA	NA	NA	NA	0.733
1.181	NA	NA	2.553	NA	NA	1.701	NA	1.747	NA	2.236	NA	NA	NA	NA	NA	NA	NA	1.306
1.281	NA	NA	2.133	NA	NA	1.483	NA	2.86	NA	1.95	NA	NA	NA	NA	NA	NA	NA	1.324
2.383	NA	NA	1.003	NA	NA	1.108	NA	1.327	NA	1.805	NA	NA	NA	NA	NA	NA	NA	0.722
1.867	NA	NA	0.578	NA	NA	1.493	NA	1.896	NA	2.233	NA	NA	NA	NA	NA	NA	NA	0.528
1.509	NA	NA	0.37	NA	NA	1.741	NA	3.294	NA	2.558	NA	NA	NA	NA	NA	NA	NA	1
1.293	NA	NA	0.353	NA	NA	1.474	NA	3.159	NA	1.814	NA	NA	NA	NA	NA	NA	NA	1.291
1.326	NA	NA	0.359	NA	NA	1.432	NA	2.223	NA	1.242	NA	NA	NA	NA	NA	NA	NA	1.788
1.075	NA	NA	0.447	NA	NA	1.032	NA	2.107	NA	1.326	NA	NA	NA	NA	NA	NA	NA	2.216
0.884	NA	NA	1.151	NA	NA	0.761	NA	2.262	NA	1.332	NA	NA	NA	NA	NA	NA	NA	1.084
0.677	NA	NA	1.676	NA	NA	0.749	NA	1.76	NA	1.412	NA	NA	NA	NA	NA	NA	NA	0.374
0.719	NA	NA	0.25	NA	NA	1.28	NA	0.838	NA	1.918	NA	NA	NA	NA	NA	NA	NA	0.346
0.847	NA	NA	1.146	NA	NA	2.666	NA	0.609	NA	1.355	NA	NA	NA	NA	NA	NA	NA	1.257
1.036	NA	NA	3.066	NA	NA	2.116	NA	0.691	NA	0.701	NA	NA	NA	NA	NA	NA	NA	2.607
1.187	NA	NA	3.674	NA	NA	1.616	NA	1.166	NA	1.145	NA	NA	NA	NA	NA	NA	NA	3.171
1.281	NA	NA	2.902	NA	NA	1.426	NA	1.029	NA	1.85	NA	NA	NA	NA	NA	NA	NA	0.766
1.377	NA	NA	1.795	NA	NA	1.603	NA	1.302	NA	1.261	NA	NA	NA	NA	NA	NA	NA	0.407
1.314	NA	NA	0.7	NA	NA	1.211	NA	1.658	NA	1.155	NA	NA	NA	NA	NA	NA	NA	0.53
1.165	NA	NA	0.351	NA	NA	0.853	NA	1.67	NA	0.657	NA	NA	NA	NA	NA	NA	NA	1.789
0.995	NA	NA	0.344	NA	NA	1.051	NA	1.568	NA	0.605	NA	NA	NA	NA	NA	NA	NA	1.032
0.83	NA	NA	0.443	NA	NA	1.311	NA	1.717	NA	1.989	NA	NA	NA	NA	NA	NA	NA	0.608
0.88	NA	NA	0.468	NA	NA	1.153	NA	1.33	NA	1.996	NA	NA	NA	NA	NA	NA	NA	0.745
1.232	NA	NA	0.479	NA	NA	0.936	NA	1.497	NA	1.522	NA	NA	NA	NA	NA	NA	NA	1.416
2.554	NA	NA	0.588	NA	NA	0.947	NA	1.892	NA	1.237	NA	NA	NA	NA	NA	NA	NA	1.378
2.098	NA	NA	1.05	NA	NA	1.215	NA	1.787	NA	0.682	NA	NA	NA	NA	NA	NA	NA	1.185
1.913	NA	NA	1.336	NA	NA	1.402	NA	1.545	NA	0.701	NA	NA	NA	NA	NA	NA	NA	0.946
1.708	NA	NA	1.458	NA	NA	1.407	NA	1.688	NA	0.689	NA	NA	NA	NA	NA	NA	NA	1.361
1.723	NA	NA	2.759	NA	NA	1.927	NA	2.092	NA	1.105	NA	NA	NA	NA	NA	NA	NA	1.487
1.557	NA	NA	3.05	NA	NA	1.293	NA	2.213	NA	1.29	NA	NA	NA	NA	NA	NA	NA	1.112
0.99	NA	NA	2.439	NA	NA	1.047	NA	1.648	NA	1.367	NA	NA	NA	NA	NA	NA	NA	0.387
0.784	NA	NA	1.313	NA	NA	1.415	NA	0.935	NA	1.459	NA	NA	NA	NA	NA	NA	NA	1.355
1.12	NA	NA	0.434	NA	NA	1.57	NA	0.882	NA	1.28	NA	NA	NA	NA	NA	NA	NA	1.498
1.414	NA	NA	0.342	NA	NA	1.341	NA	1.327	NA	1.081	NA	NA	NA	NA	NA	NA	NA	1.385
1.483	NA	NA	0.335	NA	NA	0.806	NA	1.403	NA	0.558	NA	NA	NA	NA	NA	NA	NA	0.927
1.705	NA	NA	0.574	NA	NA	0.691	NA	1.6	NA	0.5	NA	NA	NA	NA	NA	NA	NA	0.636
1.137	NA	NA	0.956	NA	NA	0.948	NA	1.865	NA	0.65	NA	NA	NA	NA	NA	NA	NA	1.16
1.127	NA	NA	0.794	NA	NA	1.715	NA	1.927	NA	1.183	NA	NA	NA	NA	NA	NA	NA	1.259
0.999	NA	NA	0.781	NA	NA	1.59	NA	1.58	NA	1.51	NA	NA	NA	NA	NA	NA	NA	1.176
0.919	NA	NA	0.946	NA	NA	1.443	NA	1.467	NA	1.682	NA	NA	NA	NA	NA	NA	NA	0.985
0.794	NA	NA	0.925	NA	NA	2.699	NA	0.951	NA	1.661	NA	NA	NA	NA	NA	NA	NA	0.855
0.726	NA	NA	1.767	NA	NA	2.299	NA	1.167	NA	1.809	NA	NA	NA	NA	NA	NA	NA	0.845
0.683	NA	NA	1.559	NA	NA	1.966	NA	1.321	NA	2.084	NA	NA	NA	NA	NA	NA	NA	1.349
1.291	NA	NA	1.579	NA	NA	1.983	NA	1.351	NA	2.453	NA	NA	NA	NA	NA	NA	NA	1.595
2.665	NA	NA	1.74	NA	NA	1.959	NA	1.372	NA	2.675	NA	NA	NA	NA	NA	NA	NA	1.293
2.455	NA	NA	1.474	NA	NA	1.792	NA	1.308	NA	2.703	NA	NA	NA	NA	NA	NA	NA	0.764
1.856	NA	NA	0.806	NA	NA	1.673	NA	1.546	NA	0.875	NA	NA	NA	NA	NA	NA	NA	0.545
1.304	NA	NA	0.437	NA	NA	1.395	NA	2.249	NA	0.691	NA	NA	NA	NA	NA	NA	NA	0.48
1.312	NA	NA	0.453	NA	NA	1.015	NA	2.554	NA	0.474	NA	NA	NA	NA	NA	NA	NA	0.937
1.616	NA	NA	0.958	NA	NA	0.718	NA	2.225	NA	0.561	NA	NA	NA	NA	NA	NA	NA	1.552
1.774	NA	NA	1.297	NA	NA	1.24	NA	1.821	NA	1.034	NA	NA	NA	NA	NA	NA	NA	1.943
1.74	NA	NA	1.357	NA	NA	1.587	NA	1.463	NA	1.245	NA	NA	NA	NA	NA	NA	NA	1.573
1.883	NA	NA	1.285	NA	NA	1.566	NA	1.173	NA	1.717	NA	NA	NA	NA	NA	NA	NA	0.911
3.187	NA	NA	1.198	NA	NA	1.385	NA	1.229	NA	2.119	NA	NA	NA	NA	NA	NA	NA	0.854
1.408	NA	NA	0.961	NA	NA	3.089	NA	1.42	NA	1.587	NA	NA	NA	NA	NA	NA	NA	0.786
1.119	NA	NA	2.511	NA	NA	2.367	NA	1.691	NA	0.855	NA	NA	NA	NA	NA	NA	NA	0.895
0.736	NA	NA	2.209	NA	NA	1.712	NA	1.368	NA	0.856	NA	NA	NA	NA	NA	NA	NA	1.264
0.82	NA	NA	1.639	NA	NA	1.569	NA	0.994	NA	1.715	NA	NA	NA	NA	NA	NA	NA	1.651
0.938	NA	NA	1.255	NA	NA	1.292	NA	1.494	NA	1.933	NA	NA	NA	NA	NA	NA	NA	1.615
0.975	NA	NA	1.47	NA	NA	1.289	NA	1.301	NA	1.975	NA	NA	NA	NA	NA	NA	NA	1.035
1.066	NA	NA	1.452	NA	NA	1.298	NA	1.206	NA	2.19	NA	NA	NA	NA	NA	NA	NA	1.371
2.388	NA	NA	1.075	NA	NA	1.087	NA	1.337	NA	2.445	NA	NA	NA	NA	NA	NA	NA	1.415
2.349	NA	NA	0.887	NA	NA	1.893	NA	1.363	NA	3.04	NA	NA	NA	NA	NA	NA	NA	0.935
2.147	NA	NA	0.968	NA	NA	1.425	NA	1.389	NA	3.301	NA	NA	NA	NA	NA	NA	NA	0.684
2.091	NA	NA	1.129	NA	NA	1.305	NA	1.308	NA	2.995	NA	NA	NA	NA	NA	NA	NA	0.747
1.967	NA	NA	1.294	NA	NA	1.176	NA	1.797	NA	0.755	NA	NA	NA	NA	NA	NA	NA	0.865
1.632	NA	NA	1.368	NA	NA	0.97	NA	2.304	NA	0.796	NA	NA	NA	NA	NA	NA	NA	1.02
1.803	NA	NA	1.538	NA	NA	0.875	NA	2.562	NA	0.88	NA	NA	NA	NA	NA	NA	NA	1.119
2.801	NA	NA	1.595	NA	NA	1.007	NA	2.44	NA	0.728	NA	NA	NA	NA	NA	NA	NA	1.201
1.419	NA	NA	2.285	NA	NA	2.676	NA	1.759	NA	0.758	NA	NA	NA	NA	NA	NA	NA	1.247
1.072	NA	NA	2.831	NA	NA	2.096	NA	1.296	NA	1.105	NA	NA	NA	NA	NA	NA	NA	1.015
1.08	NA	NA	2.092	NA	NA	1.476	NA	1.493	NA	1.432	NA	NA	NA	NA	NA	NA	NA	1.307
1.231	NA	NA	1.109	NA	NA	1.258	NA	2.018	NA	1.711	NA	NA	NA	NA	NA	NA	NA	1.254
2.572	NA	NA	0.877	NA	NA	1.459	NA	1.732	NA	1.61	NA	NA	NA	NA	NA	NA	NA	1.009
2.254	NA	NA	1.536	NA	NA	1.297	NA	1.141	NA	1.406	NA	NA	NA	NA	NA	NA	NA	0.851
1.937	NA	NA	1.66	NA	NA	1.2	NA	1.615	NA	1.172	NA	NA	NA	NA	NA	NA	NA	0.96
1.517	NA	NA	1.427	NA	NA	1.096	NA	1.341	NA	1.142	NA	NA	NA	NA	NA	NA	NA	0.654
1.276	NA	NA	0.883	NA	NA	1.845	NA	1.282	NA	1.122	NA	NA	NA	NA	NA	NA	NA	0.644
1.804	NA	NA	0.912	NA	NA	1.959	NA	1.504	NA	1.366	NA	NA	NA	NA	NA	NA	NA	1.031
1.194	NA	NA	1.131	NA	NA	1.668	NA	1.346	NA	1.966	NA	NA	NA	NA	NA	NA	NA	1.238
0.938	NA	NA	1.455	NA	NA	0.953	NA	1.494	NA	2.115	NA	NA	NA	NA	NA	NA	NA	0.962
1.318	NA	NA	0.715	NA	NA	0.884	NA	1.922	NA	2.052	NA	NA	NA	NA	NA	NA	NA	0.787
3.681	NA	NA	1.97	NA	NA	1.032	NA	2.545	NA	2.492	NA	NA	NA	NA	NA	NA	NA	0.905
4	NA	NA	2.451	NA	NA	1.245	NA	2.411	NA	2.786	NA	NA	NA	NA	NA	NA	NA	1.136
4	NA	NA	1.974	NA	NA	3.547	NA	2.372	NA	3.316	NA	NA	NA	NA	NA	NA	NA	1.49
4	NA	NA	1.116	NA	NA	2.984	NA	2.857	NA	0.617	NA	NA	NA	NA	NA	NA	NA	1.78
2.004	NA	NA	1.457	NA	NA	2.267	NA	3.807	NA	0.583	NA	NA	NA	NA	NA	NA	NA	1.607
1.71	NA	NA	1.971	NA	NA	1.716	NA	3.368	NA	0.897	NA	NA	NA	NA	NA	NA	NA	0.988
1.654	NA	NA	1.265	NA	NA	1.278	NA	1.923	NA	1.303	NA	NA	NA	NA	NA	NA	NA	0.668
1.782	NA	NA	0.602	NA	NA	1.711	NA	1.079	NA	1.147	NA	NA	NA	NA	NA	NA	NA	0.901
2.287	NA	NA	0.956	NA	NA	1.781	NA	1.532	NA	1.378	NA	NA	NA	NA	NA	NA	NA	0.968
3.537	NA	NA	1.958	NA	NA	1.503	NA	1.285	NA	1.788	NA	NA	NA	NA	NA	NA	NA	0.985
1.356	NA	NA	0.123	NA	NA	1.139	NA	1.266	NA	2.142	NA	NA	NA	NA	NA	NA	NA	1.299
1.176	NA	NA	0.046	NA	NA	1.718	NA	1.692	NA	1.648	NA	NA	NA	NA	NA	NA	NA	1.693
1.237	NA	NA	0.513	NA	NA	1.709	NA	2.056	NA	0.976	NA	NA	NA	NA	NA	NA	NA	1.916
1.261	NA	NA	0.656	NA	NA	1.776	NA	2.242	NA	1.195	NA	NA	NA	NA	NA	NA	NA	1.577
1.169	NA	NA	0.482	NA	NA	1.621	NA	3.267	NA	1.997	NA	NA	NA	NA	NA	NA	NA	1.187
1.223	NA	NA	0.264	NA	NA	1.24	NA	4	NA	1.935	NA	NA	NA	NA	NA	NA	NA	1.387
2.321	NA	NA	0.341	NA	NA	3.632	NA	4	NA	2.259	NA	NA	NA	NA	NA	NA	NA	2.313
4	NA	NA	0.53	NA	NA	3.201	NA	3.572	NA	2.644	NA	NA	NA	NA	NA	NA	NA	1.76
4	NA	NA	0.851	NA	NA	2.411	NA	1.668	NA	2.442	NA	NA	NA	NA	NA	NA	NA	0.755
1.71	NA	NA	0.67	NA	NA	1.687	NA	1.073	NA	2.32	NA	NA	NA	NA	NA	NA	NA	0.926
1.572	NA	NA	0.292	NA	NA	1.357	NA	0.853	NA	2.686	NA	NA	NA	NA	NA	NA	NA	0.968
1.608	NA	NA	0.507	NA	NA	1.131	NA	0.918	NA	3.208	NA	NA	NA	NA	NA	NA	NA	1.182
1.678	NA	NA	0.875	NA	NA	1.308	NA	1.21	NA	0.633	NA	NA	NA	NA	NA	NA	NA	1.161
1.658	NA	NA	1.156	NA	NA	1.625	NA	2.022	NA	0.524	NA	NA	NA	NA	NA	NA	NA	0.782
1.448	NA	NA	0.241	NA	NA	1.869	NA	3.618	NA	0.975	NA	NA	NA	NA	NA	NA	NA	0.544
1.414	NA	NA	0.449	NA	NA	1.527	NA	4	NA	1.602	NA	NA	NA	NA	NA	NA	NA	0.733
2.277	NA	NA	0.8	NA	NA	1.663	NA	2.988	NA	1.666	NA	NA	NA	NA	NA	NA	NA	1.375
3.646	NA	NA	1.441	NA	NA	1.692	NA	1.585	NA	1.615	NA	NA	NA	NA	NA	NA	NA	1.75
4	NA	NA	0.297	NA	NA	1.707	NA	1.319	NA	2.016	NA	NA	NA	NA	NA	NA	NA	1.754
4	NA	NA	0.533	NA	NA	2.421	NA	0.794	NA	2.304	NA	NA	NA	NA	NA	NA	NA	1.517
2.759	NA	NA	1.311	NA	NA	1.912	NA	0.633	NA	1.696	NA	NA	NA	NA	NA	NA	NA	1.388
2.464	NA	NA	1.606	NA	NA	1.608	NA	0.891	NA	0.872	NA	NA	NA	NA	NA	NA	NA	1.218
2.045	NA	NA	0.358	NA	NA	1.212	NA	1.893	NA	1.482	NA	NA	NA	NA	NA	NA	NA	1.487
1.506	NA	NA	0.323	NA	NA	0.935	NA	2.94	NA	2.42	NA	NA	NA	NA	NA	NA	NA	1.283
1.36	NA	NA	0.615	NA	NA	1.214	NA	2.073	NA	2.534	NA	NA	NA	NA	NA	NA	NA	1.253
1.376	NA	NA	1.383	NA	NA	1.708	NA	1.092	NA	2.83	NA	NA	NA	NA	NA	NA	NA	1.342
1.486	NA	NA	1.731	NA	NA	1.919	NA	0.619	NA	3.214	NA	NA	NA	NA	NA	NA	NA	1.722
1.358	NA	NA	0.327	NA	NA	1.906	NA	1.79	NA	0.553	NA	NA	NA	NA	NA	NA	NA	1.84
1.193	NA	NA	0.352	NA	NA	2.02	NA	1.182	NA	0.785	NA	NA	NA	NA	NA	NA	NA	1.693
1.686	NA	NA	0.511	NA	NA	1.913	NA	1.09	NA	0.674	NA	NA	NA	NA	NA	NA	NA	1.134
3.27	NA	NA	1.071	NA	NA	1.315	NA	1.323	NA	1.086	NA	NA	NA	NA	NA	NA	NA	0.7
4	NA	NA	1.451	NA	NA	1.021	NA	1.939	NA	1.848	NA	NA	NA	NA	NA	NA	NA	0.801
2.083	NA	NA	0.341	NA	NA	1.163	NA	1.944	NA	2.22	NA	NA	NA	NA	NA	NA	NA	1.759
1.887	NA	NA	0.389	NA	NA	2.28	NA	1.344	NA	2.024	NA	NA	NA	NA	NA	NA	NA	1.322
1.598	NA	NA	0.575	NA	NA	2.185	NA	0.869	NA	1.872	NA	NA	NA	NA	NA	NA	NA	0.536
1.388	NA	NA	1.138	NA	NA	2.468	NA	2.35	NA	1.804	NA	NA	NA	NA	NA	NA	NA	0.934
1.201	NA	NA	0.506	NA	NA	3.166	NA	1.47	NA	1.158	NA	NA	NA	NA	NA	NA	NA	1.108
1.094	NA	NA	0.598	NA	NA	2.195	NA	1.076	NA	1.005	NA	NA	NA	NA	NA	NA	NA	1.234
1.075	NA	NA	1.344	NA	NA	1.916	NA	1.147	NA	1.639	NA	NA	NA	NA	NA	NA	NA	1.328
1.345	NA	NA	1.641	NA	NA	1.925	NA	1.513	NA	2.352	NA	NA	NA	NA	NA	NA	NA	1.295
1.212	NA	NA	1.246	NA	NA	2.593	NA	1.811	NA	2.709	NA	NA	NA	NA	NA	NA	NA	1.356
1.19	NA	NA	1.255	NA	NA	2.236	NA	1.371	NA	3.044	NA	NA	NA	NA	NA	NA	NA	1.608
2.601	NA	NA	1.513	NA	NA	2.048	NA	1.153	NA	3.371	NA	NA	NA	NA	NA	NA	NA	1.655
4	NA	NA	1.399	NA	NA	1.928	NA	3.864	NA	3.236	NA	NA	NA	NA	NA	NA	NA	1.399
1.118	NA	NA	1.393	NA	NA	3.3	NA	1.905	NA	0.553	NA	NA	NA	NA	NA	NA	NA	1.217
1.681	NA	NA	1.149	NA	NA	2.345	NA	1.129	NA	0.98	NA	NA	NA	NA	NA	NA	NA	1.228
1.761	NA	NA	0.919	NA	NA	1.669	NA	1.105	NA	1.087	NA	NA	NA	NA	NA	NA	NA	1.448
1.245	NA	NA	0.966	NA	NA	1.79	NA	1.558	NA	1.493	NA	NA	NA	NA	NA	NA	NA	1.469
1.134	NA	NA	0.54	NA	NA	4	NA	2.156	NA	2.274	NA	NA	NA	NA	NA	NA	NA	1.449
1.213	NA	NA	1.096	NA	NA	2.447	NA	2.251	NA	2.873	NA	NA	NA	NA	NA	NA	NA	1.25
1.384	NA	NA	1.001	NA	NA	0.72	NA	4	NA	2.318	NA	NA	NA	NA	NA	NA	NA	1.071
0.94	NA	NA	0.971	NA	NA	0.897	NA	3.098	NA	1.527	NA	NA	NA	NA	NA	NA	NA	0.86
1.343	NA	NA	1.067	NA	NA	1.545	NA	2.689	NA	0.881	NA	NA	NA	NA	NA	NA	NA	0.909
2.564	NA	NA	1.175	NA	NA	4	NA	2.998	NA	0.719	NA	NA	NA	NA	NA	NA	NA	1.059
1.292	NA	NA	1.391	NA	NA	3.378	NA	3.455	NA	1.324	NA	NA	NA	NA	NA	NA	NA	1.414
1.033	NA	NA	0.722	NA	NA	1.197	NA	4	NA	1.692	NA	NA	NA	NA	NA	NA	NA	1.366
1.385	NA	NA	1.292	NA	NA	0.74	NA	0.147	NA	2.06	NA	NA	NA	NA	NA	NA	NA	0.826
1.67	NA	NA	1.942	NA	NA	1	NA	0.145	NA	2.554	NA	NA	NA	NA	NA	NA	NA	0.364
1.379	NA	NA	1.042	NA	NA	3.841	NA	0.205	NA	2.637	NA	NA	NA	NA	NA	NA	NA	0.913
1.205	NA	NA	1.372	NA	NA	2.359	NA	0.378	NA	2.355	NA	NA	NA	NA	NA	NA	NA	0.974
1.304	NA	NA	1.938	NA	NA	1.281	NA	0.611	NA	2.425	NA	NA	NA	NA	NA	NA	NA	0.82
1.049	NA	NA	2.564	NA	NA	NA	NA	0.292	NA	0.749	NA	NA	NA	NA	NA	NA	NA	1.253
0.723	NA	NA	0.137	NA	NA	NA	NA	0.2	NA	1.073	NA	NA	NA	NA	NA	NA	NA	1.315
1.333	NA	NA	1.268	NA	NA	NA	NA	0.197	NA	1.331	NA	NA	NA	NA	NA	NA	NA	1.363
2.088	NA	NA	2.155	NA	NA	NA	NA	0.26	NA	2.075	NA	NA	NA	NA	NA	NA	NA	1.877
1.707	NA	NA	2.971	NA	NA	NA	NA	0.451	NA	3.388	NA	NA	NA	NA	NA	NA	NA	2.298
1.241	NA	NA	3.283	NA	NA	NA	NA	0.62	NA	3.754	NA	NA	NA	NA	NA	NA	NA	2.098
1.117	NA	NA	2.658	NA	NA	NA	NA	0.817	NA	2.396	NA	NA	NA	NA	NA	NA	NA	1.368
0.963	NA	NA	1.694	NA	NA	NA	NA	0.912	NA	1.134	NA	NA	NA	NA	NA	NA	NA	1.77
1.035	NA	NA	0.011	NA	NA	NA	NA	0.648	NA	0.64	NA	NA	NA	NA	NA	NA	NA	1.425
1.427	NA	NA	1.382	NA	NA	NA	NA	0.458	NA	1.148	NA	NA	NA	NA	NA	NA	NA	1.275
1.702	NA	NA	2.83	NA	NA	NA	NA	0.372	NA	1.872	NA	NA	NA	NA	NA	NA	NA	0.969
1.089	NA	NA	4	NA	NA	NA	NA	0.397	NA	2.6	NA	NA	NA	NA	NA	NA	NA	0.704
1.134	NA	NA	3.369	NA	NA	NA	NA	0.556	NA	3.514	NA	NA	NA	NA	NA	NA	NA	0.857
2.291	NA	NA	2.06	NA	NA	NA	NA	0.75	NA	2.909	NA	NA	NA	NA	NA	NA	NA	1.116
3.019	NA	NA	1.421	NA	NA	NA	NA	0.654	NA	1.898	NA	NA	NA	NA	NA	NA	NA	1.692
2.501	NA	NA	0.095	NA	NA	NA	NA	0.649	NA	2.174	NA	NA	NA	NA	NA	NA	NA	1.735
2.213	NA	NA	1.521	NA	NA	NA	NA	1.269	NA	0.928	NA	NA	NA	NA	NA	NA	NA	1.075
1.656	NA	NA	2.585	NA	NA	NA	NA	1.809	NA	1.214	NA	NA	NA	NA	NA	NA	NA	0.852
1.38	NA	NA	3	NA	NA	NA	NA	3.031	NA	2.695	NA	NA	NA	NA	NA	NA	NA	0.704
1.355	NA	NA	2.542	NA	NA	NA	NA	1.721	NA	4	NA	NA	NA	NA	NA	NA	NA	2.524
0.947	NA	NA	1.875	NA	NA	NA	NA	0.482	NA	3.977	NA	NA	NA	NA	NA	NA	NA	2.013
1.234	NA	NA	1.625	NA	NA	NA	NA	0.42	NA	2.347	NA	NA	NA	NA	NA	NA	NA	1.127
2.031	NA	NA	0.937	NA	NA	NA	NA	0.505	NA	1.377	NA	NA	NA	NA	NA	NA	NA	0.804
2.332	NA	NA	2.025	NA	NA	NA	NA	0.543	NA	1.499	NA	NA	NA	NA	NA	NA	NA	0.996
1.426	NA	NA	2.556	NA	NA	NA	NA	0.527	NA	2.695	NA	NA	NA	NA	NA	NA	NA	1.622
1.742	NA	NA	2.544	NA	NA	NA	NA	0.49	NA	4	NA	NA	NA	NA	NA	NA	NA	1.949
2.909	NA	NA	2.135	NA	NA	NA	NA	0.505	NA	4	NA	NA	NA	NA	NA	NA	NA	2.769
3.496	NA	NA	1.78	NA	NA	NA	NA	0.511	NA	3.975	NA	NA	NA	NA	NA	NA	NA	1.613
1.518	NA	NA	1.542	NA	NA	NA	NA	4	NA	2.633	NA	NA	NA	NA	NA	NA	NA	0.944
1.609	NA	NA	2.234	NA	NA	NA	NA	0.672	NA	2.714	NA	NA	NA	NA	NA	NA	NA	1.086
2.165	NA	NA	2.541	NA	NA	NA	NA	0.316	NA	2.702	NA	NA	NA	NA	NA	NA	NA	1.428
2.049	NA	NA	2.414	NA	NA	NA	NA	0.276	NA	3.75	NA	NA	NA	NA	NA	NA	NA	2.489
1.432	NA	NA	1.723	NA	NA	NA	NA	0.321	NA	3.098	NA	NA	NA	NA	NA	NA	NA	1.555
1.267	NA	NA	1.279	NA	NA	NA	NA	0.426	NA	2.011	NA	NA	NA	NA	NA	NA	NA	1.205
1.388	NA	NA	1.448	NA	NA	NA	NA	0.469	NA	1.789	NA	NA	NA	NA	NA	NA	NA	1.343
1.398	NA	NA	2.052	NA	NA	NA	NA	0.405	NA	3.613	NA	NA	NA	NA	NA	NA	NA	1.821
1.656	NA	NA	2.195	NA	NA	NA	NA	0.528	NA	4	NA	NA	NA	NA	NA	NA	NA	1.48
2.382	NA	NA	2.416	NA	NA	NA	NA	1.519	NA	4	NA	NA	NA	NA	NA	NA	NA	1.325
2.361	NA	NA	2.318	NA	NA	NA	NA	0.478	NA	3.37	NA	NA	NA	NA	NA	NA	NA	1.265
1.002	NA	NA	1.756	NA	NA	NA	NA	0.27	NA	3.539	NA	NA	NA	NA	NA	NA	NA	1.366
1.697	NA	NA	1.083	NA	NA	NA	NA	0.273	NA	3.031	NA	NA	NA	NA	NA	NA	NA	1.854
3.173	NA	NA	0.03	NA	NA	NA	NA	0.365	NA	2.352	NA	NA	NA	NA	NA	NA	NA	1.281
1.374	NA	NA	1.073	NA	NA	NA	NA	0.504	NA	1.534	NA	NA	NA	NA	NA	NA	NA	0.477
0.889	NA	NA	1.834	NA	NA	NA	NA	0.577	NA	4	NA	NA	NA	NA	NA	NA	NA	0.854
0.919	NA	NA	2.074	NA	NA	NA	NA	0.576	NA	4	NA	NA	NA	NA	NA	NA	NA	1.1
1.189	NA	NA	2.34	NA	NA	NA	NA	0.739	NA	4	NA	NA	NA	NA	NA	NA	NA	1.306
1.243	NA	NA	2.628	NA	NA	NA	NA	2.2	NA	2.27	NA	NA	NA	NA	NA	NA	NA	1.471
1.055	NA	NA	2.58	NA	NA	NA	NA	0.315	NA	3.206	NA	NA	NA	NA	NA	NA	NA	1.308
1.174	NA	NA	2.038	NA	NA	NA	NA	0.467	NA	4	NA	NA	NA	NA	NA	NA	NA	1.193
1.166	NA	NA	0.189	NA	NA	NA	NA	0.509	NA	3.545	NA	NA	NA	NA	NA	NA	NA	1.728
1.168	NA	NA	0.857	NA	NA	NA	NA	0.56	NA	1.912	NA	NA	NA	NA	NA	NA	NA	2.752
1.909	NA	NA	1.487	NA	NA	NA	NA	0.706	NA	2.202	NA	NA	NA	NA	NA	NA	NA	1.156
2.497	NA	NA	2.263	NA	NA	NA	NA	1.094	NA	2.5	NA	NA	NA	NA	NA	NA	NA	0.836
1.6	NA	NA	2.689	NA	NA	NA	NA	1.454	NA	2.989	NA	NA	NA	NA	NA	NA	NA	1.241
0.627	NA	NA	3.27	NA	NA	NA	NA	1.874	NA	3.6	NA	NA	NA	NA	NA	NA	NA	1.37
2.994	NA	NA	3.341	NA	NA	NA	NA	1.806	NA	2.401	NA	NA	NA	NA	NA	NA	NA	1.537
[truncated: 6,604 more rows]
