# Supplementary material for: Diffusion weighted imaging in patients with rectal cancer: Comparison between Gaussian and non-Gaussian models
Source: PLoS One. 2017 Sep 1;12(9):e0184197. doi: 10.1371/journal.pone.0184197 (PMC5593499; doi:10.1371/journal.pone.0184197)
Supplement: S1 Dataset — The derived DWI parameters from the four examined models and the statistical analysis results are provided in csv format. (ZIP) [file pone.0184197.s001.zip › PLOS_data/dataPLOS_TABLE3_DkurtosisIVIM.csv]

P1	P2	P3	P4	P5	P6	P7	P8	P9	P10	P11	P12	P13	P14	P15	P16	P17	P18	P19
0.445	0.999	0.632	0.793	1.421	0.977	1.055	1.404	1.844	1.043	0.035	0.592	0.633	0.59	1.364	1.496	1.983	0.788	0.648
0.503	1.694	1.556	1.58	1.216	1.31	0.821	1.084	1.851	1.07	0	0.511	1.258	1.015	1.234	1.553	2.115	0.613	0.561
0.573	1.507	0.779	2.464	1.703	1.438	1.011	0.5	2.224	1.014	0.025	0.72	1.651	1.263	0.994	1.597	1.526	0.504	0.783
0.595	1.453	1.214	0.111	1.491	1.285	0.954	0.823	1.772	1.12	0.241	1.58	1.756	1.335	0.757	1.235	0.714	1.691	0.709
1.018	1.617	1.441	0.485	1.465	1.037	1.223	0.823	0.796	1.201	0.469	1.895	1.531	1.227	0.755	1.35	0.694	1.044	0.908
1.046	1.422	0.741	1.19	1.221	1.143	1.104	0.792	0.639	0.891	0.461	0.481	0.833	1.149	0.66	1.504	1.391	1.373	0.897
0.71	1.252	0.979	2.187	1.473	1.421	0.959	0.435	0.706	0.589	0.266	0.562	0.858	0.843	0.878	1.38	1.171	0.966	0.537
0.977	1.542	1.043	0	1.64	1.338	1.032	0.576	1.043	0.562	0.18	0.538	1.204	0.867	1.147	1.228	0.974	0.986	0.668
0.806	1.816	0.872	0.027	1.383	1.2	0.719	0.656	1.539	0.668	0.18	0.681	1.385	1.004	1.05	1.355	1.002	0.691	0.706
0.615	1.927	0.94	0.327	0.767	1.186	1.228	0.763	2.153	0.674	0.204	1.379	1.302	1.12	0.871	0.796	0.695	0.405	0.397
0.824	1.181	1.072	1.147	0.684	1.188	1.382	0.911	2.056	0.581	0.342	2.126	1.122	1.335	0.828	1.147	0.438	0.381	0.782
0.541	1.083	0.687	1.647	1.28	1.049	1.314	0.854	0.496	0.592	0.545	0.437	1.203	1.07	0.854	0.966	0.467	0.428	0.838
0.812	1.211	0.723	0.196	1.433	0.669	1.039	0.69	1.076	0.85	0.521	0.615	1.326	0.922	0.938	0.847	0.959	0.396	0.879
0.791	1.386	0.159	0.094	1.151	1.22	0.357	0.484	1.277	1.224	0.818	0.93	1.564	1.048	1.109	0.822	1.417	0.457	1.604
0.887	1.607	0.347	0.309	0.675	1.303	0.417	0.543	0.644	1.26	0.83	1.441	0.398	1.108	0.888	1.132	0.638	0.608	1.344
0.818	1.304	0.627	1.113	1.553	1.357	0.426	0.794	0.362	0.756	0.601	1.896	0.5	1.246	0.844	1.323	0.148	1.086	1.016
0.42	1.684	0.638	1.068	1.58	1.289	0.484	0.839	0.505	0.704	0.403	0.603	1.118	1.323	0.853	0.751	0	0.61	0.452
0.739	1.925	0.092	0.532	1.232	1.326	0.524	1.194	1.286	0.548	0.384	0.861	1.32	1.022	0.935	0.941	1.542	0.503	0.502
1.213	1.94	0.224	0.199	0.724	1.235	0.02	0.716	1.382	0.392	0.465	1.309	1.195	0.975	1.194	1.016	1.261	0.297	0.921
1.258	1.57	0.374	0.342	0.49	1.236	0.348	0.624	1.465	0.406	0.506	1.63	1.245	0.964	1.191	0.846	1.005	0.175	0.805
1.009	1.821	0.743	0.973	0.753	1.385	0.911	0.735	0.828	0.491	0.607	0.694	1.238	0.841	1.104	0.885	1.039	0.422	0.817
1.052	1.492	1.212	1.093	0.87	1.324	1.364	1.084	0.588	0.485	0.719	0.644	1.006	0.978	1.05	1.168	0.443	1.282	0.519
1.113	1.169	1.116	0.818	0.652	2.042	1.342	1.059	0.75	0.42	0.579	0.541	1.01	1.284	0.939	1.421	0.285	1.044	0.935
0.827	1.293	0.886	0.187	0.539	1.147	1.142	1.042	1.032	0.5	0.342	0.655	1.002	0.823	1.089	1.625	0.276	0.978	1.536
0.803	1.399	0.571	0.348	1.118	1.292	0.354	0.958	1.137	0.786	0.432	0.885	1.031	0.673	0.889	0.841	0.964	1.003	0.644
0.916	1.182	0.752	1.066	1.002	1.077	0.37	1.07	2.192	0.887	0.574	0.558	1.041	0.941	1.085	1.014	1.527	1.101	1.089
0.712	1.121	0.368	1.249	0.885	0.931	0.437	1.333	1.452	1.1	0.558	0.585	0.964	1.075	1.08	1.062	0.817	0.372	1.348
1.012	1.151	0.378	1.246	0.8	0.996	0.341	1.594	1.352	1.213	0.987	0.832	1.016	1.122	0.586	1.002	0.587	0.631	1.525
0.874	1.457	0.45	1.022	0.542	1.058	0.292	1.362	1.451	1.059	0.822	0.749	1.102	1.146	0.638	1.188	0.514	0.344	1.417
0.832	1.63	0.71	0.229	0.826	0.987	0.344	0.939	0.89	0.768	0.588	0.723	1.101	0.76	0.769	1.483	1.007	0.189	1.013
0.954	1.766	1.223	0.341	0.812	1.347	0.378	1.201	0.376	0.617	0.472	0.976	1.212	0.627	0.892	0.594	1.799	0.236	1.086
1.204	1.88	1.428	1.368	0.628	1.616	0.255	1.542	0.393	0.533	0.56	1.151	1.18	0.858	1.126	0.731	1.378	0.391	1.035
1.397	0.284	0.975	1.059	0.434	1.572	0.416	1.837	0.461	0.519	0.726	1.347	1.092	0.848	1.358	1.044	1.333	0.422	0.538
1.486	0.881	0.857	1.343	0.941	0.886	0.665	1.92	0.421	0.545	0.763	0.678	1.254	0.864	1.363	1.296	0.784	0.333	0.373
1.419	1.127	0.803	0.393	0.73	0.743	1.059	0.901	0.965	0.46	0.976	0.771	0.96	1.145	1.162	1.521	0.871	0.138	0.752
1.414	1.402	0.814	0.672	0.761	1.066	1.053	0.762	1.073	0.497	1.04	0.826	0.777	0.834	0.64	0.466	0.92	0.206	0.974
1.079	1.775	0.623	1.788	0.781	1.074	0.777	1.08	0.886	0.675	0.833	0.712	0.942	0.734	0.757	0.715	1.816	0.504	1.235
0.722	0.318	0.588	0.846	0.82	0.909	0.357	1.577	0.947	0.887	0.59	0.95	0.672	0.972	0.836	0.961	1.677	0.631	1.177
0.77	0.582	0.639	1.231	1.053	1.105	0.443	1.808	0.918	1.035	0.553	0.993	1.023	1.19	0.976	1.094	0.886	0.566	1.144
1.188	0.697	1	0.626	1.119	1.261	0.358	1.509	1.315	1.435	0.659	1.244	1.156	1.055	1.13	1.091	1.095	0.453	1.699
1.241	0.844	1.302	0.98	0.842	1.141	0.286	0.702	1.491	1.506	0.692	1.177	0.971	0.77	1.27	1.064	0.546	0.355	1.813
1.178	1.058	1.399	1.891	0.595	1.239	0.278	0.701	1.51	1.503	0.815	0.465	0.993	0.961	1.201	0.953	0.872	0.388	0.621
0.888	0.324	1.039	0.664	0.536	0.708	0.304	1.009	1.549	0.937	0.905	0.528	1.06	0.921	0.848	1.087	1.034	1.738	0.256
0.8	0.566	1.021	1.13	0.603	1.369	0.401	1.539	1.517	0.732	1.021	0.712	0.947	0.807	0.71	1.054	1.526	1.458	0.424
0.822	0.588	1.111	0.788	0.779	1.115	0.338	1.644	1.192	0.781	0.931	0.693	0.882	0.723	0.788	1.1	1.761	0.875	0.53
1.109	0.589	0.773	1.177	1.045	0.96	0.506	1.549	1.633	0.69	0.651	0.843	0.988	0.66	1.154	1.195	1.059	0.574	0.655
1.148	0.688	0.741	1.615	0.788	0.963	0.77	0.583	1.549	0.707	0.441	1.102	1.209	0.94	1.468	0.935	0.642	0.361	0.874
0.851	0.261	0.807	1.251	0.658	0.877	1.089	0.623	1.146	0.636	0.425	1.09	0.79	1.183	0.675	1.078	0.411	0.352	0.975
0.805	0.577	0.995	0.981	0.523	0.916	0.839	0.582	0.701	0.651	0.645	1.072	0.903	1.438	0.889	1.169	0.235	0.37	1.263
1.285	0.713	0.896	1.161	0.557	1.144	0.178	0.71	0.364	0.806	1.088	1.23	0.92	1.294	0.985	1.291	0.282	2.405	1.371
0.915	0.722	1.265	1.493	0.997	1.069	0.065	1.099	0.409	0.915	1.404	1.404	0.887	0.902	0.915	1.014	0.579	1.815	1.229
0.851	0.807	1.277	1.271	0.926	1.186	0.111	1.385	0.449	1.032	1.771	0.646	0.975	0.952	1.2	1.265	0.722	0.75	0.975
0.83	1.126	1.033	0.979	0.669	1.43	0.138	0.59	0.944	1.084	1.408	0.623	0.909	0.919	1.335	1.481	1.601	0.261	0.789
1.107	0.837	0.952	1.069	0.745	1.501	0.18	0.663	1.194	0.643	1.024	0.71	0.901	0.822	0.78	1.521	0.636	0.179	0.649
1.518	1.027	0.793	1.327	0.676	1.099	0.318	0.758	1.125	1.142	0.955	0.628	1.053	0.713	0.982	1.383	0.388	0.259	1.091
1.193	1.084	0.886	1.19	0.79	0.797	0.456	0.816	1.065	1.125	0.735	1.067	1.123	0.695	1.445	0.646	0.39	2.492	0.427
0.935	1.179	0.661	1.226	0.274	0.722	0.86	0.963	0.693	1.234	0.664	1.156	0.783	0.71	1.183	0.798	0.405	0.859	0.88
0.754	1.275	0.915	1.246	0.334	0.472	1.059	0.836	1.363	1.266	0.775	1.044	0.623	0.812	1.082	1.08	0.446	0.253	1.852
0.816	1.194	1.086	0.667	0.799	0.656	1.269	1.155	1.607	0.644	0.737	1.085	0.569	1.209	0.815	1.238	0.462	0	2.096
1.011	0.885	1.275	0.801	0.664	0.779	1.53	0.915	1.648	0.693	1.159	0.516	0.687	1.38	0.851	1.085	0.547	0	2.047
1.066	1.24	0.625	0.856	0.861	1.27	1.705	0.544	1.595	0.789	0.773	0.553	0.85	1.239	1.009	1.104	1.481	0	0.735
0.748	1.104	0.684	0.957	0.868	1.39	0.23	0.626	1.472	0.657	1.092	0.679	0.593	1.026	1.649	1.383	0.413	0	0.415
0.711	1.066	0.919	1.094	1.054	1.332	0.22	0.671	1.321	0.693	1.06	0.771	0.67	0.878	0.831	1.674	0.334	0.096	0.571
1.24	0.776	1.181	1.173	0.791	1.49	0.386	0.821	0.919	0.906	1.063	0.965	0.887	0.657	0.909	1.98	0.381	0.305	0.649
1.037	0.835	0.326	0.934	0.364	1.011	0.575	0.884	1.155	1.08	0.759	1.099	0.947	0.616	1.03	1.987	0.543	0.454	0.595
0.925	0.682	0.522	1.425	0.483	0.987	1.059	0.931	1.971	1.188	0.446	1.171	1.232	0.8	0.983	0.467	1.112	0.511	0.383
0.792	0.537	0.958	0.699	0.532	0.92	0	1.05	1.553	0.984	0.326	1.319	1.465	0.736	1.218	0.552	1.031	0.501	0.508
0.844	0.716	1.194	0.835	0.731	0.797	0	0.71	0.849	0.868	0.407	0.453	1.605	0.713	1.489	0.67	0.831	0.146	0.517
0.9	0.8	1.207	1.032	0.799	0.683	0	0.323	0.724	1.09	0.842	0.711	0.74	0.642	1.359	0.666	0.662	0.128	0.602
1.167	0.883	0.943	1.017	1.227	0.485	0.08	0.545	0.376	0.858	0.98	0.824	0.954	0.708	1.47	0.502	0.343	0.248	0.699
1.074	0	1.003	0.944	1.19	0.639	0.271	0.718	0.807	0.923	1.268	0.896	1.366	0.718	0.985	0.413	0.401	0	0.317
0.984	0.201	1.085	1.038	0.437	0.889	0.455	0.725	0.444	1.114	1.821	1.168	1.618	1.009	0.826	0.487	0.657	0.145	0.248
1.006	0.638	1.302	1.016	0.48	1.206	0.538	0.933	0.555	0.767	2.072	1.566	1.74	1.206	0.762	0.875	1.568	0.323	0.81
0.979	0.825	0	1.176	0.721	1.191	0.782	0.964	0.491	0.747	1.32	0.757	1.386	1.134	0.841	1.451	0.616	0.342	1.106
0.975	0.852	0.499	0.568	0.632	0.918	1.042	1.149	0.367	0.748	1.337	0.877	1.414	1.048	0.803	1.858	0.426	0.479	1.121
0.956	0.811	0.886	0.752	0.538	0.712	1.435	0.347	0.296	0.726	0.922	1.075	1.395	0.829	0.59	1.849	0.464	0.614	1.118
0.96	1.002	0.908	0.987	0.659	0.448	1.568	0.371	0.482	0.979	0.74	1.409	1.461	0.518	0.794	0.577	0.736	0.667	1.001
1.041	0.894	0.882	1.436	1.069	0.367	0.241	0.681	1.185	1.194	0.755	1.172	1.607	0.464	0.913	0.646	2.461	0.329	1.481
0.725	0.326	0.772	1.308	1.38	0.711	0.248	0.803	1.348	1.393	0.699	1.042	1.622	0.996	0.828	0.785	1.988	0.191	0.956
1.143	0.2	0.799	1.273	0.993	0.584	0.364	0.5	1.16	1.509	0.885	0.604	1.586	0.921	0.859	0.748	1.22	0.282	0.582
0.854	0	0.913	1.149	0.524	0.699	0.552	0.723	0.879	1.504	1.004	0.576	0.649	0.764	1.312	0.905	0.737	0	0.682
0.786	0.325	1.069	1.39	0.551	0.783	1.366	0.959	1.05	1.114	0.721	0.733	0.638	0.695	1.398	0.828	0.719	0	0.532
0.976	0.771	0.583	1.538	0.642	0.732	0	0.983	0.325	0.967	1.223	1.019	0.892	0.654	1.261	0.775	0.65	0.419	0.608
0.878	1.318	0.886	0.58	0.716	0.768	0	0.951	1.301	1.125	1.029	1.031	1.359	0.709	1.448	0.916	1.872	0.397	0.722
0.782	1.666	0.869	0.788	0.992	0.939	0.01	0.538	0.876	1.111	0.93	0.505	1.54	0.924	0.769	1.373	1.609	0.569	0.673
0.977	1.854	0.674	1.287	0.51	0.822	0.099	0.905	0.898	1.212	0.632	0.756	1.529	1.156	0.642	1.789	1.286	0.826	0.663
0.942	1.759	0.644	1.379	0.553	1.472	0.248	0.887	1.495	1.484	0.37	1.138	1.388	1.252	0.704	0.505	1.239	0.524	0.895
1.044	0.521	0.878	1.358	0.574	1.045	0.425	0.56	2.324	1.479	0.371	0.778	1.19	1.236	0.845	0.484	0.863	0.381	0.689
1.146	0.43	1.012	0.934	0.665	0.606	0.736	0.63	1.948	1.384	0.906	0.676	1.228	0.857	0.835	0.906	2.119	0.36	0.967
1.222	0.397	1.064	1.488	0.882	0.523	0.969	0.765	1.247	1.287	2.337	0.852	1.337	0.41	0.843	1.431	1.976	0.144	1.109
0.948	0.425	0.329	1.327	0.811	0.722	1.218	0.528	0.677	1.252	1.238	0.78	1.384	0.406	0.973	1.683	1.425	0.159	1.445
1.065	0.476	0.815	0.655	0.59	0.946	1.433	0.508	0.537	1.299	0.894	0.764	1.367	0.909	0.759	1.683	1.338	0.558	1.661
1.146	1.225	0.941	1.021	0.591	0.704	1.7	1.234	0.983	1.2	1.431	0.782	1.353	0.885	0.703	1.37	0.676	0.655	1.521
1.158	2.014	0.781	1.787	0.594	0.724	0.179	1.053	0.813	1.022	2.655	0.765	1.31	0.733	1.106	1.05	1.009	1.103	1.597
0.85	2.375	0.636	1.116	0.614	0.831	0.189	1.194	0.406	1.05	1.65	0.961	1.329	0.553	1	1.021	0.549	1.043	1.276
0.947	1.376	0.686	0.637	0.856	0.522	0.312	0.927	0.476	1.142	1.434	0.573	1.309	0.615	1.115	1.538	0.485	0.482	1.335
1.162	1.68	0.992	0.59	0.797	0.485	0.457	0.519	0.379	1.658	1.155	0.716	1.595	0.734	1.414	1.948	0.421	0.472	1.004
1.105	0.773	1.169	0.619	0.61	0.609	0	0.593	0.21	1.526	0.87	0.78	1.729	1.002	1.293	1.413	1.264	0.428	0.679
0.846	1.347	1.227	1.234	0.636	0.834	0.009	0.547	0.174	1.284	0.707	0.899	1.396	1.135	0.908	1.564	1.334	0.375	0.757
0.69	1.419	0.161	1.621	0.895	1.084	0.084	0.728	0.378	1.097	0.708	1.119	1.151	1.434	0.793	1.659	0.569	0.628	0.835
0.873	0.285	0.398	0.596	1.433	0.662	0.272	0.412	0.896	0.877	0.715	1.833	1.325	1.399	0.815	1.574	0.418	0.361	0.824
0.958	0.698	0.811	0.541	1.811	0.526	0.342	0.524	0.715	1.35	0.915	1.704	1.577	1.15	1.541	1.144	0.359	0.451	0.945
1.105	0.948	0.542	0.561	1.446	0.688	0.414	0.517	0.469	1.096	0.885	0.522	1.062	0.835	1.372	1.116	0.975	0.852	1.312
1.18	1.262	0.595	0.757	0.869	0.98	0.802	0.553	0.789	0.945	0.551	0.689	1.358	0.438	1.086	1.273	0.66	0.363	1.535
1.004	0.589	0.704	1.043	0.563	0.834	0.986	0.869	1.099	0.845	0.302	0.725	1.609	0.385	1.119	1.579	0.344	0.408	1.769
1.088	0.746	0.721	1.32	0.456	0.611	1.385	0.602	0.981	0.846	0.902	0.784	1.663	0.79	1.273	0.864	0.267	0.431	1.536
1.22	0.783	0.894	2.178	0.401	0.637	1.283	0.419	0.827	0.667	1.58	0.973	1.391	1.024	1.096	0.772	0.287	0.481	1.174
1.292	0.799	1.206	0.746	0.916	0.914	0.28	0.437	0.938	1.498	1.377	1.431	1.119	0.621	0.852	0.782	0.697	0.655	0.892
1.23	0.689	1.5	0.636	0.937	0.84	0	0.537	1.037	1.413	0.906	1.915	1.162	0.743	0.985	1.052	0.911	0.566	0.918
1.102	1.069	1.023	0.738	0.586	0.505	0.054	0.744	1.418	1.145	0.545	1.891	1.761	0.897	1.139	1.225	0.326	1.165	0.915
1.255	1.202	0.846	0.876	0.572	0.534	0.311	0.452	1.779	1.326	0.423	0.515	1.852	0.922	1.391	1.06	0.19	0.447	1.217
1.521	1.074	0.36	1.302	0.687	0.946	0.628	0.464	1.634	1.427	0.597	0.635	1.58	1.102	1.092	1.418	0.238	0.243	1.593
1.585	0.826	0.407	1.743	1.229	0.579	0	0.57	1.203	1.204	2.303	0.653	1.506	1.342	0.63	1.642	0.822	0.297	1.584
0.819	0	0.608	2.382	1.421	0.593	0.243	0.695	0.945	1.048	3.285	0.695	0.969	1.372	0.557	1.771	0.825	0.389	1.448
0.797	0.681	0.906	1.63	1.2	0.774	0.381	1.244	1.041	0.811	1.847	0.701	1.158	1.286	1.742	0.091	0.888	0.458	1.304
0.701	1.153	0.986	1.277	0.926	0.918	0.411	0.901	1.038	0.661	0.885	0.78	1.378	1.207	1.539	0.397	0.348	0.85	0.907
0.703	1.321	0.827	1.976	0.777	0.685	0.536	0.569	0.45	0.795	1.06	0.972	1.504	0.947	1.269	0.547	0.342	0.992	0.698
0.778	1.381	0.705	2.364	0.567	0.451	1.117	0.676	0.184	0.887	1.489	1.377	1.537	0.679	1.461	0.758	0.944	0.742	1.051
1.166	0.822	0.703	1.735	0.886	0.614	0.133	0.976	0.254	1.239	1.368	1.41	1.561	0.49	1.022	0.997	1.016	0.858	1.552
1.208	0.824	0.781	2.439	1.005	0.907	0	1.348	0.334	1.069	1.072	0.433	1.452	0.561	1.058	0.831	0.909	0.935	1.247
1.113	0	0.755	2.841	0.781	0.909	0.041	1.21	0.715	0.921	1.314	0.639	1.447	0.835	1.094	1.168	0.426	0.891	0.84
1.063	0.719	0.874	2.779	0.562	1.097	0.312	1.124	0.723	0.757	1.334	0.868	1.566	1.023	1.115	1.481	0.627	0.68	0.879
1.089	0.895	0.719	2.124	0.651	0.517	0	1	0.676	0.733	0.806	0.764	1.83	1.237	1.069	1.893	0.908	0.763	1.492
1.207	1.018	0.576	1.799	0.746	0.433	0	1.155	0.606	0.946	0.597	0.631	0.73	1.447	1.007	0.409	1.302	1.078	1.275
1.189	0.884	0.492	1.47	0.877	0.488	0.224	1.429	0.631	0.965	0.756	0.504	0.946	1.303	0.857	0.372	1.217	1.224	1.197
1.009	1.097	0.689	2.056	0.829	0.534	0.371	1.444	0.709	0.876	0.882	0.629	1.274	1.509	1.613	0.523	0.25	1.049	1.251
1.18	1.153	0.997	1.338	0.543	0.512	0.466	1.376	0.647	0.829	0.994	0.822	1.163	1.237	1.298	0.718	1.138	0.895	1.273
1.653	0	1.26	1.112	0.77	1.328	0.477	1.332	0.708	0.804	1.247	1.158	1.317	1.138	1.141	0.89	1.259	0.874	1.408
0.896	0.515	1.269	1.188	0.515	0.944	0	1.182	1.459	0.895	1.132	1.145	1.124	1.204	1.33	0.949	0.908	0.9	1.26
0.912	0.665	1.011	0	0.629	0.462	0.077	1.441	1.099	0.652	0.788	0.587	1.374	1.316	0.928	1.239	0.692	0.865	1.97
0.805	0.832	0.846	0.014	0.643	0.477	0.136	1.339	1.228	0.75	1.412	0.688	1.509	1.25	1.345	1.547	0.144	0.727	1.577
0.778	0.971	0.821	0.528	0.927	0.607	0.23	1.374	1.488	0.844	1.581	0.704	1.494	0.949	0.914	0.805	1.261	0.651	0.942
0.949	0.89	0.962	1.432	0.716	0.857	0.41	1.394	1.088	0.902	1.171	0.82	1.292	0.592	0.97	0.831	1.503	0.668	0.992
0.994	0.648	0.619	2.517	0.813	0.949	0.032	1.552	1.207	0.934	0.984	0.548	1.303	0.153	1.099	0.622	1.462	1.801	1.203
1.145	0.959	0.82	3.41	1.24	0.521	0.109	1.667	1.076	0.664	0.753	0.54	0.919	0.387	1.251	0.653	0.722	1.309	1.435
0.747	1.177	0.703	0	0.932	0.621	0.301	0.818	0.772	0.711	1.137	0.607	1.31	1.056	0.905	0.807	0.241	0.607	2.242
0.903	0.168	0.636	0	1.227	0.861	0.415	0.424	0.384	0.821	2.904	0.98	1.221	1.6	0.94	1.103	1.355	0.423	1.77
1.148	0.291	0.63	0	1.196	0.712	0.721	0.537	0.304	0.854	3.324	1.429	1.156	1.398	1.01	1.578	1.834	0.454	0.991
1.257	0.712	0.755	0.178	1.06	1.249	0.653	0.94	0.305	1.051	2.858	1.498	1.105	1.493	0.852	1.726	0.774	0.611	0.987
1.272	0.741	0.868	0.52	1.314	0.951	0.643	1.473	0.241	0.845	2.328	0.818	1.198	1.369	1.142	1.808	0.245	1.225	1.31
0.947	1.088	0.994	1.128	1.414	0.812	0	2.054	0.397	0.827	0.976	0.666	1.113	1.056	1.251	2.299	0.412	1.025	1.565
0.994	1.287	1.182	1.735	1.701	1.06	0	1.957	0.521	0.766	0.703	0.556	1.331	1.171	1.282	0.96	2.708	0.502	1.452
0.727	1.517	1.214	2.805	0.957	0.729	0.132	0.433	0.558	0.755	0.102	0.632	1.34	1.186	0.738	1.053	0.612	0.389	1.365
0.579	1.69	1.087	0	1.043	0.65	0.288	0.449	0.63	0.92	0.45	0.944	1.253	1.248	0.787	1.322	0.268	0.457	1.351
0.92	0.915	0.986	0	0.747	0.618	0.501	0.514	0.586	1.66	1.173	1.57	1.097	1.217	0.629	1.794	0.478	0.458	1.356
0.81	0.717	1.101	0	0.937	0.559	0.117	0.807	0.66	1.648	1.311	1.727	1.057	0.822	1.043	0.801	0.792	0.79	1.48
0.574	0.762	0.641	0	1.948	0.623	0.106	1.177	0.395	1.116	0.825	1.179	1.333	0.37	1.122	0.883	0.796	0.661	1.715
0.913	0	0.894	0	0.953	1.029	0.26	1.765	0.895	1.18	0.502	1.946	1.239	0.236	1.057	1.055	0.487	0.473	1.197
1.131	0.236	0.948	0.009	0.833	0.585	0.434	2.062	1.34	1.321	0.72	1.842	1.13	0.422	1.096	0.701	0.491	0.422	0.934
1.246	0.46	0.789	0.313	0.538	0.757	0.702	0.854	0.888	1.115	0.779	2.127	0.951	1.036	1.135	0.756	0.653	0.429	1.352
1.095	0.427	0.716	0.641	1.423	0.709	0.784	0.779	1.27	1.138	0.865	1.967	0.879	1.274	1.148	0.94	2.725	0.759	1.654
1.054	0.394	0.739	0.695	1.672	0.514	1.029	0.805	1.052	0.849	1.957	2.363	1.071	1.247	1.068	1.232	0.663	0.471	1.688
0.867	0.875	0.692	1.191	0.822	0.532	0.485	0.895	0.748	0.633	2.098	2.218	1.059	1.1	1.148	1.377	0.602	0.325	1.566
1.003	1.281	0.694	2.685	0.811	0.548	0.327	1.046	0.891	0.747	1.896	2.004	1.322	1.097	0.878	1.752	0.687	0.315	1.684
0.897	1.522	0.744	0	0.465	0.834	0.272	1.225	0.508	0.938	1.396	2.915	1.325	1.037	0.65	1.013	1.164	0.36	1.219
0.852	0.944	0.932	0	0.969	1.159	0.403	1.614	0.386	0.776	0.99	2.592	1.142	0.789	0.767	1.031	0.704	0.571	1.177
0.9	1.523	1.118	0	1.346	1.313	0.62	1.71	1.031	0.66	0.763	2.064	1.268	0.984	1.352	1.005	0.477	0.485	1.519
0.961	1.009	1.246	0	1.834	1.23	0.074	1.569	0.431	1.048	1.251	3.402	1.443	1.285	1.457	1.383	0.458	0.342	1.568
1.029	0.12	1.521	0	1.037	1.094	0.294	1.224	0.331	1.362	0.747	3.208	1.679	1.423	1.383	1.023	0.514	0.256	1.449
1.163	0.37	0.825	0	0.68	0.53	0.424	0.942	0.389	1.59	1.959	2.183	0.908	0.851	1.217	0.632	2.841	0.225	1.464
1.221	0.589	0.822	0.387	1	0.571	0.77	0.903	0.47	1	1.799	1.587	0.91	0.511	1.002	0.804	1.115	1.596	0.77
1.123	0.534	1.159	0.876	0.713	0.802	1.164	1.229	0.45	0.935	2.468	0.537	0.984	0.512	1.239	0.865	0.889	1.332	1.898
1.05	0.624	1.112	0.582	1.14	1.084	1.172	1.446	0.36	0.725	3.469	0.552	1.298	0.758	0.901	0.824	0.775	0.47	1.805
1.181	1.302	0.934	0.595	1.725	1.28	0.607	2.003	0.325	0.467	2.619	0.433	1.628	1.001	1.026	0.88	0.828	0.287	1.546
0.808	1.771	0.837	1.393	0.691	1.361	0.575	1.998	0.405	0.631	0.941	0.664	2.149	1.127	1.029	1.299	0.545	0.265	1.438
0.962	1.994	0.894	2.38	0.411	1.607	0.5	1.557	0.412	0.579	1.453	0.854	0.918	1.291	0.976	1.391	0.348	0.745	1.48
1.022	1.086	0.941	0	0.795	2.081	0.562	1.233	0.566	0.63	0.893	0.731	0.821	1.371	0.722	1.224	0.433	0.783	1.199
1.018	0.892	1.135	0	0.634	2.332	0.976	0.864	0.844	0.906	0.5	1.374	0.75	1.901	0.929	1.107	0.529	1.069	1.201
0.955	0.333	1.228	0	1.508	1.417	1.84	1.375	0.724	1.191	0.576	2.121	0.916	1.08	1.183	1.198	1.987	1.937	1.578
1.067	0.832	1.215	0	1.41	1.525	0	1.464	1.025	1.32	0.734	2.727	1.197	0.603	1.31	1.315	1.16	1.134	1.843
0.93	0.495	1.326	0	0.748	1.215	0.127	1.619	1.511	1.226	0.857	3.538	1.617	0.644	1.316	0.914	0.609	1.312	1.979
0.863	0.618	1.559	0	0.696	0.672	0.47	1.217	0.894	1.275	0.975	2.445	2.154	1.24	1.281	0.783	0.44	0.28	2.216
1.025	0.968	1.341	0.299	0.452	0.514	1.116	1.193	0.702	1.199	1.708	1.337	0.526	2.177	1.237	0.783	0.302	0.283	2.118
1.164	0.844	1.009	0.646	0.839	0.591	1.351	1.25	0.608	0.909	2.024	0.883	0.615	1.798	1.143	0.832	0.269	0.092	1.463
1.179	1.059	1.068	0.827	1.035	0.718	1.267	1.093	0.511	0.742	2.068	0.526	0.969	1.278	0.901	0.81	0.373	0.138	1.729
1.088	0.381	1.162	0.929	1.487	0.785	0.397	1.276	0.408	0.567	1.387	0.484	0.871	0.941	1.051	0.888	0.596	0.212	2.044
1.15	0.337	1.318	1.321	1.438	0.698	0.357	1.61	0.652	1.083	1.171	0.481	0.71	1.454	0.868	1.065	2.295	0.412	1.809
1.42	0.312	1.246	1.958	1.142	0.841	0.331	1.787	0.395	0.89	0.584	0.539	0.594	0.697	0.8	1.724	0.96	1.053	1.526
1.064	0.461	1.474	0	1.168	1.153	0.433	1.834	0.217	0.489	0.582	0.672	0.679	0.623	0.713	1.481	0.353	0.518	1.301
0.868	0.937	1.378	0	1.384	1.082	0.823	1.879	0.146	0.466	0.7	0.715	0.944	0.618	1.373	1.062	0.272	1.103	1.323
0.657	1.25	1.16	0	0.856	1.743	1.373	1.986	0.138	0.491	0.807	0.702	1.066	0.841	1.163	0.71	0.271	0.259	1.66
0.815	1.243	0.965	0	0.763	1.225	0.109	1.092	0	0.439	2.379	0.798	1.447	1.12	1.053	0.759	0.37	0.28	1.634
1.018	1.444	1.464	0.084	0.86	1.332	0.45	1.059	0	0.506	2.369	1.078	1.872	0.437	0.622	0.956	0.608	0	1.812
1.102	0.19	2.051	0.34	0.596	0.791	0.194	1.514	0.178	0.837	0	1.571	0.899	0.446	0.776	0.981	1.045	0	2.305
0.989	0.222	1.026	0.477	0.868	0.625	0.222	1.943	1.144	1.097	0.638	2.435	0.487	0.844	1.232	0.888	0.428	0.118	1.227
0.864	0.383	0.969	0.792	1.229	0.576	0.635	2.328	0.465	0.997	0.725	2.875	0.498	0.885	1.517	0.795	0.31	0.336	1.275
1	0.674	0.806	0.665	0.487	0.467	1.3	2.324	0.552	0.927	0.676	2.339	0.697	0.902	0.917	0.892	0.369	0.457	1.802
1.071	0.322	1.337	1.095	0.609	0.485	1.505	2.238	0.668	1.037	2.474	0.616	0.725	0.86	0.902	0.671	1.863	0.537	1.939
1.152	0.494	1.732	1.528	0.623	0.697	1.331	2.136	0.761	1.251	2.117	0.585	0.738	0.743	0.772	0.894	0.874	1.437	1.592
0.976	0.729	2.191	0	0.629	0.675	0.256	1.964	1.077	0.901	0.691	0.396	0.697	0.66	0.645	0.912	0.471	0.194	1.549
0.85	0.178	0.746	0	1.003	0.626	0.222	1.244	1.143	1.132	0.862	0.386	0.831	0.895	0.908	1.325	2.043	0.194	2.004
1.37	0.412	1.435	0.012	0.921	0.294	0.205	1.308	1.595	1.06	0.877	0.487	0.999	1.106	0.851	0.998	1.221	0.174	1.796
1.552	0.685	1.732	0.297	0.891	0.563	0.356	1.234	1.053	0.942	0.634	0.531	1.065	1.08	0.584	0.665	0.67	0	1.331
1.042	1.319	1.77	0.86	0.783	1.717	0.645	1.316	1.018	1.032	0.476	0.66	1.312	0.604	0.553	0.638	1.738	0	1.54
0.958	1.466	0.693	0.444	0.886	1.875	1.531	1.461	0.334	0.977	0.589	0.831	0.595	0.626	0.572	0.78	1.702	0.248	1.512
0.84	1.34	0.906	0.817	1.785	0.986	0	1.812	0.564	0.671	0.575	0.768	0.718	0.657	1.294	0.793	0.928	0.488	1.025
0.735	1.192	1.14	0.705	1.24	0.788	0	1.791	0.643	0.477	0.481	0.758	0.596	1.044	1.625	0.876	1.589	0.639	1.087
1.076	0.277	1.498	0.822	0.557	1.097	0.129	1.697	0.954	0.509	0.599	0.789	0.628	1.179	0.738	1.021	1.121	0.282	1.725
1.468	0.586	1.925	1.2	0.516	0.443	0.31	1.62	0.645	0.778	0.63	1.191	0.738	1.042	1.114	0.946	1.582	0.164	1.862
1.514	0.917	1.045	0.238	0.697	0.485	0.535	1.662	0.334	0.522	0.717	2.279	0.984	0.691	1.003	0.878	0.72	0.198	1.712
1.231	1.019	1.508	0.391	0.43	0.436	0.621	1	0.531	0.392	0.841	2.574	0.946	0.349	0.984	1.024	1.373	0.29	2.086
1.082	0.804	1.755	1.019	0.352	0.568	0.407	0.986	0.72	0.391	0.569	2.019	0.976	0.585	1.048	1.054	1.326	0	2.221
1.118	2.084	1.671	0.466	0.472	0.296	0.484	0.924	0.658	0.65	0.558	0.523	1.15	1.027	1.219	1.022	1.873	0.021	1.852
1.009	1.59	1.197	0.785	0.883	0.752	0.751	0.827	0.721	0.904	0.536	0.375	1.419	1.066	0.923	0.901	0.784	0.292	1.604
1.08	1.358	0.742	0.709	0.895	1.193	1.124	0.861	0.741	0.781	0.415	0.333	1.337	0.98	0.934	0.983	0.99	0.452	1.901
0.919	0.643	0.883	0.505	0.484	1.456	1.444	0.856	1.249	0.826	0.332	0.455	0.561	0.979	1.031	1.057	1.403	0.586	1.599
0.854	0.905	1.226	1.006	0.718	1.024	1.445	0.981	1.62	0.865	0.362	0.553	0.719	1.092	1.076	1.147	1.078	1.179	1.197
1.033	0.96	1.571	0.224	0.966	0.939	0.224	1.185	1.101	1.046	0.537	0.621	0.861	1.243	1.116	1.29	0.586	1.072	1.183
0.905	0.694	1.921	0.502	1.76	1.03	0.332	1.353	0.25	0.71	0.578	0.731	0.872	0.728	1.094	1.234	0.793	0.262	1.424
1.384	1.806	0.94	1.651	2.287	1.329	0.6	1.764	0.526	0.667	0.678	0.916	0.829	0.592	0.966	1.071	0.789	0.343	1.866
1.332	1.286	1.474	0.439	2.188	1.03	1.342	0.494	1.098	0.75	0.791	0.754	0.981	0.62	1.072	0.938	0.713	0.599	2.037
1.015	1.321	1.484	0.443	0.636	0.535	1.867	0.592	1.143	0.827	1.083	0.594	0.918	0.712	1.017	0.98	0.674	0.179	1.993
1.018	1.334	1.453	0.807	1.048	0.828	0	0.766	0.243	0.912	0.584	0.537	1.09	0.956	1.382	0.791	0.564	0	1.873
1.04	0.649	0.926	0.436	0.652	0.784	0	0.781	0.969	0.926	0.525	1.361	1.459	1.006	1.391	0.835	0.757	0.111	1.267
1.045	0.979	0.67	0.378	0.471	0.751	0	0.667	0.844	0.44	0.578	2.13	1.602	1.15	1.317	1.227	0.651	0.296	1.397
1.204	1.226	0.824	0.711	0.487	0.911	0	0.633	0.492	0.412	0.54	2.706	1.734	0.87	1.32	1.605	0.526	0.417	1.608
0.693	1.358	0.861	0.195	0.523	1.459	0.195	0.454	0.591	0.724	0.426	0.662	0.714	0.391	0.943	1.614	0.468	0.559	1.741
1.058	1.134	0.909	0.767	0.938	1.86	0.437	0.469	0.608	0.574	0.325	0.46	0.878	0.404	0.894	1.386	0.517	0.802	1.723
1.132	1.465	1.1	1.289	0.605	1.794	0.492	0.898	0.865	0.399	0.3	0.469	0.993	0.563	0.707	1.027	0.521	1.765	1.824
1.093	1.252	1.511	0.323	0.689	1.512	0.496	1.223	0.776	0.385	0.325	0.622	0.902	0.816	0.605	1.015	0.489	1.027	1.935
1.116	0.544	0.432	0.589	0.992	0.963	0.574	0.533	1.25	0.731	0.338	0.696	0.641	0.892	0.809	1.377	1.201	0.654	2.096
1.248	0.781	0.814	0.865	1.259	0.98	0.671	0.513	1.535	1.09	0.468	0.74	0.835	0.849	1.056	1.217	1.321	0.702	1.041
1.169	1.098	1.218	0.745	0.941	1.136	0.932	0.575	1.086	1.058	0.688	0.87	1.218	0.888	0.826	1.315	0.772	0.542	1.139
0.986	1.419	1.026	0.596	1.043	1.234	1.22	0.62	0.941	1.038	0.836	1.067	1.502	1.008	1.285	1.217	0.289	0.41	1.484
0.841	1.181	0.656	0.928	0.699	1.337	0.217	0.685	1.113	1.06	0.835	0.926	1.013	1.074	0.988	1.045	0.121	0.353	1.499
0.728	1.405	0.627	0.166	0.597	1.305	0.459	0.608	1.331	0.951	1.147	0.607	1.045	1.001	1.072	0.971	0.086	0.243	1.652
1.076	1.723	0.855	0.783	0.53	0.984	0.885	0.606	1.229	1.032	0.732	0.588	1.088	0.857	1.4	1.402	0.299	0.244	1.642
1.557	0.624	0.934	1.674	0.627	0.916	1.329	0.802	0.322	0.624	0.568	0.969	0.848	0.827	1.382	1.64	0.273	0.336	1.779
0.622	0.761	0.899	0.727	1.048	0.981	1.478	1.143	0.75	0.513	0.411	1.674	1.097	0.988	1.142	0.446	0.104	0.52	1.521
1.073	1.055	0.559	0.642	1.176	0.927	0.03	0.542	1.125	0.552	0.359	0.822	1.49	1.215	0.873	0.8	0.679	0.65	1.842
1.083	1.407	0.813	0.961	0.33	0.912	0	0.616	0.577	0.603	0.377	0.555	0.407	1.306	0.891	0.99	0.576	0.529	1.08
1.29	1.423	0.869	0.908	0.3	1.223	0.134	0.741	0.629	0.53	0.371	0.533	0.745	1.64	0.95	0.812	0.176	0.474	0.997
1.017	1.261	0.676	0.802	0.359	0.995	0.377	0.978	1.056	0.835	0.424	0.627	1.041	0.681	0.916	0.957	0.048	0.598	0.864
0.835	1.596	0.69	0.905	0.396	0.917	0.69	1.104	0.964	0.939	0.447	0.788	1.022	0.485	0.778	0.942	0.156	0.541	1.036
0.632	2.104	0.766	0.226	0.547	0.916	0.897	1.178	1.41	0.475	0.388	0.879	0.968	0.395	0.715	0.932	1.145	0.444	1.05
0.92	1.97	0.855	0.644	0.674	0.769	0.792	0.599	1.631	0.831	0.339	0.869	1.446	0.736	0.657	1.266	1.286	0.391	0.947
0.997	0.761	1.038	2.173	0.967	0.752	0.702	0.683	1.161	1.307	0.462	1.008	2.033	0.709	0.621	1.575	0.435	0.391	0.864
1.172	0.771	0.505	1.057	1.315	0.962	0.744	0.766	0.966	1.436	0.801	0.779	2.247	0.656	1.132	0.371	0.281	0.411	0.995
1.263	1.331	0.56	0.817	1.477	1.205	1.045	0.973	1.203	1.444	0.96	0.758	0.574	0.768	0.784	0.671	0.305	0.441	0.485
1.334	1.551	0.681	0.902	1.574	1.157	0.965	1.053	1.273	1.367	0.829	0.842	0.798	0.916	1.455	1.015	1.114	0.582	0.679
1.199	0.789	0.694	0.901	1.342	0.879	1.055	0.642	1.131	1.177	0.898	1.351	0.997	1.138	0.95	0.844	1.189	0.63	0.596
1.033	0.895	0.724	0.712	1.316	0.57	0.018	1.011	0.254	1.044	1.182	0.545	0.961	1.004	1.141	0.791	1.565	0.318	0.76
0.844	0.997	0.807	0.766	1.394	0.663	0.475	0.816	0.408	0.836	1.007	0.483	1.093	0.85	1.08	0.887	1.058	0.639	1.017
0.854	0.888	1.085	1.088	1.418	1.068	0.97	0.653	0.646	1.177	0.907	0.548	1.74	0.989	0.911	1.203	0.856	0.345	1.054
1.261	0.466	0.989	0.534	1.028	1.56	1.17	0.473	0.738	1.116	0.815	0.614	2.232	1.034	1	1.621	0.713	0.381	1.052
1.217	0.075	1.166	0.538	1.119	1.775	1.495	0.794	1.31	0.878	0.508	0.822	1.081	1.804	1.028	0.943	1.258	0.41	1.19
1.152	0	0.508	0.653	1.248	1.419	0.629	0.779	1.561	0.694	0.222	0.669	1.346	1.97	1.296	1.079	0.571	0.434	1.897
1.087	0.367	0.572	1.258	1.064	1.151	0.028	0.967	1.91	1.32	0.183	0.676	1.542	0.786	0.835	0.982	1.462	0.453	1.602
1.045	0.951	0.733	0.509	0.665	0.913	0	0.502	1.827	1.3	0.273	0.728	1.689	0.363	0.53	0.787	1.39	0.441	0.933
1.073	1.565	0.858	0.302	0.877	0.605	0.184	0.705	1.213	1.525	0.438	0.954	1.884	0.659	0.742	0.796	1.426	1.002	0.598
0.86	1.702	0.97	0.763	1.36	0.487	0.536	0.821	0.657	1.66	0.602	1.496	1.567	0.675	1.061	1.039	0.575	0.824	0.556
0.741	0.821	1.034	0.747	1.569	0.575	0.957	1.075	0.95	1.536	0.592	0.988	1.692	0.654	1.254	1.538	0.515	0.485	0.534
0.784	0.796	1.278	0.511	0.834	0.986	0.877	0.465	1.085	1.106	0.513	0.778	1.786	0.769	1.221	1.732	0.987	1.679	0.789
0.95	1.148	0.693	0.695	0.617	0.847	1.032	0.576	1.11	0.783	0.463	0.772	1.685	0.87	1.292	0.536	1.13	1.721	0.68
1.11	1.397	0.789	0.706	0.611	0.532	1.137	0.823	0.226	1.969	0.587	0.955	1.093	0.844	1.311	0.729	1.519	0.558	0.899
1.1	0.222	0.663	0.889	1.472	0.472	0.963	1.043	0.491	1.433	0.771	0.628	1.112	1.444	1.218	0.842	0.626	0.412	0.702
1.13	0.283	0.776	0.659	1.851	0.65	0.005	0.891	0.631	0.984	0.819	0.593	0.716	1.086	0.795	0.768	0.774	0.369	0.506
1.167	0.195	0.819	0.887	0.767	1.5	0.508	0.517	1.527	0.604	0.707	0.88	0.969	0.708	0.9	0.781	1.024	1.487	0.851
1.131	0	1.082	1.269	0.495	1.649	0.801	0.546	1.933	0.768	0.742	1.269	1.414	0.659	1.11	0.826	1.017	1.054	0.453
1.14	0.236	0.928	0.95	0.502	1.489	1.091	0.66	1.841	1.133	0.945	1.549	1.988	1.043	1.135	0.971	1.144	0.547	0.859
1.121	0.691	0.841	0.809	1.509	0.907	0.591	0.766	1.321	0.734	1.16	1.685	2.329	1.459	1.109	1.133	0.657	1.132	1.095
0.989	1.179	1.008	0.956	1.525	0.538	0.068	0.708	0.456	0.747	1.123	1.339	0.953	1.647	1.017	1.347	0.736	1.01	0.295
1.285	1.15	1.313	0.351	0.827	0.563	0.07	0.653	0.799	0.774	0.977	1.157	0.682	1.767	0.894	0.479	0.853	0.575	0.198
1.412	1.138	0.56	0.593	0.619	0.616	0.313	0.726	1.186	1.243	1.123	1.037	0.626	1.126	0.697	0.667	0.724	0.434	0.615
1.152	0.761	0.55	0.509	0.69	0.607	0	0.428	1.136	0.73	0.964	0.599	0.695	0.613	1.075	0.653	0.989	0.375	0.866
0.996	1.012	0.777	0.523	1.099	0.453	0.083	0.498	0.733	0.618	0.745	0.913	0.841	0.574	1.566	0.581	0.777	1.294	0.781
1.013	0.195	1.105	0.638	1.271	0.493	0.315	0.847	1.538	0.846	0.705	1.737	0.738	1.002	1.327	0.58	0.823	0.845	0.57
0.638	0.129	0.948	0.631	0.82	0.522	0.579	0.265	1.751	1.167	1.049	2.221	0.634	1.077	0.898	0.725	0.773	0.585	0.5
0.824	0.313	0.839	0.752	0.754	0.44	0.146	0.412	1.464	0.93	1.128	1.892	0.909	1.097	0.91	0.922	0.473	1.266	0.803
1.032	0.408	1.23	0.632	0.606	0.602	0.338	0.491	1.226	0.985	0.91	1.401	1.683	1.349	0.915	1.122	0.808	0.262	0.902
1.16	0.472	1.215	0.698	0.741	0.9	0.336	0.73	0.836	1.187	1.28	1.004	2.17	1.507	0.868	1.293	0.895	0.782	0.93
0.905	0.739	0.761	1.105	1.313	0.91	0.317	1.199	1.072	1.095	1.118	0.797	0.742	1.705	0.862	0.641	0.845	0.562	0.721
0.893	0.896	0.727	1.765	0.607	0.849	0.195	0.345	1.152	1.73	0.795	0.857	0.625	2.12	1.179	0.605	0.417	0.532	0.434
1.043	0.934	1.021	1.253	0.598	0.449	0.2	0.413	0.987	1.486	0.766	1.454	0.597	1.254	1.285	0.898	0.288	1.014	0.8
1.012	0.425	0.622	0.672	0.703	0.499	0.224	0.527	1.181	1.163	0.583	2.133	0.626	0.751	1.25	1.737	1.369	0.491	0.808
1.075	0.693	0.57	0.575	0.881	0.641	0.672	0.601	1.202	0.92	0.333	1.425	0.847	0.439	1.209	2.384	1.596	1.386	0.617
1.008	0.847	0.874	0.704	1.47	0.682	0.708	0.907	1.329	1.014	0.186	1.043	0.869	0.45	0.978	1.443	1.578	0.55	0.866
1.079	0.896	1.199	0.603	0.567	0.763	0.532	1.386	1.587	2.066	0.212	0.833	0.748	0.681	0.812	1.386	0.487	0.366	0.134
1.137	0.859	1.099	0.698	0.615	0.839	0.527	0.413	1.44	1.957	0.35	1.278	0.904	0.837	0.821	1.345	0.187	0.492	0.984
1.259	0.244	0.599	0.668	0.949	0.752	0.477	0.585	1.175	1.252	0.443	1.889	1.345	1.302	1.129	1.752	0.264	0.574	0.246
1.58	0.495	0.766	0.693	1.39	0.47	0.325	0.641	0.624	0.899	0.607	2.202	1.775	0.836	1.344	0.609	0.613	0.594	0.498
1.515	0.82	1.132	0.788	1.374	0.494	0.26	0.612	0.52	0.911	0.661	1.679	0.596	0.893	1.235	0.801	0.928	0.473	0.614
1.144	1.275	1.114	0.847	1.223	0.712	0.306	0.626	0.732	0.905	0.592	1.61	0.68	1.034	1.091	0.754	1.787	0.251	0.986
1.148	1.449	0.899	0.78	0.433	1.132	0.47	0.72	2.047	1.643	0.565	0.816	0.738	1.228	1.221	0.938	1.787	0.681	1.389
1.222	0.295	0.939	0.81	0.589	1.123	1.367	1.274	0.273	1.721	0.629	0.984	0.772	1.298	0.972	1.473	2.282	1.099	0.46
1.213	0.322	1.178	1.444	0.948	0.9	1.208	0.369	1.696	1.43	0.659	1.14	0.856	1.469	0.906	1.479	0.677	1.409	0.501
0.964	0.604	0.849	1.752	1.332	0.511	1.073	0.554	2.206	1.042	0.681	1.077	0.767	1.683	1.464	1.372	0.259	1.39	0.648
0.85	1.462	0.626	1.079	1.608	0.592	0.736	0.549	1.277	0.82	0.701	1.119	1.092	1.864	1.576	1.519	0.402	0.208	0.653
0.795	1.339	0.618	0.623	0.667	0.578	0.416	0.89	1.476	1.729	0.743	1.227	1.104	2.231	1.4	1.482	0.253	0.043	0.265
0.969	0.206	0.78	0.503	0.967	0.398	0.292	0.85	1.406	1.626	0.877	1.232	1.286	1.9	1.175	0.515	0.605	0.273	0.507
0.715	0.136	0.856	0.74	1.14	0.438	0.359	0.777	0.975	1.39	0.929	0.732	1.382	1.34	0.818	0.504	1.195	0.906	0.661
0.614	0.424	0.868	0.895	1.427	0.472	0.239	0.9	0.901	1.173	0.59	0.676	0.573	0.903	0.652	0.6	0.824	0.836	0.842
0.762	1.013	0.915	1.069	1.924	0.462	0.195	1.459	0.583	1.137	0.924	0.78	0.769	0.544	0.808	0.669	0.887	0.923	0.82
0.772	1.021	1.009	1.075	1.773	0.531	0.266	0.457	0.574	0.863	1.406	0.851	0.969	0.336	0.531	1.2	1.77	0.953	0.788
0.914	0.363	1.072	0.904	0.499	0.464	0.404	0.827	0.711	0.995	0.94	0.921	1.066	0.673	1.131	1.719	0.769	0.866	0.834
1.366	0.408	1.08	0.962	0.556	0.885	1.367	0.551	1.284	1.273	0.644	1.05	1.008	1.01	1.537	0.956	0.459	0.067	1.05
1.772	0.301	1.26	1.143	0.951	1.328	1.47	0.886	1.822	1.224	0.756	1.131	1.018	1.32	0.908	0.917	0.426	0.938	0.897
1.968	0.372	0.857	0.934	1.227	1.13	1.26	0.85	1.735	0.905	1.032	0.858	0.954	0.811	0.965	1.089	0.885	0	0.898
1.511	0.679	0.582	1.07	1.549	0.994	0.85	0.734	1.312	0.875	1.278	0.716	1.003	0.826	0.975	1.255	1.37	0.081	0.954
1.134	1.153	0.484	1.821	1.337	0.599	0.456	1.158	1.094	0.785	0.681	0.713	1.151	1.087	0.857	1.011	0.696	0.606	0.839
1.349	1.525	0.919	1.773	1.025	0.639	0.184	1.862	1.574	0.614	1.118	0.717	1.349	1.244	0.798	0.995	1.467	1.061	0.493
1.271	0.341	1.107	0.918	0.789	0.64	0.213	0.67	1.122	0.795	0.844	0.767	0.765	1.334	0.748	0.988	0.872	0.53	0.491
0.997	0.569	1.086	0.55	0.864	0.41	0.223	1.236	0.307	0.898	0.774	0.912	0.818	1.297	0.811	0.941	0.516	0.979	0.51
0.986	0.67	0.857	0.496	0.951	0.312	0.136	1.37	0.818	0.853	0.911	1.014	0.87	1.329	0.869	0.651	0.484	0	1.073
1.052	1.001	0.976	0.729	1.414	0.363	0.03	1.29	0.652	0.834	0.691	0.78	1.045	1.595	0.436	0.722	0.735	0.05	1.037
1.085	0.957	1.202	1.059	1.287	0.525	0.053	1.064	0.823	0.691	0.511	0.662	1.045	2.422	0.613	1.007	0.666	0.343	0.91
0.75	1.17	1.291	0.991	1.389	0.483	0.16	1.138	1.033	0.761	0.371	0.668	0.9	2.245	1.074	1.422	0.656	0.468	0.917
0.709	0.475	1.389	1.22	1.208	0.482	0.42	1.515	0.611	0.752	0.317	0.762	0.612	2.236	1.384	0.382	0.391	1.195	1.254
0.636	0.82	1.533	1.994	1.077	0.804	0.699	0.557	0.665	0.817	0.34	0.709	0.796	1.52	1.034	0.433	1.134	1.073	1.574
0.886	1.188	0.981	1.76	0.617	1.768	1.053	1.08	0.986	1.219	0.397	0.853	1.188	0.931	0.673	0.57	1.118	0.899	1.324
1.26	1.461	0.834	1.036	1.033	1.415	1.188	1.356	0.912	0.761	0.383	1.104	1.484	0.52	1.197	0.659	0.467	0.688	1.373
1.517	0.059	1.109	0.52	0.495	0.688	0.708	1.447	1.057	0.465	0.38	1.379	1.717	0.607	1.569	0.623	0.419	0.003	1.778
2.036	0.134	1.322	0.503	0.878	0.537	0.421	1.532	0.812	0.516	0.694	0.362	0.923	0.714	1.073	0.692	0.523	0.301	0.39
1.705	0.186	1.2	0.495	1.08	1.003	0.352	1.638	1.023	0.692	0.898	0.517	0.86	0.848	0.861	0.868	0.646	0.444	0.407
1.813	0.23	0.887	0.728	1.359	1.249	0.12	1.925	0.636	0.684	0.675	0.888	0.909	1.137	0.917	1.338	0.367	0.642	0.611
1.435	0	0.754	0.597	1.314	2.184	0.059	0.201	0.76	0.911	0.568	0.973	1.054	0.803	0.791	0.516	0.251	0.88	0.859
1.044	0.032	0.967	0.312	0.468	1.781	0.081	0.324	0.574	0.63	0.561	0.946	1.051	0.899	0.896	0.792	0.472	0.62	0.876
1.295	0.175	1.197	0.23	0.398	1.338	0.025	0.53	0.932	0.773	0.603	1.147	1.043	1.215	1.108	1.101	1.226	1.432	0.445
1.454	0.285	1.359	2.098	1.031	1.033	0	0.684	0.934	0.896	0.625	1.473	0.943	1.225	1.31	0.421	1.234	1.172	0.461
1.218	0.363	1.449	1.738	1.959	1.229	0	0.764	0.803	0.844	0.663	1.585	1.189	0.999	1.462	0.395	0.534	1.111	0.599
1.344	0	0.714	1.173	1.637	1.486	0.082	1.05	0.469	0.813	0.823	0.707	1.556	0.726	1.017	0.555	0.336	0.333	0.756
1.259	0.151	1.688	0.699	1.393	1.73	0.324	1.644	0.602	0.779	0.938	1.153	1.632	1.145	0.645	0.681	0.967	0.34	0.734
1.154	0.347	0.927	0.559	1.243	1.519	0.686	1.849	1.014	0.737	0.625	0.821	2.14	2.134	0.847	0.798	0.999	0.419	0.828
0.72	0.477	0.756	0.612	0.959	1.271	0.449	0.439	1.204	0.798	0.523	0.849	0.678	2.932	0.89	0.992	1.085	0.635	0.915
0.717	0.553	1.085	0.621	0.674	1.305	0.392	0.695	0.382	0.82	0.972	1.238	0.645	2.132	1.095	1.269	1.352	0.521	1.07
1.225	0.408	1.208	0.456	0.581	1.382	0.685	1.033	1.028	0.955	1.2	1.718	0.716	1.42	1.325	1.708	0.929	0.676	1.496
1.6	0.626	1.234	0.366	1.117	1.604	1.057	1.139	1.001	0.79	0.745	0.533	0.824	0.914	1.044	0.483	0.403	0.969	2.06
1.538	0.862	1.483	0.308	1.329	1.206	0.961	0.774	0.822	0.483	0.542	0.93	0.92	0.7	1.249	0.844	1.458	1.483	2.181
1.898	0	1.056	1.184	0.509	0.987	0.449	0.85	0.932	0.519	0.758	0.958	0.997	0.662	1.367	1.052	1.61	1.623	2.01
1.306	0	1.19	1.634	0.55	1.128	0.263	1.446	1.151	0.708	0.931	1.346	1.098	0.602	1.128	0.662	1.227	1.82	1.61
1.121	0.308	NA	1.563	0.524	0.802	0.189	1.709	1.099	0.73	1.084	1.773	1.14	0.545	0.956	0.714	0.567	1.179	1.159
1.287	0.717	NA	1.226	0.604	1.123	0	0.812	0.768	0.726	0.983	0.383	1.127	0.715	0.675	0.813	0.846	0.137	1.334
1.371	1.038	NA	0.859	0.505	1.549	0	1.151	0.525	0.738	1.015	0.718	1.409	0.656	0.887	0.963	0.863	0.366	1.623
1.502	1.375	NA	0.752	0.466	1.704	0	1.698	0.456	0.561	0.625	1.199	1.389	0.848	0.741	1.47	0.765	0.479	0.672
1.406	0.099	NA	0.595	0.865	1.4	0	2.215	0.763	0.723	0.411	1.569	1.772	0.986	1.191	0.71	0.613	0.475	0.571
1.4	0.51	NA	0.583	1.123	1.127	0	2.199	1.119	0.907	0.369	1.984	1.991	0.976	1.377	1.065	1.319	0.566	0.8
1.277	0.984	NA	0.496	1.339	1.104	0.209	1.359	1.074	0.92	0.413	0.523	0.853	0.94	1.114	1.214	0.859	0.451	0.838
1.277	1.512	NA	0.535	0.74	1.144	0.347	0.882	0.433	1.087	0.606	0.692	0.479	1.492	1.101	1.416	0.689	0.38	0.779
1	0.147	NA	2.096	0.6	1.308	0.587	1.647	1.388	0.966	0.546	1.229	0.503	1.634	0.843	0.658	0.542	0.471	0.699
0.867	0.445	NA	0.981	0.5	1.399	0.941	1.238	1.342	0.634	0.428	1.464	0.508	1.5	0.957	0.253	0.493	1.035	0.615
1.194	0.906	NA	1.098	0.378	1.432	0.707	1.738	1.336	0.669	0.441	1.887	0.633	1.08	1.073	0.488	0.498	0.397	1.009
1.248	1.354	NA	0.87	0.423	1.293	0.578	2.26	1.069	0.581	0.485	0.578	0.95	0.855	0.456	0.946	0.576	0.973	0.963
1.504	0.502	NA	0.821	0.706	1.104	0.633	2.568	1.07	0.777	0.53	0.706	1.07	0.689	0.701	1.363	0.568	0	1.223
1.484	1.154	NA	0.87	0.582	1.151	0.909	2.471	0.836	0.379	0.536	1.068	1.126	0.718	1.09	1.349	0.634	0.268	1.752
1.421	1.509	NA	0.77	0.393	1.106	0.909	2.199	0.444	0.522	1.041	1.548	1.3	0.735	1.17	0.518	0.927	0.463	2.001
1.19	NA	NA	0.602	0.376	0.976	0.883	1.745	0.543	0.603	1.643	1.68	0.33	0.668	1.435	0.576	0.623	0.484	2.095
1.136	NA	NA	0.535	0.453	0.816	0.506	1.861	1.315	0.797	1.196	0.558	0.683	0.6	1.268	0.904	0.468	0.345	1.95
1.141	NA	NA	0.829	0.523	0.897	0.208	1.959	1.339	0.842	1.155	0.75	0.669	0.947	1.173	1.172	0.446	0.237	1.58
1.191	NA	NA	1.283	0.561	1.289	0	1.305	1.128	0.833	0.552	1.155	0.555	0.837	1.067	0	0.55	0.315	1.354
1.197	NA	NA	1.322	0.73	1.338	0	0.792	1.383	0.652	0.495	1.266	0.587	0.601	0.642	0.345	0.714	0.776	1.209
1.579	NA	NA	2.238	0.651	1.189	0.065	1.285	1.233	0.705	0.553	1.779	0.872	0.694	0.69	0.595	0.654	1.204	1.225
1.546	NA	NA	0.759	0.624	0.789	0.3	1.254	1.068	0.752	0.586	0.749	1.038	0.84	0.7	1.051	0.557	0.853	1.568
1.46	NA	NA	0.478	0.516	0.707	0.419	1.004	1.405	0.847	0.671	0.965	1.008	1.157	1.229	1.056	0.646	0.04	1.518
1.492	NA	NA	0.562	0.4	0.826	0.729	1.715	1.567	1.169	0.777	1.011	1.028	1.41	1.189	0.692	0.508	0.071	0.518
1.81	NA	NA	0.611	0.449	0.621	0.987	1.632	1.484	1.261	0.783	1.47	1.292	1.967	1.447	0.595	1.102	0.329	0.572
1.784	NA	NA	0.671	0.819	1.589	0.684	1.628	1.108	1.314	0.584	1.545	0.364	1.984	1.394	0.813	0.758	0.452	0.569
1.623	NA	NA	0.598	1.851	1.748	0.654	1.661	1.287	0.586	0.559	0.97	0.586	1.609	1.15	0	0.534	0.222	0.57
1.442	NA	NA	0.379	1.826	1.919	0.597	1.151	1.433	0.715	0.917	1.219	0.629	1.121	1.151	0.431	0.508	0.634	0.581
1.355	NA	NA	0.437	1.743	1.274	1.039	1.809	0.756	0.869	0.932	1.134	0.769	0.951	1.391	0.722	0.777	1.111	0.506
1.67	NA	NA	0.634	0.733	0.755	1.107	1.876	0.579	0.953	0.839	1.263	0.819	0.674	1.431	0.93	0.69	1.175	1.284
1.147	NA	NA	1.158	0.992	0.6	1.01	1.66	1.039	1.105	0.65	1.602	0.872	0.759	1.335	1.25	0.454	0.918	1.476
1.634	NA	NA	1.263	1.348	0.65	0.931	1.255	1.459	0.907	0.846	1.7	0.853	0.859	1.317	1.291	0.412	1.079	1.427
1.696	NA	NA	1.258	1.659	1.535	0.057	1.909	1.578	0.658	1.012	0.942	0.747	0.749	1.29	1.427	0.336	1.327	1.475
1.607	NA	NA	0.488	1.733	2.136	0.083	1.88	1.596	0.698	0.972	1.36	0.898	0.65	1.426	1.416	0.985	0.628	1.175
1.42	NA	NA	0.379	1.067	2.595	0.136	1.686	1.203	0.684	0.961	1.507	1.332	0.774	1.558	0.833	1.214	0.323	0.731
1.472	NA	NA	0.338	0.421	2.179	0.33	1.326	1.246	0.65	0.855	1.171	0.67	1.022	1.318	1.375	1.141	0.486	0.813
1.852	NA	NA	0.35	0.749	0.813	0.537	0.984	1.547	0.662	1.348	1.108	0.71	0.8	1.429	1.851	0.826	0.08	1.005
1.899	NA	NA	0.351	1.237	0.799	0.828	1.362	1.54	0.71	1.316	1.178	0.753	0.668	1.562	0.71	0.034	0.548	1.048
1.709	NA	NA	0.388	1.784	0.721	0.548	1.171	1.51	0.798	1.06	1.647	0.909	0.811	1.704	0.748	0.576	1.05	1.036
1.744	NA	NA	0.533	1.805	0.961	0.775	0.857	1.341	0.908	0.523	0.454	0.994	1.311	1.595	0.948	0.549	0.897	1.055
1.65	NA	NA	0.789	0.73	0.53	0.574	0.847	1.192	1	0.381	0.64	0.923	1.5	1.309	1.118	0.528	0.936	1.608
1.526	NA	NA	1.182	0.536	0.502	0.597	1.013	1.041	1.035	0.486	1.05	0.831	2.004	1.122	1.155	0.273	0.885	0.719
1.485	NA	NA	1.201	0.586	1.083	1.014	1.322	1.083	1.085	0.785	1.34	1.029	1.85	1.06	1.761	0.636	0.464	0.531
1.457	NA	NA	0.915	1.247	2.244	0.839	1.354	1.057	1.018	0.614	1.73	1.263	1.7	1.089	1.385	0.864	0.26	0.65
1.58	NA	NA	0.86	1.056	1.419	0.672	1.333	1.076	1	0.543	0.996	1.324	1.3	1.285	0.818	1.142	0.984	0.681
1.865	NA	NA	0.351	0.684	0.846	0.552	0.518	1.064	1.02	0.461	1.056	1.409	0.912	1.262	0.699	0	1.193	0.64
1.758	NA	NA	0.305	1.108	0.865	0.857	0.999	0.735	0.473	0.556	1.114	1.12	0.794	1.215	0.811	0	1.385	1.317
1.613	NA	NA	0.331	1.151	1.566	0.678	1.097	0.723	0.738	0.787	1.725	1.396	0.737	1.196	1.04	0.383	1.544	1.175
1.544	NA	NA	0.378	0.746	1.042	0.519	0.909	2.136	0.692	1.545	0.817	1.502	0.685	1.53	0.823	0.488	1.131	1.017
0.312	NA	NA	0.494	0.68	0.869	0.635	0.422	2.117	0.956	2.285	1.04	1.757	0.702	1.474	0.688	0.817	1.022	0.597
0.394	NA	NA	1.097	0.761	0.516	0.953	0.455	1.564	0.789	2.851	0.914	1.519	0.818	1.222	1.023	0.999	0.733	0.424
0.418	NA	NA	1.243	1.095	0.403	0.473	0.657	1.468	0.89	1.658	0.626	1.722	0.695	1.09	1.113	1.163	0.541	0.669
0.425	NA	NA	1.233	1.484	0.713	0.47	0.949	0.781	0.816	1.01	0.618	1.708	0.72	0.807	0.877	0.575	1.949	0.845
0.57	NA	NA	0.384	0.552	0.972	0.496	0.981	0.658	0.419	0.84	0.575	1.727	1.248	0.692	0.684	0.246	1.27	0.934
0.512	NA	NA	0.496	0.414	1.829	0.631	1.251	1.019	0.591	0.764	0.583	1.441	1.722	0.812	0.641	0.012	1.659	0.842
0.51	NA	NA	0.979	0.457	1.961	0.683	0.979	1.2	0.864	0.512	0.903	1.249	2.227	1.168	0.857	0	1.426	1.005
0.48	NA	NA	1.392	0.727	1.468	0.312	0.895	1.318	0.976	0.498	0.98	1.266	1.976	1.272	1.166	0.066	0.946	1.252
0.664	NA	NA	0	0.858	1.141	0.37	0.915	1.337	0.985	0.625	1.184	1.405	1.641	0.807	1.155	0.324	1.311	1.353
0.442	NA	NA	0	0.861	0.986	0.502	0.634	1.325	0.91	0.729	0.934	1.54	1.376	0.562	0.751	0.333	1.221	1.064
0.216	NA	NA	0	0.68	1.002	0.736	0.593	1.25	0.928	0.764	1.042	1.183	1.105	0.774	0.706	0.619	0.359	0.952
0.527	NA	NA	0.018	0.939	0.616	0.667	0.836	1.273	0.864	0.907	1.461	1.212	0.907	1.148	0.779	0.595	0.783	1.149
0.388	NA	NA	0	1.301	0.54	0.21	0.769	1.237	0.848	0.832	2.129	0.987	0.791	0.929	0.675	0.758	0.902	1.34
0.379	NA	NA	0	0.963	1.006	0.282	0.825	1.235	0.643	0.842	0.826	1.041	0.725	0.969	0.527	1.564	1.284	1.595
0.447	NA	NA	0	0.799	1.031	0.525	0.915	1.167	0.925	0.808	0.749	1.111	0.785	0.922	0.551	0.714	0.78	1.503
0.445	NA	NA	0	0.621	0.86	1.046	1.138	1.238	0.86	0.803	0.614	1.218	1.037	1.153	0.779	0.164	0	1.325
0.481	NA	NA	0	0.44	0.434	0.814	0.167	0.937	0.705	1.168	0.714	1.223	1.36	0.894	1.195	0.031	0.537	0.807
0.752	NA	NA	0	0.477	0.669	0.096	0.313	0.813	1.033	1.166	0.768	0.984	1.153	0.177	1.408	0.083	0.97	0.743
0.708	NA	NA	0	0.616	1.022	0.243	0.578	0.323	0.828	1.246	0.635	1.095	1.237	0.07	0.987	0.058	0.998	0.812
0.746	NA	NA	0	0.707	1.367	0.518	0.609	0.378	0.686	1.179	0.6	1.313	1.223	0.574	0.689	0.31	1.541	0.899
0.918	NA	NA	0	0.827	1.436	0.978	0.554	1.718	0.796	1.199	0.767	1.376	1.07	1.284	0.568	0.521	0	0.968
1.027	NA	NA	0	0.728	1.069	0.883	0.599	1.9	0.865	0.42	0.916	1.054	1.011	0.925	0.583	0.509	1.073	1.125
1.017	NA	NA	0.025	0.63	0.795	0.23	0.688	1.516	0.868	0.686	1.026	1.053	1.226	1.142	0.594	0.741	0.383	1.204
0.778	NA	NA	0.407	1.01	0.804	0.491	0.78	1.002	0.864	1.131	0.778	0.999	1.222	1.153	0.871	1.166	0.965	1.228
0.414	NA	NA	0.489	1.326	0.6	0.902	1.084	0.714	1.243	1.549	1.371	1.089	1.096	1.255	1.171	1.096	2.053	2.034
0.647	NA	NA	0.633	0.481	1.064	0.825	0.35	0.612	1.16	1.722	1.965	1.106	0.925	1.297	0.408	0.319	1.192	1.823
0.723	NA	NA	0	0.894	0.888	0.051	0.579	0.802	0.917	1.282	2.421	1.039	0.706	0.902	0.523	0	0.443	1.321
0.511	NA	NA	0	0.932	0.791	0.302	0.585	0.708	1.667	0.778	0.977	0.967	0.915	0.657	0.818	0	0.682	1.479
0.529	NA	NA	0	0.688	1.607	0.429	0.668	1.052	1.636	0.766	0.618	0.921	1.056	0.036	1.109	0.362	0.976	1.71
0.598	NA	NA	0	0.663	2.064	0.543	0.823	1.202	1.691	0.637	0.621	0.949	1.175	1.124	1.26	0.697	0	2.791
0.589	NA	NA	0	0.625	2.197	0.354	0.333	1.419	1.502	0.459	0.803	0.977	1.273	1.664	1.268	1.188	0.018	2.283
0.596	NA	NA	0.063	0.835	2.092	0.711	0.434	1.221	1.704	0.492	0.886	1.163	1.281	1.255	0.731	0.885	0.113	1.878
0.756	NA	NA	0.674	1.084	1.576	0.738	0.518	1.234	1.733	0.577	0.69	1.112	1.343	0.875	1.019	0.722	0.817	1.442
0.885	NA	NA	0.728	0.97	0.926	0.469	0.623	1.15	1.731	1.504	0.604	1.128	1.219	0.684	1.332	0.711	0.073	0.949
0.89	NA	NA	0.633	0.424	0.783	0.601	0.144	0.914	1.641	2.136	0.919	1.114	1.002	0.96	1.045	1.156	0.551	0.948
0.829	NA	NA	0.498	0.677	0.712	0.888	0.36	0.802	1.136	2.482	0.928	0.903	1.01	1.298	1.125	2.022	0	0.7
0.867	NA	NA	0.523	1.011	1.071	0.76	0.53	1.058	1.201	3.029	0.653	0.804	1.059	1.327	0.875	0.712	0	0.812
0.973	NA	NA	0	0.772	0.585	1.003	0.677	1.096	1.385	3.173	0.941	0.77	0.769	1.305	1.088	0.062	1.048	1.145
1.002	NA	NA	0	0.741	0.807	0.359	0.162	0.75	1.342	1.594	1.949	0.821	0.824	1.263	1.352	0	0	1.159
0.877	NA	NA	0	1.526	0.798	0.601	0.379	0.187	1.448	1.143	2.499	0.994	0.965	1.399	1.32	0.258	0.869	1.185
0.876	NA	NA	0	0.638	2.328	0.914	0.572	0.074	1.375	0.812	2.361	1.114	1.038	0.7	0.76	0.319	1.204	1.536
0.805	NA	NA	0	0.854	1.434	0.967	0.763	0.512	1.473	1.055	0.697	1.237	1.195	0.284	0.591	1.66	0.987	1.095
0.78	NA	NA	0.248	0.772	0.832	0.274	0.036	1.25	1.198	0.672	0.578	1.386	1.297	0.311	0.957	1.497	1.213	0.582
0.554	NA	NA	0.708	0.681	0.543	0.534	0.283	1.513	1.044	0.326	0.952	1.082	1.295	0.958	0.843	1.728	0	0.945
0.661	NA	NA	0.819	0.838	0.585	0.771	0.513	1.273	1.055	0.544	1.115	0.809	1.061	1.385	0.996	0.358	0	1.53
0.698	NA	NA	0.804	0.952	0.7	0.993	0.727	0.709	1.006	0.728	0.715	0.819	0.928	1.163	1.154	0	1.103	2.307
0.793	NA	NA	0.727	0.921	0.511	0.703	1.19	0.548	2.608	0.983	0.637	0.845	1.05	1.209	1.111	0.119	1.11	1.831
0.693	NA	NA	0.696	1.024	0.652	0.512	0.012	0.642	1.652	1.023	0.901	1.026	1.04	1.183	1.219	0.291	1.261	1.374
0.747	NA	NA	0.65	0.43	1.715	0.685	0.249	0.817	1.476	0.97	0.903	1.19	0.551	1.28	1.208	1.866	1.832	0.823
0.879	NA	NA	0	0.46	0.905	0.638	0.476	0.903	1.179	0.842	0.92	1.118	0.731	1.561	0.866	0.369	0.083	0.987
0.852	NA	NA	0	0.603	0.603	0.525	0.745	1.031	0.983	0.835	1.537	0.662	0.953	1.422	0.739	0	1.633	0.574
0.581	NA	NA	0	0.862	0.74	0.228	1.314	1.226	1.232	0.64	2.24	0.827	1.173	1.391	0.561	0	1.489	0.88
0.686	NA	NA	0	0.801	0.626	0.016	0.064	0.757	0.887	0.863	2.912	0.904	1.278	1.453	0.838	0.075	0	0.708
0.809	NA	NA	0.221	0.856	0.577	0.285	0.353	0.585	0.923	1.176	1.304	0.877	1.304	1.322	0.936	0.194	0	0.901
0.773	NA	NA	0.303	0.858	0.794	0.555	0.626	0.485	0.811	1.262	0.7	0.712	1.099	1.188	1.062	0	0	1.352
0.632	NA	NA	0.597	0.816	1.468	0.905	1.039	0.568	1.572	1.111	0.431	0.649	1.052	1.125	1.366	0	0	0.393
0.986	NA	NA	0.607	0.305	1.473	0.744	1.392	0.457	1.749	0.627	0.752	0.818	0.912	0.234	1.23	0.934	0.972	0.454
0.655	NA	NA	0.573	0.452	1.281	1.024	0.137	0.53	1.49	0.802	1.102	0.96	0.941	0.257	1.184	1.157	1.469	0.604
0.576	NA	NA	0.783	0.535	0.749	1.016	0.411	0.577	0.994	1.037	0.919	1.159	1.025	1.431	0.729	1.298	1.449	0.533
0.509	NA	NA	0.827	1.036	0.985	1.163	0.744	0.382	1.02	1.77	0.844	0.69	0.853	1.438	0.647	1.693	2.058	0.742
0.638	NA	NA	0.708	1.492	1.81	0.849	1.124	0.195	0.966	2.083	0.986	0.777	0.567	1.523	0.882	1.444	1.028	1.49
0.723	NA	NA	0	1.647	3.145	0.458	1.389	0.497	1.086	1.8	1.175	0.992	0.738	1.468	0.911	1.229	0.064	1.357
0.661	NA	NA	0	0.887	3.303	0.229	0.049	0.695	0.967	1.446	1.338	0.902	1.087	1.486	0.992	1.28	0.009	0.948
0.836	NA	NA	0.03	0.757	1.7	0.234	0.245	0.908	0.778	0.961	1.507	0.854	1.34	1.156	1.261	1.241	0.872	0.892
0.927	NA	NA	0.61	0.756	1.095	0.394	0.5	1.134	1.085	0.521	2.17	1.024	1.449	1.465	1.399	1.051	1.471	0.595
1.026	NA	NA	0.574	0.32	0.851	0.509	0.971	1.158	1.122	0.416	2.991	0.923	1.51	0.993	1.301	0.693	0.861	0.545
0.86	NA	NA	0.631	0.37	0.927	0.863	1.331	0.557	1.065	0.593	1.354	0.744	1.225	1.12	1.17	0.666	0.202	0.564
0.838	NA	NA	0.573	0.41	0.82	0.626	0.138	0.613	1.004	1.768	0.616	0.86	1.156	1.334	1.126	0.908	0.004	0.619
0.81	NA	NA	0.494	0.701	0.71	0.955	0.351	0.789	1.002	2.81	0.504	1.133	0.848	0.49	1.25	1.31	1.02	0.708
0.801	NA	NA	0.659	0.808	0.728	0.879	0.585	0.815	0.843	2.82	0.592	1.215	0.692	0.214	1.437	1.484	1.05	1.189
0.836	NA	NA	0.578	0.946	0.833	0.657	0.987	0.741	1.128	2.835	0.84	0.585	0.929	1.722	1.584	1.241	1.057	0.48
0.779	NA	NA	0.554	0.942	0.857	0.405	1.387	1.007	1.022	2.861	1.065	0.892	1.024	1.718	1.659	0.827	1.038	0.498
1.01	NA	NA	0.578	0.748	0.911	0.387	0.345	1.22	0.922	2.348	1.066	1.005	0.962	1.563	1.57	0.778	1.064	0.769
0.838	NA	NA	0.143	0.913	0.637	0.456	0.621	0.389	0.727	1.553	1.09	1.156	0.917	1.389	1.368	0.716	1.055	0.894
0.673	NA	NA	0.229	0.94	0.497	0.52	0.99	0.541	0.53	1.233	1.457	1.446	1.179	1.318	1.127	0.569	1.009	0.617
0.752	NA	NA	0.678	0.76	0.723	0.667	1.253	0.749	0.9	1.284	0.951	0.656	1.205	1.379	0.46	0.552	1	0.626
0.697	NA	NA	0.798	0.886	1.797	0	1.605	1	1.037	1.392	0.847	0.844	1.27	0.634	0.523	0.686	0.978	0.681
0.662	NA	NA	0.77	0.609	2.051	0.076	0	0.992	0.901	0.783	0.587	0.802	1.588	0.952	0.684	1.078	1.029	0.883
0.778	NA	NA	0.614	0.521	1.849	0.258	0.178	0.78	0.611	0.314	0.556	0.857	1.126	1.171	0.723	1.185	1.077	0.765
1.055	NA	NA	0.664	0.689	1.565	0.409	0.4	0.887	0.614	0.447	0.62	1.25	0.794	1.085	0.966	0.741	2.619	0.742
1.1	NA	NA	0.537	0.758	1.285	0.461	0.681	0.804	0.775	0.765	0.895	1.552	0.649	0.737	1.481	0.604	1.14	1.01
1.179	NA	NA	0.479	0.696	1.008	0.553	1.121	0.92	1.291	0.887	1.254	1.915	0.838	0.242	1.961	0.514	1.017	1.433
1.122	NA	NA	0.55	0.883	0.672	0.571	1.414	0.808	1.339	0.996	1.034	0.939	1.39	1.452	0.466	0.603	1.054	0.155
1.022	NA	NA	0.728	1.104	0.497	0	1.966	0.694	1.143	1.061	0.849	1.235	1.134	1.512	0.419	0.577	1.022	0.238
0.921	NA	NA	0	1.266	0.521	0.116	0.649	0.106	0.788	1.105	0.775	0.876	1.092	1.212	0.543	0.471	1.027	0.794
1.039	NA	NA	0.159	1.064	0.468	0.322	0.616	0.546	0.537	1.178	0.486	0.79	1.162	1.297	0.856	0.719	1.093	0.851
0.907	NA	NA	2.113	0.943	0.645	0.229	0.617	0.938	0.463	0.826	0.442	1.105	1.366	1.274	1.038	0.653	1.105	0.584
0.897	NA	NA	0.232	0.901	0.979	0.23	0.754	0.955	0.624	0.727	0.665	1.369	1.462	1.478	1.147	0.662	1.032	0.582
0.877	NA	NA	0.827	0.744	1.054	0.268	1.099	0.73	1.108	0.585	1.328	1.636	1.635	1.298	1.172	0.617	1.049	0.666
0.635	NA	NA	0.88	0.899	1.015	0.204	1.408	0.951	1.017	1.166	0.731	1.048	0.884	1.131	1.586	0.699	1.102	1.153
0.657	NA	NA	0.666	0.961	1.001	0.16	1.919	0.717	0.906	0.927	0.532	1.123	0.701	1.008	0.432	0.555	1.04	1.288
0.654	NA	NA	0.699	0.468	0.685	0.079	0.477	0.907	0.859	1.241	0.474	1.023	0.638	0.924	0.506	0.505	0.985	1.234
0.67	NA	NA	0.679	0.396	1.111	0.157	0.816	0.969	0.763	1.757	0.386	1.198	0.91	0.782	0.819	0.566	0.889	1.403
0.791	NA	NA	0.61	0.535	0.987	0.701	0.966	0.974	0.575	1.928	0.39	1.365	1.373	1.1	1.214	0.608	NA	1.422
0.71	NA	NA	0.522	0.554	0.973	0.653	0.737	0.809	0.434	1.81	0.509	1.618	1.102	1.176	1.363	0.692	NA	0.959
0.872	NA	NA	0.548	0.508	0.908	0.797	0.624	0.58	0.433	1.738	1.1	1.545	0.976	1.303	1.363	1.438	NA	0.322
0.948	NA	NA	0	0.382	0.69	0.813	1.085	0.992	0.841	1.16	0.951	0.648	1.106	1.015	1.407	1.131	NA	0.672
1.015	NA	NA	0	0.445	0.411	0.334	1.606	1.101	0.604	0.918	0.95	0.815	1.087	0.987	1.476	0.717	NA	0.871
1.068	NA	NA	0.018	0.808	0.752	0.313	2.369	0.655	1.088	1.146	0.807	0.91	1.245	0.821	0.589	0.576	NA	0.855
1.06	NA	NA	0.833	0.649	0.782	0.245	0.672	0.528	1.282	1.956	0.729	1.337	1.317	0.692	0.807	0.339	NA	0.777
0.983	NA	NA	0.175	0.485	0.831	0.123	1.189	0.696	1.221	3.081	0.947	1.617	1.753	1.351	1.101	0.792	NA	1.145
0.95	NA	NA	0.715	0.876	0.732	0.083	1.308	0.425	1.044	3.663	1.295	0.829	1.573	0.985	1.396	0.574	NA	1.471
0.918	NA	NA	0.81	0.87	0.91	0.076	0.78	0.342	1.221	3.273	1.65	0.698	0.807	0.951	1.163	0.606	NA	1.535
0.751	NA	NA	0.718	0.935	0.891	0	0.476	0.418	1.193	2.464	1.652	0.961	0.735	0.968	1.231	0.468	NA	1.484
0.866	NA	NA	0.701	0.833	1.106	0	0.734	0.796	0.485	1.825	1.375	1.132	0.703	1.181	1.47	0.563	NA	1.623
0.908	NA	NA	0.725	0.874	0.496	0.167	1.555	1.302	0.704	0.797	1.325	1.348	1.338	1.4	0.83	0.382	NA	1.822
0.649	NA	NA	0.58	0.716	0.591	0.287	2.198	1.267	0.789	1.63	1.444	1.612	0.331	1.035	1.176	1.245	NA	0.809
0.624	NA	NA	0.395	0.746	0.528	0.568	0.99	0.662	0.488	1.003	1.077	NA	0.507	1.075	2.128	1.372	NA	1.435
0.656	NA	NA	0.351	0.664	0.541	0.996	1.445	0.54	0.399	1.028	0.717	NA	0.476	0.758	1.019	1.352	NA	1.184
0.917	NA	NA	0	0.736	0.72	1.23	1.87	0.866	0.519	1.095	0.71	NA	0.602	0.75	0.475	0.832	NA	1.019
1.138	NA	NA	0	0.701	0.527	0.938	1.61	0.483	0.66	0.725	1.141	NA	0.703	0.885	1.323	0.974	NA	1.308
1.097	NA	NA	0	0.807	0.38	0.33	1.171	0.301	0.502	0.494	0.952	NA	1.039	1.089	1.52	0.729	NA	1.569
0.958	NA	NA	0	0.828	0.926	0.559	1.271	0.303	0.462	0.496	0.823	NA	1.188	0.776	0.714	0.729	NA	1.187
0.886	NA	NA	0.518	0.747	0.681	0.299	1.598	0.489	0.523	0.665	0.701	NA	1.296	1.265	0.855	0.932	NA	1.395
0.75	NA	NA	0.385	0.612	0.526	0.271	0.866	0.874	0.356	0.628	0.935	NA	1.414	1.459	1.274	0.713	NA	1.452
0.841	NA	NA	0.771	0.703	0.585	0.141	1.03	2.074	0.347	0.751	0.956	NA	1.817	1.049	1.749	0.355	NA	1.353
0.87	NA	NA	0.728	0.743	0.803	0	1.203	1.804	0.463	0.965	0.825	NA	1.127	1.239	1.445	0.806	NA	1.369
0.667	NA	NA	0.689	0.869	0.782	0	1.336	0.474	0.449	0.699	1.125	NA	0.918	1.251	1.008	1.241	NA	1.487
0.84	NA	NA	0.517	0.864	0.745	0	1.615	0.293	0.42	0.755	1.355	NA	0.96	1.604	1.031	0.62	NA	1.59
1.022	NA	NA	0.429	0.786	0.561	0	1.649	1.299	0.298	1.374	1.536	NA	1.165	1.295	0.901	1.028	NA	1.856
0.906	NA	NA	0.371	0.594	0.467	0	1.662	1.083	0.375	1.441	0.815	NA	0.291	1.145	0.944	0.751	NA	1.849
0.854	NA	NA	0.389	0.986	0.683	0.305	0.96	0.462	0.585	1.637	0.731	NA	0.308	1.302	1.017	0.884	NA	0.966
1.198	NA	NA	0.33	1.026	0.874	0.438	0.807	0.306	0.855	1.788	0.608	NA	0.361	1.498	1.285	0.798	NA	0.964
1.347	NA	NA	0.684	0.948	0.675	0.945	0.874	0.422	0.937	1.929	0.932	NA	0.488	1.478	1.108	0.518	NA	0.943
0.608	NA	NA	0	0.553	0.473	0.933	1.424	0.979	1.011	1.902	0.986	NA	0.855	1.47	0.988	1.552	NA	0.972
0.585	NA	NA	0	0.57	0.816	1.068	1.387	2.289	1.023	2.416	0.819	NA	1.112	1.5	0.769	1.248	NA	1.215
0.88	NA	NA	0	0.832	0.879	1.309	1.267	1.796	1.046	1.019	0.844	NA	1.399	1.199	0.875	0.987	NA	1.838
1.247	NA	NA	0.093	0.881	0.881	0.562	1.092	0.56	1.005	0.878	1.152	NA	1.735	1.232	1.149	0.972	NA	1.971
1.221	NA	NA	0.929	0.975	0.514	0.529	0.907	0.825	0.863	0.842	1.112	NA	1.796	1.457	1.649	1.2	NA	2.091
1.017	NA	NA	1.165	1.957	0.475	0.237	1.108	1.555	0.993	0.598	0.573	NA	1.146	1.359	1.648	0.74	NA	1.758
0.757	NA	NA	0.906	1.808	0.952	0.194	1.133	1.697	0.93	0.611	0.548	NA	0.981	1.414	1.156	0.613	NA	2.925
0.793	NA	NA	0.574	1.629	1.13	0	1.275	1.267	0.788	0.654	1.023	NA	1.054	1.294	0.898	0.912	NA	2.552
0.977	NA	NA	0.578	1.454	0.421	0	1.405	0.544	0.399	0.634	1.239	NA	1.283	1.33	1.165	0.898	NA	2.199
1.001	NA	NA	0.511	1.259	0.807	0	1.411	0.24	0.236	0.656	1.048	NA	0.271	0.627	1.589	1.558	NA	2.044
0.894	NA	NA	0.453	0.777	0.659	0	1.369	0.436	0.324	0.911	0.996	NA	0.779	1.408	2.162	0.733	NA	1.808
1.193	NA	NA	0.491	0.738	0.773	0	1.31	2.815	0.409	0.713	1.278	NA	0.838	1.349	1.922	0.247	NA	1.321
1.227	NA	NA	0.56	0.762	0.689	0.324	0.796	2.208	0.392	0.944	1.564	NA	0.931	1.332	1.476	0.13	NA	1.221
1.014	NA	NA	0.631	0.978	0.96	0.456	0.995	0.585	0.356	1.542	1.38	NA	1.233	0.934	1.237	0.182	NA	0.864
0.879	NA	NA	0.493	2.114	1.197	0.637	1.331	1.615	0.518	1.767	1.101	NA	1.325	1.288	1.313	1.437	NA	1.543
1.033	NA	NA	0.597	1.5	1.379	0.617	1.253	1.673	0.411	2.006	1.004	NA	1.536	1.539	1.357	0.996	NA	1.775
1.51	NA	NA	0	1.235	0.959	0.984	0.98	1.492	0.371	2.648	0.742	NA	1.891	1.64	1.499	0.348	NA	1.929
0.544	NA	NA	0	1.197	0.774	1.181	0.844	1.516	0.667	2.891	0.641	NA	1.099	1.272	0.879	0.081	NA	1.027
0.553	NA	NA	0	1.33	0.668	1.105	1.656	0.989	1.005	0.92	0.791	NA	1.12	1.44	1.161	0.021	NA	1.024
0.697	NA	NA	0.144	1.477	0.879	0.896	1.98	0.608	0.995	0.477	1.056	NA	1.25	1.573	1.377	0	NA	0.665
0.892	NA	NA	1.269	0.444	0.953	0.956	1.702	0.219	0.954	0.623	1.13	NA	0.267	1.68	0.324	1.736	NA	0.674
1.124	NA	NA	1.141	0.706	1.036	0.844	1.805	0.281	1.048	0.647	0.815	NA	0.332	1.972	0.723	1.333	NA	1.006
1.04	NA	NA	0.625	1.059	0.748	0.424	1.612	3.174	1.048	0.623	1.253	NA	0.599	1.321	1.168	0.721	NA	1.623
1.049	NA	NA	0.612	0.968	1.018	0.193	1.276	1.842	1.357	0.578	1.733	NA	0.733	1.029	1.434	0.199	NA	1.249
1.199	NA	NA	0.343	0.885	1.291	0.049	0.915	1.859	0.279	0.526	1.782	NA	1.008	1.231	0.477	0.043	NA	1.531
1.085	NA	NA	0.517	0.712	1.372	0	1.108	0.76	0.564	0.645	1.918	NA	1.104	1.686	1.017	0.222	NA	1.373
1.171	NA	NA	0.573	0.761	1.316	0.021	1.568	0.936	0.642	0.615	1.054	NA	1.283	1.527	1.398	1.297	NA	1.335
1.044	NA	NA	0.596	1.004	1.057	0.369	1.845	1.382	1.131	1.902	0.909	NA	0.207	1.62	1.663	1.364	NA	1.745
1.039	NA	NA	0.692	1.039	1.003	0.482	1.568	1.204	1.272	2.289	0.709	NA	0.218	1.751	0.328	0.702	NA	2.1
1.157	NA	NA	0.58	1.158	1.715	0.395	1.868	0.818	0.476	2.065	0.645	NA	0.322	1.445	0.664	0.228	NA	2.142
1.088	NA	NA	0.466	1.161	1.375	0.58	1.353	0.467	0.805	3.011	0.925	NA	0.467	1.492	1.12	0.145	NA	2.177
0.767	NA	NA	0.701	1.196	1.311	1.03	0.844	0.278	1.081	1.522	0.951	NA	0.563	1.184	1.501	0.969	NA	2.156
1.013	NA	NA	0.611	1.304	1.505	1.278	0.737	0.194	1.151	1.002	0.563	NA	0.72	1.453	1.804	0.492	NA	2.146
1.474	NA	NA	0	1.284	1.465	0.559	0.962	0.594	1.024	0.538	0.452	NA	0.49	1.324	0.286	0.52	NA	1.599
0.636	NA	NA	0	0.614	0.829	0.419	1.39	0.706	0.727	0.937	0.88	NA	0.492	1.219	0.54	1.158	NA	1.02
0.575	NA	NA	0	0.716	0.807	0.109	1.55	0.803	0.739	0.918	0.868	NA	0.554	1.375	0.846	0.562	NA	1.381
0.567	NA	NA	0.648	0.877	0.991	0	1.848	1.299	1.11	0.492	0.841	NA	0.929	1.26	1.248	0.368	NA	1.666
0.508	NA	NA	0.429	0.91	1.498	0	1.478	0.906	0.532	0.559	0.793	NA	1.094	1.401	1.611	1.541	NA	1.708
0.607	NA	NA	0.672	1.207	1.281	0.335	0.867	0.614	0.7	0.657	0.724	NA	1.332	1.488	0.858	0.546	NA	2.01
1.077	NA	NA	0.637	1.091	1.226	0.464	0.743	0.596	0.876	0.557	0.811	NA	1.091	1.537	0.925	0.394	NA	1.949
1.329	NA	NA	0.446	0.849	1.093	0.502	0.923	0.444	1.047	0.635	0.68	NA	1.056	1.391	1.056	1.044	NA	1.194
1.232	NA	NA	0.449	0.767	0.928	0.66	1.387	0.341	0.994	1.14	0.738	NA	1.027	1.068	1.347	0.534	NA	1.402
1.228	NA	NA	0.602	0.841	0.779	1.097	1.597	0.237	0.516	0.437	0.659	NA	1.006	1.157	1.626	2.053	NA	1.164
1.045	NA	NA	0.552	1.399	0.782	1.225	0.348	0.331	1.142	0.352	0.586	NA	0.928	0.819	1.164	0.943	NA	0.614
0.784	NA	NA	0.407	1.357	1.097	0.107	0.859	0.671	1.453	0.441	0.789	NA	0.91	0.774	1.503	0.511	NA	0.722
0.89	NA	NA	0.442	0.507	0.951	0	0.442	0.885	0.798	1.222	0.973	NA	0.994	1.117	1.61	1.289	NA	1.176
0.908	NA	NA	0.46	0.905	0.894	0.081	0.345	0.493	0.911	1.348	1.003	NA	0.997	1.257	1.594	0.748	NA	0.824
0.969	NA	NA	0.53	1.052	1.079	0.397	0.745	0.649	1.207	1.082	0.917	NA	0.864	1.371	1.386	NA	NA	0.682
0.751	NA	NA	0.681	1.195	1.108	0.671	1.245	1.235	1.461	1.087	0.794	NA	0.823	1.445	1.69	NA	NA	0.894
1.157	NA	NA	1.172	1.299	0.908	0.771	1.426	0.532	0.434	1.458	0.776	NA	0.822	1.399	1.573	NA	NA	0.881
1.929	NA	NA	0	1.095	0.77	0.745	0.195	0.765	0.859	1.397	1.517	NA	0.807	0.469	1.143	NA	NA	0.666
0.346	NA	NA	0	1.335	0.854	0.845	0.347	0.386	1.158	0.93	1.394	NA	0.779	0.868	1.161	NA	NA	0.7
0.823	NA	NA	0.365	0.877	1.498	1.151	0.792	0.482	1.464	1.085	1.186	NA	0.813	1.048	1.457	NA	NA	1.082
0.784	NA	NA	0.954	0.84	1.195	0.35	0.975	0.49	1.586	0.97	1.262	NA	0.926	1.168	1.348	NA	NA	1.379
0.766	NA	NA	0.498	0.599	0.972	0.554	1.273	0.429	1.338	0.514	1.769	NA	1.022	1.076	NA	NA	NA	1.521
0.702	NA	NA	1.221	0.759	1.389	0.52	0.032	0.426	0.92	0.593	1.834	NA	1.099	1.044	NA	NA	NA	1.302
0.522	NA	NA	1.447	0.866	1.161	0.533	0.259	0.618	0.738	1.067	1.967	NA	0.99	1.412	NA	NA	NA	1.43
0.451	NA	NA	1.013	1.77	0.828	0.773	0.516	0.78	0.755	1.178	2.032	NA	0.874	1.192	NA	NA	NA	1.777
1.038	NA	NA	0.354	0.682	0.792	1.22	0.854	1.179	1.173	0.797	0.804	NA	0.762	0.211	NA	NA	NA	1.984
0.971	NA	NA	0.324	0.418	1.54	0.175	1.113	0.443	1.113	0.634	1.046	NA	0.8	0.541	NA	NA	NA	2.013
0.941	NA	NA	0.339	0.679	1.463	0.251	1.459	0.464	1.403	0.59	1.5	NA	0.847	0.907	NA	NA	NA	1.711
0.97	NA	NA	0.391	1.106	1.482	0.381	0.005	0.718	1.075	1.246	1.758	NA	0.728	1.182	NA	NA	NA	1.968
0.906	NA	NA	0.468	1.101	1.266	0.536	0.25	0.635	0.578	0.964	1.748	NA	0.718	0.929	NA	NA	NA	2.056
0.703	NA	NA	0.426	0.67	0.827	0.935	0.524	0.793	1.061	0.586	NA	NA	0.939	1.033	NA	NA	NA	1.051
0.92	NA	NA	0.395	0.436	0.853	1.058	1.003	0.329	0.695	1.52	NA	NA	1.226	0.801	NA	NA	NA	1.26
1.122	NA	NA	0.658	0.524	1.536	0.17	1.26	0.315	0.923	1.199	NA	NA	1.19	1.22	NA	NA	NA	1.438
0.993	NA	NA	0	0.665	1.278	0.172	0	0.432	1.24	1.283	NA	NA	0.877	0.115	NA	NA	NA	0.769
0.863	NA	NA	0	0.937	1.092	0.41	0.249	0.682	1.573	1.379	NA	NA	0.867	0.501	NA	NA	NA	0.638
1.346	NA	NA	0.365	1.095	0.85	0.588	0.46	0.72	1.712	1.722	NA	NA	1.038	0.935	NA	NA	NA	0.695
2.072	NA	NA	1.187	0.99	0.826	0.94	0.791	0.581	1.671	1.122	NA	NA	1.003	1.131	NA	NA	NA	1.211
1.084	NA	NA	1.035	0.461	0.724	1.088	1.187	0.676	1.503	0.415	NA	NA	0.821	1.174	NA	NA	NA	1.366
0.975	NA	NA	1.024	0.977	0.94	0.148	0.153	0.987	1.494	0.733	NA	NA	0.639	0.77	NA	NA	NA	1.257
0.795	NA	NA	0.809	0.675	2.182	0.324	0.398	0.359	0.641	1.385	NA	NA	0.755	1.375	NA	NA	NA	0.718
0.814	NA	NA	0.87	0.429	2.24	0.501	0.496	0.423	0.607	1.451	NA	NA	1.049	1.013	NA	NA	NA	0.884
0.807	NA	NA	0.698	0.501	2.06	0.763	0.678	0.934	0.716	0.864	NA	NA	1.184	1.044	NA	NA	NA	0.917
0.745	NA	NA	0.414	0.719	1.48	0.819	1.047	0.926	1.176	1.024	NA	NA	1.228	1.141	NA	NA	NA	0.797
0.748	NA	NA	0.365	1.275	0.75	0.726	0.158	0.85	1.441	1.066	NA	NA	1.186	0.913	NA	NA	NA	0.708
0.939	NA	NA	0.43	0.795	0.805	0.185	0.337	0.482	1.558	0.956	NA	NA	1.224	1.325	NA	NA	NA	0.794
0.992	NA	NA	0.526	0.537	0.63	0.281	0.468	0.382	1.361	0.957	NA	NA	1.069	1.27	NA	NA	NA	1.025
0.812	NA	NA	0.47	0.707	0.747	0.474	0.614	0.663	1.325	1.364	NA	NA	1.028	1.183	NA	NA	NA	1.506
0.716	NA	NA	0.54	0.685	1.168	0.765	0.981	0.538	0.834	1.108	NA	NA	0.997	1.167	NA	NA	NA	2.039
0.732	NA	NA	1.069	0.531	2.935	0.685	0.133	0.463	1.159	1.48	NA	NA	0.862	0.933	NA	NA	NA	2.372
0.752	NA	NA	0	0.444	1.705	0.758	0.324	0.551	1.261	1.937	NA	NA	0.716	1.154	NA	NA	NA	1.98
0.872	NA	NA	0	0.346	0.555	0.171	0.459	0.757	1.325	1.368	NA	NA	0.849	1.417	NA	NA	NA	1.245
0.705	NA	NA	0	0.581	0.85	0.14	0.567	0.359	1.134	0.512	NA	NA	1.013	1.388	NA	NA	NA	0.858
1.109	NA	NA	0.444	0.797	1.472	0.214	0.911	0.401	0.923	0.869	NA	NA	0.898	1.24	NA	NA	NA	1.128
1.174	NA	NA	0.945	0.851	1.132	0.432	1.383	0.515	0.845	1.441	NA	NA	0.996	0.672	NA	NA	NA	0.634
1.101	NA	NA	1.06	0.762	0.915	0.542	0.324	0.855	1.28	1.033	NA	NA	1.068	0.914	NA	NA	NA	0.469
0.908	NA	NA	0.807	0.632	0.864	0.585	0.48	1.284	1.63	0.594	NA	NA	1.103	1.144	NA	NA	NA	0.497
1.53	NA	NA	0.547	0.938	1.153	0.707	0.64	0.485	0.836	0.928	NA	NA	1.08	1.431	NA	NA	NA	0.731
1.198	NA	NA	0.496	0.734	2.009	1.093	0.831	0.499	0.904	1.313	NA	NA	0.941	1.498	NA	NA	NA	1.407
1.287	NA	NA	0.83	0.641	2.128	1.234	1.213	0.49	0.945	1.231	NA	NA	0.843	0.659	NA	NA	NA	1.086
0.989	NA	NA	0.827	0.799	2.02	0.009	0.314	0.394	1.59	1.531	NA	NA	0.735	0.72	NA	NA	NA	0.654
1.002	NA	NA	0.868	0.69	1.601	0	0.566	0.645	1.907	1.103	NA	NA	0.866	0.999	NA	NA	NA	1.902
0.673	NA	NA	0.905	0.532	1.154	0	0.733	1.433	1.727	2.017	NA	NA	1.095	0.982	NA	NA	NA	1.967
0.451	NA	NA	0.846	0.453	0.968	0	0.772	0.698	0.943	1.559	NA	NA	1.329	1.404	NA	NA	NA	1.992
0.528	NA	NA	0.81	0.354	1.095	0	0.838	0.536	0.62	1.169	NA	NA	1.047	0.791	NA	NA	NA	1.504
0.895	NA	NA	0.737	0.695	0.936	0	0.405	0.643	0.222	1.631	NA	NA	1.151	0.913	NA	NA	NA	1.731
1.073	NA	NA	0	0.68	0.866	0.026	0.18	0.758	0.73	1.378	NA	NA	1.285	1.078	NA	NA	NA	1.771
0.982	NA	NA	0	1.057	0.807	0.452	0.586	0.786	1.355	0.71	NA	NA	1.256	1.19	NA	NA	NA	1.969
0.983	NA	NA	0	1.209	2.13	0.693	0.938	0.829	1.529	0.878	NA	NA	1.145	1.2	NA	NA	NA	2.335
0.917	NA	NA	0	0.816	1.235	0.95	0.902	0.799	1.702	1.497	NA	NA	0.989	0.833	NA	NA	NA	2.103
0.947	NA	NA	0.597	0.952	0.852	1	0.494	0.719	1.191	1.051	NA	NA	0.872	1.13	NA	NA	NA	1.62
0.971	NA	NA	0.543	0.7	0.946	0.29	0.393	0.78	0.265	0.545	NA	NA	0.848	1.284	NA	NA	NA	0.734
0.809	NA	NA	0.943	0.67	0.838	0.29	0.742	1.781	0.513	0.67	NA	NA	1.112	1.048	NA	NA	NA	0.725
0.804	NA	NA	0.775	0.717	0.931	0.159	1.024	2.41	1.304	1.249	NA	NA	1.182	1.282	NA	NA	NA	0.541
0.867	NA	NA	0.661	0.606	0.889	0	1.205	0.453	1.557	1.24	NA	NA	1.476	1.397	NA	NA	NA	0.46
0.964	NA	NA	0.595	0.334	0.421	0	1.404	0.807	1.743	1.685	NA	NA	1.246	1.14	NA	NA	NA	0.463
0.932	NA	NA	0.876	0.773	0.485	0	0.999	1.339	1.702	2.654	NA	NA	1.285	1.06	NA	NA	NA	0.874
1.204	NA	NA	1.04	1.235	1.247	0.093	0.857	1.032	0.89	1.158	NA	NA	1.285	1.091	NA	NA	NA	1.096
1.55	NA	NA	1.01	1.403	1.276	0.226	0.8	0.542	1.315	1.789	NA	NA	1.154	1.083	NA	NA	NA	1.185
1.196	NA	NA	1.005	1.215	0.862	0.152	0.986	0.513	1.599	0.414	NA	NA	1.183	1.02	NA	NA	NA	0.913
1.282	NA	NA	0.927	1.093	0.546	0	1.048	1.053	1.759	0.661	NA	NA	1.039	1.548	NA	NA	NA	1.832
1.03	NA	NA	0.748	0.626	0.531	0	1.298	2.354	1.505	0.919	NA	NA	1.061	0.744	NA	NA	NA	2.036
0.736	NA	NA	0	0.827	0.896	0.274	0.65	1.99	1.905	1.116	NA	NA	0.96	0.967	NA	NA	NA	1.969
0.49	NA	NA	0	0.984	0.868	0.576	1.014	1.966	1.485	0.73	NA	NA	0.859	1.125	NA	NA	NA	1.807
0.559	NA	NA	0	0.921	0.743	0.89	0.953	1.2	1.073	0.891	NA	NA	0.617	1.212	NA	NA	NA	2.319
0.689	NA	NA	0	1.264	1.82	1.139	0.897	1.246	1.064	0.773	NA	NA	0.762	1.168	NA	NA	NA	2.167
0.882	NA	NA	0.012	1.398	1.255	0.127	0.849	1.161	1.283	0.982	NA	NA	1.163	1.136	NA	NA	NA	2.015
1.091	NA	NA	0.555	1.166	0.462	0.157	0.812	0.741	1.483	0.968	NA	NA	1.372	1.324	NA	NA	NA	1.7
1.114	NA	NA	0.323	0.676	0.464	0.152	1.198	0.642	1.66	1.386	NA	NA	1.446	1.476	NA	NA	NA	1.216
0.802	NA	NA	0.793	0.941	0.867	0	1.23	0.618	1.872	2.433	NA	NA	0.954	1.616	NA	NA	NA	0.603
0.78	NA	NA	0.711	1.186	0.84	0	1.012	1.067	0.224	3.416	NA	NA	1.085	1.615	NA	NA	NA	0.552
0.924	NA	NA	0.631	1.188	0.729	0	0.963	1.035	0.658	3.469	NA	NA	1.173	1.092	NA	NA	NA	0.717
0.925	NA	NA	0.745	1.217	2.114	0	0.945	0.984	0.995	3.606	NA	NA	1.347	1.275	NA	NA	NA	0.625
0.819	NA	NA	0.907	1.179	1.718	0	1.146	0.655	1.058	2.451	NA	NA	1.149	1.159	NA	NA	NA	0.772
0.796	NA	NA	0.383	1.431	1.233	0	1.65	0.692	1.01	2.311	NA	NA	0.956	1.007	NA	NA	NA	0.701
0.83	NA	NA	0.574	1.375	0.706	0	1.787	0.585	1.303	1.372	NA	NA	0.756	1.178	NA	NA	NA	0.897
0.882	NA	NA	0.691	0.99	0.65	0.198	1.39	0.63	1.551	1.386	NA	NA	0.759	1.206	NA	NA	NA	0.812
0.905	NA	NA	0.729	0.653	0.736	0.453	1.779	0.735	0.477	1.147	NA	NA	0.886	1.471	NA	NA	NA	1.88
1.192	NA	NA	0.708	0.502	0.601	0.423	1.605	0.759	1.07	0.904	NA	NA	0.693	1.821	NA	NA	NA	1.617
1.361	NA	NA	0	0.993	0.754	0.328	1.092	0.664	1.043	0.968	NA	NA	0.469	1.895	NA	NA	NA	1.43
1.286	NA	NA	0	0.808	1.14	0.112	1.855	0.723	0.958	1.474	NA	NA	0.864	1.935	NA	NA	NA	1.563
0.929	NA	NA	0	0.839	1.812	0	1.97	0.542	1.103	1.637	NA	NA	1.146	1.246	NA	NA	NA	1.807
0.532	NA	NA	0	0.817	2.14	0	2.215	0.57	1.213	0.572	NA	NA	1.618	1.28	NA	NA	NA	1.785
0.441	NA	NA	0	1.111	2.451	0	1.874	0.706	1.383	1.141	NA	NA	1.675	1.388	NA	NA	NA	1.796
0.991	NA	NA	0.48	1.45	1.762	0	1.489	0.962	1.001	0.939	NA	NA	0.854	1.201	NA	NA	NA	1.783
0.844	NA	NA	0.441	1.05	2.011	0	1.629	1.084	1.072	1.012	NA	NA	0.836	1.153	NA	NA	NA	1.052
0.731	NA	NA	0.735	1.084	1.599	0.141	1.312	2.031	1.245	0.752	NA	NA	0.968	1.126	NA	NA	NA	0.611
0.889	NA	NA	0.487	1.243	1.456	0	1.302	1.569	1.253	0.811	NA	NA	1.2	1.149	NA	NA	NA	0.578
1.039	NA	NA	0.418	1.111	1.307	0	0.895	1.441	0.59	1.809	NA	NA	0.998	1.459	NA	NA	NA	0.534
0.852	NA	NA	0.417	0.902	0.725	0	1.519	0.94	1.028	2.95	NA	NA	0.748	1.711	NA	NA	NA	0.467
0.612	NA	NA	1.028	0.746	0.635	0.06	1.692	0.571	1.132	3.424	NA	NA	0.731	1.641	NA	NA	NA	0.611
0.888	NA	NA	0.361	1.004	0.639	0.241	1.404	0.486	1.141	2.72	NA	NA	0.771	0.807	NA	NA	NA	0.68
1.039	NA	NA	0.49	1.021	0.695	0.279	1.456	0.667	1.113	3.31	NA	NA	0.74	1.269	NA	NA	NA	0.807
1.014	NA	NA	0.504	1.163	0.896	0.346	1.738	1.108	0.639	2.218	NA	NA	0.76	1.41	NA	NA	NA	0.585
0.92	NA	NA	0.475	1.12	0.986	0.439	1.246	0.913	0.839	2.059	NA	NA	0.873	1.286	NA	NA	NA	1.254
0.788	NA	NA	0	1.355	1.09	0.472	1.144	0.577	1.019	1.864	NA	NA	0.868	1.138	NA	NA	NA	0.668
0.879	NA	NA	0	1.466	1.137	0.459	0.929	0.824	1.124	1.812	NA	NA	1.227	1.23	NA	NA	NA	0.493
0.821	NA	NA	0	1.613	0.64	0.646	1.552	0.977	1.114	1.707	NA	NA	1.539	1.282	NA	NA	NA	0.423
0.985	NA	NA	0	1.498	0.254	0.241	1.747	1.578	0.727	1.449	NA	NA	1.714	1.461	NA	NA	NA	0.679
1.334	NA	NA	0	1.048	2.348	0.333	1.888	1.983	0.819	1.293	NA	NA	0.837	1.162	NA	NA	NA	0.488
1.306	NA	NA	0.528	0.81	1.656	0.244	1.073	1.821	0.794	1.272	NA	NA	0.647	1.267	NA	NA	NA	0.527
1.441	NA	NA	0.676	1.049	1.423	0.272	1.102	1.685	0.737	0.655	NA	NA	0.551	1.471	NA	NA	NA	0.723
1.262	NA	NA	0.412	0.815	1.361	0.344	1.052	0.747	0.784	0.64	NA	NA	0.534	1.322	NA	NA	NA	0.848
0.923	NA	NA	0.397	0.458	1.332	0.453	1.537	0.899	0.905	1.703	NA	NA	0.818	1.356	NA	NA	NA	1.085
0.55	NA	NA	0.434	0.624	1.188	0	1.203	0.687	0.567	1.268	NA	NA	0.761	1.266	NA	NA	NA	1.133
0.584	NA	NA	0.479	0.764	0.656	0.264	1.742	1.106	0.842	1.605	NA	NA	0.953	1.262	NA	NA	NA	1.002
1.062	NA	NA	0.782	1.041	0.623	0.296	1.217	1.566	1.025	0.685	NA	NA	1.054	1.219	NA	NA	NA	0.766
1.101	NA	NA	0.679	1.21	0.8	0.221	1.12	0.341	0.944	0.689	NA	NA	0.674	1.418	NA	NA	NA	0.639
0.752	NA	NA	0.901	0.006	0.491	0.264	1.42	0.326	1.007	0.529	NA	NA	0.775	1.097	NA	NA	NA	0.533
0.768	NA	NA	0.618	1.003	1.231	0.265	1.268	0.375	0.819	1.456	NA	NA	0.852	0.936	NA	NA	NA	0.392
1.052	NA	NA	0.581	1.124	1.108	0.26	0.746	0.392	0.643	2.313	NA	NA	0.886	1.328	NA	NA	NA	0.456
1.019	NA	NA	0	0.886	0.548	0.281	0.991	1.935	0.825	2.294	NA	NA	1.213	1.081	NA	NA	NA	0.678
0.685	NA	NA	0	0.742	0.291	0.653	0.86	2.085	1.446	2.088	NA	NA	1.166	0.904	NA	NA	NA	0.891
0.762	NA	NA	0	0.64	0.283	0.857	0.898	1.954	1.513	2.195	NA	NA	1.347	1.12	NA	NA	NA	1.02
0.918	NA	NA	0.28	0.731	0.472	0.866	1.221	1.684	1.17	2.185	NA	NA	0.771	1.47	NA	NA	NA	0.958
1.031	NA	NA	0.704	0.262	0.396	0.777	1.728	1.467	0.807	1.675	NA	NA	0.745	1.619	NA	NA	NA	0.927
0.81	NA	NA	0.632	0.32	0.5	0.373	2.255	0.715	0.554	1.362	NA	NA	0.648	1.085	NA	NA	NA	0.842
0.705	NA	NA	0.522	0.531	2.064	0.367	0.328	0.902	0.611	1.577	NA	NA	0.597	1.031	NA	NA	NA	1.006
0.83	NA	NA	0.417	1.135	1.576	0.362	0.446	1.83	0.986	1.496	NA	NA	0.834	1.085	NA	NA	NA	0.776
1.011	NA	NA	0.493	1.288	1.386	0.372	0.424	0	1.207	1.527	NA	NA	0.852	1.103	NA	NA	NA	0.681
1.009	NA	NA	0.501	1.678	1.263	0.896	0.624	0.162	0.891	1.026	NA	NA	0.957	1.198	NA	NA	NA	0.53
1.038	NA	NA	0.617	1.597	0.743	0.672	1.343	0.277	0.882	1.3	NA	NA	0.94	1.461	NA	NA	NA	0.636
1.464	NA	NA	0.715	1.088	1.127	1.837	1.981	0.378	0.721	1.295	NA	NA	0.689	1.765	NA	NA	NA	0.683
1.256	NA	NA	0.821	1.214	0.661	0.298	2.484	0.467	0.739	1.398	NA	NA	0.827	1.728	NA	NA	NA	0.6
1.044	NA	NA	0.581	0.976	0.41	0.507	0.141	0.843	0.788	0.789	NA	NA	0.918	1.323	NA	NA	NA	0.828
0.765	NA	NA	0.58	0.527	0.921	0.754	0.381	0.906	0.993	0.531	NA	NA	0.982	1.248	NA	NA	NA	0.978
0.564	NA	NA	0	0.663	0.867	0.89	0.603	1.082	0.574	0.724	NA	NA	1.039	1.302	NA	NA	NA	1.097
0.647	NA	NA	0	0.536	0.592	0.848	0.969	0.922	0.936	1.226	NA	NA	1.023	0.937	NA	NA	NA	0.724
0.988	NA	NA	0	0.514	0.51	0.631	1.438	1.149	1.066	1.726	NA	NA	1.28	1.553	NA	NA	NA	0.579
1.089	NA	NA	0.183	0.811	0.62	0.255	1.984	1.383	1.005	1.573	NA	NA	1.354	1.187	NA	NA	NA	0.581
1.032	NA	NA	0.778	0.835	0.586	0.136	2.012	1.432	0.938	1.035	NA	NA	1.388	0.825	NA	NA	NA	0.553
1.092	NA	NA	0.474	1.241	0.502	0.075	0.47	1.523	0.699	0.974	NA	NA	1.093	0.827	NA	NA	NA	0.66
1.092	NA	NA	0.665	1.671	0.637	0.295	1.055	0.689	0.962	1.348	NA	NA	1.076	1.476	NA	NA	NA	0.646
0.983	NA	NA	0.709	0.553	0.53	0.579	1.258	0.607	1.066	1.546	NA	NA	0.981	1.252	NA	NA	NA	0.696
0.748	NA	NA	0.593	0.314	0.71	1.248	1.394	0.612	0.524	1.675	NA	NA	1.057	1.148	NA	NA	NA	0.729
0.774	NA	NA	0.531	0.48	1.336	0.431	1.497	0.656	0.597	0.931	NA	NA	0.964	0.992	NA	NA	NA	0.808
0.796	NA	NA	0.462	1.107	1.374	0.5	1.105	0.74	1.166	1.209	NA	NA	0.762	1.082	NA	NA	NA	1.189
0.845	NA	NA	0.523	1.03	1.266	0.343	0.441	0.41	1.5	1.804	NA	NA	0.875	0.795	NA	NA	NA	1.649
0.824	NA	NA	0.625	1.068	1.067	0.144	0.909	0.684	1.645	1.411	NA	NA	1.144	0.707	NA	NA	NA	0.999
0.803	NA	NA	0.528	0.264	0.925	0.498	1.259	0.724	0.972	1.118	NA	NA	1.073	1.197	NA	NA	NA	0.913
0.794	NA	NA	0.341	0	1.046	0.971	1.127	0.686	0.941	1.174	NA	NA	0.964	0.892	NA	NA	NA	0.41
0.872	NA	NA	0.373	0.298	0.551	1.435	1.104	0.725	1.29	1.579	NA	NA	1.017	0.815	NA	NA	NA	0.519
1.001	NA	NA	0	0.581	0.292	0.498	1.421	0.754	1.446	1.58	NA	NA	1.005	1.066	NA	NA	NA	0.615
1.008	NA	NA	0	0.782	1.537	0.656	0.334	0.948	1.599	0.458	NA	NA	1.199	0.999	NA	NA	NA	0.794
1.042	NA	NA	0.05	0.912	1.072	0.729	0.745	0.661	1.663	0.608	NA	NA	1.378	0.639	NA	NA	NA	0.823
1.402	NA	NA	0.317	1.066	0.649	0.803	1.185	0.673	0.737	0.78	NA	NA	0.837	1.147	NA	NA	NA	0.817
1.355	NA	NA	0.253	1.144	0.591	0.97	1.02	1.54	1.201	0.895	NA	NA	0.914	1.423	NA	NA	NA	1.129
0.985	NA	NA	0.321	0	0.568	0	1.232	1.409	1.414	1.096	NA	NA	0.936	1.613	NA	NA	NA	1.367
0.681	NA	NA	0.546	0	0.518	0	1.719	1.762	1.329	0.644	NA	NA	1.01	0.97	NA	NA	NA	1.468
0.613	NA	NA	0.681	0.052	0.645	0.265	0.214	0.856	1.372	0.603	NA	NA	1.023	0.936	NA	NA	NA	1.529
0.612	NA	NA	0.655	0.336	0.699	0.314	0.396	0.716	1.585	1.37	NA	NA	0.986	0.971	NA	NA	NA	1.28
0.743	NA	NA	0.559	0.539	0.828	0	0.728	0.681	1.344	2.056	NA	NA	0.954	0.561	NA	NA	NA	0.993
0.952	NA	NA	0.552	0.692	0.684	0	1.192	0.667	0.92	1.838	NA	NA	1.001	0.645	NA	NA	NA	0.929
1.229	NA	NA	0.639	0.867	0.595	0.442	1.171	0.68	0.999	0.988	NA	NA	0.993	0.831	NA	NA	NA	1.065
0.978	NA	NA	0.732	0.941	0.643	0.782	1.277	0.493	1.205	1.246	NA	NA	1.147	0.942	NA	NA	NA	0.852
0.839	NA	NA	0.459	1.003	0.678	0.543	1.67	0.777	1.36	1.862	NA	NA	1.566	1.356	NA	NA	NA	0.989
0.949	NA	NA	0.426	1.326	0.986	0.813	0.884	0.711	1.212	1.506	NA	NA	0.996	1.742	NA	NA	NA	1.613
1.096	NA	NA	0	0	1.135	0.94	0.57	0.824	1.249	1.286	NA	NA	0.828	0.876	NA	NA	NA	1.231
1.245	NA	NA	0.258	0.143	0.772	0.982	0.766	0.804	1.258	1.483	NA	NA	1.086	0.818	NA	NA	NA	1.618
1.105	NA	NA	0.753	0.52	0.54	0.604	1.085	0.454	1.351	2.1	NA	NA	1.187	0.673	NA	NA	NA	1.761
0.974	NA	NA	0.291	0.676	1.801	0.157	1.13	0.564	1.269	2.068	NA	NA	1.186	0.649	NA	NA	NA	1.917
0.916	NA	NA	0.228	0.716	1.165	0	1.37	1.151	1.142	0.511	NA	NA	0.915	0.755	NA	NA	NA	0.333
0.94	NA	NA	0.273	0.676	0.743	0	1.761	1.373	1.179	0.472	NA	NA	0.904	1.304	NA	NA	NA	0.449
0.947	NA	NA	0.271	0.845	0.66	0.306	1.195	1.761	1.124	0.498	NA	NA	0.745	0.673	NA	NA	NA	0.449
1.031	NA	NA	0.544	1.113	0.437	0.383	0.89	1.571	1.176	0.843	NA	NA	0.658	0.494	NA	NA	NA	0.933
0.885	NA	NA	0.743	0.171	0.488	0.447	0.703	0.709	1.333	0.884	NA	NA	1.198	0.817	NA	NA	NA	0.945
1.04	NA	NA	0.71	0.549	0.488	0.625	1.091	0.51	1.407	1.03	NA	NA	1.791	1.367	NA	NA	NA	0.832
0.973	NA	NA	0.69	1.034	0.54	0.958	1.23	0.481	1.224	1.518	NA	NA	0.902	1.479	NA	NA	NA	0.624
0.83	NA	NA	0.736	1.087	0.673	1.091	1.396	0.589	1.289	2	NA	NA	1.122	1.606	NA	NA	NA	0.744
0.908	NA	NA	0.708	0.665	0.676	1.226	1.735	0.922	1.424	1.621	NA	NA	1.281	0.834	NA	NA	NA	1.261
0.809	NA	NA	0.535	0.507	0.53	1.144	0.983	1.019	1.387	1.667	NA	NA	1.335	0.804	NA	NA	NA	2.041
0.859	NA	NA	0.707	0.807	0.49	0.864	0.842	1.109	1.158	1.859	NA	NA	1.555	0.962	NA	NA	NA	1.549
1.115	NA	NA	0.906	0.697	0.507	0.547	0.831	1.443	1.234	1.635	NA	NA	1.632	1.185	NA	NA	NA	0.969
0.95	NA	NA	0.076	0.407	0.795	0	1.601	1.105	1.311	1.669	NA	NA	1.059	1.16	NA	NA	NA	0.776
0.891	NA	NA	0.419	0.635	0.844	0.155	1.631	0.692	1.481	1.703	NA	NA	0.859	0.949	NA	NA	NA	0.839
0.981	NA	NA	1.73	1.185	0.632	0.42	1.575	0.884	1.543	2.134	NA	NA	0.813	0.795	NA	NA	NA	1.137
1.023	NA	NA	0.224	0.695	1.639	0.491	1.517	0.35	0.941	0.709	NA	NA	0.874	0.786	NA	NA	NA	1.584
1.01	NA	NA	0.365	0.916	1.56	0.625	1.045	0.409	1.018	1.063	NA	NA	1.207	1.071	NA	NA	NA	1.678
1	NA	NA	0.502	1.244	1.241	0.741	1.161	0.576	1.014	1.33	NA	NA	1.443	1.591	NA	NA	NA	1.395
1.178	NA	NA	0.406	1.21	0.739	0.929	1.306	1.049	1.022	1.413	NA	NA	1.383	1.7	NA	NA	NA	0.977
1.086	NA	NA	0.495	1.423	0.467	0.998	1.917	1.797	1.013	0.535	NA	NA	1.27	1.023	NA	NA	NA	0.985
1.02	NA	NA	0.659	1.452	0.68	0.659	2.035	1.488	0.785	0.6	NA	NA	1.113	1.396	NA	NA	NA	1.092
1.046	NA	NA	0.692	1.463	0.597	0.158	1.902	0.537	0.91	0.756	NA	NA	1.226	1.372	NA	NA	NA	1.042
0.964	NA	NA	0.596	1.515	0.784	0	1.813	0.547	0.805	0.716	NA	NA	1.782	1.112	NA	NA	NA	1.192
1.214	NA	NA	0.591	1.45	0.704	0.362	1.195	0.493	0.705	0.478	NA	NA	1.914	1.04	NA	NA	NA	1.33
1.221	NA	NA	0.375	1.247	0.695	0.579	0.764	0.618	0.859	0.426	NA	NA	0.878	1.169	NA	NA	NA	1.276
0.941	NA	NA	0.363	1.394	1.311	0.587	1.613	1.15	1.155	0.512	NA	NA	0.769	1.253	NA	NA	NA	1.468
0.741	NA	NA	0.558	1.394	0.919	0.701	1.993	1.192	1.074	0.513	NA	NA	0.89	1.181	NA	NA	NA	1.614
0.772	NA	NA	0.944	1.328	0.855	0.696	2.08	0.282	0.912	0.551	NA	NA	1.12	1.004	NA	NA	NA	1.14
0.787	NA	NA	0.268	0.948	1.163	0.708	2.17	0.363	0.797	0.705	NA	NA	1.209	1.346	NA	NA	NA	0.884
0.823	NA	NA	1.041	0.82	0.734	0	1.681	0.921	0.793	0.76	NA	NA	1.447	1.306	NA	NA	NA	0.851
1.058	NA	NA	0.393	1.14	1.743	0.064	1.436	0.518	1.311	0.767	NA	NA	1.044	1.167	NA	NA	NA	1.098
1.18	NA	NA	0.988	0.914	1.6	0.543	1.189	0.425	1.537	0.967	NA	NA	1.449	1.247	NA	NA	NA	1.01
1.18	NA	NA	1.011	0.564	1.027	0.662	1.075	0.725	1.325	0.961	NA	NA	1.225	1.399	NA	NA	NA	1.171
1.048	NA	NA	0.858	0.627	0.736	0.657	1.817	1.91	1.243	1.18	NA	NA	1.202	1.506	NA	NA	NA	1.288
0.952	NA	NA	0.641	0.623	0.918	0.745	2.113	0.697	1.562	0.862	NA	NA	1.429	1.58	NA	NA	NA	0.965
1.013	NA	NA	0.452	0.813	0.999	0.668	1.925	1.032	1.485	0.893	NA	NA	2.024	1.512	NA	NA	NA	1.46
1.258	NA	NA	0.48	1	0.685	0.699	1.851	0.913	1.279	0.164	NA	NA	2.167	1.9	NA	NA	NA	1.502
1.549	NA	NA	0.496	0.664	0.968	0.509	1.914	0.667	1.308	0.366	NA	NA	0.657	1.917	NA	NA	NA	2.059
1.051	NA	NA	0.429	0.918	1.258	0.73	1.136	0.663	1.462	0.51	NA	NA	0.5	1.813	NA	NA	NA	1.048
0.815	NA	NA	0.312	0.797	1.147	0.956	0.748	1.266	1.533	0.602	NA	NA	0.784	1.375	NA	NA	NA	0.823
0.903	NA	NA	0.278	1.131	0.766	1.078	NA	1.134	1.247	0.604	NA	NA	1.105	1.46	NA	NA	NA	0.773
0.974	NA	NA	0.488	1.185	0.66	1.163	NA	1.243	1.037	0.642	NA	NA	1.315	1.675	NA	NA	NA	0.944
1.06	NA	NA	1.329	0.965	0.911	0.44	NA	1.001	1.252	0.677	NA	NA	1.728	1.75	NA	NA	NA	1.021
1.104	NA	NA	0.326	0.419	0.788	0.832	NA	0.665	1.346	0.949	NA	NA	1.423	1.59	NA	NA	NA	1.219
1.107	NA	NA	0.573	0.333	0.781	1.08	NA	0.716	0.89	1.064	NA	NA	1.457	1.217	NA	NA	NA	1.415
1.074	NA	NA	0.914	0.446	1.2	0.997	NA	1.244	1.165	1.353	NA	NA	1.626	0.887	NA	NA	NA	1.219
0.996	NA	NA	1.074	0.771	1.482	0.979	NA	1.802	1.078	1.533	NA	NA	2.049	0.935	NA	NA	NA	1.081
0.861	NA	NA	1.099	1.203	0.88	0.644	NA	1.395	1.18	1.416	NA	NA	2.316	1.6	NA	NA	NA	1.354
0.853	NA	NA	1.091	0.84	0.771	0.902	NA	1.042	1.143	1.261	NA	NA	2.429	1.67	NA	NA	NA	1.474
0.852	NA	NA	1.002	0.716	0.607	0.789	NA	0.877	1.246	1.16	NA	NA	0.513	0.904	NA	NA	NA	1.24
0.811	NA	NA	0.463	0.553	0.598	0.973	NA	0.676	0.866	1.186	NA	NA	0.5	1.125	NA	NA	NA	0.965
1.474	NA	NA	0.533	0.531	0.58	0.625	NA	1.008	0.958	0.958	NA	NA	0.666	0.989	NA	NA	NA	0.664
1.081	NA	NA	0.497	0.49	1.008	0.785	NA	1.359	1.068	0.709	NA	NA	1.042	1.286	NA	NA	NA	0.843
1.041	NA	NA	0.455	0.508	0.871	0.841	NA	0.942	0.94	0.286	NA	NA	1.268	1.311	NA	NA	NA	1.056
1.335	NA	NA	0.502	0.561	0.871	0.516	NA	0.777	0.763	0.237	NA	NA	1.407	0.673	NA	NA	NA	1.236
1.273	NA	NA	0.856	0.2	1.144	0.549	NA	0.568	1.091	0.423	NA	NA	1.556	1.005	NA	NA	NA	1.223
1.208	NA	NA	1.736	0.851	1.459	0.585	NA	0.741	1.167	0.57	NA	NA	1.761	1.174	NA	NA	NA	1.209
1.123	NA	NA	0.534	1.222	1.326	0.344	NA	0.9	1.224	0.643	NA	NA	2.179	1.223	NA	NA	NA	1.248
1	NA	NA	0.976	1.159	0.993	0.645	NA	0.834	1.123	0.741	NA	NA	2.526	0.621	NA	NA	NA	1.087
0.934	NA	NA	0.803	0.991	1.05	0.551	NA	0.336	1.015	0.834	NA	NA	2.663	0.903	NA	NA	NA	0.832
0.842	NA	NA	0.685	0.468	0.965	0.536	NA	0.304	0.76	0.84	NA	NA	2.374	1.07	NA	NA	NA	1.321
0.839	NA	NA	0.746	0.808	0.741	0	NA	0.484	0.81	0.843	NA	NA	1.744	1.267	NA	NA	NA	0.861
0.888	NA	NA	0.929	0.619	0.689	0.232	NA	0.626	1.001	1.034	NA	NA	1.926	1.185	NA	NA	NA	0.934
0.724	NA	NA	1.359	0.65	0.942	0.615	NA	0.803	1.212	1.395	NA	NA	2.336	0.693	NA	NA	NA	1.04
0.696	NA	NA	1.036	0.897	1.115	0.822	NA	0.467	1.145	1.641	NA	NA	2.355	0.828	NA	NA	NA	0.945
1.123	NA	NA	1.203	1.188	1.218	0.619	NA	0.407	0.843	1.724	NA	NA	2.062	1.387	NA	NA	NA	0.989
1.167	NA	NA	0.498	1.513	1.518	0.385	NA	0.867	0.957	1.534	NA	NA	2.018	1.389	NA	NA	NA	0.546
1.013	NA	NA	0.825	0.998	1.595	0.418	NA	0.966	0.982	0.956	NA	NA	1.677	1.006	NA	NA	NA	1.005
1.082	NA	NA	0.673	1.072	1.342	0.619	NA	1.049	0.817	0.701	NA	NA	1.794	1.048	NA	NA	NA	0.99
1.187	NA	NA	0.819	1.052	1.067	0.379	NA	0.85	0.805	0.763	NA	NA	1.828	1.271	NA	NA	NA	0.997
1.177	NA	NA	0.948	0.73	0.772	0.665	NA	0.775	0.884	0.874	NA	NA	1.793	1.641	NA	NA	NA	0.637
0.94	NA	NA	0.866	0.376	0.615	0.754	NA	0.94	0.719	0.292	NA	NA	1.949	0.593	NA	NA	NA	1.181
0.887	NA	NA	1.415	0.654	0.959	0.558	NA	1.013	0.631	0.417	NA	NA	1.874	0.827	NA	NA	NA	1.107
0.956	NA	NA	0.683	0.757	1.209	0.385	NA	0.531	0.585	0.344	NA	NA	1.619	1.16	NA	NA	NA	0.526
0.978	NA	NA	1.449	0.447	1.295	0.322	NA	1.578	0.55	0.343	NA	NA	1.401	1.621	NA	NA	NA	0.601
0.934	NA	NA	1.857	0.388	1.632	0	NA	1.904	0.669	0.478	NA	NA	1.543	1.295	NA	NA	NA	0.564
0.919	NA	NA	1.647	0.506	1.56	0	NA	1.606	0.831	0.623	NA	NA	0.882	1.074	NA	NA	NA	0.817
0.991	NA	NA	1.246	0.998	1.297	0	NA	1.25	0.86	0.689	NA	NA	1.142	1.384	NA	NA	NA	1.021
0.836	NA	NA	0.837	1.299	1.088	0.232	NA	0.964	0.927	0.826	NA	NA	1.299	1.647	NA	NA	NA	1.118
0.82	NA	NA	0.822	1.135	0.8	0.484	NA	0.871	0.589	0.943	NA	NA	1.56	NA	NA	NA	NA	1.067
1.203	NA	NA	0.813	0.681	0.604	0.531	NA	0.896	0.599	0.898	NA	NA	1.668	NA	NA	NA	NA	0.91
1.253	NA	NA	0.986	0.464	0.995	0.434	NA	0.614	0.63	0.701	NA	NA	1.616	NA	NA	NA	NA	0.601
1.019	NA	NA	1.768	0.42	1.189	0.519	NA	1.72	0.453	0.684	NA	NA	1.591	NA	NA	NA	NA	0.592
0.891	NA	NA	1.202	0.723	1.327	0.839	NA	1.495	0.544	1.009	NA	NA	1.712	NA	NA	NA	NA	0.805
0.874	NA	NA	1.795	0.483	1.256	0.274	NA	1.289	0.539	1.528	NA	NA	1.572	NA	NA	NA	NA	0.863
0.924	NA	NA	0.987	0.411	1.243	0.593	NA	0.688	0.739	1.698	NA	NA	1.482	NA	NA	NA	NA	1.006
0.834	NA	NA	0.761	0.631	0.933	0.495	NA	0.659	1.077	1.608	NA	NA	0.858	NA	NA	NA	NA	1.01
0.758	NA	NA	0.881	0.937	0.692	0.309	NA	0.778	0.53	1.342	NA	NA	0.919	NA	NA	NA	NA	0.935
0.757	NA	NA	0.623	0.744	0.511	0.32	NA	0.808	0.696	1.044	NA	NA	0.95	NA	NA	NA	NA	1.111
0.924	NA	NA	0.58	0.375	0.869	0.341	NA	0.447	NA	0.951	NA	NA	1.06	NA	NA	NA	NA	1.032
0.976	NA	NA	0.829	0.376	1.135	0.013	NA	0.903	NA	1.037	NA	NA	1.048	NA	NA	NA	NA	0.634
0.93	NA	NA	1.551	0.904	1.162	0	NA	0.946	NA	0.592	NA	NA	1.263	NA	NA	NA	NA	0.754
0.734	NA	NA	1.645	0.516	1.469	0	NA	0.608	NA	0.428	NA	NA	1.487	NA	NA	NA	NA	0.974
0.691	NA	NA	1.075	0.364	0.949	0.041	NA	1.088	NA	0.453	NA	NA	1.646	NA	NA	NA	NA	1.138
0.839	NA	NA	1.152	0.491	0.732	0.221	NA	1.478	NA	0.359	NA	NA	1.702	NA	NA	NA	NA	0.72
1.081	NA	NA	0.775	0.67	0.569	0.41	NA	1.066	NA	0.251	NA	NA	1.68	NA	NA	NA	NA	0.76
1.44	NA	NA	0.727	0.773	0.77	0.74	NA	0.593	NA	0.239	NA	NA	1.765	NA	NA	NA	NA	0.685
1.195	NA	NA	1.32	1.018	0.948	1.042	NA	0.511	NA	0.306	NA	NA	1.584	NA	NA	NA	NA	1.345
0.945	NA	NA	0.131	1.687	0.895	0.482	NA	0.867	NA	0.455	NA	NA	0.16	NA	NA	NA	NA	0.844
0.766	NA	NA	0.042	1.749	0.86	0.417	NA	0.403	NA	0.589	NA	NA	0.289	NA	NA	NA	NA	1.311
0.781	NA	NA	0.231	1.16	0.897	0.356	NA	0.448	NA	0.689	NA	NA	0.611	NA	NA	NA	NA	1.509
0.755	NA	NA	0.409	2.181	0.548	0.307	NA	0.601	NA	0.831	NA	NA	0.888	NA	NA	NA	NA	1.311
0.826	NA	NA	0.399	2.202	0.53	0	NA	0.684	NA	0.908	NA	NA	1.075	NA	NA	NA	NA	1.168
0.806	NA	NA	0.455	0.539	0.515	0	NA	0.72	NA	0.843	NA	NA	1.107	NA	NA	NA	NA	1.419
0.549	NA	NA	0.403	1.098	0.863	0	NA	1.026	NA	0.655	NA	NA	0.964	NA	NA	NA	NA	1.442
0.685	NA	NA	0.403	1.708	0.822	0.129	NA	0.485	NA	0.559	NA	NA	1.144	NA	NA	NA	NA	1.204
0.925	NA	NA	0.216	1.869	0.442	0.429	NA	0.752	NA	0.772	NA	NA	1.632	NA	NA	NA	NA	0.692
1.012	NA	NA	0.076	0.52	0.259	0.222	NA	0.677	NA	1.143	NA	NA	1.773	NA	NA	NA	NA	0.73
0.891	NA	NA	0.035	0.92	0.391	0	NA	0.454	NA	1.382	NA	NA	1.76	NA	NA	NA	NA	0.743
0.83	NA	NA	0.175	1.188	0.548	0.995	NA	0.435	NA	1.167	NA	NA	1.789	NA	NA	NA	NA	0.645
0.867	NA	NA	0.381	1.818	0.598	0.86	NA	0.55	NA	1.2	NA	NA	0.119	NA	NA	NA	NA	0.581
0.961	NA	NA	0.485	0.235	0.7	0.767	NA	0.828	NA	1.423	NA	NA	0.452	NA	NA	NA	NA	0.633
1.038	NA	NA	0.6	0.442	0.944	0.595	NA	0.737	NA	1.311	NA	NA	0.752	NA	NA	NA	NA	1.944
1.416	NA	NA	0.544	0.762	1.173	0.535	NA	0.817	NA	0.669	NA	NA	1.032	NA	NA	NA	NA	1.189
1.315	NA	NA	0.466	1.058	0.756	0.467	NA	0.86	NA	0.873	NA	NA	1.278	NA	NA	NA	NA	0.863
1.034	NA	NA	0.535	1.292	0.545	0.42	NA	0.972	NA	0.948	NA	NA	1.169	NA	NA	NA	NA	0.777
0.731	NA	NA	0.055	0.731	0.35	0.646	NA	0.609	NA	0.503	NA	NA	0.879	NA	NA	NA	NA	0.686
0.684	NA	NA	0.083	0.267	0.52	0.226	NA	0.51	NA	0.529	NA	NA	1.182	NA	NA	NA	NA	0.696
0.676	NA	NA	0.194	0.552	0.621	0.232	NA	0.707	NA	0.624	NA	NA	1.755	NA	NA	NA	NA	0.819
0.865	NA	NA	0.294	0.736	0.854	0.279	NA	1.064	NA	0.386	NA	NA	1.662	NA	NA	NA	NA	1.059
0.901	NA	NA	0.472	0.881	0.439	0.398	NA	1	NA	0.154	NA	NA	1.628	NA	NA	NA	NA	1.078
0.664	NA	NA	0.64	0.308	1.832	0.333	NA	0.763	NA	0.142	NA	NA	1.808	NA	NA	NA	NA	0.933
0.601	NA	NA	0.475	0.401	1.398	0.034	NA	0.527	NA	0.254	NA	NA	0	NA	NA	NA	NA	0.986
0.856	NA	NA	0.425	0.658	1.251	0.148	NA	0.914	NA	0.436	NA	NA	0.418	NA	NA	NA	NA	0.898
0.919	NA	NA	0.46	1.047	1.9	0.32	NA	0.625	NA	0.587	NA	NA	0.909	NA	NA	NA	NA	0.841
0.816	NA	NA	0.674	0.973	1.745	0.327	NA	0.98	NA	0.622	NA	NA	1.521	NA	NA	NA	NA	0.77
0.87	NA	NA	0.373	1.057	1.707	0.422	NA	0.995	NA	0.714	NA	NA	1.666	NA	NA	NA	NA	0.767
1.026	NA	NA	0.486	1.068	1.159	0.773	NA	1.047	NA	0.779	NA	NA	1.235	NA	NA	NA	NA	0.963
0.798	NA	NA	0.535	1.145	0.716	0.532	NA	0.977	NA	0.748	NA	NA	1.11	NA	NA	NA	NA	1.576
0.988	NA	NA	0.61	1.462	0.628	0.411	NA	0.946	NA	0.709	NA	NA	1.402	NA	NA	NA	NA	1.395
1.622	NA	NA	0.57	1.024	0.526	0.479	NA	0.903	NA	0.697	NA	NA	1.851	NA	NA	NA	NA	1.294
0.978	NA	NA	0.489	1.116	0.393	0.803	NA	0.877	NA	0.711	NA	NA	1.779	NA	NA	NA	NA	0.973
0.894	NA	NA	0.529	0.593	1.672	0.381	NA	1.014	NA	0.754	NA	NA	1.459	NA	NA	NA	NA	0.765
1.063	NA	NA	0.894	0.608	1.612	0	NA	0.76	NA	1.06	NA	NA	1.17	NA	NA	NA	NA	0.529
0.939	NA	NA	0.431	0.721	1.407	0.293	NA	0.713	NA	1.051	NA	NA	0.084	NA	NA	NA	NA	0.427
0.793	NA	NA	0.449	0.655	1.189	0.424	NA	0.745	NA	0.944	NA	NA	0.473	NA	NA	NA	NA	0.492
0.951	NA	NA	0.476	0.599	1.255	0.556	NA	0.579	NA	1.21	NA	NA	1.163	NA	NA	NA	NA	0.705
1.077	NA	NA	0.552	0.532	1.334	0.85	NA	0.206	NA	0.933	NA	NA	1.834	NA	NA	NA	NA	0.772
0.957	NA	NA	0.533	0.51	1.603	0.513	NA	0.736	NA	0.586	NA	NA	2.001	NA	NA	NA	NA	0.787
0.764	NA	NA	0.548	0.591	1.384	0.714	NA	0.71	NA	0.691	NA	NA	1.212	NA	NA	NA	NA	0.712
0.749	NA	NA	0.746	0.632	1.123	0.556	NA	0.945	NA	0.925	NA	NA	0.008	NA	NA	NA	NA	0.669
1.007	NA	NA	1.092	0.73	1.222	0.478	NA	0.756	NA	0.857	NA	NA	0.364	NA	NA	NA	NA	0.993
1.062	NA	NA	0.413	1.357	1.242	0.891	NA	0.941	NA	0.645	NA	NA	0.731	NA	NA	NA	NA	1.118
0.951	NA	NA	0.424	0.773	0.855	1.157	NA	0.76	NA	0.667	NA	NA	1.166	NA	NA	NA	NA	0.53
0.916	NA	NA	0.42	0.904	0.764	1.352	NA	1.048	NA	0.585	NA	NA	1.183	NA	NA	NA	NA	1.039
0.791	NA	NA	0.515	0.896	1.296	1.346	NA	1.557	NA	0.385	NA	NA	0.907	NA	NA	NA	NA	0.232
0.935	NA	NA	0.56	1.183	1.389	0.306	NA	1.169	NA	0.228	NA	NA	1.789	NA	NA	NA	NA	1.145
1.365	NA	NA	0.589	0.798	0.682	0.43	NA	0.525	NA	0.227	NA	NA	0.313	NA	NA	NA	NA	1.32
1.665	NA	NA	0.777	0.835	0.59	0.57	NA	0.518	NA	0.423	NA	NA	0.62	NA	NA	NA	NA	1.238
1.819	NA	NA	1.091	0.672	0.482	0.541	NA	0	NA	0.717	NA	NA	0.958	NA	NA	NA	NA	1.184
1.598	NA	NA	1.295	0.586	0.591	0.459	NA	0	NA	0.721	NA	NA	1.066	NA	NA	NA	NA	1.349
1.231	NA	NA	0.713	0.323	0.68	0.574	NA	0.593	NA	0.642	NA	NA	1	NA	NA	NA	NA	1.195
0.868	NA	NA	1.072	0.918	0.595	0.66	NA	0.636	NA	0.657	NA	NA	0.929	NA	NA	NA	NA	0.964
0.871	NA	NA	0.981	1.05	0.6	0.756	NA	0.776	NA	0.676	NA	NA	1.659	NA	NA	NA	NA	0.801
1.052	NA	NA	0.214	1.061	0.955	0.941	NA	1.012	NA	0.637	NA	NA	0.679	NA	NA	NA	NA	0.652
0.976	NA	NA	0.256	0.912	1.425	1.016	NA	0.494	NA	0.749	NA	NA	0.776	NA	NA	NA	NA	0.699
0.909	NA	NA	0.289	1.384	1.174	1.168	NA	0.041	NA	0.825	NA	NA	0.797	NA	NA	NA	NA	0.812
1.047	NA	NA	0.482	1.266	0.679	0.611	NA	0	NA	0.696	NA	NA	0.781	NA	NA	NA	NA	1.055
1.173	NA	NA	0.656	1.164	0.599	0.613	NA	0	NA	0.592	NA	NA	1.011	NA	NA	NA	NA	1.416
0.942	NA	NA	0.777	0.578	1.555	0.694	NA	0.035	NA	0.666	NA	NA	1.363	NA	NA	NA	NA	1.617
0.846	NA	NA	0.73	0.515	0.909	0.792	NA	0.662	NA	0.936	NA	NA	1.724	NA	NA	NA	NA	1.199
1.741	NA	NA	0.714	0.252	0.504	0.99	NA	0.707	NA	0.874	NA	NA	1.498	NA	NA	NA	NA	0.727
1.966	NA	NA	0.841	1.005	0.478	0.606	NA	1.053	NA	0.929	NA	NA	1.401	NA	NA	NA	NA	0.438
1.71	NA	NA	0.885	0.799	0.638	0.558	NA	0.957	NA	0.999	NA	NA	1.552	NA	NA	NA	NA	0.368
1.195	NA	NA	0.825	0.72	0.857	0.508	NA	0	NA	0.685	NA	NA	1.515	NA	NA	NA	NA	0.648
0.732	NA	NA	0.502	0.748	0.457	0.48	NA	0	NA	0.723	NA	NA	1.324	NA	NA	NA	NA	0.8
0.569	NA	NA	0.45	1.099	0.434	0.616	NA	0	NA	1.013	NA	NA	0.842	NA	NA	NA	NA	1.061
0.8	NA	NA	0.685	1.561	0.407	0.623	NA	0	NA	0.682	NA	NA	1.39	NA	NA	NA	NA	2.012
0.843	NA	NA	1.166	1.391	0.741	0.617	NA	0.007	NA	0.772	NA	NA	1.294	NA	NA	NA	NA	1.075
0.707	NA	NA	1.036	1.255	1.209	0.514	NA	0.602	NA	0.701	NA	NA	1.065	NA	NA	NA	NA	0.934
0.87	NA	NA	0.876	1.244	0.719	0.876	NA	0.789	NA	0.739	NA	NA	0.819	NA	NA	NA	NA	1.014
0.948	NA	NA	0.208	1.337	0.612	0.827	NA	1.065	NA	0.724	NA	NA	0.741	NA	NA	NA	NA	1.107
0.892	NA	NA	0.217	1.774	0.653	0.654	NA	1.29	NA	0.527	NA	NA	1.087	NA	NA	NA	NA	1.022
0.967	NA	NA	0.31	1.561	1.389	0.901	NA	1.521	NA	0.436	NA	NA	1.251	NA	NA	NA	NA	1.117
1.388	NA	NA	0.444	0.089	1.036	0.999	NA	0	NA	0.379	NA	NA	1.281	NA	NA	NA	NA	1.535
1.621	NA	NA	0.471	0.815	0.64	0.705	NA	0	NA	0.447	NA	NA	1.175	NA	NA	NA	NA	1.746
1.477	NA	NA	0.962	0.876	0.52	0.727	NA	0	NA	0.692	NA	NA	1.134	NA	NA	NA	NA	1.688
1.075	NA	NA	0.682	0.75	0.672	0.571	NA	0	NA	0.728	NA	NA	1.187	NA	NA	NA	NA	1.45
0.631	NA	NA	1.107	0.749	0.76	0.512	NA	0.823	NA	0.706	NA	NA	1.252	NA	NA	NA	NA	1.384
0.611	NA	NA	0.891	0.907	0.922	0.44	NA	0.815	NA	0.826	NA	NA	1.056	NA	NA	NA	NA	1.308
0.738	NA	NA	0.647	1.466	0.761	0.499	NA	0.887	NA	1.003	NA	NA	1.048	NA	NA	NA	NA	0.624
0.686	NA	NA	0.527	1.064	0.546	0.627	NA	1.088	NA	0.758	NA	NA	1.138	NA	NA	NA	NA	0.588
0.522	NA	NA	0.439	0.79	0.486	0.837	NA	1.271	NA	0.577	NA	NA	1.208	NA	NA	NA	NA	0.474
0.49	NA	NA	0.488	1.12	0.645	0.672	NA	0.048	NA	0.673	NA	NA	1.245	NA	NA	NA	NA	0.498
0.668	NA	NA	0.612	1.047	0.579	0.862	NA	0	NA	0.678	NA	NA	1.256	NA	NA	NA	NA	0.468
0.747	NA	NA	0.995	0.846	0.607	0.786	NA	0	NA	0.598	NA	NA	1.357	NA	NA	NA	NA	0.573
1.111	NA	NA	0.958	0.547	0.884	0.649	NA	0	NA	0.505	NA	NA	1.106	NA	NA	NA	NA	1.819
1.603	NA	NA	1.332	0.572	1.324	0.551	NA	0	NA	0.606	NA	NA	1.002	NA	NA	NA	NA	0.76
1.327	NA	NA	1.473	0.475	1.237	0.598	NA	0.928	NA	0.974	NA	NA	0.972	NA	NA	NA	NA	0.545
1.201	NA	NA	0.106	0.587	0.878	0.803	NA	0.684	NA	1.337	NA	NA	1.077	NA	NA	NA	NA	0.729
1.272	NA	NA	0.23	0.696	0.838	0.472	NA	0.502	NA	0.883	NA	NA	1.024	NA	NA	NA	NA	0.758
1.647	NA	NA	0.387	0.864	0.773	0.526	NA	0.481	NA	0.591	NA	NA	1.008	NA	NA	NA	NA	1.006
1.813	NA	NA	0.433	1.005	0.62	0.641	NA	0.851	NA	0.377	NA	NA	0.969	NA	NA	NA	NA	1.374
1.704	NA	NA	0.457	1.176	0.6	0.863	NA	0.044	NA	1.269	NA	NA	1.017	NA	NA	NA	NA	1.753
1.23	NA	NA	0.743	1.052	0.709	0.851	NA	0.187	NA	1.939	NA	NA	0.967	NA	NA	NA	NA	1.714
0.843	NA	NA	1.287	1.136	0.685	0.826	NA	0	NA	0.646	NA	NA	0.885	NA	NA	NA	NA	1.032
0.828	NA	NA	1.284	0.942	0.496	1.026	NA	0	NA	0.61	NA	NA	1.015	NA	NA	NA	NA	1.108
0.96	NA	NA	1.25	1.17	0.468	0.515	NA	0	NA	0.552	NA	NA	1.008	NA	NA	NA	NA	1.64
1.174	NA	NA	1.386	0.991	0.451	0.518	NA	0.512	NA	0.544	NA	NA	1.056	NA	NA	NA	NA	1.46
1.422	NA	NA	0.987	0.604	0.496	0.714	NA	0.396	NA	0.606	NA	NA	0.75	NA	NA	NA	NA	0.802
1.359	NA	NA	0.591	0.638	0.861	0.841	NA	0.452	NA	0.601	NA	NA	0.93	NA	NA	NA	NA	0.846
1.459	NA	NA	0.548	0.744	1.201	0.665	NA	0.495	NA	0.509	NA	NA	0.869	NA	NA	NA	NA	0.829
1.678	NA	NA	0.418	0.607	1.364	1.176	NA	0.739	NA	0.455	NA	NA	0.979	NA	NA	NA	NA	0.744
1.89	NA	NA	0.489	0.457	0.845	0.665	NA	0.417	NA	0.461	NA	NA	0.908	NA	NA	NA	NA	0.363
1.927	NA	NA	0.863	0.511	1.064	0.754	NA	0.297	NA	0.546	NA	NA	1.002	NA	NA	NA	NA	1.069
1.661	NA	NA	0.96	1.57	1.411	0.845	NA	0	NA	0.66	NA	NA	0.927	NA	NA	NA	NA	0.906
1.384	NA	NA	1.2	0.842	0.847	0.886	NA	0	NA	0.813	NA	NA	0.78	NA	NA	NA	NA	0.862
1.372	NA	NA	1.817	0.895	0.368	0.856	NA	0	NA	0.855	NA	NA	0.927	NA	NA	NA	NA	1.005
1.467	NA	NA	0.063	0.985	0.316	1.058	NA	0.421	NA	1.268	NA	NA	0.899	NA	NA	NA	NA	1.003
1.494	NA	NA	0.287	0.632	0.655	0.587	NA	0.36	NA	1.381	NA	NA	0.932	NA	NA	NA	NA	0.602
1.477	NA	NA	0.524	0.071	0.746	0.758	NA	0.411	NA	0.918	NA	NA	1.097	NA	NA	NA	NA	1.11
1.678	NA	NA	0.612	0.236	0.907	0.976	NA	0.521	NA	0.506	NA	NA	1.051	NA	NA	NA	NA	1.476
1.423	NA	NA	0.444	0.651	1.51	1.049	NA	0.799	NA	0.434	NA	NA	1.219	NA	NA	NA	NA	1.61
1.079	NA	NA	0.558	0.756	1.265	1.023	NA	0.016	NA	0.532	NA	NA	1.262	NA	NA	NA	NA	1.216
1.162	NA	NA	0.812	0.677	0.808	1.08	NA	0.019	NA	0.738	NA	NA	1.119	NA	NA	NA	NA	0.656
1.628	NA	NA	1.067	0.602	1.228	1.034	NA	0.201	NA	0.839	NA	NA	1.126	NA	NA	NA	NA	0.898
1.738	NA	NA	1.653	1.012	1.242	1.098	NA	0.042	NA	0.995	NA	NA	1.107	NA	NA	NA	NA	1.526
1.488	NA	NA	1.921	1.396	1.146	0.64	NA	0.659	NA	1.285	NA	NA	1.272	NA	NA	NA	NA	1.806
1.33	NA	NA	1.372	1.501	1.229	0.662	NA	0.424	NA	1.357	NA	NA	1.4	NA	NA	NA	NA	1.091
1.303	NA	NA	0.602	1.216	1.236	0.737	NA	0.357	NA	0.898	NA	NA	1.379	NA	NA	NA	NA	1.152
1.543	NA	NA	0.533	0.622	0.926	0.6	NA	0.441	NA	0.464	NA	NA	0.959	NA	NA	NA	NA	1.259
1.569	NA	NA	0.693	0.106	1.269	0.616	NA	0.618	NA	0.394	NA	NA	0.789	NA	NA	NA	NA	1.369
1.55	NA	NA	0.767	0.923	1.447	0.579	NA	0.728	NA	1.563	NA	NA	1.396	NA	NA	NA	NA	1.026
1.632	NA	NA	0.901	0.411	0.724	0.422	NA	0.561	NA	2.257	NA	NA	1.311	NA	NA	NA	NA	1.043
1.713	NA	NA	1.041	0.569	1.19	0.82	NA	0.421	NA	2.208	NA	NA	1.19	NA	NA	NA	NA	1.561
1.66	NA	NA	1.353	0.603	1.843	0.974	NA	0.376	NA	0.662	NA	NA	1.102	NA	NA	NA	NA	1.572
1.596	NA	NA	1.655	0.571	1.657	1.045	NA	0.511	NA	0.578	NA	NA	1.201	NA	NA	NA	NA	0.568
1.435	NA	NA	0.045	0.945	1.056	0.752	NA	0.625	NA	0.601	NA	NA	1.379	NA	NA	NA	NA	0.691
1.441	NA	NA	0.268	1.05	1.527	0.538	NA	0.672	NA	0.609	NA	NA	1.157	NA	NA	NA	NA	1.082
2.337	NA	NA	0.386	1.064	1.204	0.24	NA	0.486	NA	0.477	NA	NA	1.36	NA	NA	NA	NA	1.13
2.06	NA	NA	0.735	1.331	1.18	0.447	NA	0.394	NA	0.402	NA	NA	1.666	NA	NA	NA	NA	0.865
1.876	NA	NA	0.811	0.748	1.129	0.592	NA	0.39	NA	0.41	NA	NA	1.431	NA	NA	NA	NA	0.909
1.853	NA	NA	0.641	0.606	1.566	0.653	NA	0.486	NA	0.46	NA	NA	1.361	NA	NA	NA	NA	0.893
0.634	NA	NA	0.567	1.031	1.674	0.744	NA	0.661	NA	0.525	NA	NA	1.294	NA	NA	NA	NA	0.969
0.74	NA	NA	0.88	0.931	1.85	0.266	NA	0.718	NA	0.523	NA	NA	1.214	NA	NA	NA	NA	1.101
0.846	NA	NA	1.643	0.722	1.353	0.282	NA	0.542	NA	0.635	NA	NA	1.129	NA	NA	NA	NA	1.288
0.874	NA	NA	1.803	0.836	0.985	0.225	NA	0.404	NA	1.043	NA	NA	1.188	NA	NA	NA	NA	1.469
0.762	NA	NA	1.541	0.973	0.867	0.207	NA	0.355	NA	1.007	NA	NA	1.255	NA	NA	NA	NA	1.497
0.705	NA	NA	0.868	0.933	1.475	0.443	NA	0.929	NA	1.195	NA	NA	1.28	NA	NA	NA	NA	1.492
0.77	NA	NA	0.618	1.278	1.77	0.489	NA	1.477	NA	1.264	NA	NA	1.303	NA	NA	NA	NA	1.505
0.804	NA	NA	0.683	1.727	1.814	0.422	NA	0.693	NA	1.131	NA	NA	1.094	NA	NA	NA	NA	1.575
0.803	NA	NA	0.645	1.423	1.235	0.484	NA	0.436	NA	0.82	NA	NA	1.294	NA	NA	NA	NA	1.827
0.813	NA	NA	0.982	0.898	0.912	0.422	NA	1.568	NA	0.361	NA	NA	1.249	NA	NA	NA	NA	1.05
0.936	NA	NA	0.882	0.629	0.922	0	NA	1.137	NA	0.376	NA	NA	1.056	NA	NA	NA	NA	1.104
1.261	NA	NA	1.216	0.709	1.266	0.096	NA	0.626	NA	0.998	NA	NA	1.1	NA	NA	NA	NA	1.072
1.209	NA	NA	0	1.152	1.222	0.225	NA	0.442	NA	1.383	NA	NA	1.149	NA	NA	NA	NA	1.159
1.111	NA	NA	0.104	1.606	1.827	0.186	NA	0.537	NA	1.435	NA	NA	0.976	NA	NA	NA	NA	1.063
0.939	NA	NA	0.173	1.8	1.414	0.424	NA	0.462	NA	1.061	NA	NA	0.918	NA	NA	NA	NA	0.853
0.781	NA	NA	0.286	1.3	1.009	0.672	NA	0.925	NA	1.251	NA	NA	1.061	NA	NA	NA	NA	0.973
0.807	NA	NA	0.582	1.236	0.944	0.326	NA	0.809	NA	1.403	NA	NA	1.182	NA	NA	NA	NA	1.498
0.878	NA	NA	0.777	1.091	0.888	0.318	NA	0.852	NA	0.94	NA	NA	1.356	NA	NA	NA	NA	1.681
0.736	NA	NA	0.789	1.191	0.992	0.356	NA	0.694	NA	0.418	NA	NA	1.386	NA	NA	NA	NA	0.686
0.681	NA	NA	0.997	1.148	0.999	0.639	NA	0.494	NA	0.556	NA	NA	1.126	NA	NA	NA	NA	0.603
0.796	NA	NA	1.182	0.79	0.756	0.837	NA	0.431	NA	1.255	NA	NA	0.883	NA	NA	NA	NA	0.904
1.012	NA	NA	1.206	0.703	1.181	0.635	NA	0.462	NA	1.168	NA	NA	1.032	NA	NA	NA	NA	1.325
1.096	NA	NA	1.228	0.469	1.087	0.64	NA	0.502	NA	2.356	NA	NA	1.085	NA	NA	NA	NA	0.922
1.163	NA	NA	1.001	0.654	0.884	0.407	NA	0.338	NA	0.724	NA	NA	0.88	NA	NA	NA	NA	0.693
1.035	NA	NA	0.738	1.337	0.886	0.4	NA	0.4	NA	0.626	NA	NA	1.039	NA	NA	NA	NA	0.58
0.88	NA	NA	0.679	1.252	0.97	0	NA	0.516	NA	0.632	NA	NA	1.074	NA	NA	NA	NA	0.331
0.928	NA	NA	0.731	1.046	0.8	0	NA	0.474	NA	0.565	NA	NA	1.265	NA	NA	NA	NA	1.292
0.942	NA	NA	0.75	0.844	0.757	0	NA	0.438	NA	0.605	NA	NA	1.276	NA	NA	NA	NA	1.518
0.704	NA	NA	0.665	0.994	1.062	0	NA	0.435	NA	0.392	NA	NA	1.134	NA	NA	NA	NA	1.757
0.701	NA	NA	1.084	0.501	1.046	0.169	NA	0.714	NA	0.338	NA	NA	1.122	NA	NA	NA	NA	1.753
0.847	NA	NA	0	1.05	0.852	0.542	NA	0.513	NA	0.421	NA	NA	1.112	NA	NA	NA	NA	1.731
0.856	NA	NA	0	0.513	0.586	0.234	NA	0.54	NA	0.619	NA	NA	1.003	NA	NA	NA	NA	1.676
0.75	NA	NA	0	0.754	0.58	0.535	NA	0.743	NA	1.04	NA	NA	0.889	NA	NA	NA	NA	1.504
0.653	NA	NA	0.105	0.809	0.772	0.375	NA	0.959	NA	0.826	NA	NA	0.816	NA	NA	NA	NA	1.938
0.802	NA	NA	0.387	0.995	1.229	0.371	NA	0.767	NA	0.932	NA	NA	0.872	NA	NA	NA	NA	1.957
0.862	NA	NA	0.673	0.761	1.486	0.294	NA	0.659	NA	1.129	NA	NA	0.975	NA	NA	NA	NA	1.807
0.894	NA	NA	1.096	1.276	1.162	0.235	NA	0.641	NA	1.235	NA	NA	1.124	NA	NA	NA	NA	1.487
0.964	NA	NA	1.129	0.998	0.724	0	NA	0.96	NA	1.269	NA	NA	1.092	NA	NA	NA	NA	1.347
1.166	NA	NA	1.207	1.051	0.569	0	NA	0.852	NA	1.15	NA	NA	1.244	NA	NA	NA	NA	1.153
1.254	NA	NA	1.091	0.533	0.44	0	NA	1.041	NA	0.858	NA	NA	1.23	NA	NA	NA	NA	0.967
0.959	NA	NA	1.033	1.038	0.36	0.029	NA	1.12	NA	0.561	NA	NA	0.988	NA	NA	NA	NA	1.036
0.816	NA	NA	1.032	1.038	0.945	0.322	NA	1.195	NA	0.787	NA	NA	0.87	NA	NA	NA	NA	1.058
0.775	NA	NA	0.825	0.591	2.205	0.738	NA	1.108	NA	1.712	NA	NA	0.937	NA	NA	NA	NA	0.754
0.736	NA	NA	0.616	0.964	1.5	0.173	NA	1.162	NA	2.086	NA	NA	0.721	NA	NA	NA	NA	0.74
0.777	NA	NA	0.605	2.047	1.537	0.191	NA	0.794	NA	1.634	NA	NA	0.847	NA	NA	NA	NA	0.969
0.897	NA	NA	0.763	1.63	1.345	0.236	NA	1.237	NA	0.459	NA	NA	0.924	NA	NA	NA	NA	1.274
0.924	NA	NA	0.784	0.866	0.717	0.267	NA	1.278	NA	0.775	NA	NA	1.09	NA	NA	NA	NA	1.23
0.871	NA	NA	0	0.912	0.327	0.297	NA	1.238	NA	1.105	NA	NA	0.784	NA	NA	NA	NA	0.98
0.806	NA	NA	0	1.02	0.767	0.254	NA	1.208	NA	0.828	NA	NA	0.953	NA	NA	NA	NA	0.558
0.887	NA	NA	0	1.077	1.705	0	NA	1.084	NA	0.624	NA	NA	1.051	NA	NA	NA	NA	0.513
0.986	NA	NA	0.045	0.961	2.158	0	NA	1.082	NA	1.09	NA	NA	0.968	NA	NA	NA	NA	1.254
0.885	NA	NA	0.202	0.743	1.856	0.173	NA	1.155	NA	1.605	NA	NA	0.884	NA	NA	NA	NA	1.398
0.736	NA	NA	0.427	0.771	2.38	0.527	NA	1.082	NA	0.748	NA	NA	0.905	NA	NA	NA	NA	1.295
0.626	NA	NA	0.975	1.039	2.392	0.427	NA	1.117	NA	0.639	NA	NA	0.934	NA	NA	NA	NA	1.154
0.827	NA	NA	1.472	1.731	1.693	0	NA	0.764	NA	0.44	NA	NA	1.118	NA	NA	NA	NA	1.185
1.099	NA	NA	1.238	1.493	0.632	0	NA	1.207	NA	0.485	NA	NA	1.329	NA	NA	NA	NA	1.178
1.297	NA	NA	0.93	0.782	0.446	0.021	NA	1.297	NA	0.813	NA	NA	1.406	NA	NA	NA	NA	1.401
1.284	NA	NA	0.896	0.661	1.25	0.35	NA	1.28	NA	0.574	NA	NA	0.913	NA	NA	NA	NA	1.417
1.216	NA	NA	0.735	0.882	1.811	0.566	NA	1.191	NA	0.446	NA	NA	0.762	NA	NA	NA	NA	1.635
0.85	NA	NA	0.55	0.695	2.186	0.571	NA	1.186	NA	0.537	NA	NA	0.904	NA	NA	NA	NA	1.819
0.651	NA	NA	0.535	0.703	2.2	0.469	NA	1.166	NA	0.66	NA	NA	0.991	NA	NA	NA	NA	1.948
0.595	NA	NA	0.78	1.329	1.718	0.486	NA	1.403	NA	1.223	NA	NA	1.048	NA	NA	NA	NA	1.652
0.672	NA	NA	0.733	1.762	1.062	0.873	NA	1.433	NA	1.377	NA	NA	1.31	NA	NA	NA	NA	1.645
0.799	NA	NA	0	1.334	0.57	1.205	NA	1.435	NA	1.243	NA	NA	0.903	NA	NA	NA	NA	1.766
0.879	NA	NA	0	1.249	0.836	0.864	NA	1.501	NA	1.109	NA	NA	1.201	NA	NA	NA	NA	1.397
0.932	NA	NA	0	1.872	1.476	0.289	NA	1.391	NA	1.041	NA	NA	1.607	NA	NA	NA	NA	1.274
1.034	NA	NA	0	1.564	1.512	0.309	NA	0.24	NA	1.239	NA	NA	1.884	NA	NA	NA	NA	1.611
1.004	NA	NA	0.151	1.227	1.033	0.541	NA	0.4	NA	1.004	NA	NA	1.418	NA	NA	NA	NA	1.532
0.913	NA	NA	0.394	1.11	0.865	0.527	NA	0.459	NA	2.003	NA	NA	0.853	NA	NA	NA	NA	1.328
0.936	NA	NA	0.948	1.973	0.929	0.433	NA	0.404	NA	2.215	NA	NA	0.902	NA	NA	NA	NA	0.594
1.101	NA	NA	1.446	1.324	1.228	0.424	NA	0.534	NA	2.015	NA	NA	1.03	NA	NA	NA	NA	0.607
1.064	NA	NA	1.302	1.195	1.406	0.461	NA	0.601	NA	1.343	NA	NA	1.089	NA	NA	NA	NA	0.642
0.81	NA	NA	0.816	2.103	1.346	0.22	NA	0.624	NA	1.069	NA	NA	1.149	NA	NA	NA	NA	0.538
0.79	NA	NA	0.745	1.545	0.866	0.447	NA	0.299	NA	0.719	NA	NA	0.969	NA	NA	NA	NA	0.533
0.838	NA	NA	0.49	1.408	0.564	0.452	NA	0.415	NA	0.379	NA	NA	1.281	NA	NA	NA	NA	0.768
0.939	NA	NA	0.403	1.456	1.152	0.41	NA	0.887	NA	0.78	NA	NA	1.688	NA	NA	NA	NA	1.186
1.146	NA	NA	0.53	1.908	1.689	0.419	NA	0.638	NA	0.646	NA	NA	1.962	NA	NA	NA	NA	1.21
1.375	NA	NA	1.023	1.958	1.003	0.412	NA	0.805	NA	0.579	NA	NA	2.213	NA	NA	NA	NA	0.767
0.842	NA	NA	0.952	1.845	1.064	0.607	NA	1.229	NA	0.619	NA	NA	1.945	NA	NA	NA	NA	0.795
0.668	NA	NA	0.727	0.758	0.901	0.794	NA	0.408	NA	0.864	NA	NA	0.868	NA	NA	NA	NA	0.389
0.781	NA	NA	0	1.273	0.519	0.899	NA	0.612	NA	0.748	NA	NA	0.777	NA	NA	NA	NA	1.255
0.587	NA	NA	0	1.049	0.539	0.771	NA	0.792	NA	0.549	NA	NA	0.755	NA	NA	NA	NA	1.606
0.801	NA	NA	0	1.106	0.929	0.182	NA	0.391	NA	0.449	NA	NA	0.969	NA	NA	NA	NA	1.824
0.822	NA	NA	0	1.196	1.201	0.008	NA	0.458	NA	0.905	NA	NA	0.766	NA	NA	NA	NA	1.585
1.019	NA	NA	0.135	1.226	0.927	0.179	NA	0.828	NA	0.843	NA	NA	1.081	NA	NA	NA	NA	1.512
1.098	NA	NA	0.354	1.182	0.529	0.192	NA	0.481	NA	1.764	NA	NA	1.356	NA	NA	NA	NA	1.518
0.946	NA	NA	0.978	0.813	1.008	0.242	NA	0.542	NA	1.434	NA	NA	1.74	NA	NA	NA	NA	1.412
0.939	NA	NA	1.303	0.832	0.779	0.361	NA	0.588	NA	2.508	NA	NA	1.948	NA	NA	NA	NA	1.613
0.945	NA	NA	1.073	0.903	0.642	0.555	NA	0.415	NA	2.767	NA	NA	0.865	NA	NA	NA	NA	1.573
1.003	NA	NA	0.693	0.965	0.588	0.797	NA	0.439	NA	1.055	NA	NA	1.107	NA	NA	NA	NA	1.607
0.911	NA	NA	0.639	0.918	0.57	0.869	NA	0.472	NA	1.057	NA	NA	1.399	NA	NA	NA	NA	1.385
0.951	NA	NA	0.676	0.474	0.738	0.728	NA	0.455	NA	1.05	NA	NA	1.686	NA	NA	NA	NA	1.555
0.962	NA	NA	0.866	1.128	0.475	0.56	NA	0.561	NA	0.89	NA	NA	1.952	NA	NA	NA	NA	1.547
1.014	NA	NA	0.87	0.844	0.584	0.594	NA	0.505	NA	0.587	NA	NA	0.839	NA	NA	NA	NA	1.595
0.772	NA	NA	0.905	1.05	0.832	0.797	NA	0.464	NA	0.698	NA	NA	1.149	NA	NA	NA	NA	1.042
0.807	NA	NA	0.715	0.898	0.812	0.937	NA	0.54	NA	0.754	NA	NA	1.594	NA	NA	NA	NA	1.072
1.304	NA	NA	0.698	0.471	0.675	0.756	NA	0.515	NA	1.19	NA	NA	1.993	NA	NA	NA	NA	0.967
1.464	NA	NA	1.032	0.68	1.143	0.557	NA	0.435	NA	1.734	NA	NA	2.174	NA	NA	NA	NA	1.281
0.744	NA	NA	0	0.819	0.936	0.552	NA	0.446	NA	2.366	NA	NA	2.131	NA	NA	NA	NA	1.32
0.825	NA	NA	0	0.8	0.524	0.737	NA	0.472	NA	2.362	NA	NA	0.949	NA	NA	NA	NA	0.473
0.941	NA	NA	0	1.093	0.794	0.434	NA	0.836	NA	2.419	NA	NA	1.54	NA	NA	NA	NA	0.165
0.701	NA	NA	0.057	0.88	0.689	0.217	NA	0.661	NA	1.397	NA	NA	2.148	NA	NA	NA	NA	0.718
0.766	NA	NA	0.208	1.439	0.719	0.081	NA	0.53	NA	1.527	NA	NA	2.461	NA	NA	NA	NA	0.745
0.856	NA	NA	0.473	1.389	0.849	0.016	NA	0.771	NA	1.443	NA	NA	2.373	NA	NA	NA	NA	0.881
1.08	NA	NA	0.714	1.37	0.76	0.148	NA	0.574	NA	0.955	NA	NA	0.8	NA	NA	NA	NA	1.425
1.162	NA	NA	0.731	0.662	0.833	0.248	NA	0.592	NA	0.576	NA	NA	1.15	NA	NA	NA	NA	1.594
0.862	NA	NA	0.831	1.804	0.722	0.449	NA	1.047	NA	0.748	NA	NA	1.536	NA	NA	NA	NA	1.243
0.883	NA	NA	0.581	1.54	0.549	0.587	NA	1.421	NA	1.161	NA	NA	1.672	NA	NA	NA	NA	0.836
1.162	NA	NA	0.621	1.184	0.589	0.51	NA	0.899	NA	1.783	NA	NA	1.84	NA	NA	NA	NA	0.871
1.187	NA	NA	0.688	1.105	0.873	0.511	NA	0.639	NA	2.197	NA	NA	2.02	NA	NA	NA	NA	0.921
1.072	NA	NA	0.619	0.838	0.847	0.536	NA	0.744	NA	1.998	NA	NA	0.921	NA	NA	NA	NA	1.696
0.978	NA	NA	0.571	0.507	0.898	0.703	NA	0.775	NA	1.666	NA	NA	1.235	NA	NA	NA	NA	1.687
0.913	NA	NA	0.793	0.912	0.967	0.674	NA	0.927	NA	2.051	NA	NA	1.309	NA	NA	NA	NA	1.395
0.821	NA	NA	0.608	1.183	1.027	0.789	NA	0.52	NA	1.575	NA	NA	1.195	NA	NA	NA	NA	1.398
0.751	NA	NA	1.107	1.051	0.858	0.948	NA	1.325	NA	1.598	NA	NA	1.335	NA	NA	NA	NA	1.362
0.857	NA	NA	1.301	0.934	0.471	0.751	NA	0.932	NA	1.565	NA	NA	2.084	NA	NA	NA	NA	1.625
1.573	NA	NA	0.456	1.374	0.915	0.762	NA	0.675	NA	1.393	NA	NA	1.35	NA	NA	NA	NA	1.894
2.204	NA	NA	0.951	0.84	1.034	0.523	NA	0.19	NA	1.125	NA	NA	1.607	NA	NA	NA	NA	1.331
1.846	NA	NA	1.439	1.218	1.22	0.46	NA	0.341	NA	0.821	NA	NA	1.889	NA	NA	NA	NA	0.845
1.298	NA	NA	0.254	0.831	0.935	0.505	NA	0.653	NA	1.111	NA	NA	1.696	NA	NA	NA	NA	0.833
0.998	NA	NA	0.851	0.409	1.363	0.469	NA	1.215	NA	1.949	NA	NA	NA	NA	NA	NA	NA	1.269
0.69	NA	NA	0.747	1.561	NA	0.698	NA	1.241	NA	1.942	NA	NA	NA	NA	NA	NA	NA	1.08
0.707	NA	NA	0.774	1.049	NA	0.779	NA	0.943	NA	1.702	NA	NA	NA	NA	NA	NA	NA	1.411
0.831	NA	NA	0.899	1.122	NA	0.631	NA	0.821	NA	0.787	NA	NA	NA	NA	NA	NA	NA	1.673
1.119	NA	NA	0.747	0.484	NA	0.541	NA	0.667	NA	1.564	NA	NA	NA	NA	NA	NA	NA	1.722
1.111	NA	NA	0.499	0.875	NA	0.862	NA	0.985	NA	1.566	NA	NA	NA	NA	NA	NA	NA	1.733
0.908	NA	NA	0.53	1.575	NA	0.979	NA	1.148	NA	1.773	NA	NA	NA	NA	NA	NA	NA	1.06
1.112	NA	NA	1.074	1.32	NA	0.712	NA	0.741	NA	1.881	NA	NA	NA	NA	NA	NA	NA	0.929
1.133	NA	NA	1.146	1.2	NA	0.601	NA	0.556	NA	1.517	NA	NA	NA	NA	NA	NA	NA	0.923
0.92	NA	NA	1.248	1.045	NA	0.354	NA	0.674	NA	1.101	NA	NA	NA	NA	NA	NA	NA	0.885
0.848	NA	NA	1.369	1.186	NA	0.495	NA	0.625	NA	1.29	NA	NA	NA	NA	NA	NA	NA	1.341
0.585	NA	NA	2.371	1.197	NA	0.553	NA	0.744	NA	1.864	NA	NA	NA	NA	NA	NA	NA	1.616
0.623	NA	NA	0.247	1.272	NA	0.637	NA	0.754	NA	1.858	NA	NA	NA	NA	NA	NA	NA	1.525
0.88	NA	NA	0.763	1.016	NA	0.665	NA	0.453	NA	0.401	NA	NA	NA	NA	NA	NA	NA	1.153
1.727	NA	NA	0.906	1.004	NA	0.767	NA	0.428	NA	0.722	NA	NA	NA	NA	NA	NA	NA	0.972
2.398	NA	NA	0.837	0.932	NA	0.936	NA	0.527	NA	1.371	NA	NA	NA	NA	NA	NA	NA	1.016
2.492	NA	NA	0.753	1.319	NA	0.24	NA	0.606	NA	1.459	NA	NA	NA	NA	NA	NA	NA	1.012
1.198	NA	NA	0.598	1.326	NA	0.416	NA	0.792	NA	1.826	NA	NA	NA	NA	NA	NA	NA	1.036
0.882	NA	NA	0.905	1.283	NA	0.475	NA	0.424	NA	1.713	NA	NA	NA	NA	NA	NA	NA	1.722
0.544	NA	NA	0.801	1.078	NA	0.499	NA	0.499	NA	1.545	NA	NA	NA	NA	NA	NA	NA	1.617
0.457	NA	NA	0.828	0.983	NA	0.564	NA	0.445	NA	1.358	NA	NA	NA	NA	NA	NA	NA	1.463
0.807	NA	NA	0.659	1.208	NA	0.695	NA	0.577	NA	1.301	NA	NA	NA	NA	NA	NA	NA	1.29
1.114	NA	NA	0.703	1.372	NA	0.878	NA	1.161	NA	0.263	NA	NA	NA	NA	NA	NA	NA	1.127
0.99	NA	NA	0	1.016	NA	1.143	NA	1.248	NA	0.472	NA	NA	NA	NA	NA	NA	NA	0.984
1.067	NA	NA	0	0.772	NA	0.567	NA	0.888	NA	0.979	NA	NA	NA	NA	NA	NA	NA	1.049
0.867	NA	NA	0	0.628	NA	0.637	NA	0.75	NA	1.399	NA	NA	NA	NA	NA	NA	NA	1.014
0.727	NA	NA	0	0.586	NA	0.65	NA	0.969	NA	1.525	NA	NA	NA	NA	NA	NA	NA	0.904
0.622	NA	NA	2.252	0.501	NA	0.547	NA	1.113	NA	1.212	NA	NA	NA	NA	NA	NA	NA	1.147
0.66	NA	NA	1.446	0.988	NA	0.535	NA	1.085	NA	1.505	NA	NA	NA	NA	NA	NA	NA	1.266
1.01	NA	NA	0.911	1.042	NA	0.744	NA	1.355	NA	1.583	NA	NA	NA	NA	NA	NA	NA	1.175
1.312	NA	NA	0.644	1.105	NA	1.009	NA	0.772	NA	1.241	NA	NA	NA	NA	NA	NA	NA	1.234
2.124	NA	NA	0.625	1.137	NA	1.095	NA	0.701	NA	2.089	NA	NA	NA	NA	NA	NA	NA	1.52
2.813	NA	NA	0.515	1.172	NA	0.682	NA	0.761	NA	1.708	NA	NA	NA	NA	NA	NA	NA	1.573
1.173	NA	NA	0.488	0.483	NA	0.777	NA	0.714	NA	1.456	NA	NA	NA	NA	NA	NA	NA	1.265
0.728	NA	NA	0.65	0.543	NA	0.787	NA	0.673	NA	1.635	NA	NA	NA	NA	NA	NA	NA	0.883
0.452	NA	NA	0.725	1.061	NA	0.744	NA	0.88	NA	0.363	NA	NA	NA	NA	NA	NA	NA	0.644
0.441	NA	NA	0.676	1.116	NA	0.729	NA	0.445	NA	0.365	NA	NA	NA	NA	NA	NA	NA	0.423
0.803	NA	NA	0.692	1.218	NA	0.741	NA	0.566	NA	0.885	NA	NA	NA	NA	NA	NA	NA	0.505
0.712	NA	NA	0.994	1.313	NA	0.933	NA	0.755	NA	1.185	NA	NA	NA	NA	NA	NA	NA	1.426
0.897	NA	NA	0	1.29	NA	0.701	NA	0.711	NA	1.361	NA	NA	NA	NA	NA	NA	NA	1.585
0.805	NA	NA	0	0.932	NA	0.818	NA	0.709	NA	1.301	NA	NA	NA	NA	NA	NA	NA	1.134
0.768	NA	NA	0	1.421	NA	1.032	NA	0.849	NA	0.951	NA	NA	NA	NA	NA	NA	NA	0.742
0.898	NA	NA	0	1.071	NA	0.918	NA	0.502	NA	0.965	NA	NA	NA	NA	NA	NA	NA	0.791
1.06	NA	NA	0	1.008	NA	0.812	NA	0.636	NA	1.037	NA	NA	NA	NA	NA	NA	NA	0.758
0.85	NA	NA	1.287	0.975	NA	0.874	NA	0.851	NA	1.097	NA	NA	NA	NA	NA	NA	NA	0.893
0.971	NA	NA	1.439	0.668	NA	1.07	NA	0.849	NA	1.09	NA	NA	NA	NA	NA	NA	NA	1.189
2.192	NA	NA	1.231	1.531	NA	0.662	NA	0.815	NA	0.802	NA	NA	NA	NA	NA	NA	NA	1.44
3.293	NA	NA	0.703	1.614	NA	1	NA	0.859	NA	1.062	NA	NA	NA	NA	NA	NA	NA	1.741
1.365	NA	NA	0.582	1.283	NA	1.331	NA	0.979	NA	1.473	NA	NA	NA	NA	NA	NA	NA	1.621
0.85	NA	NA	0.634	0.963	NA	1.163	NA	0.765	NA	0.959	NA	NA	NA	NA	NA	NA	NA	1.486
0.461	NA	NA	0.583	1.699	NA	0.85	NA	0	NA	1.361	NA	NA	NA	NA	NA	NA	NA	1.419
0.479	NA	NA	0.56	1.47	NA	0.777	NA	0.481	NA	0.538	NA	NA	NA	NA	NA	NA	NA	1.328
0.758	NA	NA	0.628	0.98	NA	0.828	NA	0.722	NA	0.517	NA	NA	NA	NA	NA	NA	NA	0.623
0.691	NA	NA	0.795	0.909	NA	0.978	NA	0.818	NA	0.854	NA	NA	NA	NA	NA	NA	NA	0.701
0.747	NA	NA	0.96	0.826	NA	1.103	NA	0.783	NA	1.146	NA	NA	NA	NA	NA	NA	NA	0.72
1.044	NA	NA	1.145	0.922	NA	1.253	NA	0.872	NA	1.249	NA	NA	NA	NA	NA	NA	NA	0.82
1.058	NA	NA	0.058	1.401	NA	1.109	NA	1.057	NA	1.476	NA	NA	NA	NA	NA	NA	NA	0.935
0.841	NA	NA	0	1.13	NA	0.652	NA	1.497	NA	1.264	NA	NA	NA	NA	NA	NA	NA	0.894
0.733	NA	NA	0	0.876	NA	0.764	NA	0.357	NA	1.156	NA	NA	NA	NA	NA	NA	NA	0.788
2.107	NA	NA	0	0.952	NA	0.614	NA	0.382	NA	0.789	NA	NA	NA	NA	NA	NA	NA	1.009
1.261	NA	NA	0	1.16	NA	0.704	NA	0.524	NA	0.625	NA	NA	NA	NA	NA	NA	NA	1.102
0.842	NA	NA	0.044	1.586	NA	0.661	NA	0.024	NA	0.496	NA	NA	NA	NA	NA	NA	NA	1.016
0.487	NA	NA	0.908	1.137	NA	0.241	NA	0.355	NA	0.649	NA	NA	NA	NA	NA	NA	NA	0.483
0.542	NA	NA	0.845	0.543	NA	0.555	NA	0.482	NA	0.999	NA	NA	NA	NA	NA	NA	NA	0.45
0.62	NA	NA	0.617	0.813	NA	0.904	NA	0.669	NA	0.889	NA	NA	NA	NA	NA	NA	NA	0.412
0.651	NA	NA	0.566	0.459	NA	1.162	NA	0.741	NA	0.647	NA	NA	NA	NA	NA	NA	NA	0.918
0.443	NA	NA	0.486	0.839	NA	1.161	NA	0.923	NA	1.429	NA	NA	NA	NA	NA	NA	NA	0.877
0.752	NA	NA	0.849	0.791	NA	1.068	NA	1.097	NA	0.582	NA	NA	NA	NA	NA	NA	NA	0.699
1.039	NA	NA	0.843	1.109	NA	1.028	NA	1.57	NA	0.867	NA	NA	NA	NA	NA	NA	NA	0.704
1.133	NA	NA	0.671	0.867	NA	1.026	NA	0.796	NA	1.106	NA	NA	NA	NA	NA	NA	NA	0.801
1.088	NA	NA	0.61	0.685	NA	0.888	NA	0.524	NA	1.092	NA	NA	NA	NA	NA	NA	NA	1.046
1.71	NA	NA	0.748	0.657	NA	0.803	NA	0.446	NA	1.26	NA	NA	NA	NA	NA	NA	NA	1.412
1.019	NA	NA	1.114	0.622	NA	0.373	NA	0.407	NA	1.296	NA	NA	NA	NA	NA	NA	NA	1.807
0.815	NA	NA	1.202	1.09	NA	0.324	NA	0.743	NA	1.189	NA	NA	NA	NA	NA	NA	NA	1.701
0.639	NA	NA	0.346	0.719	NA	0.766	NA	0.669	NA	0.86	NA	NA	NA	NA	NA	NA	NA	1.082
0.862	NA	NA	0.06	1.075	NA	0.718	NA	0.572	NA	0.425	NA	NA	NA	NA	NA	NA	NA	1.086
0.685	NA	NA	0	0.559	NA	0.321	NA	0.599	NA	0.386	NA	NA	NA	NA	NA	NA	NA	1.19
0.827	NA	NA	0	1.033	NA	0.234	NA	0.695	NA	1.783	NA	NA	NA	NA	NA	NA	NA	0.856
0.873	NA	NA	0.044	1.054	NA	0.378	NA	0.925	NA	1.485	NA	NA	NA	NA	NA	NA	NA	0.688
0.605	NA	NA	0.268	0.909	NA	0.708	NA	1.274	NA	1.34	NA	NA	NA	NA	NA	NA	NA	0.766
0.613	NA	NA	0.577	0.738	NA	1.068	NA	1.454	NA	0.932	NA	NA	NA	NA	NA	NA	NA	0.902
0.886	NA	NA	0.561	0.533	NA	0.972	NA	0.587	NA	1.389	NA	NA	NA	NA	NA	NA	NA	0.936
1.249	NA	NA	0.549	0.477	NA	0.971	NA	0.568	NA	1.184	NA	NA	NA	NA	NA	NA	NA	0.933
1.459	NA	NA	0.461	0.631	NA	0.924	NA	1.111	NA	1.34	NA	NA	NA	NA	NA	NA	NA	1
1.942	NA	NA	0.439	1.096	NA	0.854	NA	1.019	NA	1.174	NA	NA	NA	NA	NA	NA	NA	0.782
2.614	NA	NA	0.552	1.069	NA	1.014	NA	0.65	NA	1.233	NA	NA	NA	NA	NA	NA	NA	0.347
1.046	NA	NA	0.897	1.175	NA	0.501	NA	0.468	NA	1.039	NA	NA	NA	NA	NA	NA	NA	0.223
0.867	NA	NA	1.067	0.486	NA	0.56	NA	0.466	NA	1.468	NA	NA	NA	NA	NA	NA	NA	0.256
0.896	NA	NA	0.975	0.457	NA	0.888	NA	0.477	NA	1.678	NA	NA	NA	NA	NA	NA	NA	0.71
0.826	NA	NA	0.625	0.618	NA	0.406	NA	0.447	NA	2.047	NA	NA	NA	NA	NA	NA	NA	1.464
1.167	NA	NA	0.639	1.014	NA	0.373	NA	0.581	NA	2.201	NA	NA	NA	NA	NA	NA	NA	0.825
1.321	NA	NA	0.942	0.449	NA	0.448	NA	0.931	NA	1.52	NA	NA	NA	NA	NA	NA	NA	0.614
1.134	NA	NA	1.198	0.66	NA	0.5	NA	1.193	NA	1.353	NA	NA	NA	NA	NA	NA	NA	0.747
0.862	NA	NA	0.501	0.603	NA	0.446	NA	1.168	NA	1.244	NA	NA	NA	NA	NA	NA	NA	0.937
1.095	NA	NA	0.372	0.77	NA	0.209	NA	1.278	NA	1.005	NA	NA	NA	NA	NA	NA	NA	0.19
1.183	NA	NA	0.211	0.634	NA	0.206	NA	0.717	NA	0.939	NA	NA	NA	NA	NA	NA	NA	0.711
1.511	NA	NA	0.126	0.855	NA	0.566	NA	0.173	NA	0.959	NA	NA	NA	NA	NA	NA	NA	1.065
1.554	NA	NA	0.223	1.119	NA	0.913	NA	0.451	NA	1.341	NA	NA	NA	NA	NA	NA	NA	1.185
1.897	NA	NA	0.553	NA	NA	0.64	NA	0.975	NA	1.457	NA	NA	NA	NA	NA	NA	NA	1.103
0.572	NA	NA	0.351	NA	NA	0.627	NA	1.03	NA	1.203	NA	NA	NA	NA	NA	NA	NA	0.575
0.987	NA	NA	0.573	NA	NA	0.498	NA	0.807	NA	1.649	NA	NA	NA	NA	NA	NA	NA	0.587
1.2	NA	NA	0.56	NA	NA	0.436	NA	0.398	NA	1.963	NA	NA	NA	NA	NA	NA	NA	0.918
1.289	NA	NA	0.482	NA	NA	0.411	NA	0.435	NA	2.047	NA	NA	NA	NA	NA	NA	NA	0.289
1.159	NA	NA	0.396	NA	NA	0.331	NA	0.684	NA	1.343	NA	NA	NA	NA	NA	NA	NA	0.691
0.94	NA	NA	0.35	NA	NA	0.404	NA	0.884	NA	1.977	NA	NA	NA	NA	NA	NA	NA	1.036
1.025	NA	NA	0.387	NA	NA	0.254	NA	0.956	NA	0.874	NA	NA	NA	NA	NA	NA	NA	1.196
1.222	NA	NA	0.423	NA	NA	0.009	NA	0.834	NA	1.001	NA	NA	NA	NA	NA	NA	NA	0.824
1.266	NA	NA	0.434	NA	NA	0	NA	0.826	NA	1.222	NA	NA	NA	NA	NA	NA	NA	0.79
1.16	NA	NA	0.643	NA	NA	0.07	NA	0.243	NA	1.598	NA	NA	NA	NA	NA	NA	NA	1.204
0.784	NA	NA	0.899	NA	NA	0.441	NA	0.309	NA	2.043	NA	NA	NA	NA	NA	NA	NA	1.061
1.19	NA	NA	0.972	NA	NA	0.509	NA	0.866	NA	1.937	NA	NA	NA	NA	NA	NA	NA	0.77
1.062	NA	NA	0.772	NA	NA	0.618	NA	1.169	NA	1.036	NA	NA	NA	NA	NA	NA	NA	0.403
1.054	NA	NA	1.046	NA	NA	0.768	NA	0.448	NA	1.241	NA	NA	NA	NA	NA	NA	NA	0.683
1.045	NA	NA	1.496	NA	NA	0.629	NA	0.586	NA	2.017	NA	NA	NA	NA	NA	NA	NA	0.587
0.998	NA	NA	0.695	NA	NA	0.543	NA	0.589	NA	1.954	NA	NA	NA	NA	NA	NA	NA	0.722
0.926	NA	NA	0.453	NA	NA	0.582	NA	0.833	NA	0.73	NA	NA	NA	NA	NA	NA	NA	0.601
0.791	NA	NA	0.195	NA	NA	0.444	NA	0.438	NA	0.683	NA	NA	NA	NA	NA	NA	NA	0.618
1.002	NA	NA	0.384	NA	NA	0.437	NA	0.527	NA	0.733	NA	NA	NA	NA	NA	NA	NA	0.719
1.295	NA	NA	1.708	NA	NA	0.436	NA	0.838	NA	1.136	NA	NA	NA	NA	NA	NA	NA	0.947
1.312	NA	NA	0.283	NA	NA	0.137	NA	0.694	NA	2.091	NA	NA	NA	NA	NA	NA	NA	1.049
1.041	NA	NA	0.54	NA	NA	0	NA	1.107	NA	1.833	NA	NA	NA	NA	NA	NA	NA	0.818
0.895	NA	NA	0.706	NA	NA	0.138	NA	1.282	NA	0.962	NA	NA	NA	NA	NA	NA	NA	0.806
1.449	NA	NA	0.517	NA	NA	0.431	NA	0.575	NA	0.878	NA	NA	NA	NA	NA	NA	NA	0.733
2.27	NA	NA	0.412	NA	NA	1.07	NA	0.57	NA	0.759	NA	NA	NA	NA	NA	NA	NA	0.619
0.771	NA	NA	0.429	NA	NA	0.921	NA	0.673	NA	0.933	NA	NA	NA	NA	NA	NA	NA	0.563
0.605	NA	NA	0.573	NA	NA	0.686	NA	0.759	NA	1.479	NA	NA	NA	NA	NA	NA	NA	0.841
0.67	NA	NA	0.481	NA	NA	0.491	NA	0.896	NA	1.478	NA	NA	NA	NA	NA	NA	NA	0.842
1.213	NA	NA	0.509	NA	NA	0.399	NA	0.929	NA	1.552	NA	NA	NA	NA	NA	NA	NA	1.057
1.306	NA	NA	0.496	NA	NA	0.409	NA	1.193	NA	1.047	NA	NA	NA	NA	NA	NA	NA	1.066
1.293	NA	NA	0.475	NA	NA	0.347	NA	1.026	NA	0.916	NA	NA	NA	NA	NA	NA	NA	0.741
1.34	NA	NA	0.577	NA	NA	0.323	NA	0.768	NA	0.789	NA	NA	NA	NA	NA	NA	NA	0.828
1.203	NA	NA	0.914	NA	NA	0.02	NA	0.772	NA	1.041	NA	NA	NA	NA	NA	NA	NA	0.973
0.907	NA	NA	1.32	NA	NA	0	NA	0.63	NA	1.364	NA	NA	NA	NA	NA	NA	NA	1.37
1.454	NA	NA	1.1	NA	NA	0.418	NA	0.947	NA	0.965	NA	NA	NA	NA	NA	NA	NA	0.925
2.145	NA	NA	1.418	NA	NA	0.822	NA	1.083	NA	1.575	NA	NA	NA	NA	NA	NA	NA	1.035
1.147	NA	NA	0.807	NA	NA	0.526	NA	0.863	NA	1.745	NA	NA	NA	NA	NA	NA	NA	1.047
1.331	NA	NA	0.622	NA	NA	0.319	NA	0.858	NA	0.775	NA	NA	NA	NA	NA	NA	NA	0.855
1.321	NA	NA	0.257	NA	NA	0.232	NA	0.72	NA	0.886	NA	NA	NA	NA	NA	NA	NA	0.839
1.584	NA	NA	0.427	NA	NA	0.234	NA	1.098	NA	1.383	NA	NA	NA	NA	NA	NA	NA	0.934
1.638	NA	NA	1.22	NA	NA	0.207	NA	1.172	NA	1.3	NA	NA	NA	NA	NA	NA	NA	0.854
1.301	NA	NA	0.295	NA	NA	0.162	NA	0.911	NA	1.01	NA	NA	NA	NA	NA	NA	NA	0.941
1.039	NA	NA	0.271	NA	NA	0.322	NA	0.792	NA	1.607	NA	NA	NA	NA	NA	NA	NA	0.965
1.462	NA	NA	0.618	NA	NA	0.329	NA	0.757	NA	1.655	NA	NA	NA	NA	NA	NA	NA	1.293
1.871	NA	NA	0.615	NA	NA	0.389	NA	0.808	NA	2.271	NA	NA	NA	NA	NA	NA	NA	1.221
1.285	NA	NA	0.585	NA	NA	0.29	NA	0.859	NA	0.855	NA	NA	NA	NA	NA	NA	NA	1.19
1.566	NA	NA	0.589	NA	NA	0.34	NA	0.947	NA	1.053	NA	NA	NA	NA	NA	NA	NA	1.118
1.519	NA	NA	0.599	NA	NA	0.642	NA	0.783	NA	1.567	NA	NA	NA	NA	NA	NA	NA	1.098
1.375	NA	NA	0.564	NA	NA	0.555	NA	0.205	NA	1.374	NA	NA	NA	NA	NA	NA	NA	0.946
1.4	NA	NA	0.763	NA	NA	0.665	NA	0.305	NA	1.168	NA	NA	NA	NA	NA	NA	NA	0.898
1.299	NA	NA	0.738	NA	NA	0.684	NA	0.752	NA	1.625	NA	NA	NA	NA	NA	NA	NA	1.152
1.017	NA	NA	0.59	NA	NA	0.671	NA	0.818	NA	1.759	NA	NA	NA	NA	NA	NA	NA	0.836
0.916	NA	NA	0.593	NA	NA	0.813	NA	0.771	NA	2.433	NA	NA	NA	NA	NA	NA	NA	1.018
1.419	NA	NA	0.705	NA	NA	0.907	NA	0.218	NA	0.803	NA	NA	NA	NA	NA	NA	NA	0.918
1.561	NA	NA	1.085	NA	NA	1.023	NA	0.414	NA	0.854	NA	NA	NA	NA	NA	NA	NA	0.948
1.44	NA	NA	1.056	NA	NA	1.014	NA	0.632	NA	0.832	NA	NA	NA	NA	NA	NA	NA	0.922
0.947	NA	NA	0.621	NA	NA	0.942	NA	0.383	NA	0.865	NA	NA	NA	NA	NA	NA	NA	0.905
1.188	NA	NA	0.524	NA	NA	0.748	NA	0.663	NA	1.072	NA	NA	NA	NA	NA	NA	NA	1.017
1.433	NA	NA	0.6	NA	NA	0.393	NA	0.482	NA	1.398	NA	NA	NA	NA	NA	NA	NA	1.154
1.308	NA	NA	0.9	NA	NA	0.418	NA	0.343	NA	0.699	NA	NA	NA	NA	NA	NA	NA	1.046
1.249	NA	NA	1.179	NA	NA	0.886	NA	0.169	NA	1.02	NA	NA	NA	NA	NA	NA	NA	1.218
1.227	NA	NA	0.345	NA	NA	1.313	NA	0.178	NA	1.544	NA	NA	NA	NA	NA	NA	NA	0.721
1.211	NA	NA	0.42	NA	NA	0.759	NA	0.509	NA	1.529	NA	NA	NA	NA	NA	NA	NA	0.943
1.077	NA	NA	0.517	NA	NA	0.921	NA	0.543	NA	1.587	NA	NA	NA	NA	NA	NA	NA	0.849
0.838	NA	NA	0.451	NA	NA	1.103	NA	0.387	NA	1.229	NA	NA	NA	NA	NA	NA	NA	1.011
0.76	NA	NA	0.702	NA	NA	1.201	NA	0.254	NA	1.351	NA	NA	NA	NA	NA	NA	NA	0.904
0.992	NA	NA	0.811	NA	NA	1.067	NA	0.235	NA	1.698	NA	NA	NA	NA	NA	NA	NA	0.819
1.187	NA	NA	0.581	NA	NA	0.983	NA	0.918	NA	1.905	NA	NA	NA	NA	NA	NA	NA	0.852
2.252	NA	NA	0.469	NA	NA	0.723	NA	0.799	NA	2.383	NA	NA	NA	NA	NA	NA	NA	0.818
0.994	NA	NA	0.648	NA	NA	0.601	NA	0.465	NA	0.492	NA	NA	NA	NA	NA	NA	NA	0.45
0.876	NA	NA	0.833	NA	NA	0.343	NA	0.365	NA	0.246	NA	NA	NA	NA	NA	NA	NA	0.845
0.728	NA	NA	0.799	NA	NA	0.281	NA	0.438	NA	0.301	NA	NA	NA	NA	NA	NA	NA	1.295
0.879	NA	NA	0.981	NA	NA	0.526	NA	0.944	NA	0.545	NA	NA	NA	NA	NA	NA	NA	1.406
0.992	NA	NA	1.232	NA	NA	0.271	NA	0.745	NA	0.673	NA	NA	NA	NA	NA	NA	NA	1.226
1.221	NA	NA	1.038	NA	NA	0.217	NA	0.591	NA	0.854	NA	NA	NA	NA	NA	NA	NA	1.091
1.409	NA	NA	0.824	NA	NA	0.453	NA	0.489	NA	0.812	NA	NA	NA	NA	NA	NA	NA	0.965
1.344	NA	NA	1.303	NA	NA	0.954	NA	0.512	NA	0.7	NA	NA	NA	NA	NA	NA	NA	2.481
1.063	NA	NA	0.36	NA	NA	1.052	NA	1.024	NA	0.697	NA	NA	NA	NA	NA	NA	NA	1.782
0.861	NA	NA	0.565	NA	NA	1.093	NA	1	NA	0.73	NA	NA	NA	NA	NA	NA	NA	1.291
0.936	NA	NA	0.523	NA	NA	0.733	NA	1.177	NA	1.007	NA	NA	NA	NA	NA	NA	NA	0.87
1.152	NA	NA	0.682	NA	NA	0.98	NA	1.042	NA	1.739	NA	NA	NA	NA	NA	NA	NA	0.767
1.423	NA	NA	0.721	NA	NA	1.187	NA	0.767	NA	1.115	NA	NA	NA	NA	NA	NA	NA	0.957
1.513	NA	NA	0.691	NA	NA	1.153	NA	0.646	NA	1.463	NA	NA	NA	NA	NA	NA	NA	0.981
0.862	NA	NA	0.54	NA	NA	0.896	NA	1.003	NA	1.834	NA	NA	NA	NA	NA	NA	NA	0.917
0.717	NA	NA	0.484	NA	NA	0.783	NA	1.027	NA	1.617	NA	NA	NA	NA	NA	NA	NA	0.752
0.712	NA	NA	0.556	NA	NA	0.886	NA	1.169	NA	1.456	NA	NA	NA	NA	NA	NA	NA	1.082
0.7	NA	NA	0.544	NA	NA	0.634	NA	1.211	NA	1.679	NA	NA	NA	NA	NA	NA	NA	1.281
0.639	NA	NA	0.746	NA	NA	0.445	NA	1.323	NA	1.939	NA	NA	NA	NA	NA	NA	NA	1.318
0.948	NA	NA	1.08	NA	NA	0.327	NA	0.973	NA	1.589	NA	NA	NA	NA	NA	NA	NA	1.31
1.218	NA	NA	0.774	NA	NA	0.679	NA	0.848	NA	1.943	NA	NA	NA	NA	NA	NA	NA	1.144
1.189	NA	NA	1.015	NA	NA	0.579	NA	1.008	NA	2.128	NA	NA	NA	NA	NA	NA	NA	0.997
0.988	NA	NA	0.69	NA	NA	0.415	NA	0.749	NA	0.588	NA	NA	NA	NA	NA	NA	NA	1.557
0.949	NA	NA	0.393	NA	NA	0.499	NA	0.806	NA	0.567	NA	NA	NA	NA	NA	NA	NA	1.8
1.059	NA	NA	0.585	NA	NA	0.759	NA	0.899	NA	0.387	NA	NA	NA	NA	NA	NA	NA	1.955
1.246	NA	NA	0.771	NA	NA	1.019	NA	0.96	NA	0.265	NA	NA	NA	NA	NA	NA	NA	1.306
1.147	NA	NA	0.82	NA	NA	1.303	NA	0.395	NA	0.349	NA	NA	NA	NA	NA	NA	NA	0.784
0.825	NA	NA	0.775	NA	NA	0.847	NA	0.951	NA	0.503	NA	NA	NA	NA	NA	NA	NA	0.984
0.834	NA	NA	0.681	NA	NA	0.706	NA	0.654	NA	0.627	NA	NA	NA	NA	NA	NA	NA	1.016
0.844	NA	NA	0.635	NA	NA	0.717	NA	0.49	NA	0.75	NA	NA	NA	NA	NA	NA	NA	0.666
0.802	NA	NA	0.611	NA	NA	0.347	NA	0.61	NA	0.821	NA	NA	NA	NA	NA	NA	NA	0.777
0.801	NA	NA	0.698	NA	NA	0.473	NA	1.029	NA	0.673	NA	NA	NA	NA	NA	NA	NA	0.907
0.666	NA	NA	0.825	NA	NA	0.702	NA	0.875	NA	0.549	NA	NA	NA	NA	NA	NA	NA	1.011
0.784	NA	NA	1.106	NA	NA	0.731	NA	1.026	NA	0.558	NA	NA	NA	NA	NA	NA	NA	0.973
0.936	NA	NA	1.075	NA	NA	0.884	NA	0.878	NA	0.653	NA	NA	NA	NA	NA	NA	NA	0.724
0.837	NA	NA	0.523	NA	NA	0.643	NA	1.323	NA	0.668	NA	NA	NA	NA	NA	NA	NA	0.685
0.718	NA	NA	0.429	NA	NA	0.874	NA	0.663	NA	0.554	NA	NA	NA	NA	NA	NA	NA	0.925
0.777	NA	NA	0.512	NA	NA	1.129	NA	0.341	NA	1.567	NA	NA	NA	NA	NA	NA	NA	1.035
0.971	NA	NA	0.559	NA	NA	1.302	NA	0.35	NA	1.294	NA	NA	NA	NA	NA	NA	NA	1.89
1.152	NA	NA	0.643	NA	NA	0.879	NA	0.514	NA	1.081	NA	NA	NA	NA	NA	NA	NA	1.43
0.808	NA	NA	0.607	NA	NA	0.879	NA	0.543	NA	1.598	NA	NA	NA	NA	NA	NA	NA	0.863
0.917	NA	NA	0.878	NA	NA	0.946	NA	0.174	NA	1.946	NA	NA	NA	NA	NA	NA	NA	1.016
1.165	NA	NA	0.907	NA	NA	0.854	NA	1.085	NA	1.392	NA	NA	NA	NA	NA	NA	NA	1.067
0.975	NA	NA	0.787	NA	NA	0.592	NA	1.103	NA	0.874	NA	NA	NA	NA	NA	NA	NA	0.843
0.899	NA	NA	0.845	NA	NA	0.713	NA	0.945	NA	1.301	NA	NA	NA	NA	NA	NA	NA	0.964
0.787	NA	NA	1.119	NA	NA	0.954	NA	0.891	NA	1.854	NA	NA	NA	NA	NA	NA	NA	1.358
0.863	NA	NA	1.091	NA	NA	1.07	NA	0.617	NA	1.69	NA	NA	NA	NA	NA	NA	NA	1.27
0.84	NA	NA	1.434	NA	NA	0.858	NA	0.369	NA	1.818	NA	NA	NA	NA	NA	NA	NA	0.63
0.654	NA	NA	0.956	NA	NA	0.728	NA	0.272	NA	0.445	NA	NA	NA	NA	NA	NA	NA	0.694
0.569	NA	NA	0.894	NA	NA	0.545	NA	0.375	NA	0.356	NA	NA	NA	NA	NA	NA	NA	0.869
0.757	NA	NA	0.924	NA	NA	0.699	NA	0.51	NA	0.277	NA	NA	NA	NA	NA	NA	NA	0.828
1.146	NA	NA	0.666	NA	NA	0.891	NA	0.093	NA	0.284	NA	NA	NA	NA	NA	NA	NA	0.555
1.285	NA	NA	1.194	NA	NA	0.82	NA	0.197	NA	0.264	NA	NA	NA	NA	NA	NA	NA	0.501
1.552	NA	NA	1.29	NA	NA	0.808	NA	0.636	NA	0.334	NA	NA	NA	NA	NA	NA	NA	0.771
1.921	NA	NA	1.233	NA	NA	0.728	NA	0.522	NA	0.543	NA	NA	NA	NA	NA	NA	NA	1.15
1.148	NA	NA	1.33	NA	NA	0.689	NA	0.446	NA	0.734	NA	NA	NA	NA	NA	NA	NA	2.207
1.202	NA	NA	1.535	NA	NA	0.867	NA	0.504	NA	0.748	NA	NA	NA	NA	NA	NA	NA	1.863
1.054	NA	NA	1.065	NA	NA	0.715	NA	1.106	NA	0.764	NA	NA	NA	NA	NA	NA	NA	1.006
0.912	NA	NA	0.726	NA	NA	0.852	NA	0.434	NA	0.633	NA	NA	NA	NA	NA	NA	NA	0.721
0.665	NA	NA	0.722	NA	NA	0.926	NA	0.29	NA	0.448	NA	NA	NA	NA	NA	NA	NA	0.563
0.602	NA	NA	0.827	NA	NA	0.768	NA	0.442	NA	0.454	NA	NA	NA	NA	NA	NA	NA	0.621
0.616	NA	NA	1.439	NA	NA	0.76	NA	0.831	NA	0.552	NA	NA	NA	NA	NA	NA	NA	0.818
0.921	NA	NA	1.326	NA	NA	0.829	NA	0.586	NA	0.593	NA	NA	NA	NA	NA	NA	NA	1.146
1.106	NA	NA	1.312	NA	NA	0.989	NA	0.612	NA	0.602	NA	NA	NA	NA	NA	NA	NA	1.567
1.538	NA	NA	0.62	NA	NA	0.861	NA	0.703	NA	0.628	NA	NA	NA	NA	NA	NA	NA	1.283
2.24	NA	NA	0.358	NA	NA	0.977	NA	0.456	NA	0.829	NA	NA	NA	NA	NA	NA	NA	0.735
2.929	NA	NA	0.27	NA	NA	1.043	NA	0.817	NA	0.89	NA	NA	NA	NA	NA	NA	NA	0.647
0.877	NA	NA	0.172	NA	NA	0.968	NA	0.967	NA	0.687	NA	NA	NA	NA	NA	NA	NA	0.649
0.8	NA	NA	0.458	NA	NA	0.76	NA	0.304	NA	0.933	NA	NA	NA	NA	NA	NA	NA	0.739
0.906	NA	NA	0.331	NA	NA	0.921	NA	0.347	NA	1.547	NA	NA	NA	NA	NA	NA	NA	0.965
0.87	NA	NA	0.287	NA	NA	1.088	NA	0.821	NA	1.695	NA	NA	NA	NA	NA	NA	NA	0.874
0.581	NA	NA	0.557	NA	NA	1.112	NA	0.602	NA	1.003	NA	NA	NA	NA	NA	NA	NA	1.267
0.628	NA	NA	0.025	NA	NA	1.088	NA	0.419	NA	0.623	NA	NA	NA	NA	NA	NA	NA	2.306
0.79	NA	NA	0.341	NA	NA	1.017	NA	0.512	NA	0.693	NA	NA	NA	NA	NA	NA	NA	2.068
1.032	NA	NA	0.489	NA	NA	0.523	NA	0.273	NA	1.819	NA	NA	NA	NA	NA	NA	NA	1.547
0.877	NA	NA	0.317	NA	NA	0.687	NA	0.258	NA	2.248	NA	NA	NA	NA	NA	NA	NA	1.438
1.831	NA	NA	0.294	NA	NA	0.764	NA	0.465	NA	0.376	NA	NA	NA	NA	NA	NA	NA	0.63
2.812	NA	NA	0.559	NA	NA	1.109	NA	0.724	NA	0.388	NA	NA	NA	NA	NA	NA	NA	0.687
3.037	NA	NA	1.289	NA	NA	1.274	NA	0.5	NA	0.301	NA	NA	NA	NA	NA	NA	NA	0.776
0.982	NA	NA	0	NA	NA	1.341	NA	0.485	NA	0.221	NA	NA	NA	NA	NA	NA	NA	0.765
0.926	NA	NA	0.054	NA	NA	1.357	NA	0.707	NA	0.231	NA	NA	NA	NA	NA	NA	NA	0.712
0.809	NA	NA	0.326	NA	NA	0.791	NA	0.304	NA	0.254	NA	NA	NA	NA	NA	NA	NA	0.716
0.976	NA	NA	0.67	NA	NA	0.587	NA	0.426	NA	0.347	NA	NA	NA	NA	NA	NA	NA	0.715
0.898	NA	NA	0.386	NA	NA	0.624	NA	0.578	NA	0.623	NA	NA	NA	NA	NA	NA	NA	0.742
0.729	NA	NA	0.299	NA	NA	0.765	NA	0.931	NA	0.7	NA	NA	NA	NA	NA	NA	NA	0.492
0.94	NA	NA	0.468	NA	NA	0.798	NA	0.543	NA	0.67	NA	NA	NA	NA	NA	NA	NA	0.677
1.059	NA	NA	0.723	NA	NA	0.869	NA	0.494	NA	0.682	NA	NA	NA	NA	NA	NA	NA	0.764
0.838	NA	NA	0.787	NA	NA	1.594	NA	0.943	NA	0.583	NA	NA	NA	NA	NA	NA	NA	1.212
0.949	NA	NA	0.672	NA	NA	1.423	NA	0.848	NA	0.467	NA	NA	NA	NA	NA	NA	NA	1.447
2.045	NA	NA	0	NA	NA	0.776	NA	0.835	NA	0.555	NA	NA	NA	NA	NA	NA	NA	1.551
1.086	NA	NA	0.047	NA	NA	0.796	NA	0.536	NA	1.153	NA	NA	NA	NA	NA	NA	NA	1.93
0.872	NA	NA	0.246	NA	NA	0.421	NA	0.656	NA	0.898	NA	NA	NA	NA	NA	NA	NA	1.728
0.833	NA	NA	1.328	NA	NA	0.648	NA	0.888	NA	0.714	NA	NA	NA	NA	NA	NA	NA	1.128
0.966	NA	NA	0.53	NA	NA	0.514	NA	0.969	NA	1.109	NA	NA	NA	NA	NA	NA	NA	0.823
0.857	NA	NA	0.368	NA	NA	0.996	NA	0.991	NA	1.594	NA	NA	NA	NA	NA	NA	NA	1.2
0.981	NA	NA	0.34	NA	NA	1.418	NA	0.615	NA	1.336	NA	NA	NA	NA	NA	NA	NA	1.095
1.136	NA	NA	0.409	NA	NA	1.297	NA	0.85	NA	0.733	NA	NA	NA	NA	NA	NA	NA	0.882
0.884	NA	NA	0.55	NA	NA	1.187	NA	0.97	NA	1.015	NA	NA	NA	NA	NA	NA	NA	1.09
0.955	NA	NA	0.633	NA	NA	0.765	NA	0.888	NA	1.675	NA	NA	NA	NA	NA	NA	NA	0.971
1.709	NA	NA	0.7	NA	NA	0.549	NA	0.413	NA	2.43	NA	NA	NA	NA	NA	NA	NA	0.826
2.499	NA	NA	0.826	NA	NA	0.827	NA	0.31	NA	0.632	NA	NA	NA	NA	NA	NA	NA	0.525
1.143	NA	NA	0.629	NA	NA	0.328	NA	0.556	NA	0.488	NA	NA	NA	NA	NA	NA	NA	0.709
0.77	NA	NA	0	NA	NA	0.847	NA	0.911	NA	0.474	NA	NA	NA	NA	NA	NA	NA	0.644
0.745	NA	NA	0.226	NA	NA	0.887	NA	0.452	NA	0.344	NA	NA	NA	NA	NA	NA	NA	0.43
0.719	NA	NA	0.928	NA	NA	1.011	NA	0.664	NA	0.237	NA	NA	NA	NA	NA	NA	NA	0.764
1.096	NA	NA	0.477	NA	NA	0.961	NA	0.361	NA	0.289	NA	NA	NA	NA	NA	NA	NA	1.339
1.263	NA	NA	0.323	NA	NA	0.847	NA	0.565	NA	0.379	NA	NA	NA	NA	NA	NA	NA	1.499
1.005	NA	NA	0.315	NA	NA	0.992	NA	0.603	NA	0.493	NA	NA	NA	NA	NA	NA	NA	1.563
1.315	NA	NA	0.381	NA	NA	0.795	NA	0.301	NA	0.645	NA	NA	NA	NA	NA	NA	NA	1.396
2.177	NA	NA	0.442	NA	NA	0.412	NA	0.748	NA	0.644	NA	NA	NA	NA	NA	NA	NA	0.949
2.834	NA	NA	0.51	NA	NA	0.292	NA	0.711	NA	0.596	NA	NA	NA	NA	NA	NA	NA	0.636
3.005	NA	NA	0.592	NA	NA	0.308	NA	0.847	NA	0.538	NA	NA	NA	NA	NA	NA	NA	0.951
1.223	NA	NA	0.791	NA	NA	1.366	NA	0.456	NA	0.854	NA	NA	NA	NA	NA	NA	NA	1.421
0.76	NA	NA	1.138	NA	NA	1.305	NA	0.392	NA	0.736	NA	NA	NA	NA	NA	NA	NA	1.398
0.662	NA	NA	0.951	NA	NA	1.288	NA	0.825	NA	0.753	NA	NA	NA	NA	NA	NA	NA	1.218
0.82	NA	NA	0.635	NA	NA	1.111	NA	1.039	NA	1.116	NA	NA	NA	NA	NA	NA	NA	1.009
0.656	NA	NA	0.031	NA	NA	1.29	NA	0.857	NA	1.124	NA	NA	NA	NA	NA	NA	NA	1.041
0.716	NA	NA	0.203	NA	NA	1.002	NA	0.45	NA	1.865	NA	NA	NA	NA	NA	NA	NA	1.313
0.922	NA	NA	0.215	NA	NA	0.517	NA	0.796	NA	1.644	NA	NA	NA	NA	NA	NA	NA	0.96
0.924	NA	NA	0.183	NA	NA	0.356	NA	1.007	NA	1.653	NA	NA	NA	NA	NA	NA	NA	0.661
1.022	NA	NA	0.274	NA	NA	0.463	NA	0.795	NA	2.02	NA	NA	NA	NA	NA	NA	NA	0.625
1.436	NA	NA	0.427	NA	NA	0.341	NA	0.486	NA	2.101	NA	NA	NA	NA	NA	NA	NA	0.905
2.162	NA	NA	0.627	NA	NA	0.991	NA	0.493	NA	0.54	NA	NA	NA	NA	NA	NA	NA	1.399
2.477	NA	NA	0.926	NA	NA	1.179	NA	0.911	NA	0.502	NA	NA	NA	NA	NA	NA	NA	1.667
2.344	NA	NA	0.977	NA	NA	1.367	NA	0.9	NA	0.512	NA	NA	NA	NA	NA	NA	NA	1.777
1.252	NA	NA	0.763	NA	NA	0.882	NA	0.896	NA	0.422	NA	NA	NA	NA	NA	NA	NA	1.325
1.002	NA	NA	0.778	NA	NA	0.753	NA	0.559	NA	0.313	NA	NA	NA	NA	NA	NA	NA	1.143
0.76	NA	NA	1.01	NA	NA	1.091	NA	0.485	NA	0.411	NA	NA	NA	NA	NA	NA	NA	0.978
0.552	NA	NA	0.546	NA	NA	0.611	NA	0.579	NA	0.623	NA	NA	NA	NA	NA	NA	NA	0.475
0.511	NA	NA	0.902	NA	NA	0.441	NA	0.564	NA	0.681	NA	NA	NA	NA	NA	NA	NA	0.959
0.51	NA	NA	0	NA	NA	0.496	NA	1.045	NA	0.653	NA	NA	NA	NA	NA	NA	NA	1.204
0.605	NA	NA	0	NA	NA	0.393	NA	1.023	NA	0.815	NA	NA	NA	NA	NA	NA	NA	1.345
0.616	NA	NA	0	NA	NA	0.622	NA	0.688	NA	0.87	NA	NA	NA	NA	NA	NA	NA	1.155
1.105	NA	NA	0.064	NA	NA	0.677	NA	0.613	NA	0.771	NA	NA	NA	NA	NA	NA	NA	0.924
1.656	NA	NA	0.286	NA	NA	0.502	NA	0.976	NA	0.867	NA	NA	NA	NA	NA	NA	NA	0.882
1.997	NA	NA	0.565	NA	NA	0.585	NA	0.272	NA	1.075	NA	NA	NA	NA	NA	NA	NA	1.284
2.06	NA	NA	0.865	NA	NA	1.342	NA	0.47	NA	0.902	NA	NA	NA	NA	NA	NA	NA	1.035
1.882	NA	NA	1.257	NA	NA	0.864	NA	0.517	NA	0.997	NA	NA	NA	NA	NA	NA	NA	1.07
1.328	NA	NA	1.149	NA	NA	0.937	NA	0.978	NA	1.615	NA	NA	NA	NA	NA	NA	NA	1.161
1.032	NA	NA	0.632	NA	NA	0.704	NA	0.787	NA	0.459	NA	NA	NA	NA	NA	NA	NA	1.706
0.845	NA	NA	0.917	NA	NA	0.596	NA	0	NA	0.491	NA	NA	NA	NA	NA	NA	NA	1.602
0.961	NA	NA	0.712	NA	NA	0.777	NA	0.283	NA	0.56	NA	NA	NA	NA	NA	NA	NA	1.61
0.956	NA	NA	0.415	NA	NA	0.787	NA	1.156	NA	0.57	NA	NA	NA	NA	NA	NA	NA	1.325
0.958	NA	NA	0.452	NA	NA	0.924	NA	0.87	NA	0.491	NA	NA	NA	NA	NA	NA	NA	0.974
0.613	NA	NA	0.031	NA	NA	0.816	NA	0.879	NA	0.637	NA	NA	NA	NA	NA	NA	NA	0.512
0.827	NA	NA	0.056	NA	NA	0.575	NA	0.575	NA	1.02	NA	NA	NA	NA	NA	NA	NA	0.631
1.374	NA	NA	0.057	NA	NA	0.5	NA	0.636	NA	1.048	NA	NA	NA	NA	NA	NA	NA	0.907
1.703	NA	NA	0.127	NA	NA	0.473	NA	0.588	NA	0.817	NA	NA	NA	NA	NA	NA	NA	1.107
1.758	NA	NA	0.249	NA	NA	1.07	NA	0.423	NA	0.943	NA	NA	NA	NA	NA	NA	NA	1.265
2.061	NA	NA	0.401	NA	NA	1.537	NA	0.233	NA	0.813	NA	NA	NA	NA	NA	NA	NA	1.273
2.12	NA	NA	0.624	NA	NA	0.695	NA	0.135	NA	0.738	NA	NA	NA	NA	NA	NA	NA	1.224
1.567	NA	NA	0.848	NA	NA	0.791	NA	0.233	NA	0.901	NA	NA	NA	NA	NA	NA	NA	0.776
1.565	NA	NA	1.2	NA	NA	0.693	NA	0.557	NA	1.311	NA	NA	NA	NA	NA	NA	NA	0.86
1.602	NA	NA	0.87	NA	NA	0.972	NA	1.127	NA	0.911	NA	NA	NA	NA	NA	NA	NA	1.048
1.567	NA	NA	1.034	NA	NA	0.89	NA	0.906	NA	1.347	NA	NA	NA	NA	NA	NA	NA	1.469
1.387	NA	NA	1.024	NA	NA	0.73	NA	0.8	NA	0.547	NA	NA	NA	NA	NA	NA	NA	0.808
1.389	NA	NA	0.392	NA	NA	0.507	NA	0.525	NA	0.554	NA	NA	NA	NA	NA	NA	NA	0.595
1.564	NA	NA	0.715	NA	NA	0.524	NA	0.23	NA	0.661	NA	NA	NA	NA	NA	NA	NA	0.492
1.705	NA	NA	0.184	NA	NA	0.554	NA	0.298	NA	0.775	NA	NA	NA	NA	NA	NA	NA	0.498
1.742	NA	NA	0.17	NA	NA	0.609	NA	0.484	NA	0.825	NA	NA	NA	NA	NA	NA	NA	1.153
1.794	NA	NA	0.182	NA	NA	0.408	NA	0.76	NA	1.028	NA	NA	NA	NA	NA	NA	NA	1.298
1.971	NA	NA	0.242	NA	NA	0.336	NA	0.736	NA	1.096	NA	NA	NA	NA	NA	NA	NA	0.769
2.24	NA	NA	0.327	NA	NA	0.916	NA	0.52	NA	0.975	NA	NA	NA	NA	NA	NA	NA	1.049
1.593	NA	NA	0.479	NA	NA	0.94	NA	0.618	NA	0.91	NA	NA	NA	NA	NA	NA	NA	1.408
1.763	NA	NA	0.53	NA	NA	1.051	NA	0.423	NA	1.12	NA	NA	NA	NA	NA	NA	NA	1.663
1.917	NA	NA	0.581	NA	NA	0.985	NA	1.022	NA	0.878	NA	NA	NA	NA	NA	NA	NA	1.129
1.922	NA	NA	0.88	NA	NA	0.561	NA	0.993	NA	0.966	NA	NA	NA	NA	NA	NA	NA	1.115
1.721	NA	NA	1.03	NA	NA	0.568	NA	0.971	NA	1.559	NA	NA	NA	NA	NA	NA	NA	1.722
1.382	NA	NA	0.701	NA	NA	0.542	NA	1.157	NA	1.456	NA	NA	NA	NA	NA	NA	NA	0.725
1.413	NA	NA	0.63	NA	NA	0.605	NA	0.917	NA	1.434	NA	NA	NA	NA	NA	NA	NA	0.641
1.627	NA	NA	1.195	NA	NA	0.494	NA	0.826	NA	0.757	NA	NA	NA	NA	NA	NA	NA	0.63
1.609	NA	NA	0.225	NA	NA	0.381	NA	0.652	NA	0.672	NA	NA	NA	NA	NA	NA	NA	0.942
1.661	NA	NA	0.263	NA	NA	1.283	NA	0.695	NA	0.685	NA	NA	NA	NA	NA	NA	NA	0.872
1.902	NA	NA	0.296	NA	NA	1.267	NA	0.431	NA	0.907	NA	NA	NA	NA	NA	NA	NA	1.703
1.387	NA	NA	0.486	NA	NA	1.024	NA	0.372	NA	1.037	NA	NA	NA	NA	NA	NA	NA	0.899
1.329	NA	NA	0.649	NA	NA	0.993	NA	0.5	NA	1.147	NA	NA	NA	NA	NA	NA	NA	1.015
1.641	NA	NA	0.585	NA	NA	1.079	NA	0.91	NA	1.027	NA	NA	NA	NA	NA	NA	NA	1.655
1.715	NA	NA	0.513	NA	NA	0.953	NA	0.827	NA	0.627	NA	NA	NA	NA	NA	NA	NA	2.039
1.578	NA	NA	0.62	NA	NA	0.775	NA	0.854	NA	1.009	NA	NA	NA	NA	NA	NA	NA	1.843
1.167	NA	NA	1	NA	NA	0.569	NA	0.807	NA	1.319	NA	NA	NA	NA	NA	NA	NA	1.23
1.138	NA	NA	0.602	NA	NA	0.802	NA	0.852	NA	1.381	NA	NA	NA	NA	NA	NA	NA	1.573
1.499	NA	NA	0.416	NA	NA	0.889	NA	1.152	NA	1.72	NA	NA	NA	NA	NA	NA	NA	0.92
1.64	NA	NA	0.774	NA	NA	1.139	NA	1.325	NA	2.231	NA	NA	NA	NA	NA	NA	NA	0.622
1.809	NA	NA	0.555	NA	NA	1.404	NA	1.31	NA	2.31	NA	NA	NA	NA	NA	NA	NA	0.773
1.667	NA	NA	0.774	NA	NA	1	NA	1.211	NA	0.832	NA	NA	NA	NA	NA	NA	NA	1.098
1.523	NA	NA	0.924	NA	NA	1.314	NA	1.07	NA	0.744	NA	NA	NA	NA	NA	NA	NA	1.262
1.301	NA	NA	0.654	NA	NA	1.096	NA	0.656	NA	0.718	NA	NA	NA	NA	NA	NA	NA	1.233
1.199	NA	NA	0.83	NA	NA	1.234	NA	0.577	NA	0.843	NA	NA	NA	NA	NA	NA	NA	1.372
1.499	NA	NA	0.929	NA	NA	0.92	NA	0.88	NA	0.972	NA	NA	NA	NA	NA	NA	NA	0.926
1.534	NA	NA	0.535	NA	NA	1.135	NA	0.843	NA	1.043	NA	NA	NA	NA	NA	NA	NA	0.752
1.896	NA	NA	0.633	NA	NA	1.263	NA	0.525	NA	1.17	NA	NA	NA	NA	NA	NA	NA	0.739
1.398	NA	NA	0.536	NA	NA	1.238	NA	0.916	NA	0.7	NA	NA	NA	NA	NA	NA	NA	0.77
1.094	NA	NA	0.825	NA	NA	0.794	NA	0.556	NA	0.916	NA	NA	NA	NA	NA	NA	NA	1.329
1.395	NA	NA	0.461	NA	NA	0.452	NA	0.818	NA	1.426	NA	NA	NA	NA	NA	NA	NA	0.949
1.508	NA	NA	0.488	NA	NA	0.85	NA	0.825	NA	1.349	NA	NA	NA	NA	NA	NA	NA	0.545
1.378	NA	NA	0.751	NA	NA	1.239	NA	0.813	NA	1.949	NA	NA	NA	NA	NA	NA	NA	0.428
1.152	NA	NA	0.753	NA	NA	1.169	NA	0.287	NA	0.793	NA	NA	NA	NA	NA	NA	NA	1.06
1.194	NA	NA	0.863	NA	NA	0.921	NA	0.777	NA	0.965	NA	NA	NA	NA	NA	NA	NA	1.36
0.892	NA	NA	0.575	NA	NA	0.612	NA	1.087	NA	0.916	NA	NA	NA	NA	NA	NA	NA	0.949
0.787	NA	NA	0.886	NA	NA	0.551	NA	1.605	NA	0.981	NA	NA	NA	NA	NA	NA	NA	0.948
0.942	NA	NA	1.206	NA	NA	0.744	NA	1.428	NA	1.008	NA	NA	NA	NA	NA	NA	NA	0.472
1.169	NA	NA	0.843	NA	NA	0.697	NA	1.209	NA	1.314	NA	NA	NA	NA	NA	NA	NA	1.091
1.604	NA	NA	0.68	NA	NA	0.467	NA	0.98	NA	0.977	NA	NA	NA	NA	NA	NA	NA	1.438
1.668	NA	NA	0.777	NA	NA	0.38	NA	0.988	NA	1.004	NA	NA	NA	NA	NA	NA	NA	1.173
0.36	NA	NA	0.628	NA	NA	0.805	NA	0.789	NA	0.914	NA	NA	NA	NA	NA	NA	NA	0.805
0.471	NA	NA	0.643	NA	NA	1.149	NA	0.509	NA	1.338	NA	NA	NA	NA	NA	NA	NA	0.649
0.544	NA	NA	0.659	NA	NA	1.203	NA	0.768	NA	1.644	NA	NA	NA	NA	NA	NA	NA	1.155
0.969	NA	NA	1.132	NA	NA	0.378	NA	0.677	NA	0.653	NA	NA	NA	NA	NA	NA	NA	1.272
1.075	NA	NA	0.234	NA	NA	0.327	NA	0.847	NA	0.855	NA	NA	NA	NA	NA	NA	NA	1.294
1.199	NA	NA	0.311	NA	NA	0.184	NA	0.952	NA	0.948	NA	NA	NA	NA	NA	NA	NA	1.259
1.356	NA	NA	0.459	NA	NA	0.404	NA	0.77	NA	0.997	NA	NA	NA	NA	NA	NA	NA	1.001
1.563	NA	NA	0.505	NA	NA	0.569	NA	0.796	NA	1.022	NA	NA	NA	NA	NA	NA	NA	0.745
0.888	NA	NA	0.553	NA	NA	0.714	NA	0.439	NA	0.874	NA	NA	NA	NA	NA	NA	NA	0.605
0.601	NA	NA	0.673	NA	NA	0.874	NA	0.709	NA	1.31	NA	NA	NA	NA	NA	NA	NA	1.305
0.645	NA	NA	0.844	NA	NA	1.077	NA	0.924	NA	1.436	NA	NA	NA	NA	NA	NA	NA	1.062
0.887	NA	NA	0.623	NA	NA	1.238	NA	1.504	NA	1.27	NA	NA	NA	NA	NA	NA	NA	1.012
0.955	NA	NA	0.553	NA	NA	1.296	NA	1.443	NA	0.92	NA	NA	NA	NA	NA	NA	NA	0.867
1.035	NA	NA	0.957	NA	NA	0.684	NA	1.286	NA	1.606	NA	NA	NA	NA	NA	NA	NA	0.724
1.189	NA	NA	0.984	NA	NA	0.781	NA	0.992	NA	0.909	NA	NA	NA	NA	NA	NA	NA	0.715
1.191	NA	NA	0.062	NA	NA	0.734	NA	0.468	NA	0.905	NA	NA	NA	NA	NA	NA	NA	0.757
1.339	NA	NA	0.088	NA	NA	0.954	NA	0.586	NA	1.084	NA	NA	NA	NA	NA	NA	NA	0.302
0.435	NA	NA	0.177	NA	NA	0.477	NA	0.872	NA	0.828	NA	NA	NA	NA	NA	NA	NA	0.445
0.665	NA	NA	0.262	NA	NA	0.393	NA	0.516	NA	0.816	NA	NA	NA	NA	NA	NA	NA	0.635
0.873	NA	NA	0.35	NA	NA	0.621	NA	0.486	NA	0.759	NA	NA	NA	NA	NA	NA	NA	0.68
0.817	NA	NA	0.326	NA	NA	1.016	NA	0.629	NA	1.238	NA	NA	NA	NA	NA	NA	NA	0.582
1.018	NA	NA	0.272	NA	NA	0.963	NA	0.967	NA	1.322	NA	NA	NA	NA	NA	NA	NA	1.141
1.264	NA	NA	0.273	NA	NA	0.876	NA	0.919	NA	1.492	NA	NA	NA	NA	NA	NA	NA	1.495
1.33	NA	NA	0.321	NA	NA	1.118	NA	0.951	NA	1.82	NA	NA	NA	NA	NA	NA	NA	0.484
1.126	NA	NA	0.335	NA	NA	1.102	NA	0.957	NA	2.062	NA	NA	NA	NA	NA	NA	NA	0.358
0.715	NA	NA	0.374	NA	NA	0.755	NA	0.784	NA	0.916	NA	NA	NA	NA	NA	NA	NA	0.347
0.409	NA	NA	0.812	NA	NA	0.626	NA	1.746	NA	0.892	NA	NA	NA	NA	NA	NA	NA	0.453
0.486	NA	NA	0.795	NA	NA	0.631	NA	1.449	NA	1.106	NA	NA	NA	NA	NA	NA	NA	1.069
0.704	NA	NA	0.58	NA	NA	1.065	NA	0.804	NA	1.049	NA	NA	NA	NA	NA	NA	NA	1.178
0.918	NA	NA	0.493	NA	NA	0.692	NA	0.571	NA	0.518	NA	NA	NA	NA	NA	NA	NA	1.198
1.179	NA	NA	0.874	NA	NA	0.818	NA	0.86	NA	0.966	NA	NA	NA	NA	NA	NA	NA	0.836
1.241	NA	NA	0.856	NA	NA	0.944	NA	0.846	NA	1.289	NA	NA	NA	NA	NA	NA	NA	0.717
1.089	NA	NA	0.353	NA	NA	1.141	NA	0.905	NA	1.057	NA	NA	NA	NA	NA	NA	NA	0.974
1.188	NA	NA	0.361	NA	NA	1.217	NA	0.742	NA	0.617	NA	NA	NA	NA	NA	NA	NA	1.395
1.162	NA	NA	0.333	NA	NA	0.983	NA	1.112	NA	1.766	NA	NA	NA	NA	NA	NA	NA	0.564
1.291	NA	NA	0.176	NA	NA	0.879	NA	1.128	NA	2.28	NA	NA	NA	NA	NA	NA	NA	0.661
1.452	NA	NA	0.045	NA	NA	0.835	NA	0.952	NA	0.916	NA	NA	NA	NA	NA	NA	NA	0.994
1.395	NA	NA	0.105	NA	NA	0.558	NA	0.996	NA	1.059	NA	NA	NA	NA	NA	NA	NA	1.243
0.611	NA	NA	0.263	NA	NA	0.533	NA	1.175	NA	1.326	NA	NA	NA	NA	NA	NA	NA	1.197
0.764	NA	NA	0.343	NA	NA	0.027	NA	1.156	NA	1.317	NA	NA	NA	NA	NA	NA	NA	1.176
0.83	NA	NA	0.383	NA	NA	0.272	NA	0.836	NA	0.848	NA	NA	NA	NA	NA	NA	NA	0.565
0.808	NA	NA	0.369	NA	NA	0.639	NA	0.724	NA	1.205	NA	NA	NA	NA	NA	NA	NA	0.586
1.052	NA	NA	0.377	NA	NA	0.841	NA	0.904	NA	1.503	NA	NA	NA	NA	NA	NA	NA	0.622
1.071	NA	NA	0.682	NA	NA	0.96	NA	0.892	NA	1.577	NA	NA	NA	NA	NA	NA	NA	0.602
0.966	NA	NA	0.694	NA	NA	0.853	NA	0.831	NA	1.803	NA	NA	NA	NA	NA	NA	NA	0.585
0.943	NA	NA	0.278	NA	NA	0.851	NA	0.962	NA	1.873	NA	NA	NA	NA	NA	NA	NA	1.038
1.004	NA	NA	0.632	NA	NA	0.722	NA	1.1	NA	2.077	NA	NA	NA	NA	NA	NA	NA	1.232
1.331	NA	NA	0.4	NA	NA	0.769	NA	1.028	NA	0.712	NA	NA	NA	NA	NA	NA	NA	1.092
1.554	NA	NA	0.835	NA	NA	0.65	NA	0.638	NA	1.012	NA	NA	NA	NA	NA	NA	NA	1.093
1.67	NA	NA	0.86	NA	NA	0.756	NA	0.771	NA	1.324	NA	NA	NA	NA	NA	NA	NA	0.811
1.373	NA	NA	0.72	NA	NA	0.735	NA	0.865	NA	1.211	NA	NA	NA	NA	NA	NA	NA	0.473
0.93	NA	NA	0.52	NA	NA	0.435	NA	1.042	NA	1.26	NA	NA	NA	NA	NA	NA	NA	0.454
0.709	NA	NA	0.588	NA	NA	0.941	NA	0.854	NA	1.472	NA	NA	NA	NA	NA	NA	NA	0.487
0.604	NA	NA	0.541	NA	NA	0.977	NA	0.597	NA	1.658	NA	NA	NA	NA	NA	NA	NA	0.66
0.454	NA	NA	0.305	NA	NA	0.773	NA	0.076	NA	1.8	NA	NA	NA	NA	NA	NA	NA	1.041
0.703	NA	NA	0.097	NA	NA	0.725	NA	0.516	NA	2.167	NA	NA	NA	NA	NA	NA	NA	1.182
1.059	NA	NA	0.048	NA	NA	0.895	NA	0.818	NA	2.421	NA	NA	NA	NA	NA	NA	NA	1.128
1.041	NA	NA	0.251	NA	NA	0.818	NA	0.98	NA	0.721	NA	NA	NA	NA	NA	NA	NA	0.265
0.977	NA	NA	0.399	NA	NA	0.937	NA	1.179	NA	0.896	NA	NA	NA	NA	NA	NA	NA	0.49
1.463	NA	NA	0.409	NA	NA	0.924	NA	0.858	NA	1.174	NA	NA	NA	NA	NA	NA	NA	0.592
2.108	NA	NA	0.4	NA	NA	1.049	NA	1.045	NA	1.155	NA	NA	NA	NA	NA	NA	NA	0.572
1.463	NA	NA	0.68	NA	NA	1.503	NA	2.654	NA	1.261	NA	NA	NA	NA	NA	NA	NA	0.687
1.701	NA	NA	0.806	NA	NA	1.177	NA	2.405	NA	1.004	NA	NA	NA	NA	NA	NA	NA	0.73
1.263	NA	NA	0.377	NA	NA	0.756	NA	1.357	NA	1.048	NA	NA	NA	NA	NA	NA	NA	0.521
1.006	NA	NA	0.532	NA	NA	0.693	NA	0.936	NA	1.873	NA	NA	NA	NA	NA	NA	NA	0.51
0.778	NA	NA	0.4	NA	NA	0.703	NA	1.171	NA	2.357	NA	NA	NA	NA	NA	NA	NA	1.06
0.582	NA	NA	1.016	NA	NA	1.03	NA	1.283	NA	1.052	NA	NA	NA	NA	NA	NA	NA	0.903
0.653	NA	NA	0.779	NA	NA	1.225	NA	1.414	NA	1	NA	NA	NA	NA	NA	NA	NA	0.332
0.924	NA	NA	0.676	NA	NA	1.136	NA	1.424	NA	0.977	NA	NA	NA	NA	NA	NA	NA	0.45
0.961	NA	NA	0.927	NA	NA	1.118	NA	0.867	NA	1.286	NA	NA	NA	NA	NA	NA	NA	0.474
1.149	NA	NA	1.048	NA	NA	1.031	NA	1.204	NA	0.975	NA	NA	NA	NA	NA	NA	NA	0.343
1.062	NA	NA	1.171	NA	NA	0.815	NA	2.046	NA	1.431	NA	NA	NA	NA	NA	NA	NA	0.595
1.526	NA	NA	0.444	NA	NA	0.878	NA	0.618	NA	1.846	NA	NA	NA	NA	NA	NA	NA	1.068
1.518	NA	NA	0.13	NA	NA	0.877	NA	0.628	NA	1.015	NA	NA	NA	NA	NA	NA	NA	0.889
1.319	NA	NA	0.206	NA	NA	0.977	NA	1.298	NA	1.166	NA	NA	NA	NA	NA	NA	NA	0.751
0.673	NA	NA	0.318	NA	NA	1.204	NA	1.119	NA	0.994	NA	NA	NA	NA	NA	NA	NA	0.501
0.755	NA	NA	0.358	NA	NA	1.143	NA	0.745	NA	0.954	NA	NA	NA	NA	NA	NA	NA	0.514
1.386	NA	NA	0.438	NA	NA	1.031	NA	0.681	NA	1.252	NA	NA	NA	NA	NA	NA	NA	0.563
1.362	NA	NA	0.516	NA	NA	0.88	NA	0.818	NA	1.056	NA	NA	NA	NA	NA	NA	NA	0.604
1.273	NA	NA	0.657	NA	NA	0.605	NA	0.974	NA	0.851	NA	NA	NA	NA	NA	NA	NA	0.752
1.05	NA	NA	0.804	NA	NA	0.598	NA	1.203	NA	1.007	NA	NA	NA	NA	NA	NA	NA	0.609
0.899	NA	NA	0.748	NA	NA	0.735	NA	1.174	NA	0.999	NA	NA	NA	NA	NA	NA	NA	0.567
1.117	NA	NA	0.614	NA	NA	0.879	NA	1.194	NA	1.164	NA	NA	NA	NA	NA	NA	NA	1.055
2.268	NA	NA	1.386	NA	NA	1.081	NA	1.001	NA	1.211	NA	NA	NA	NA	NA	NA	NA	0.973
1.388	NA	NA	1.101	NA	NA	0.95	NA	0.606	NA	1.321	NA	NA	NA	NA	NA	NA	NA	0.822
1.19	NA	NA	0.291	NA	NA	0.954	NA	0.644	NA	1.861	NA	NA	NA	NA	NA	NA	NA	0.819
0.557	NA	NA	0.64	NA	NA	1.103	NA	0.608	NA	1.076	NA	NA	NA	NA	NA	NA	NA	0.864
0.692	NA	NA	0.117	NA	NA	1.092	NA	0.575	NA	2.044	NA	NA	NA	NA	NA	NA	NA	0.57
1.256	NA	NA	0.208	NA	NA	0.901	NA	0.55	NA	1.1	NA	NA	NA	NA	NA	NA	NA	0.458
1.556	NA	NA	0.516	NA	NA	0.831	NA	1.466	NA	0.866	NA	NA	NA	NA	NA	NA	NA	0.809
1.693	NA	NA	0.38	NA	NA	0.864	NA	1.158	NA	0.815	NA	NA	NA	NA	NA	NA	NA	0.673
1.192	NA	NA	0.409	NA	NA	1.151	NA	0.917	NA	0.778	NA	NA	NA	NA	NA	NA	NA	0.662
0.574	NA	NA	0.676	NA	NA	1.005	NA	0.903	NA	0.939	NA	NA	NA	NA	NA	NA	NA	0.613
0.567	NA	NA	0.427	NA	NA	0.826	NA	0.803	NA	1.345	NA	NA	NA	NA	NA	NA	NA	0.719
1.27	NA	NA	0.554	NA	NA	0.728	NA	0.683	NA	1.739	NA	NA	NA	NA	NA	NA	NA	0.391
1.232	NA	NA	1.69	NA	NA	1.459	NA	0.517	NA	0.634	NA	NA	NA	NA	NA	NA	NA	0.462
0.945	NA	NA	0.245	NA	NA	1.466	NA	0.439	NA	1.245	NA	NA	NA	NA	NA	NA	NA	0.527
0.596	NA	NA	0.396	NA	NA	1.379	NA	0.564	NA	1.887	NA	NA	NA	NA	NA	NA	NA	0.629
0.904	NA	NA	0.481	NA	NA	0.956	NA	0.797	NA	1.589	NA	NA	NA	NA	NA	NA	NA	0.927
1.261	NA	NA	0.252	NA	NA	0.687	NA	0.81	NA	1.223	NA	NA	NA	NA	NA	NA	NA	1.075
1.582	NA	NA	0.624	NA	NA	0.528	NA	0.913	NA	0.726	NA	NA	NA	NA	NA	NA	NA	1.189
1.275	NA	NA	0.618	NA	NA	0.542	NA	0.89	NA	0.776	NA	NA	NA	NA	NA	NA	NA	0.898
0.67	NA	NA	0.757	NA	NA	0.725	NA	0.969	NA	0.757	NA	NA	NA	NA	NA	NA	NA	0.899
0.632	NA	NA	0.414	NA	NA	1.372	NA	0.758	NA	0.718	NA	NA	NA	NA	NA	NA	NA	0.678
1.241	NA	NA	0.626	NA	NA	1.115	NA	0.595	NA	0.791	NA	NA	NA	NA	NA	NA	NA	0.702
0.973	NA	NA	0.847	NA	NA	0.64	NA	0.669	NA	1.004	NA	NA	NA	NA	NA	NA	NA	0.802
0.815	NA	NA	0.35	NA	NA	0.652	NA	1.256	NA	0.745	NA	NA	NA	NA	NA	NA	NA	0.916
0.916	NA	NA	0.583	NA	NA	0.964	NA	0.666	NA	0.721	NA	NA	NA	NA	NA	NA	NA	0.947
0.662	NA	NA	0.742	NA	NA	0.972	NA	0.457	NA	0.889	NA	NA	NA	NA	NA	NA	NA	0.879
1.191	NA	NA	0.871	NA	NA	0.927	NA	0.894	NA	0.634	NA	NA	NA	NA	NA	NA	NA	0.748
1.27	NA	NA	0.56	NA	NA	0.537	NA	0.992	NA	1.82	NA	NA	NA	NA	NA	NA	NA	0.469
1.278	NA	NA	1.294	NA	NA	0.414	NA	0.977	NA	2.028	NA	NA	NA	NA	NA	NA	NA	0.713
1.467	NA	NA	0.416	NA	NA	0.627	NA	1.099	NA	0.823	NA	NA	NA	NA	NA	NA	NA	0.882
1.104	NA	NA	0.73	NA	NA	1.196	NA	1.182	NA	0.751	NA	NA	NA	NA	NA	NA	NA	0.477
0.918	NA	NA	0.715	NA	NA	1.636	NA	1.454	NA	0.784	NA	NA	NA	NA	NA	NA	NA	0.653
0.991	NA	NA	0.287	NA	NA	1.268	NA	0.544	NA	0.764	NA	NA	NA	NA	NA	NA	NA	0.523
0.651	NA	NA	0.862	NA	NA	1.308	NA	0.851	NA	0.795	NA	NA	NA	NA	NA	NA	NA	0.503
1.037	NA	NA	1.12	NA	NA	0.923	NA	0.672	NA	0.835	NA	NA	NA	NA	NA	NA	NA	0.465
1.045	NA	NA	0.864	NA	NA	0.855	NA	1.085	NA	2.687	NA	NA	NA	NA	NA	NA	NA	0.684
1.276	NA	NA	1.125	NA	NA	0.552	NA	0.998	NA	2.53	NA	NA	NA	NA	NA	NA	NA	0.986
1.363	NA	NA	1.342	NA	NA	0.739	NA	1.081	NA	1.825	NA	NA	NA	NA	NA	NA	NA	1.286
1.207	NA	NA	0.245	NA	NA	0.716	NA	1.555	NA	0.594	NA	NA	NA	NA	NA	NA	NA	1.012
1.019	NA	NA	0.412	NA	NA	0.689	NA	1.832	NA	0.779	NA	NA	NA	NA	NA	NA	NA	0.912
0.968	NA	NA	0.699	NA	NA	0.527	NA	0.789	NA	0.573	NA	NA	NA	NA	NA	NA	NA	1.042
0.599	NA	NA	0.844	NA	NA	0.689	NA	0.927	NA	1.2	NA	NA	NA	NA	NA	NA	NA	1.023
0.858	NA	NA	0.934	NA	NA	0.987	NA	0.904	NA	1.198	NA	NA	NA	NA	NA	NA	NA	1.093
0.982	NA	NA	0.464	NA	NA	1.6	NA	1.103	NA	1.697	NA	NA	NA	NA	NA	NA	NA	1.085
1.191	NA	NA	0.395	NA	NA	1.634	NA	1.425	NA	0.554	NA	NA	NA	NA	NA	NA	NA	1.185
0.719	NA	NA	0.514	NA	NA	1.467	NA	0.271	NA	0.564	NA	NA	NA	NA	NA	NA	NA	1.305
1.076	NA	NA	0.827	NA	NA	1.187	NA	0.234	NA	0.68	NA	NA	NA	NA	NA	NA	NA	1.304
0.968	NA	NA	0.655	NA	NA	0.667	NA	0.246	NA	0.634	NA	NA	NA	NA	NA	NA	NA	1.016
1.051	NA	NA	0.75	NA	NA	0.712	NA	0.383	NA	0.689	NA	NA	NA	NA	NA	NA	NA	0.85
0.907	NA	NA	1.147	NA	NA	0.934	NA	0.408	NA	1.596	NA	NA	NA	NA	NA	NA	NA	0.691
0.859	NA	NA	0.662	NA	NA	0.93	NA	0.247	NA	1.646	NA	NA	NA	NA	NA	NA	NA	0.487
1.071	NA	NA	0.557	NA	NA	0.979	NA	0.202	NA	1.9	NA	NA	NA	NA	NA	NA	NA	0.526
1.331	NA	NA	0.891	NA	NA	1.138	NA	0.239	NA	2.237	NA	NA	NA	NA	NA	NA	NA	0.629
1.256	NA	NA	0.313	NA	NA	1.053	NA	0.313	NA	1.598	NA	NA	NA	NA	NA	NA	NA	0.727
1.019	NA	NA	1.003	NA	NA	0.951	NA	0.403	NA	0.803	NA	NA	NA	NA	NA	NA	NA	1.41
0.828	NA	NA	0.436	NA	NA	1.34	NA	0.711	NA	0.689	NA	NA	NA	NA	NA	NA	NA	1.905
0.947	NA	NA	0.526	NA	NA	1.165	NA	0.358	NA	0.728	NA	NA	NA	NA	NA	NA	NA	1.891
1.069	NA	NA	0.979	NA	NA	1.115	NA	0.295	NA	0.659	NA	NA	NA	NA	NA	NA	NA	1.686
1.038	NA	NA	0.385	NA	NA	1.162	NA	0.32	NA	0.94	NA	NA	NA	NA	NA	NA	NA	1.68
1.104	NA	NA	0.502	NA	NA	1.042	NA	0.44	NA	1.592	NA	NA	NA	NA	NA	NA	NA	1.531
1.421	NA	NA	0.79	NA	NA	0.897	NA	0.511	NA	1.259	NA	NA	NA	NA	NA	NA	NA	1.274
1.425	NA	NA	0.513	NA	NA	0.752	NA	0.17	NA	1.473	NA	NA	NA	NA	NA	NA	NA	1.029
1.707	NA	NA	0.279	NA	NA	1.224	NA	0.232	NA	0.679	NA	NA	NA	NA	NA	NA	NA	0.819
1.364	NA	NA	0.37	NA	NA	0.992	NA	0.725	NA	0.619	NA	NA	NA	NA	NA	NA	NA	0.544
0.712	NA	NA	0.615	NA	NA	1.321	NA	0.395	NA	0.505	NA	NA	NA	NA	NA	NA	NA	0.608
0.857	NA	NA	0.777	NA	NA	1.716	NA	0.401	NA	0.458	NA	NA	NA	NA	NA	NA	NA	0.492
0.867	NA	NA	0.32	NA	NA	1.276	NA	0.546	NA	0.393	NA	NA	NA	NA	NA	NA	NA	0.653
1.13	NA	NA	0.287	NA	NA	1.073	NA	1.044	NA	0.464	NA	NA	NA	NA	NA	NA	NA	0.855
1.067	NA	NA	0.226	NA	NA	0.822	NA	0.41	NA	0.838	NA	NA	NA	NA	NA	NA	NA	0.738
1.527	NA	NA	0.108	NA	NA	0.903	NA	0.262	NA	1.011	NA	NA	NA	NA	NA	NA	NA	1.056
1.926	NA	NA	0.175	NA	NA	0.33	NA	0.35	NA	1.019	NA	NA	NA	NA	NA	NA	NA	1.094
1.412	NA	NA	0.332	NA	NA	1.098	NA	0.735	NA	0.881	NA	NA	NA	NA	NA	NA	NA	0.865
1.414	NA	NA	0.531	NA	NA	1.21	NA	0.586	NA	0.921	NA	NA	NA	NA	NA	NA	NA	0.873
0.491	NA	NA	0.546	NA	NA	0.352	NA	0.499	NA	1.535	NA	NA	NA	NA	NA	NA	NA	1.187
0.64	NA	NA	0.862	NA	NA	0.289	NA	0.587	NA	1.593	NA	NA	NA	NA	NA	NA	NA	0.7
1.022	NA	NA	0.117	NA	NA	0.383	NA	1.323	NA	1.08	NA	NA	NA	NA	NA	NA	NA	0.786
1.026	NA	NA	0.31	NA	NA	0.731	NA	0.772	NA	0.791	NA	NA	NA	NA	NA	NA	NA	0.706
0.924	NA	NA	0.11	NA	NA	0.957	NA	0.432	NA	0.816	NA	NA	NA	NA	NA	NA	NA	1.285
1.076	NA	NA	0.083	NA	NA	0.99	NA	0.392	NA	1.288	NA	NA	NA	NA	NA	NA	NA	1.083
1.643	NA	NA	0.187	NA	NA	1.248	NA	0.773	NA	0.867	NA	NA	NA	NA	NA	NA	NA	1.44
1.383	NA	NA	0.37	NA	NA	1.536	NA	0.705	NA	0.857	NA	NA	NA	NA	NA	NA	NA	1.577
1.079	NA	NA	0.54	NA	NA	1.218	NA	0.934	NA	1.477	NA	NA	NA	NA	NA	NA	NA	1.291
0.896	NA	NA	0.743	NA	NA	1.091	NA	0.892	NA	0.442	NA	NA	NA	NA	NA	NA	NA	0.492
0.639	NA	NA	0.941	NA	NA	1.169	NA	0.636	NA	0.49	NA	NA	NA	NA	NA	NA	NA	0.661
0.844	NA	NA	0.358	NA	NA	0.887	NA	0.535	NA	0.581	NA	NA	NA	NA	NA	NA	NA	1.467
0.971	NA	NA	0.102	NA	NA	1.06	NA	0.671	NA	0.51	NA	NA	NA	NA	NA	NA	NA	1.358
0.984	NA	NA	0.015	NA	NA	0.744	NA	0.938	NA	0.333	NA	NA	NA	NA	NA	NA	NA	1.369
1.129	NA	NA	0.076	NA	NA	0.564	NA	0.704	NA	0.266	NA	NA	NA	NA	NA	NA	NA	0.84
1.348	NA	NA	0.262	NA	NA	0.44	NA	0.448	NA	0.47	NA	NA	NA	NA	NA	NA	NA	0.77
1.408	NA	NA	0.55	NA	NA	0.452	NA	0.623	NA	0.738	NA	NA	NA	NA	NA	NA	NA	0.436
0.996	NA	NA	0.569	NA	NA	0.385	NA	0.814	NA	0.81	NA	NA	NA	NA	NA	NA	NA	0.396
0.957	NA	NA	0.777	NA	NA	0.55	NA	0.995	NA	0.774	NA	NA	NA	NA	NA	NA	NA	2.538
1.229	NA	NA	1.139	NA	NA	0.951	NA	0.874	NA	0.788	NA	NA	NA	NA	NA	NA	NA	2.293
1.558	NA	NA	0.22	NA	NA	0.916	NA	0.822	NA	0.733	NA	NA	NA	NA	NA	NA	NA	1.282
1.571	NA	NA	0.025	NA	NA	0.856	NA	0.462	NA	0.604	NA	NA	NA	NA	NA	NA	NA	0.846
1.333	NA	NA	0.059	NA	NA	0.948	NA	0.565	NA	0.628	NA	NA	NA	NA	NA	NA	NA	0.865
1.176	NA	NA	0.265	NA	NA	0.833	NA	0.832	NA	0.762	NA	NA	NA	NA	NA	NA	NA	0.545
1.902	NA	NA	0.663	NA	NA	0.855	NA	0.739	NA	1.01	NA	NA	NA	NA	NA	NA	NA	0.398
1.68	NA	NA	0.666	NA	NA	1.098	NA	0.298	NA	0.861	NA	NA	NA	NA	NA	NA	NA	0.396
1.461	NA	NA	0.595	NA	NA	0.588	NA	0.266	NA	0.794	NA	NA	NA	NA	NA	NA	NA	0.679
1.228	NA	NA	0.664	NA	NA	0.609	NA	0.729	NA	0.889	NA	NA	NA	NA	NA	NA	NA	1.99
1.381	NA	NA	1.893	NA	NA	0.876	NA	0.875	NA	1.113	NA	NA	NA	NA	NA	NA	NA	1.829
1.016	NA	NA	0.899	NA	NA	0.738	NA	0.815	NA	1.193	NA	NA	NA	NA	NA	NA	NA	0.846
0.577	NA	NA	0.235	NA	NA	0.915	NA	0.96	NA	0.743	NA	NA	NA	NA	NA	NA	NA	0.671
0.631	NA	NA	0.088	NA	NA	1.139	NA	0.88	NA	0.475	NA	NA	NA	NA	NA	NA	NA	0.771
0.936	NA	NA	0.288	NA	NA	1.035	NA	0.456	NA	0.415	NA	NA	NA	NA	NA	NA	NA	0.522
1.116	NA	NA	0.57	NA	NA	0.94	NA	0.443	NA	0.477	NA	NA	NA	NA	NA	NA	NA	0.484
1.153	NA	NA	0.562	NA	NA	0.869	NA	0.502	NA	0.455	NA	NA	NA	NA	NA	NA	NA	1.587
0.987	NA	NA	0.615	NA	NA	0.926	NA	0.46	NA	0.408	NA	NA	NA	NA	NA	NA	NA	1.347
0.915	NA	NA	0.804	NA	NA	0.98	NA	0.325	NA	0.428	NA	NA	NA	NA	NA	NA	NA	1.083
0.895	NA	NA	1.638	NA	NA	1.118	NA	0.26	NA	0.577	NA	NA	NA	NA	NA	NA	NA	1.359
0.78	NA	NA	1.582	NA	NA	1.131	NA	0.79	NA	0.635	NA	NA	NA	NA	NA	NA	NA	1.342
0.789	NA	NA	0.439	NA	NA	1.137	NA	0.576	NA	0.626	NA	NA	NA	NA	NA	NA	NA	1.195
0.922	NA	NA	0.104	NA	NA	1.246	NA	0.706	NA	0.62	NA	NA	NA	NA	NA	NA	NA	0.881
1.144	NA	NA	0.355	NA	NA	1.105	NA	0.976	NA	0.602	NA	NA	NA	NA	NA	NA	NA	0.872
1.44	NA	NA	0.78	NA	NA	0.892	NA	0.914	NA	0.622	NA	NA	NA	NA	NA	NA	NA	0.896
2.145	NA	NA	0.466	NA	NA	0.842	NA	1.014	NA	0.445	NA	NA	NA	NA	NA	NA	NA	0.493
1.717	NA	NA	0.588	NA	NA	0.715	NA	0.977	NA	0.576	NA	NA	NA	NA	NA	NA	NA	0.56
1.656	NA	NA	0.881	NA	NA	0.987	NA	0.439	NA	0.936	NA	NA	NA	NA	NA	NA	NA	1.604
1.479	NA	NA	1.974	NA	NA	0.829	NA	0.395	NA	1.062	NA	NA	NA	NA	NA	NA	NA	1.528
0.921	NA	NA	0.799	NA	NA	0.394	NA	0.776	NA	0.854	NA	NA	NA	NA	NA	NA	NA	1.316
1.224	NA	NA	0.836	NA	NA	0.929	NA	0.92	NA	1.094	NA	NA	NA	NA	NA	NA	NA	1.38
0.909	NA	NA	0.335	NA	NA	0.771	NA	0.742	NA	1.119	NA	NA	NA	NA	NA	NA	NA	1.229
1.284	NA	NA	0.101	NA	NA	0.647	NA	0.847	NA	0.681	NA	NA	NA	NA	NA	NA	NA	1.248
1.509	NA	NA	0.428	NA	NA	0.169	NA	0.658	NA	0.529	NA	NA	NA	NA	NA	NA	NA	1.173
1.377	NA	NA	0.934	NA	NA	0.126	NA	0.627	NA	0.483	NA	NA	NA	NA	NA	NA	NA	0.839
1.013	NA	NA	0.638	NA	NA	0.092	NA	1.031	NA	0.444	NA	NA	NA	NA	NA	NA	NA	0.773
0.827	NA	NA	0.46	NA	NA	0.559	NA	0.739	NA	0.443	NA	NA	NA	NA	NA	NA	NA	0.852
0.778	NA	NA	1.002	NA	NA	0.706	NA	0.692	NA	0.574	NA	NA	NA	NA	NA	NA	NA	0.896
0.701	NA	NA	1.45	NA	NA	0.293	NA	0.791	NA	0.607	NA	NA	NA	NA	NA	NA	NA	0.987
0.591	NA	NA	1.521	NA	NA	0.711	NA	0.701	NA	0.529	NA	NA	NA	NA	NA	NA	NA	0.67
0.586	NA	NA	1.003	NA	NA	0.747	NA	0.499	NA	0.515	NA	NA	NA	NA	NA	NA	NA	1.011
0.675	NA	NA	0.497	NA	NA	0.604	NA	0.841	NA	0.46	NA	NA	NA	NA	NA	NA	NA	1.054
0.678	NA	NA	0.229	NA	NA	1.036	NA	0.803	NA	0.432	NA	NA	NA	NA	NA	NA	NA	1.664
0.793	NA	NA	0.324	NA	NA	1.12	NA	0.473	NA	0.627	NA	NA	NA	NA	NA	NA	NA	1.519
1.036	NA	NA	0.766	NA	NA	1.028	NA	0.444	NA	1.411	NA	NA	NA	NA	NA	NA	NA	1.306
0.708	NA	NA	0.516	NA	NA	0.246	NA	0.722	NA	1.508	NA	NA	NA	NA	NA	NA	NA	1.02
0.944	NA	NA	0.908	NA	NA	0.467	NA	0.586	NA	1.433	NA	NA	NA	NA	NA	NA	NA	1.109
1.112	NA	NA	0.737	NA	NA	0.533	NA	0.581	NA	1.68	NA	NA	NA	NA	NA	NA	NA	1.325
0.852	NA	NA	0.956	NA	NA	0.632	NA	0.91	NA	1.714	NA	NA	NA	NA	NA	NA	NA	0.762
1.698	NA	NA	0.52	NA	NA	0.948	NA	0.98	NA	1.138	NA	NA	NA	NA	NA	NA	NA	0.409
1.233	NA	NA	0.585	NA	NA	0.843	NA	0.586	NA	1.152	NA	NA	NA	NA	NA	NA	NA	0.773
0.963	NA	NA	0.545	NA	NA	0.646	NA	0.417	NA	1.839	NA	NA	NA	NA	NA	NA	NA	1.059
0.652	NA	NA	0.359	NA	NA	0.89	NA	0.524	NA	0.854	NA	NA	NA	NA	NA	NA	NA	1.016
0.893	NA	NA	0.389	NA	NA	0.967	NA	0.78	NA	0.666	NA	NA	NA	NA	NA	NA	NA	1.078
0.76	NA	NA	0.673	NA	NA	1.054	NA	0.672	NA	0.571	NA	NA	NA	NA	NA	NA	NA	0.839
0.592	NA	NA	1.157	NA	NA	1.148	NA	0.578	NA	0.62	NA	NA	NA	NA	NA	NA	NA	0.707
1.053	NA	NA	0.785	NA	NA	1.105	NA	0.464	NA	0.554	NA	NA	NA	NA	NA	NA	NA	1.035
1.312	NA	NA	0.659	NA	NA	1.065	NA	0.444	NA	0.54	NA	NA	NA	NA	NA	NA	NA	1.339
1.343	NA	NA	1.011	NA	NA	1.09	NA	0.724	NA	0.739	NA	NA	NA	NA	NA	NA	NA	1.12
1.311	NA	NA	1.242	NA	NA	1.044	NA	0.722	NA	0.728	NA	NA	NA	NA	NA	NA	NA	0.893
1.44	NA	NA	0.594	NA	NA	0.32	NA	0.73	NA	0.448	NA	NA	NA	NA	NA	NA	NA	0.674
1.539	NA	NA	0.376	NA	NA	0.376	NA	0.032	NA	0.44	NA	NA	NA	NA	NA	NA	NA	0.977
1.134	NA	NA	0.308	NA	NA	0.456	NA	0.37	NA	0.465	NA	NA	NA	NA	NA	NA	NA	0.967
0.805	NA	NA	0.375	NA	NA	0.57	NA	0.638	NA	0.488	NA	NA	NA	NA	NA	NA	NA	0.518
0.462	NA	NA	0.621	NA	NA	0.767	NA	0.602	NA	0.851	NA	NA	NA	NA	NA	NA	NA	0.517
0.459	NA	NA	0.934	NA	NA	1.014	NA	0.726	NA	1.943	NA	NA	NA	NA	NA	NA	NA	0.857
0.545	NA	NA	1.511	NA	NA	0.991	NA	0.677	NA	2.327	NA	NA	NA	NA	NA	NA	NA	1.187
0.535	NA	NA	0.695	NA	NA	0.629	NA	0.875	NA	2.093	NA	NA	NA	NA	NA	NA	NA	1.519
0.585	NA	NA	0.782	NA	NA	0.847	NA	0.741	NA	2.321	NA	NA	NA	NA	NA	NA	NA	1.035
0.889	NA	NA	0.816	NA	NA	1.161	NA	0.784	NA	2.538	NA	NA	NA	NA	NA	NA	NA	0.437
1.032	NA	NA	0.026	NA	NA	1.183	NA	0.721	NA	1.895	NA	NA	NA	NA	NA	NA	NA	0.489
0.92	NA	NA	0.763	NA	NA	0.951	NA	0.489	NA	0.892	NA	NA	NA	NA	NA	NA	NA	0.665
0.893	NA	NA	0.192	NA	NA	0.802	NA	0.836	NA	0.772	NA	NA	NA	NA	NA	NA	NA	1.274
1.014	NA	NA	0.264	NA	NA	1.022	NA	0.805	NA	0.733	NA	NA	NA	NA	NA	NA	NA	0.973
0.944	NA	NA	0.432	NA	NA	1.1	NA	0.834	NA	0.719	NA	NA	NA	NA	NA	NA	NA	0.825
1.659	NA	NA	0.619	NA	NA	1.032	NA	0.324	NA	0.714	NA	NA	NA	NA	NA	NA	NA	0.601
1.237	NA	NA	0.895	NA	NA	0.989	NA	0.914	NA	0.681	NA	NA	NA	NA	NA	NA	NA	0.898
0.829	NA	NA	1.082	NA	NA	0.411	NA	1.144	NA	0.871	NA	NA	NA	NA	NA	NA	NA	1.303
0.696	NA	NA	0.673	NA	NA	0.434	NA	0.873	NA	0.779	NA	NA	NA	NA	NA	NA	NA	1.271
0.841	NA	NA	0.586	NA	NA	0.524	NA	0.813	NA	0.523	NA	NA	NA	NA	NA	NA	NA	0.894
0.993	NA	NA	0.666	NA	NA	0.64	NA	0.917	NA	0.587	NA	NA	NA	NA	NA	NA	NA	0.795
0.826	NA	NA	1.523	NA	NA	0.555	NA	0.846	NA	0.778	NA	NA	NA	NA	NA	NA	NA	0.767
0.673	NA	NA	0.497	NA	NA	0.579	NA	0.962	NA	0.677	NA	NA	NA	NA	NA	NA	NA	0.79
0.717	NA	NA	0.295	NA	NA	0.587	NA	0.532	NA	1.292	NA	NA	NA	NA	NA	NA	NA	0.865
0.94	NA	NA	0.339	NA	NA	0.866	NA	0.648	NA	2.371	NA	NA	NA	NA	NA	NA	NA	0.823
0.914	NA	NA	0.447	NA	NA	0.776	NA	0.754	NA	2.819	NA	NA	NA	NA	NA	NA	NA	0.963
0.769	NA	NA	0.467	NA	NA	0.894	NA	0.695	NA	2.782	NA	NA	NA	NA	NA	NA	NA	1.214
1.204	NA	NA	0.537	NA	NA	1	NA	0.864	NA	2.916	NA	NA	NA	NA	NA	NA	NA	0.766
1.48	NA	NA	0.658	NA	NA	0.909	NA	0.509	NA	2.987	NA	NA	NA	NA	NA	NA	NA	0.997
1.644	NA	NA	0.249	NA	NA	0.838	NA	1.123	NA	0.588	NA	NA	NA	NA	NA	NA	NA	0.953
1.382	NA	NA	0.38	NA	NA	0.623	NA	0.76	NA	0.776	NA	NA	NA	NA	NA	NA	NA	0.857
0.914	NA	NA	0.356	NA	NA	0.861	NA	0.519	NA	0.963	NA	NA	NA	NA	NA	NA	NA	0.83
0.529	NA	NA	0.337	NA	NA	0.967	NA	0.642	NA	0.92	NA	NA	NA	NA	NA	NA	NA	1.439
0.638	NA	NA	0.337	NA	NA	0.889	NA	0.903	NA	0.894	NA	NA	NA	NA	NA	NA	NA	1.635
0.768	NA	NA	0.355	NA	NA	0.982	NA	0.755	NA	0.897	NA	NA	NA	NA	NA	NA	NA	1.178
0.645	NA	NA	0.402	NA	NA	0.36	NA	0.527	NA	0.728	NA	NA	NA	NA	NA	NA	NA	0.634
0.494	NA	NA	0.644	NA	NA	0.366	NA	0.842	NA	0.751	NA	NA	NA	NA	NA	NA	NA	0.489
0.711	NA	NA	0.219	NA	NA	0.432	NA	0.791	NA	0.843	NA	NA	NA	NA	NA	NA	NA	0.531
0.719	NA	NA	0.32	NA	NA	0.764	NA	0.819	NA	0.723	NA	NA	NA	NA	NA	NA	NA	0.903
0.809	NA	NA	0.344	NA	NA	1.236	NA	0.917	NA	0.677	NA	NA	NA	NA	NA	NA	NA	1.463
1.114	NA	NA	0.336	NA	NA	1.019	NA	1.574	NA	0.696	NA	NA	NA	NA	NA	NA	NA	1.456
1.962	NA	NA	0.286	NA	NA	0.685	NA	0.828	NA	0.642	NA	NA	NA	NA	NA	NA	NA	1.473
1.167	NA	NA	0.292	NA	NA	0.626	NA	0.744	NA	1.841	NA	NA	NA	NA	NA	NA	NA	0.888
0.884	NA	NA	0.429	NA	NA	0.805	NA	1.02	NA	0.619	NA	NA	NA	NA	NA	NA	NA	0.979
0.939	NA	NA	0.756	NA	NA	0.933	NA	0.73	NA	0.695	NA	NA	NA	NA	NA	NA	NA	0.979
0.955	NA	NA	0.163	NA	NA	0.706	NA	0.542	NA	0.9	NA	NA	NA	NA	NA	NA	NA	0.98
0.957	NA	NA	0.386	NA	NA	0.763	NA	0.75	NA	1.134	NA	NA	NA	NA	NA	NA	NA	1.094
0.934	NA	NA	0.347	NA	NA	1.073	NA	0.876	NA	1.024	NA	NA	NA	NA	NA	NA	NA	1.338
0.897	NA	NA	0.385	NA	NA	0.936	NA	0.954	NA	0.998	NA	NA	NA	NA	NA	NA	NA	1.487
0.933	NA	NA	0.39	NA	NA	0.68	NA	0.46	NA	0.73	NA	NA	NA	NA	NA	NA	NA	1.097
1.055	NA	NA	0.28	NA	NA	0.751	NA	0.639	NA	0.613	NA	NA	NA	NA	NA	NA	NA	0.984
0.957	NA	NA	0.273	NA	NA	0.785	NA	1.68	NA	0.993	NA	NA	NA	NA	NA	NA	NA	1.056
0.698	NA	NA	0.386	NA	NA	0.778	NA	1.389	NA	0.617	NA	NA	NA	NA	NA	NA	NA	1.274
0.886	NA	NA	0.504	NA	NA	1.01	NA	0.999	NA	0.526	NA	NA	NA	NA	NA	NA	NA	1.413
1.314	NA	NA	0.183	NA	NA	1.022	NA	0.757	NA	0.538	NA	NA	NA	NA	NA	NA	NA	1.134
1.562	NA	NA	0.385	NA	NA	0.439	NA	0.775	NA	1.257	NA	NA	NA	NA	NA	NA	NA	1.113
1.306	NA	NA	0.311	NA	NA	0.455	NA	0.918	NA	0.861	NA	NA	NA	NA	NA	NA	NA	1.143
0.814	NA	NA	0.27	NA	NA	0.467	NA	0.909	NA	0.72	NA	NA	NA	NA	NA	NA	NA	0.9
0.539	NA	NA	0.404	NA	NA	0.557	NA	0.913	NA	0.774	NA	NA	NA	NA	NA	NA	NA	0.811
0.553	NA	NA	0.414	NA	NA	0.73	NA	0.673	NA	0.953	NA	NA	NA	NA	NA	NA	NA	1.162
0.574	NA	NA	0.302	NA	NA	1.155	NA	0.544	NA	1.029	NA	NA	NA	NA	NA	NA	NA	1.317
0.647	NA	NA	0.328	NA	NA	1.101	NA	0.895	NA	1.05	NA	NA	NA	NA	NA	NA	NA	1.717
0.835	NA	NA	0.452	NA	NA	0.759	NA	0.486	NA	0.85	NA	NA	NA	NA	NA	NA	NA	1.796
0.76	NA	NA	0.542	NA	NA	0.656	NA	0.369	NA	0.746	NA	NA	NA	NA	NA	NA	NA	1.588
0.548	NA	NA	0	NA	NA	0.792	NA	0.912	NA	0.832	NA	NA	NA	NA	NA	NA	NA	1.424
1.066	NA	NA	0.062	NA	NA	0.782	NA	0.707	NA	0.699	NA	NA	NA	NA	NA	NA	NA	1.421
1.986	NA	NA	0.271	NA	NA	0.593	NA	0.78	NA	0.687	NA	NA	NA	NA	NA	NA	NA	1.514
1.311	NA	NA	0.432	NA	NA	0.713	NA	0.865	NA	0.987	NA	NA	NA	NA	NA	NA	NA	1.515
1.223	NA	NA	0.394	NA	NA	0.874	NA	0.863	NA	0.827	NA	NA	NA	NA	NA	NA	NA	0.967
1.192	NA	NA	0.381	NA	NA	1.109	NA	0.803	NA	1.004	NA	NA	NA	NA	NA	NA	NA	1.012
1.018	NA	NA	0.374	NA	NA	1.01	NA	0.803	NA	0.781	NA	NA	NA	NA	NA	NA	NA	1.158
0.767	NA	NA	0.414	NA	NA	0.815	NA	0.465	NA	0.879	NA	NA	NA	NA	NA	NA	NA	1.084
0.815	NA	NA	0.359	NA	NA	0.7	NA	0.752	NA	1.06	NA	NA	NA	NA	NA	NA	NA	0.876
0.83	NA	NA	0.39	NA	NA	0.838	NA	0.647	NA	1.062	NA	NA	NA	NA	NA	NA	NA	1.36
0.879	NA	NA	0.597	NA	NA	1.023	NA	0.366	NA	1.282	NA	NA	NA	NA	NA	NA	NA	1.33
1.021	NA	NA	0.131	NA	NA	1.077	NA	0.222	NA	0.747	NA	NA	NA	NA	NA	NA	NA	1.638
1.123	NA	NA	0.107	NA	NA	0.625	NA	0.609	NA	0.812	NA	NA	NA	NA	NA	NA	NA	1.951
1.012	NA	NA	0.145	NA	NA	0.633	NA	1.128	NA	1.323	NA	NA	NA	NA	NA	NA	NA	1.306
1.32	NA	NA	0.247	NA	NA	0.842	NA	0.749	NA	1.64	NA	NA	NA	NA	NA	NA	NA	0.685
1.115	NA	NA	0.391	NA	NA	0.654	NA	0.772	NA	0.613	NA	NA	NA	NA	NA	NA	NA	1.006
0.903	NA	NA	0.575	NA	NA	0.523	NA	0.932	NA	0.803	NA	NA	NA	NA	NA	NA	NA	1.338
0.706	NA	NA	0.472	NA	NA	0.687	NA	1.052	NA	0.956	NA	NA	NA	NA	NA	NA	NA	1.422
0.576	NA	NA	0.313	NA	NA	0.601	NA	0.921	NA	0.951	NA	NA	NA	NA	NA	NA	NA	1.018
0.539	NA	NA	0.278	NA	NA	0.892	NA	0.781	NA	1.019	NA	NA	NA	NA	NA	NA	NA	0.72
0.66	NA	NA	0.314	NA	NA	0.48	NA	0.228	NA	1.634	NA	NA	NA	NA	NA	NA	NA	0.73
0.813	NA	NA	0.388	NA	NA	0.489	NA	0.425	NA	1.883	NA	NA	NA	NA	NA	NA	NA	0.735
0.729	NA	NA	0.546	NA	NA	0.515	NA	0.974	NA	1.324	NA	NA	NA	NA	NA	NA	NA	0.925
0.659	NA	NA	0.134	NA	NA	0.583	NA	1.154	NA	0.842	NA	NA	NA	NA	NA	NA	NA	0.922
1.28	NA	NA	0.051	NA	NA	0.64	NA	0.645	NA	0.918	NA	NA	NA	NA	NA	NA	NA	1.379
1.697	NA	NA	0.061	NA	NA	0.72	NA	0.413	NA	1.949	NA	NA	NA	NA	NA	NA	NA	1.453
1.542	NA	NA	0.194	NA	NA	0.765	NA	0.794	NA	0.616	NA	NA	NA	NA	NA	NA	NA	0.505
1.438	NA	NA	0.178	NA	NA	0.87	NA	1.646	NA	0.752	NA	NA	NA	NA	NA	NA	NA	0.706
1.251	NA	NA	0.333	NA	NA	1.128	NA	1.606	NA	0.858	NA	NA	NA	NA	NA	NA	NA	0.859
1.018	NA	NA	0.48	NA	NA	1.086	NA	0.955	NA	0.928	NA	NA	NA	NA	NA	NA	NA	0.797
0.825	NA	NA	0.4	NA	NA	1.095	NA	0.812	NA	2.421	NA	NA	NA	NA	NA	NA	NA	0.949
0.605	NA	NA	0.274	NA	NA	1.038	NA	0.897	NA	2.196	NA	NA	NA	NA	NA	NA	NA	1.151
0.63	NA	NA	0.241	NA	NA	1.157	NA	0.688	NA	1.447	NA	NA	NA	NA	NA	NA	NA	1.377
0.787	NA	NA	0.308	NA	NA	1.312	NA	0.491	NA	1.069	NA	NA	NA	NA	NA	NA	NA	2.055
0.767	NA	NA	0.454	NA	NA	1.169	NA	0.543	NA	0.795	NA	NA	NA	NA	NA	NA	NA	0.511
0.896	NA	NA	0.789	NA	NA	0.769	NA	0.71	NA	2.198	NA	NA	NA	NA	NA	NA	NA	0.637
0.995	NA	NA	0.094	NA	NA	0.782	NA	1.208	NA	0.683	NA	NA	NA	NA	NA	NA	NA	0.859
1.042	NA	NA	0	NA	NA	0.921	NA	0.546	NA	0.735	NA	NA	NA	NA	NA	NA	NA	1.002
0.92	NA	NA	0.064	NA	NA	1.149	NA	1.083	NA	0.686	NA	NA	NA	NA	NA	NA	NA	0.782
0.735	NA	NA	0.225	NA	NA	0.772	NA	1.16	NA	2.765	NA	NA	NA	NA	NA	NA	NA	0.923
0.619	NA	NA	0.228	NA	NA	0.426	NA	1.054	NA	2.014	NA	NA	NA	NA	NA	NA	NA	1.625
0.508	NA	NA	0.366	NA	NA	0.398	NA	1.235	NA	1.193	NA	NA	NA	NA	NA	NA	NA	0.581
0.779	NA	NA	0.449	NA	NA	0.387	NA	1.229	NA	0.578	NA	NA	NA	NA	NA	NA	NA	0.555
0.701	NA	NA	0.409	NA	NA	0.688	NA	1.275	NA	1.086	NA	NA	NA	NA	NA	NA	NA	0.503
0.845	NA	NA	0.321	NA	NA	0.724	NA	1.391	NA	0.582	NA	NA	NA	NA	NA	NA	NA	0.846
0.946	NA	NA	0.257	NA	NA	0.612	NA	1.162	NA	0.786	NA	NA	NA	NA	NA	NA	NA	0.92
1.696	NA	NA	0.282	NA	NA	0.503	NA	0.565	NA	0.805	NA	NA	NA	NA	NA	NA	NA	1.145
1.622	NA	NA	0.439	NA	NA	0.631	NA	0.627	NA	0.93	NA	NA	NA	NA	NA	NA	NA	1.191
1.461	NA	NA	1.392	NA	NA	0.775	NA	0.727	NA	0.511	NA	NA	NA	NA	NA	NA	NA	0.401
1.137	NA	NA	0.081	NA	NA	0.668	NA	0.7	NA	1.566	NA	NA	NA	NA	NA	NA	NA	0.643
0.959	NA	NA	0.081	NA	NA	0.61	NA	0.608	NA	0.845	NA	NA	NA	NA	NA	NA	NA	0.722
1.023	NA	NA	0.314	NA	NA	0.865	NA	0.678	NA	1.112	NA	NA	NA	NA	NA	NA	NA	0.569
0.885	NA	NA	0.535	NA	NA	1.349	NA	0.954	NA	1.644	NA	NA	NA	NA	NA	NA	NA	0.61
0.594	NA	NA	0.532	NA	NA	1.364	NA	1.05	NA	1.083	NA	NA	NA	NA	NA	NA	NA	0.976
0.619	NA	NA	0.47	NA	NA	1.164	NA	1.218	NA	1.353	NA	NA	NA	NA	NA	NA	NA	1.204
0.844	NA	NA	0.511	NA	NA	0.921	NA	1.134	NA	1.602	NA	NA	NA	NA	NA	NA	NA	0.58
1.031	NA	NA	0.466	NA	NA	0.975	NA	1.279	NA	1.029	NA	NA	NA	NA	NA	NA	NA	0.468
1.123	NA	NA	0.327	NA	NA	1.023	NA	1.079	NA	1.264	NA	NA	NA	NA	NA	NA	NA	0.832
1.067	NA	NA	0.327	NA	NA	0.814	NA	0.833	NA	0.845	NA	NA	NA	NA	NA	NA	NA	0.942
1.056	NA	NA	0.303	NA	NA	1.083	NA	0.819	NA	0.954	NA	NA	NA	NA	NA	NA	NA	1.08
0.914	NA	NA	0.394	NA	NA	0.857	NA	0.638	NA	1.145	NA	NA	NA	NA	NA	NA	NA	1.37
0.753	NA	NA	0.916	NA	NA	0.635	NA	0.678	NA	0.739	NA	NA	NA	NA	NA	NA	NA	0.863
0.561	NA	NA	1.091	NA	NA	0.619	NA	1.061	NA	0.747	NA	NA	NA	NA	NA	NA	NA	0.313
0.597	NA	NA	0.216	NA	NA	0.739	NA	0.755	NA	0.807	NA	NA	NA	NA	NA	NA	NA	0.298
0.761	NA	NA	0.2	NA	NA	0.947	NA	0.547	NA	0.708	NA	NA	NA	NA	NA	NA	NA	1.011
0.946	NA	NA	0.35	NA	NA	1.422	NA	0.626	NA	0.634	NA	NA	NA	NA	NA	NA	NA	1.157
1.09	NA	NA	0.862	NA	NA	1.108	NA	0.806	NA	0.992	NA	NA	NA	NA	NA	NA	NA	1.342
1.119	NA	NA	0.363	NA	NA	0.938	NA	0.835	NA	0.809	NA	NA	NA	NA	NA	NA	NA	0.408
1.211	NA	NA	0.349	NA	NA	1.037	NA	0.914	NA	0.686	NA	NA	NA	NA	NA	NA	NA	0.346
1.145	NA	NA	0.555	NA	NA	1.013	NA	0.852	NA	0.688	NA	NA	NA	NA	NA	NA	NA	0.439
0.885	NA	NA	0.309	NA	NA	0.735	NA	1.027	NA	0.605	NA	NA	NA	NA	NA	NA	NA	0.856
0.772	NA	NA	0.306	NA	NA	0.905	NA	1.035	NA	0.552	NA	NA	NA	NA	NA	NA	NA	0.446
0.713	NA	NA	0.4	NA	NA	1.038	NA	1.234	NA	0.983	NA	NA	NA	NA	NA	NA	NA	0.5
0.732	NA	NA	0.411	NA	NA	1.002	NA	0.714	NA	0.971	NA	NA	NA	NA	NA	NA	NA	0.607
0.743	NA	NA	0.437	NA	NA	0.776	NA	0.667	NA	0.797	NA	NA	NA	NA	NA	NA	NA	0.778
1.27	NA	NA	0.458	NA	NA	0.772	NA	0.79	NA	0.637	NA	NA	NA	NA	NA	NA	NA	0.412
1.18	NA	NA	0.672	NA	NA	0.72	NA	0.761	NA	0.627	NA	NA	NA	NA	NA	NA	NA	0.97
1.181	NA	NA	0.937	NA	NA	0.806	NA	0.606	NA	0.633	NA	NA	NA	NA	NA	NA	NA	0.521
1.386	NA	NA	0.442	NA	NA	0.908	NA	0.529	NA	0.617	NA	NA	NA	NA	NA	NA	NA	0.433
1.433	NA	NA	0.395	NA	NA	0.915	NA	0.594	NA	0.755	NA	NA	NA	NA	NA	NA	NA	0.444
1.165	NA	NA	0.829	NA	NA	0.979	NA	0.771	NA	1.007	NA	NA	NA	NA	NA	NA	NA	0.587
0.831	NA	NA	0.358	NA	NA	0.738	NA	1.117	NA	1.049	NA	NA	NA	NA	NA	NA	NA	0.328
0.719	NA	NA	0.973	NA	NA	0.424	NA	0.815	NA	0.804	NA	NA	NA	NA	NA	NA	NA	0.778
1.031	NA	NA	0.394	NA	NA	1.145	NA	0.754	NA	0.751	NA	NA	NA	NA	NA	NA	NA	0.724
1.311	NA	NA	0.303	NA	NA	1.099	NA	0.764	NA	0.845	NA	NA	NA	NA	NA	NA	NA	0.596
1.373	NA	NA	0.323	NA	NA	0.655	NA	0.628	NA	0.492	NA	NA	NA	NA	NA	NA	NA	0.546
1.526	NA	NA	0.433	NA	NA	0.539	NA	0.79	NA	0.445	NA	NA	NA	NA	NA	NA	NA	0.532
0.987	NA	NA	0.764	NA	NA	0.677	NA	0.947	NA	0.587	NA	NA	NA	NA	NA	NA	NA	0.858
0.975	NA	NA	0.631	NA	NA	0.718	NA	0.975	NA	0.967	NA	NA	NA	NA	NA	NA	NA	0.889
0.848	NA	NA	0.659	NA	NA	0.88	NA	1.108	NA	1.221	NA	NA	NA	NA	NA	NA	NA	0.979
0.73	NA	NA	0.739	NA	NA	1.107	NA	1.068	NA	1.508	NA	NA	NA	NA	NA	NA	NA	0.782
0.513	NA	NA	0.819	NA	NA	1.046	NA	0.584	NA	1.54	NA	NA	NA	NA	NA	NA	NA	0.654
0.568	NA	NA	0.898	NA	NA	0.994	NA	0.261	NA	1.403	NA	NA	NA	NA	NA	NA	NA	0.647
0.523	NA	NA	0.713	NA	NA	1.024	NA	0.2	NA	1.72	NA	NA	NA	NA	NA	NA	NA	0.729
0.681	NA	NA	0.859	NA	NA	1.256	NA	0.666	NA	2.175	NA	NA	NA	NA	NA	NA	NA	0.96
1.283	NA	NA	0.452	NA	NA	1.397	NA	0.979	NA	2.193	NA	NA	NA	NA	NA	NA	NA	0.921
1.494	NA	NA	0.731	NA	NA	1.09	NA	0.903	NA	2.278	NA	NA	NA	NA	NA	NA	NA	0.651
1.311	NA	NA	0.627	NA	NA	1.305	NA	0.686	NA	0.808	NA	NA	NA	NA	NA	NA	NA	0.49
1.122	NA	NA	0.39	NA	NA	1.14	NA	0.618	NA	0.622	NA	NA	NA	NA	NA	NA	NA	0.414
1.214	NA	NA	0.389	NA	NA	0.57	NA	0.836	NA	0.424	NA	NA	NA	NA	NA	NA	NA	0.734
1.506	NA	NA	0.76	NA	NA	0.454	NA	1.148	NA	0.511	NA	NA	NA	NA	NA	NA	NA	0.743
1.65	NA	NA	0.964	NA	NA	0.752	NA	1.149	NA	0.886	NA	NA	NA	NA	NA	NA	NA	1.019
1.607	NA	NA	0.853	NA	NA	0.965	NA	0.95	NA	1.104	NA	NA	NA	NA	NA	NA	NA	1.066
1.698	NA	NA	0.843	NA	NA	1.1	NA	0.867	NA	1.458	NA	NA	NA	NA	NA	NA	NA	0.801
1.549	NA	NA	0.837	NA	NA	1.201	NA	0.891	NA	0.931	NA	NA	NA	NA	NA	NA	NA	0.555
1.244	NA	NA	0.842	NA	NA	1.588	NA	0.985	NA	0.923	NA	NA	NA	NA	NA	NA	NA	0.627
0.974	NA	NA	1.277	NA	NA	1.316	NA	1.093	NA	0.74	NA	NA	NA	NA	NA	NA	NA	0.75
0.631	NA	NA	1.333	NA	NA	1.128	NA	1.132	NA	0.741	NA	NA	NA	NA	NA	NA	NA	1.081
0.626	NA	NA	1.232	NA	NA	1.154	NA	0.888	NA	1.589	NA	NA	NA	NA	NA	NA	NA	0.91
0.626	NA	NA	0.99	NA	NA	1.158	NA	0.941	NA	1.8	NA	NA	NA	NA	NA	NA	NA	0.771
0.852	NA	NA	0.865	NA	NA	1.166	NA	0.781	NA	1.814	NA	NA	NA	NA	NA	NA	NA	0.843
0.742	NA	NA	0.848	NA	NA	1.174	NA	0.71	NA	1.7	NA	NA	NA	NA	NA	NA	NA	0.812
1.472	NA	NA	0.749	NA	NA	0.938	NA	0.662	NA	1.841	NA	NA	NA	NA	NA	NA	NA	0.735
1.894	NA	NA	0.663	NA	NA	0.864	NA	0.9	NA	2.363	NA	NA	NA	NA	NA	NA	NA	0.68
1.934	NA	NA	0.823	NA	NA	0.562	NA	0.889	NA	2.499	NA	NA	NA	NA	NA	NA	NA	0.536
1.902	NA	NA	0.968	NA	NA	0.548	NA	0.684	NA	2.509	NA	NA	NA	NA	NA	NA	NA	0.614
1.775	NA	NA	0.954	NA	NA	1.039	NA	0.492	NA	0.684	NA	NA	NA	NA	NA	NA	NA	0.674
1.452	NA	NA	0.732	NA	NA	0.809	NA	0.655	NA	0.729	NA	NA	NA	NA	NA	NA	NA	0.601
1.326	NA	NA	1.002	NA	NA	0.713	NA	0.945	NA	0.759	NA	NA	NA	NA	NA	NA	NA	0.627
1.168	NA	NA	0.926	NA	NA	0.843	NA	1.243	NA	0.636	NA	NA	NA	NA	NA	NA	NA	0.542
1.046	NA	NA	1.317	NA	NA	1.677	NA	1.172	NA	0.646	NA	NA	NA	NA	NA	NA	NA	0.858
0.834	NA	NA	0.575	NA	NA	1.523	NA	1.184	NA	0.985	NA	NA	NA	NA	NA	NA	NA	0.621
0.659	NA	NA	1.509	NA	NA	1.174	NA	1.321	NA	1.298	NA	NA	NA	NA	NA	NA	NA	0.808
1.006	NA	NA	0.937	NA	NA	0.831	NA	1.292	NA	1.552	NA	NA	NA	NA	NA	NA	NA	0.595
1.778	NA	NA	0.718	NA	NA	0.933	NA	1.349	NA	1.286	NA	NA	NA	NA	NA	NA	NA	0.246
1.824	NA	NA	1.305	NA	NA	1.069	NA	0.991	NA	0.784	NA	NA	NA	NA	NA	NA	NA	0.234
1.707	NA	NA	0.822	NA	NA	0.825	NA	0.773	NA	1.047	NA	NA	NA	NA	NA	NA	NA	0.447
1.341	NA	NA	0.922	NA	NA	0.972	NA	0.565	NA	1.038	NA	NA	NA	NA	NA	NA	NA	0.512
1.105	NA	NA	0.736	NA	NA	0.986	NA	0.561	NA	1.015	NA	NA	NA	NA	NA	NA	NA	0.514
1.3	NA	NA	0.779	NA	NA	0.674	NA	0.537	NA	1.214	NA	NA	NA	NA	NA	NA	NA	0.879
1.043	NA	NA	0.948	NA	NA	0.697	NA	0.529	NA	1.831	NA	NA	NA	NA	NA	NA	NA	0.675
0.834	NA	NA	0.841	NA	NA	0.817	NA	0.473	NA	1.963	NA	NA	NA	NA	NA	NA	NA	0.676
1.145	NA	NA	0.641	NA	NA	0.74	NA	0.516	NA	1.886	NA	NA	NA	NA	NA	NA	NA	0.676
1.349	NA	NA	1.556	NA	NA	0.865	NA	0.646	NA	1.895	NA	NA	NA	NA	NA	NA	NA	0.795
1.232	NA	NA	0.943	NA	NA	1.081	NA	0.947	NA	1.642	NA	NA	NA	NA	NA	NA	NA	0.971
1.187	NA	NA	1.423	NA	NA	1.123	NA	0.988	NA	2.645	NA	NA	NA	NA	NA	NA	NA	0.966
1.288	NA	NA	0.92	NA	NA	1.213	NA	0.953	NA	0.549	NA	NA	NA	NA	NA	NA	NA	1.016
1.021	NA	NA	1.231	NA	NA	1.192	NA	0.939	NA	0.513	NA	NA	NA	NA	NA	NA	NA	0.853
0.913	NA	NA	1.083	NA	NA	1.141	NA	1.334	NA	0.756	NA	NA	NA	NA	NA	NA	NA	0.543
0.9	NA	NA	1.016	NA	NA	0.9	NA	1.786	NA	0.921	NA	NA	NA	NA	NA	NA	NA	0.53
0.971	NA	NA	0.532	NA	NA	0.953	NA	0.999	NA	0.923	NA	NA	NA	NA	NA	NA	NA	0.582
1.061	NA	NA	0.837	NA	NA	0.961	NA	0.666	NA	1.251	NA	NA	NA	NA	NA	NA	NA	0.714
1.184	NA	NA	1.039	NA	NA	0.962	NA	0.549	NA	1.655	NA	NA	NA	NA	NA	NA	NA	0.662
1.056	NA	NA	0.092	NA	NA	0.906	NA	0.511	NA	1.326	NA	NA	NA	NA	NA	NA	NA	0.519
0.898	NA	NA	0.016	NA	NA	1.567	NA	0.485	NA	0.795	NA	NA	NA	NA	NA	NA	NA	0.651
0.89	NA	NA	0.468	NA	NA	1.533	NA	0.526	NA	0.844	NA	NA	NA	NA	NA	NA	NA	0.737
1.081	NA	NA	0.598	NA	NA	0.749	NA	0.748	NA	1.029	NA	NA	NA	NA	NA	NA	NA	0.482
0.972	NA	NA	0.437	NA	NA	0.734	NA	0.66	NA	1.81	NA	NA	NA	NA	NA	NA	NA	0.506
1.057	NA	NA	0.228	NA	NA	0.935	NA	0.623	NA	1.775	NA	NA	NA	NA	NA	NA	NA	0.68
1.164	NA	NA	0.303	NA	NA	1.012	NA	0.823	NA	2.059	NA	NA	NA	NA	NA	NA	NA	1.092
1.405	NA	NA	0.487	NA	NA	0.961	NA	1.548	NA	1.693	NA	NA	NA	NA	NA	NA	NA	0.81
1.616	NA	NA	0.674	NA	NA	1.116	NA	0.702	NA	2.303	NA	NA	NA	NA	NA	NA	NA	0.223
1.217	NA	NA	0.556	NA	NA	1.257	NA	0.744	NA	2.145	NA	NA	NA	NA	NA	NA	NA	0.761
0.958	NA	NA	0.252	NA	NA	1.217	NA	0.44	NA	2.151	NA	NA	NA	NA	NA	NA	NA	0.803
0.979	NA	NA	0.453	NA	NA	0.855	NA	0.62	NA	1.445	NA	NA	NA	NA	NA	NA	NA	0.821
1.179	NA	NA	0.728	NA	NA	0.941	NA	0.77	NA	0.568	NA	NA	NA	NA	NA	NA	NA	0.822
1.218	NA	NA	0.826	NA	NA	0.968	NA	0.74	NA	0.466	NA	NA	NA	NA	NA	NA	NA	0.673
1.093	NA	NA	0.204	NA	NA	1.084	NA	0.573	NA	0.828	NA	NA	NA	NA	NA	NA	NA	0.482
1.045	NA	NA	0.377	NA	NA	1.393	NA	0.886	NA	1.195	NA	NA	NA	NA	NA	NA	NA	0.616
1.276	NA	NA	0.658	NA	NA	1.457	NA	1.631	NA	1.146	NA	NA	NA	NA	NA	NA	NA	0.702
1.441	NA	NA	0.846	NA	NA	1.078	NA	1.411	NA	1.435	NA	NA	NA	NA	NA	NA	NA	1.048
1.571	NA	NA	0.259	NA	NA	0.841	NA	0.558	NA	1.462	NA	NA	NA	NA	NA	NA	NA	1.079
1.557	NA	NA	0.468	NA	NA	1.287	NA	0.57	NA	1.179	NA	NA	NA	NA	NA	NA	NA	0.801
1.413	NA	NA	0.978	NA	NA	1.292	NA	0.525	NA	0.84	NA	NA	NA	NA	NA	NA	NA	0.682
1.29	NA	NA	0.829	NA	NA	1.165	NA	0.76	NA	0.736	NA	NA	NA	NA	NA	NA	NA	0.529
1.087	NA	NA	0.317	NA	NA	1.026	NA	0.552	NA	1.313	NA	NA	NA	NA	NA	NA	NA	0.653
0.924	NA	NA	0.281	NA	NA	0.83	NA	0.715	NA	2.27	NA	NA	NA	NA	NA	NA	NA	0.948
1.003	NA	NA	0.497	NA	NA	1.094	NA	1.839	NA	2.39	NA	NA	NA	NA	NA	NA	NA	0.795
1.069	NA	NA	0.943	NA	NA	1.348	NA	0.987	NA	1.834	NA	NA	NA	NA	NA	NA	NA	0.633
0.937	NA	NA	0.757	NA	NA	0.891	NA	0.557	NA	1.495	NA	NA	NA	NA	NA	NA	NA	0.456
0.952	NA	NA	0.284	NA	NA	0.954	NA	0.626	NA	0.5	NA	NA	NA	NA	NA	NA	NA	0.719
1.044	NA	NA	0.311	NA	NA	1.12	NA	0.543	NA	0.612	NA	NA	NA	NA	NA	NA	NA	0.678
1.267	NA	NA	0.453	NA	NA	1.611	NA	0.788	NA	0.603	NA	NA	NA	NA	NA	NA	NA	0.497
1.338	NA	NA	0.932	NA	NA	1.164	NA	0.877	NA	0.913	NA	NA	NA	NA	NA	NA	NA	0.542
1.383	NA	NA	0.819	NA	NA	0.866	NA	0.819	NA	1.343	NA	NA	NA	NA	NA	NA	NA	0.611
1.374	NA	NA	0.297	NA	NA	0.674	NA	0.974	NA	1.1	NA	NA	NA	NA	NA	NA	NA	0.455
1.272	NA	NA	0.343	NA	NA	1.239	NA	1.176	NA	1.202	NA	NA	NA	NA	NA	NA	NA	0.379
1.016	NA	NA	0.511	NA	NA	1.301	NA	0.788	NA	0.954	NA	NA	NA	NA	NA	NA	NA	0.471
0.995	NA	NA	0.996	NA	NA	1.5	NA	0.8	NA	0.948	NA	NA	NA	NA	NA	NA	NA	0.602
1.018	NA	NA	0.452	NA	NA	1.607	NA	0.664	NA	0.682	NA	NA	NA	NA	NA	NA	NA	0.496
0.969	NA	NA	0.44	NA	NA	1.689	NA	0.861	NA	0.876	NA	NA	NA	NA	NA	NA	NA	0.835
0.927	NA	NA	1.163	NA	NA	1.526	NA	0.899	NA	1.471	NA	NA	NA	NA	NA	NA	NA	1.045
0.902	NA	NA	1.414	NA	NA	1.502	NA	1.32	NA	2.194	NA	NA	NA	NA	NA	NA	NA	0.847
1.017	NA	NA	0.478	NA	NA	2.231	NA	1.54	NA	2.304	NA	NA	NA	NA	NA	NA	NA	0.674
1.032	NA	NA	0.882	NA	NA	1.681	NA	1.224	NA	2.039	NA	NA	NA	NA	NA	NA	NA	0.591
0.991	NA	NA	0.707	NA	NA	1.384	NA	1.059	NA	1.988	NA	NA	NA	NA	NA	NA	NA	0.705
0.762	NA	NA	0.424	NA	NA	1.46	NA	1.05	NA	2.38	NA	NA	NA	NA	NA	NA	NA	0.947
0.793	NA	NA	0.288	NA	NA	2.709	NA	0.818	NA	0.5	NA	NA	NA	NA	NA	NA	NA	0.957
1.012	NA	NA	0.963	NA	NA	1.98	NA	0.906	NA	0.594	NA	NA	NA	NA	NA	NA	NA	0.973
1.085	NA	NA	0.362	NA	NA	1.233	NA	0.95	NA	0.908	NA	NA	NA	NA	NA	NA	NA	0.978
0.894	NA	NA	0.508	NA	NA	1.049	NA	1.268	NA	1.279	NA	NA	NA	NA	NA	NA	NA	0.904
1.021	NA	NA	0.443	NA	NA	2.146	NA	1.283	NA	1.334	NA	NA	NA	NA	NA	NA	NA	0.942
1.094	NA	NA	0.401	NA	NA	0.606	NA	1.181	NA	0.853	NA	NA	NA	NA	NA	NA	NA	0.997
1.011	NA	NA	0.328	NA	NA	0.657	NA	1.033	NA	0.899	NA	NA	NA	NA	NA	NA	NA	0.893
0.773	NA	NA	0.719	NA	NA	0.83	NA	0.822	NA	0.648	NA	NA	NA	NA	NA	NA	NA	0.743
0.971	NA	NA	0.402	NA	NA	1.179	NA	0.864	NA	0.725	NA	NA	NA	NA	NA	NA	NA	0.794
1.278	NA	NA	0.31	NA	NA	2.2	NA	1.054	NA	0.601	NA	NA	NA	NA	NA	NA	NA	0.914
0.74	NA	NA	0.27	NA	NA	1.691	NA	1.367	NA	1.199	NA	NA	NA	NA	NA	NA	NA	0.935
0.786	NA	NA	0.365	NA	NA	1.048	NA	1.776	NA	1.447	NA	NA	NA	NA	NA	NA	NA	0.644
0.953	NA	NA	0.246	NA	NA	0.659	NA	0.109	NA	1.666	NA	NA	NA	NA	NA	NA	NA	0.478
1.027	NA	NA	0.196	NA	NA	0.882	NA	0.114	NA	1.693	NA	NA	NA	NA	NA	NA	NA	0.306
0.867	NA	NA	0.324	NA	NA	2.727	NA	0.171	NA	1.448	NA	NA	NA	NA	NA	NA	NA	0.577
1.074	NA	NA	0.248	NA	NA	2.099	NA	0.336	NA	1.72	NA	NA	NA	NA	NA	NA	NA	0.413
1.19	NA	NA	0.104	NA	NA	1.112	NA	0.549	NA	2.145	NA	NA	NA	NA	NA	NA	NA	0.702
0.897	NA	NA	0.169	NA	NA	NA	NA	0.257	NA	0.607	NA	NA	NA	NA	NA	NA	NA	0.797
0.65	NA	NA	0.095	NA	NA	NA	NA	0.166	NA	0.798	NA	NA	NA	NA	NA	NA	NA	0.812
1.172	NA	NA	0.121	NA	NA	NA	NA	0.162	NA	1.161	NA	NA	NA	NA	NA	NA	NA	0.873
1.901	NA	NA	0.241	NA	NA	NA	NA	0.222	NA	1.693	NA	NA	NA	NA	NA	NA	NA	0.834
0.849	NA	NA	0.125	NA	NA	NA	NA	0.407	NA	1.069	NA	NA	NA	NA	NA	NA	NA	0.66
0.751	NA	NA	0	NA	NA	NA	NA	0.555	NA	0.725	NA	NA	NA	NA	NA	NA	NA	0.754
0.86	NA	NA	1.071	NA	NA	NA	NA	0.709	NA	0.875	NA	NA	NA	NA	NA	NA	NA	1.044
0.708	NA	NA	0.56	NA	NA	NA	NA	0.793	NA	1.018	NA	NA	NA	NA	NA	NA	NA	1.138
0.81	NA	NA	0	NA	NA	NA	NA	0.579	NA	0.529	NA	NA	NA	NA	NA	NA	NA	0.981
1.05	NA	NA	0.101	NA	NA	NA	NA	0.402	NA	1.004	NA	NA	NA	NA	NA	NA	NA	0.847
1.297	NA	NA	0.192	NA	NA	NA	NA	0.322	NA	1.02	NA	NA	NA	NA	NA	NA	NA	0.857
0.911	NA	NA	0.108	NA	NA	NA	NA	0.349	NA	1.272	NA	NA	NA	NA	NA	NA	NA	0.572
0.97	NA	NA	0.179	NA	NA	NA	NA	0.494	NA	1.577	NA	NA	NA	NA	NA	NA	NA	0.732
2.136	NA	NA	0.437	NA	NA	NA	NA	0.642	NA	1.756	NA	NA	NA	NA	NA	NA	NA	0.977
2.833	NA	NA	0.391	NA	NA	NA	NA	0.58	NA	1.724	NA	NA	NA	NA	NA	NA	NA	1.075
1.066	NA	NA	0.022	NA	NA	NA	NA	0.542	NA	2.016	NA	NA	NA	NA	NA	NA	NA	0.526
1.369	NA	NA	0.233	NA	NA	NA	NA	1.036	NA	0.786	NA	NA	NA	NA	NA	NA	NA	0.351
1.119	NA	NA	0.217	NA	NA	NA	NA	0.479	NA	1.051	NA	NA	NA	NA	NA	NA	NA	0.519
0.962	NA	NA	0.231	NA	NA	NA	NA	1.324	NA	1.796	NA	NA	NA	NA	NA	NA	NA	0.542
0.847	NA	NA	0.301	NA	NA	NA	NA	0.611	NA	0.858	NA	NA	NA	NA	NA	NA	NA	2.229
0.791	NA	NA	0.313	NA	NA	NA	NA	0.417	NA	0.79	NA	NA	NA	NA	NA	NA	NA	1.516
1.029	NA	NA	0.545	NA	NA	NA	NA	0.37	NA	1.027	NA	NA	NA	NA	NA	NA	NA	1.007
1.22	NA	NA	0.102	NA	NA	NA	NA	0.433	NA	1.226	NA	NA	NA	NA	NA	NA	NA	0.673
1.272	NA	NA	0.547	NA	NA	NA	NA	0.518	NA	1.357	NA	NA	NA	NA	NA	NA	NA	0.838
0.905	NA	NA	0.379	NA	NA	NA	NA	0.481	NA	1.058	NA	NA	NA	NA	NA	NA	NA	1.032
1.449	NA	NA	0.275	NA	NA	NA	NA	0.44	NA	1.613	NA	NA	NA	NA	NA	NA	NA	0.928
2.652	NA	NA	0.25	NA	NA	NA	NA	0.44	NA	1.803	NA	NA	NA	NA	NA	NA	NA	2.248
3.315	NA	NA	0.502	NA	NA	NA	NA	0.454	NA	1.754	NA	NA	NA	NA	NA	NA	NA	1.455
0.41	NA	NA	0.364	NA	NA	NA	NA	0.362	NA	2.282	NA	NA	NA	NA	NA	NA	NA	0.787
0.426	NA	NA	0.44	NA	NA	NA	NA	0.528	NA	2.571	NA	NA	NA	NA	NA	NA	NA	0.928
0.424	NA	NA	0.302	NA	NA	NA	NA	0.274	NA	1.78	NA	NA	NA	NA	NA	NA	NA	1.098
0.661	NA	NA	0.24	NA	NA	NA	NA	0.239	NA	1.143	NA	NA	NA	NA	NA	NA	NA	2.331
0.888	NA	NA	0.294	NA	NA	NA	NA	0.285	NA	1.15	NA	NA	NA	NA	NA	NA	NA	1.398
0.961	NA	NA	0.533	NA	NA	NA	NA	0.384	NA	1.27	NA	NA	NA	NA	NA	NA	NA	1.052
0.837	NA	NA	0.297	NA	NA	NA	NA	0.418	NA	1.465	NA	NA	NA	NA	NA	NA	NA	1.175
0.88	NA	NA	0.627	NA	NA	NA	NA	0.357	NA	1.487	NA	NA	NA	NA	NA	NA	NA	0.925
0.951	NA	NA	0.391	NA	NA	NA	NA	0.465	NA	2.037	NA	NA	NA	NA	NA	NA	NA	1.324
1.333	NA	NA	0.588	NA	NA	NA	NA	1.098	NA	1.954	NA	NA	NA	NA	NA	NA	NA	1.167
1.214	NA	NA	1.097	NA	NA	NA	NA	0.429	NA	2.496	NA	NA	NA	NA	NA	NA	NA	1.079
0.795	NA	NA	0.859	NA	NA	NA	NA	0.237	NA	1.693	NA	NA	NA	NA	NA	NA	NA	0.931
1.423	NA	NA	0.774	NA	NA	NA	NA	0.242	NA	1.5	NA	NA	NA	NA	NA	NA	NA	0.928
2.91	NA	NA	0	NA	NA	NA	NA	0.331	NA	1.482	NA	NA	NA	NA	NA	NA	NA	0.969
0.326	NA	NA	0.601	NA	NA	NA	NA	0.443	NA	1.252	NA	NA	NA	NA	NA	NA	NA	0.347
0.4	NA	NA	0.932	NA	NA	NA	NA	0.519	NA	1.399	NA	NA	NA	NA	NA	NA	NA	0.665
0.489	NA	NA	0.502	NA	NA	NA	NA	0.509	NA	1.823	NA	NA	NA	NA	NA	NA	NA	0.901
0.481	NA	NA	0.385	NA	NA	NA	NA	0.677	NA	2.579	NA	NA	NA	NA	NA	NA	NA	1.044
0.597	NA	NA	0.743	NA	NA	NA	NA	0.835	NA	1.858	NA	NA	NA	NA	NA	NA	NA	1.212
0.841	NA	NA	0.917	NA	NA	NA	NA	0.281	NA	1.959	NA	NA	NA	NA	NA	NA	NA	0.94
0.844	NA	NA	0.987	NA	NA	NA	NA	0.428	NA	2.392	NA	NA	NA	NA	NA	NA	NA	0.844
0.669	NA	NA	0.149	NA	NA	NA	NA	0.495	NA	2.748	NA	NA	NA	NA	NA	NA	NA	1.033
0.636	NA	NA	0.65	NA	NA	NA	NA	0.508	NA	1.57	NA	NA	NA	NA	NA	NA	NA	1.097
0.575	NA	NA	0.779	NA	NA	NA	NA	0.585	NA	2.068	NA	NA	NA	NA	NA	NA	NA	0.574
1.266	NA	NA	0.346	NA	NA	NA	NA	0.894	NA	2.318	NA	NA	NA	NA	NA	NA	NA	0.679
1.036	NA	NA	0.666	NA	NA	NA	NA	0.94	NA	2.499	NA	NA	NA	NA	NA	NA	NA	1.126
0.561	NA	NA	0.538	NA	NA	NA	NA	0.929	NA	2.573	NA	NA	NA	NA	NA	NA	NA	1.052
2.2	NA	NA	0.697	NA	NA	NA	NA	1.098	NA	2.122	NA	NA	NA	NA	NA	NA	NA	1.113
[truncated: 6,604 more rows]
