# Supplementary material for: Diffusion weighted imaging in patients with rectal cancer: Comparison between Gaussian and non-Gaussian models
Source: PLoS One. 2017 Sep 1;12(9):e0184197. doi: 10.1371/journal.pone.0184197 (PMC5593499; doi:10.1371/journal.pone.0184197)
Supplement: S1 Dataset — The derived DWI parameters from the four examined models and the statistical analysis results are provided in csv format. (ZIP) [file pone.0184197.s001.zip › PLOS_data/dataPLOS_TABLE3_Dstar.csv]

P1	P2	P3	P4	P5	P6	P7	P8	P9	P10	P11	P12	P13	P14	P15	P16	P17	P18	P19
15.49	10	300	10	10	17.9	10	12.65	10	10	10	300	10	10	21.18	10	11.8	70.83	15.11
20.07	10	10	10	10	10	11.53	47.52	13.71	10	10	10	10	10	32.71	11.05	10	205.01	10
30.63	10	249.45	70.59	10	10	17.8	10	22.18	10	10	10	10	24.74	32.77	19.8	10	10	10
35.79	10	25.47	10	10	21.46	300	10	32.09	10	10	10	10	31.44	27.45	10	10	10	10
10	10	16.27	10	18.23	27.77	23.76	127.14	10	10	10	10	10	11.25	10	10	11.03	10	10
10	10.01	89.12	10	12.34	10	12.28	77.1	10	10	50.05	10	79.4	10	10	10	10	10	10.03
14.18	10	54.19	10	10.02	10	12.63	10	10	10	300	65.88	10	10	10	10	10	10	10
54.85	10	73.46	10	10	10	18.18	10	10	10	300	208.18	10	10	13.65	14.28	10	119.09	30.98
145.33	10.37	15.29	10	10	12.62	10	300	10	10	101.76	10	10	33.35	25.14	10	10	300	31.65
35.98	10.01	10.43	10	10	41.33	28.77	300	10	18.62	33.33	10	12.94	29.11	76.91	10	21.44	300	10
28.03	300	10	10	10	27.23	14.28	300	10	10	10	10	24.61	300	44.9	10	10	300	13.42
10	300	10.66	10	10	10.81	15.19	10	23.01	10	300	10	10	42.48	12.27	10	10	10	14.42
10	300	10	10	10	10	18.02	10	18.27	10	10	10	10.01	10	10	10	10	10	11.12
10	300	144.62	10	10	10	300	10	36.38	10.01	40.28	16.44	10	10	14.34	10	107.57	10	10
10	10	57.31	10	10	10	300	10	10	10	120.09	10	10	10	300	10	300	66.27	10
14.43	78.03	10	10	10	10	300	10	10	12.63	173.81	10	29.17	10	300	10	10	54.49	10
14.9	10	10	10	10	10	300	300	10	18.16	300	10	20.14	27.08	10	300	10	300	10
17.58	10	259.87	10	10	10	300	10	10	10	300	10	10	48.74	10	41.29	32.08	300	10
18.13	10	81.16	10	300	10	10	10	30.98	10	300	10	10	18.22	10.02	12.3	18.38	10	31.89
22.56	10	44.92	10	10	10	10	10	42.66	10	300	10	10	10	14	10	10	10	56.05
47.7	10	38.51	10	10	10.02	10	10	10	59.79	300	10	15.94	10	36.16	10	10	10	23.06
11.5	10	11.91	10.18	10	10	10	10	10	10	10	10	43.83	10	10	10	10	10	10
38.78	10	10	10	300	33.38	10	12.86	10	10	10	10	15.44	10	10	10	10	10	10
36.27	10	10	10	300	10	11.56	10	10	10	10	10	10	300	10	10	10	10	10.79
33.68	10	10	10	10	10	139.66	10	10	10	10	137.76	10	180.98	10.71	243.68	58.74	10	72.72
10	10	10	10	10	10	300	10	10	10	10	10	10	29.18	37.29	17.51	10	10	140.12
10	10	300	14.59	300	10	300	10	10	10	10	10	300	10	65.5	10	10	10.43	10
10	300	86.12	27.75	10	10	300	10	10	10	52.96	10	300	10.88	10	10	10	10	10
10.3	66.82	43.52	10	10	12.2	300	10	10	10	54.98	71.91	10	12.48	10	10	10	10	10
12.81	19.38	33.78	10	10	23.74	300	10	10	10	38.75	300	10	300	10	10	300	10	10
12	10	13.64	10	10	10	300	10	10	10	300	100.82	10	70.53	10	10	30.14	10	13.49
14.66	10	10	10	300	10	300	10	10	61.06	300	40.56	10	27.3	10	10	12.36	300	10
16.85	10	10	13.78	300	12.6	10	10	11.65	164.53	300	10	63.49	30.19	10	10.53	10	300	10
11.3	300	10	19.94	19.44	10	10	10	15.92	235.61	111.71	10	10	31.59	10	10	10	300	10
10	300	28.21	10	300	10	10	23.85	27.26	42.5	92.97	10	10.94	10	10	10.01	10	10	10
11.42	300	10	10	38	10	10	10	47.63	10	10	12.17	11.47	10	10	10	10	10	13
15.4	10	48.31	10	10	17.16	10	10	300	10.01	10	113.42	10	10	10	10	300	10	12.26
20.27	10	43.61	11	10	66.79	300	10	10	10	10	51.65	11.86	10	10	10.01	24.44	10	10.02
12.2	10	35.03	10.59	10	10	300	10	10	10	10	66.54	10	10	10	10	11.41	300	10.02
10	10	22.11	10	10	10	300	15.66	10	10	10	10	300	10	20.52	10	10	300	10
10	10	10	10	10	10.49	300	300	300	10.01	10	10	10	11.96	47.4	10	10	225.92	10
10.01	10	10	10	300	25.2	300	10	300	10	10	10	10	10	36.72	300	10	71.51	300
10	10	10	10	23.45	30.16	300	10	10	10	10	10	10	10	10	46.62	10	10	22.86
12.56	10	10.68	10.03	10	10	300	10	10	10	10	10.01	47.72	10	10	10	10	10	109.9
13.49	10	11.64	10	10	10	10	14.91	10	10	58.68	10	10	10	10	10	300	10	300
13.63	300	23.53	10	10.65	22.23	10	25.87	10	10	80.33	10	10	10	10	10	25.51	189.77	300
12.5	300	23.72	10	17.72	13.53	10	19.02	10	18.38	10	10	10	10	12.96	300	10.91	57.98	74.44
17.17	10	14.04	10	300	10.01	10	26.51	10	300	300	22.18	90.07	10	10	41.88	10	39.62	10
20.88	10	10	10	10	10	10	37.33	10	10	300	35.12	10	10	10	10	10	23.82	10.03
12.77	300	10	10	10	10.01	10	21.51	10	10	60.89	43.68	14.14	10	10	10	10	10	10
11.47	300	10	10	10	10	10	10	10	10	20.06	10	10	10	10.01	300	251.27	10	10
10	300	10	16.13	10	14.23	10	10	11.58	11.89	10	17.74	10	57.82	26.85	10	49.93	10	11.44
10	300	10	10	17.12	39.59	10	10	10	13.52	10	35.28	10	10	48.42	10	10.98	193.86	10
10	10	10	10	300	10	10	10.01	10	10.74	10	12.18	11.21	10	10	49.27	10	10	10
10.04	77.73	74.55	10	300	45.92	10	13.46	10	10	10	10	10	10	10	300	10	10	10
10	79.67	17.32	14.64	49.35	103.6	300	23.36	10	10	23.4	10	10	10	10	74.35	300	10	10.38
10	33.82	10	96.01	13.13	39.63	300	13.38	10.2	10	10	16.95	142.34	10	12.3	10	300	10.53	10
13.52	11.22	10	300	10.74	12.11	300	10	10	10	10	35.51	42.98	10	10	10	10	162.91	10.01
15.29	10.01	15.29	10	10	10	300	15.72	10	300	10	54.12	16.46	10	10	10	300	300	10
14.56	10	28.16	10	10	10	44.69	10	33.23	10	10	47.96	12.66	10	10	10.01	138.79	10	10
14.47	10	10	10	29.01	10	24.48	10	36.69	10	10	129.41	10	19.59	10	10	10	10	75.77
15.51	10	16.89	10	300	10	10	10	300	10	10	52.78	10	45.18	10	10	10	10	49.92
19.77	10	15.43	300	50.72	12.79	10	15.18	300	10	300	10.01	10	10	10	10	10	300	30.86
10	10	12.5	11.84	29.61	28.03	10	39.22	10	10	10	10.6	10	10	10	10	300	154.57	10.58
22.77	10	299.98	10	21.53	10	10	121.39	10	10	300	20.69	40.12	10	89.31	10	53.78	51.63	10
10.82	10	114.77	14.06	10	10	10	300	10	10.03	300	44.08	55.5	10	300	10	10.86	42.19	10
10	10	19.39	10	10	10	10	36.64	300	10	300	61.75	10	10	116.34	17.09	10	56.2	300
10	300	12.4	10	195.38	11.25	10	22.67	300	10	10	10	10	10	29.14	10	300	149.59	300
13.87	10	11.57	10	12.05	12.52	10	11.82	128.96	10	10	10	11.63	10	50.4	10.01	10	300	83.39
11.09	10	10	300	10.01	16.58	10	10	11.81	10	10	55.67	12.05	10	10	10	10	300	45.2
10	10	10	300	10	32.06	10	10	10	10	10.62	66.52	11.93	10	10	10	300	10	10.11
10	10	10	10.01	10	71.27	300	14.71	10	10	10	49.47	11.05	10	10	10	61.94	10	10
10	10	10	10	10	39.41	299.82	48.54	10	300	10	10	10	11.31	10	16.28	10	300	10
10	10	10	10	10	22.94	300	300	10	39.78	10	18.78	10	73.98	10	18.6	10	192.47	10
15.86	10	156.05	10	44.59	22.4	10	136.41	10	10	10	44.89	10	109.61	10	48.31	300	79.9	12.79
12.1	10	15.27	10	10	10	10.52	32.46	10	10	300	118.18	10	10	10	300	300	56.27	19.49
10	10	12.33	10	123.73	10	12.89	18.02	10	10	10	10	10	10	10	10	10	43.2	10
10	10	14.88	10	10	10	10	10	10	10	10	10.01	10	10	97.55	10	10	32.36	10
17.96	12.82	54.47	59.23	10	10	10	10	10	10	10	10	31.12	10	113.81	10	10	54.09	123.42
101.74	10	90.76	300	10	10	10	10	10	10	10	10	21.82	10	144.15	10	10	68.72	10
300	10	113.12	10	300	10	10	17.75	10	10	10	10	10	10.01	10	10	76.23	10	10
10	10	10	10	300	12.28	10	36.35	10	10.53	10	79.41	10	10	10	10	34.64	10	10
10	10	300	10	65.3	25.19	10	85.3	12.93	10	10	12.72	10	10	10	10	10	10	10
31.2	71.31	19.02	10	65.07	62.53	10	10	76.11	10	300	10	10	10	10	11.31	10	25.86	300
67.86	10	13.03	10	58.95	58.67	10	10	300	10	300	300	10	10	10	15.3	15.85	32.22	91.32
11.06	300	17.04	10	10	47.92	10	10	10	10	300	140.57	15.69	10	10	16.62	18.17	61.71	50.3
10	300	74.75	10	10	15.62	10	10	10	10	300	10.39	62.53	20.84	10	10	10	12.72	24.5
10	10	99.98	28.58	300	28.2	300	10	10	10	300	300	300	67.26	10	10	10	29.48	10
10	10	50.16	10.34	300	300	44.44	13.55	10	10	191.55	70.47	65.94	10	10	10	10	50.57	10
10	10	300	10	21.46	300	10	17.12	300	11.16	10	19.31	11.41	10	10	10	10	10	10.55
10	10	10	10	300	22.35	10	33.84	300	15.8	10	10	10	10	29.79	10	10	10	10
10	10	28.61	10	300	10	10	19.21	51.89	10	10	17.84	11.25	19.53	43.31	10	10	10	10
10.01	300	13.94	10	300	10	10	10	23.58	10	10	26.59	10	59.61	49.21	10	10	15.53	10
10	10	12.12	10	300	10	10	10	20.71	10	10	12.2	10.01	15.83	10	10	300	15.34	10
12.17	11.41	10	12.67	300	10	10	12.64	10	10	10	10	10	11.71	10	15.4	300	10	10
21.69	10	10	15.24	10.4	10	10	17.83	10	10	10	10	10	10	10	10	300	11.64	10
18.98	10	11.08	13.03	300	10	10	24.06	10	10	17.13	16.01	11.31	10	10	45.59	300	24	10
13.95	10	10	10	300	71.04	10	10	10	10	10	19.72	25.29	10.01	10	10	10	300	11.92
10	10	10	10	39.75	60.07	10	18.34	10	10	10	15.48	55.42	10	10	10	10	300	300
10	10.01	10	10	10	10	10	10	10	10.39	10	10	42.67	10	10	10	10	10	158.21
16.65	10	10	11.43	10	13.93	300	10.93	10	10	71.46	12.72	10	21.67	10	10	10	10	42.85
13.52	134.67	10	13.74	10	54.42	300	17.5	10	10	10	20.42	10	10	10.01	10	300	10	10
10	300	10.5	12.58	10	115.21	300	44.73	10	10.01	10.02	10	37.78	10	13.06	10	12.5	10	10
10	32.75	13.15	11.03	300	65.31	10	10	10	10	10	31.38	25.7	10	19.57	15.83	10	10	10
19.5	14.69	10	10	10	300	10	10	13.83	300	10	92.51	10	300	31.15	23.81	10	15.67	10
10	300	10	10	10	44.46	10	28.43	22.19	60.59	10	300	10	42.21	57.04	10	10	31.5	10.04
10	300	10	10	300	35.3	11.58	10.29	24.15	21.47	10	300	11.85	16.21	300	10	10	17.34	10
10	300	10	10	10	26.97	300	10	45.86	10	300	10.01	16.22	10	300	10	35.15	10	10
10	300	10	11.91	10	14.16	10	10	300	10	10	10	10	10	300	10	12.48	10	28.38
48.95	24.83	10	12.2	34.02	10	10	300	10	10	210.75	14.68	10.01	10	10	10	10	10	61.88
26.18	19.97	10	10	21.78	14.55	10	34.7	10	10.03	300	15.13	10	10	10	47.5	10	10	46.33
16.11	24.64	10	10	10	10	10	16.67	10	10	300	34.42	17.17	10	10	25.46	10	10	11.05
11.5	300	10	10	10	10	10	10	300	26.73	10	13.36	16.03	10	10	21.76	52.36	13.57	10
13.42	10	10	10	10	24.58	10	10	76.81	22.34	10	22.08	10	12.2	10	35.1	45.78	19.01	10.03
10.83	10	10	10	10	48.15	10	10	16.63	33.69	10	300	10	44.74	17.41	10	10	17.48	10
20.19	10	10	10.79	10	41.01	10	12.42	14.03	50.36	10	300	10	28.7	41.38	10	10	31.6	10
20.04	10	10	12.18	10	36.54	10	37.98	10	20.35	10	10	10	17.02	32.16	10	10	26.15	13.13
12.26	10	10	10	300	36.39	10	10	10	11.73	10	10	10	10	25.33	10	55.06	10	34.91
10	10	10	10	10	47.6	10	10	10	12.27	10	11.32	12.56	10	31.24	10	58.59	10	41.11
10	10	10	10	10	50.4	10	10	10	12.76	10.02	10	17.82	10	300	108.47	10	10	10
10	10	85.06	10	10	47.29	10	13.03	10	20.41	10	12.96	11.51	10.01	300	10	10	10	10
10	11.48	12.82	10	18.05	10	10	10	41.82	10	10	20.68	10	10	10	10	10	10	10
10	11.27	34.29	10	33.22	10	10	10	85.61	10	10	11.67	10	10	10	10	40.31	10	10
10	10.8	62.58	300	10	10	10	10	127.36	10	10	10	10	10	10	10	26.8	10	12.7
10	10	10	300	79.35	35.09	10	10	91.09	10	21.42	10	10	10	10	10	10	10	300
65.85	10	32.68	300	10	34.09	10	300	57.55	300	10	10	10	10	13.89	10	10	10.22	10
44.34	10	22.49	300	10	24.89	10	10	36.92	50.8	10	300	10	53.71	31.07	10	300	299.99	10
17.02	10	10.07	300	10	10	10	300	37.89	10	10	17.13	10	54.29	34.46	10	31.46	87.19	10
16.81	10	10	300	10	10	10	64.07	21.25	10	10	13.95	10	17.04	21.06	27.97	10	27.15	300
27.34	10	10	10	31.27	10	10	10	10	300	10	10	10	36.13	60.99	10	10	10	34.87
20.15	10	10	10	273.03	48.05	10	10	10	299.97	10	10	10	19.65	10	10.01	10	208.42	10
53.62	13.75	10	10	10	34.97	10	300	300	10	10	11.9	15.62	10	10	10	97.29	300	10
10	13.74	10	10	10	17.47	10	300	300	10	10	16.28	10	10	10	10	27.06	50.59	10
10	11.07	50.03	10	10	10	10	10	10	12.34	10	10	10	10	10	35.24	10	10	59.79
10	10	28.3	10	300	15.8	10	10	10	58.77	105.59	10	10	10	10	37.31	10	11.23	46.65
10	10	43.99	10	10	27.38	10	105.72	10	10	77.99	10	10	37.55	11.06	35.27	10	104.19	10.01
10	15.94	55.36	10	10	12.2	300	10	300	10	10	10	10	11.1	13.37	10	22.85	300	10
10	12.78	77.02	10	10	10	300	10	10	10	10	10	16.44	10	14.15	38.61	10	300	10
10	10	96.62	10	28.08	10	10	10	10	13.44	10	10	12.64	10	10	10	10	10	10
10	10	89.63	10	10	10	300	70.99	10	10	10	15.33	10	33.55	10	10	10	14.6	45.56
10	10	300	10	10	10	10	10.02	25.14	10	10	12.27	15.01	75.04	300	10	300	24.67	36.18
10	10	10	10	45.2	220.49	10	10	30.61	10.01	13.51	11.9	10	10	10	10	10	118.71	10
300	10	10	10	300	10	10	10	30.54	15	15.19	10	10	23.72	10	10	10	300	10
300	10.01	10	10	17.58	10	10	10	30.66	31.85	10	10	15.19	10	10	10	10	300	10
10	13.53	10	10	10	16.76	10	10	16.86	10.44	10	10.01	26.59	10	10	10	300	300	300
10.04	13.97	10	10	10	69.05	10	10	10	10	10	10.01	11.87	10	18.44	300	61.52	18.19	50.17
10	10	20.15	10	12.44	300	10	300	10	146.63	10	10	10.57	10	21.31	300	300	35.65	32.84
10	23.52	10	10	20.48	60.73	10	45.15	15.96	20.64	10	10.01	33.46	10	14.9	80.46	300	69.57	300
10	10.21	19.09	10	300	300	14.27	33.36	10	10	10	10	252.27	224.02	10.55	10	300	156.23	10
10	10	47.88	10	10	10	10	10	10	10	10	10	300	36.44	11.71	10	73.1	241.15	10
12.49	10	91.82	300	10	10	10	10	10	10	10	10	300	19.49	10	10	10	11.54	14.43
33.35	10	300	10	10	18.51	12.9	14.35	300	68.5	10	10	10	21.84	10	10	10	14.42	50.07
10	20.19	32.76	10	10	86.11	19.07	300	300	300	10	10	10	52.25	10	10	10	23.77	90.87
10	10.29	10	10	300	300	10	48.2	10	300	10	10	10	35.74	10	20.29	300	34.41	10
10	10	10	10	14.43	123.21	10	49.49	10	10	10	10	10	28.01	10	52.1	300	49.34	10
10	10.59	10	10	10	10	10	45.83	10	10	10	10	10	34.34	19.02	42.26	10	10	10
10	10	10	10	10	10	10	10	55.24	10	10	10	10	33.76	29.54	58.56	10	11.06	22.89
10.31	10	10	10	10	10	10	10	10	10	10	10	10	10	26.87	49.28	300	15.62	43.03
12.87	15.32	10	10	10	10	10	24.15	10	300	10	10	17.36	10	18.43	21.96	94.38	20.21	113.45
10	12.99	10	10	18.48	10	10	32.71	10	36.06	10	10	300	10	17.61	110.86	10	22.06	65.84
10	10	10	10	10	300	10	38.58	10	10	10	11.82	15.43	10	34.07	257.29	10	10	10
38.7	10	10	47.45	10	79.38	13.67	25.53	10	17.24	10	10	10	117.79	33.52	10	13.39	10	24.06
55.84	10	10	300	10	69.74	84.96	62.6	10	55.56	10	10	10.21	69.85	21.32	10	300	10	39.87
19.7	10	16.37	10	10	64.62	60.11	10	10	48.55	10	15.45	16.32	32.58	10	10	300	17.19	10
10	10	66.59	10	10.48	68.36	300	10	10	21.27	10	52.53	15.69	63.55	10	10	10	22.7	10
10	10.02	10	10	10	37.07	10	10	10	10	10	175.91	10	53.34	10	10	10	14.65	10
10	10	10	10	10	25.63	10	43.31	10	10	10	10	10	10	10	10	300	22.48	10
10	10	10	10	10	10	10	10	10	10	10	10	10	10	24.18	10	300	70.25	12.55
10	10	10	10	10	10	10	10	10	10	10	10	10	10	45.84	127.41	10	10	27.68
10	10	25.44	10	10	10	10	300	10	10	10	10	18.67	10	41.16	10	10	10	70.89
42.76	10	10	10	20.05	10	10	44.46	10	10	10	10	10	94.99	19.61	10	10	10	73.49
300	11.22	13.87	10	29.33	10	10	25.38	300	10	10	10	14.3	10	10	300	10	14.61	34.83
10.01	10	300	10	10	18.79	10	19.22	300	10	10	10	10	10	10	300	10	21.94	34.06
10	10	10	10	10	154.73	10	10	18.98	10	10	42	10	10	49.6	10	10	24.96	10
15.94	10	10	30.11	10	282.12	10	54.59	37.7	12.25	10	300	10	10	99.11	10	10	17.96	10
19.51	12.57	10.02	10	10	300	10	107.75	300	14.23	10	10	10	52.22	10	10	300	15.44	10
10	10	10	10	10	300	10	65.9	10	10.91	10	10	10	10	10	10	10	16.14	12.09
10.01	10	10	10	29.37	300	10	52.04	10	17.57	14.69	10	10	300	10	10.02	10	257.42	50.58
30.66	10	10	10	19.05	13.08	10	40.92	10	11.4	10	10	10	238.55	10	10	10	10	31.89
300	10	12.37	10	10	10	10	27.09	10	14.68	10	300	20.59	10	25.91	10	10	10	35.61
10	10.01	10	10	35.22	10	10	10	10	10	10	10	45.78	10	53.64	300	10	13.4	63.85
10	10	10	10	103.71	12.67	10	10	10	10	10	10	10	10	10	10	10	21.94	300
10	10	10	10	10	25.21	10	10	10	10	10	10	10	44.55	10	10	10	19.74	300
10	10	10	10	10	18.02	82.86	10.01	10	10	10	10	41.24	19.12	10	10	10	23.92	21.24
10	10	300	10	10	10.1	10	50.48	10	10.01	39.14	10	15.12	56.16	14.07	10	10	33.96	10
300	10	10	19.69	300	10	165.58	53.55	59.64	10	10	10	10	10	43.54	57.46	10	36.42	10
10	10	10	14.07	10	15.18	10	42.93	16.64	10	10	10	10	10	10	10	10	23.66	10
10	10	10	10	24.97	34.58	10	13.16	10	10.01	10	300	10	10	10	10	10	19.98	11.01
10	10	10	10	42.56	83.24	10	10	10	10	10	146.29	10	26.1	10	12.82	10	10	46.83
10	10	10	10	17.63	300	10	10.06	10	300	10	161.5	10	152.29	10	10	10	12.35	45.22
10	10	299.93	10	10	10	10	10	10	10	88.22	10	10	38.83	10	10	10	18.97	45.73
10	10	10	10	79.32	10.9	10	10	10	10	10	10	10	10	10	10	10	23.36	85.29
10	10	10.01	10	10	13.59	10	10	300	10	10	10	16.1	10	10	300	10	12.94	300
40.09	10	10	10	10.71	12.15	10	24.79	55.77	19.16	50.44	10	11.3	10	10	300	11.26	16.29	10
19.28	10.01	276.52	15.7	10.26	10	10	28.38	18.51	23.64	10	106.19	300	24.1	17.57	10	10	20.22	10
10	10	10	57.52	10	10	10	12.92	40.79	29.55	85.84	300	29.29	26.69	18.33	10	10	20.2	300
10	10	10	300	10	10	10	10	56.84	12.55	300	48.16	10	12.69	24.62	10	15.13	21.98	10
10	10	10	10	10	10	10	10	10	10	10	10	10	10	10	10	10	10	300
10	10	10	10	10	18.29	10	10	21.24	10	10	10	10	10	10	10	10	12.52	30.74
10	21.83	84.26	10	10	23.87	10	10	36.88	10	10	10	10	10	27.34	10	10	15.12	29.97
10	10	13.25	10	10	10	10	10	32.83	10	10	10	14.98	10	29.59	10	10	13.91	25.16
10	10	10	10	10	10	45	10	25.29	10	300	10	18.15	66.23	26.36	10	10	17.87	27.81
10	10	10.72	14.67	300	12.1	300	103.56	10	10	300	300	10	12.97	13.89	10.01	10	16.54	300
10	10	49.39	50.81	79.01	41.21	10	300	10	10	300	10	10	10	34.87	51.81	10	18.15	10
10	10	127.54	39.8	10	120.69	10	300	10	10	49.8	10	10	10	49.49	10	10	19.72	10
10	10	50.03	10	10	300	10	13.83	10	10	300	10	15.14	10	50.5	33.62	10	13.57	10
10	14.91	10	10	16.55	10	16.59	11.52	10	10	300	68.88	10	10	28.47	10	300	300	11.24
10	10	10	10	10.17	10	10	10	59.5	10	10	10	10	10	11.13	10	30.04	10	39.52
10	10	10	10	10	10	10	10	10.58	66.65	10	10	10	10	26.3	10	25.26	10	69.09
13.16	10	10	10	10	10	10	10.01	10	97.11	10	10	10	10	18.98	10	21.07	11	50.17
10	10	10	10	10	10	10	13.29	26.91	61.43	19.63	16.25	15.42	10	23.05	10	30.1	10	11.74
10	10.01	10	17.18	10	10.01	11	44.73	21.32	50.21	10	24.44	34.87	300	22.42	10	69.06	22.22	10
10	10	16.11	12.55	10	11.75	10	300	10	10	10	13.05	39.12	51.11	15.4	10	300	18.95	10
10	10	61.38	10.4	10	18.88	10	10.03	10	14.03	10	10	10	57.43	13.14	10	300	16.84	29.51
23.4	10	203.29	12.1	10	60.78	10	17.91	10	10.11	300	10	10	17.68	10	10	300	17.76	14.15
12.99	10	169.57	10	11.11	61.97	10	10	20.3	10	300	10	10	10	10	10	10	17.95	10
10	10.01	95.23	10	64.11	28.42	10	10	43.94	10	300	17.14	10	10	17.69	10	10	26.18	13.56
10	11.18	105	10	10	50.22	10	10	300	300	300	12.72	10	10	127.09	10.01	71.68	73.11	29.92
14.06	47.2	17.64	10	27.42	26.54	10	10	300	10	300	10	10	18.74	10	10	300	10	35.71
10	300	10	17.88	300	10	10	10.03	10	10	300	300	13.39	20.46	10	10	300	10	41.35
10	300	10	44.63	300	10	10	10	10	10	10	300	10	15.36	10	10	20.46	10	10
10	300	10	10.15	10	10	10	10	300	10	10	247.03	17.96	11.17	10	10	11.8	19.95	40.1
10	300	10	10.01	10	10	10	10	10	10	10	10	17.39	10	300	10	300	27.12	47.39
10	10	10	13.33	10	10	300	10.05	10	10	71.6	10	11.24	10	10	10	10	34.8	63.23
12.6	28	149.19	10	10	10	10	10	10	10	41.21	10	10	10	10	10	10	26.27	300
10	17.17	10	10	10	10	10	10	10	10	12.04	17.53	10	10	12.59	63.32	10	13.73	89.15
10	10	52.82	10	10	10	10	10	10	10	144.08	72.96	10.51	10	10	10	10	12.04	54.22
10	300	19.94	10	10	10	10.03	10	10	10	300	10	49.29	18.4	10	10	17.31	12.07	20.14
10	300	40.44	25.98	10	20.07	17.57	10	10	36.03	71.12	10	10	11.36	10	300	11.11	20.72	20.78
10	300	300	81.77	10	33.95	10	14.39	10	73.4	299.98	11.39	10	17.62	300	300	10	300	34.57
10	10	11.95	10	10	27.83	10	19.54	17.77	300	300	300	10	47.06	300	10.48	10	10	300
10	10	10	10	10	10	10	14.01	300	10	300	300	10	76.09	10	10	10	10	300
76.29	10	10	10	10	10	10	10	300	10	300	300	10	10	10	13.12	10	12.46	10
48.57	10	10	10.02	10	10	10	10	10	10	300	300	10	10	10	21.79	300	21.14	300
16.14	10	19.46	10	10	10	300	61.64	10	10	300	34.42	10.84	87.56	10	75.23	10	21.22	18.06
10	10	16.32	10	12.9	10	300	16.76	300	10	105.97	34.47	10	106.24	16.31	10	10	23.01	10
10	10	15.03	10	10	45.51	10	11.94	300	10	10	10	10	51.9	11.2	10	10	16.99	10
10	11.62	78.53	17.92	10	10	10	10	12.28	10	300	10	10	10	10	300	10	10	10
10	10	34.62	59.02	10	10	18.87	10	10	10	37.61	12.75	10	10	10	300	10	11.35	10
10.03	10.01	28.08	151.28	10	10	29.57	74.81	10	10	28.6	120.22	10	10	10	12.64	22.64	11.63	16.95
10	10	23.09	10	10	10	37.4	10	10	10	30.05	10	10	11.02	17.45	23.1	10	10	300
10	10	19.13	10	10	10	10	10	10	11.09	10	300	10.64	10	11.33	29.17	10	10	300
20.11	16.56	14.88	10	10	10	10	10	10	34.14	10	300	10	10	10	19.42	10	10	23.92
10	81	10	10	10	35.24	15.49	11.65	10	12.44	10.58	10	10	10	10	10	10	15.01	13.32
10	10	42.62	10	25.8	10	15.98	10	10	13.7	60.27	10	10	10	300	13.12	10	15.57	11.73
10	32.38	10	10	14.26	10	37.99	10	10	10	300	10	10	19.85	98.54	10	29.73	13.68	10
300	10	10	10	10	10	300	10	10	10	114.08	10	10	57.18	300	10.66	10.81	14.22	10
80.7	10	10	10	10	10	10	10.8	10	10	87.85	110.98	10	10.73	10	14.29	10	13.62	10
42.34	10	51.4	10	44.01	10	10	19.76	48.99	10	170.01	70.57	10	300	10	10.58	10	12.52	10
33.94	10	34.9	22.22	26.34	94.85	10	300	123.41	10	122.44	10	10	84.21	10	11.68	10	41.62	14.43
10	10	10	31.27	10	61.45	10	300	44.26	10	300	10	10.56	29.68	25.81	10.31	16.92	300	10
10	10	10	10	10	54.67	222.82	300	57.48	10	300	28.07	10	10	18.78	16	10	18.05	10
10	10	10	21.16	300	10	94.31	300	47.96	16.29	300	300	10	10	10	18.5	10	32.81	10
10	10	62.38	10	38.61	10	59.07	300	25.1	22.02	205.84	10	10	10.02	10	300	10.01	107.81	117.49
10	10.01	41.64	10	13.24	10	31.01	159.83	10	10	10	10	10	10	10	10	10	10	24.91
11.56	10	10	10	10	10	28.76	10	10	10	299.39	10	10	10	32.29	10	31.75	10	10
10	10	10	10	10	187.95	10	60.73	10	12.44	119.57	34.87	10.31	10	15.91	10	31.58	10	10
10	12.92	10	10	300	10	10	300	10	10.54	43.99	68.14	10	10	10	10	33.53	10.32	11.3
10	10	10	10	25.59	10	57.35	62.16	10	10	54.36	10	10	10	300	10	10	38.95	10
10.67	10	11.03	300	11.01	13.38	300	10	51.75	10	59.08	10.01	10	26.04	300	10	10	242.15	10
16.74	10	86.04	10	10	300	10	10	51.26	10	16.18	10	10	20.11	300	10	87.05	13.25	10
10	10.02	27.64	10	10	300	10	10	18.94	10	10	12.35	10	22.13	300	10	184.74	17.44	14.94
10	11.3	10	18.46	12.15	80.69	10	10	15.14	10	10	25.09	37.62	45.07	300	300	300	23.35	18.45
29.86	25.38	300	42.26	40.71	179.75	10	10	19.63	10	10	40.94	10.09	13.77	10	75.41	10	35.82	22.27
47.01	300	300	300	14.29	300	10	10	30.56	10	10	300	10	10	10	25.48	51.27	10.04	10
54.94	10	10	300	10	20.61	10	10	10	15.51	10	300	36.97	10	10	19.18	77.81	17.88	10
10.96	10	10	97.13	10	10	10	10	10	10	10	10	25.73	12.54	10	10	191.78	25.1	10
10	10	10	10	10	10	10	10	38.84	10	10	10.06	10	10	10	10	10	28.29	10.01
10	10	84.96	10	11.12	10	31.86	10	31.95	10	10	10	10	10	300	10	10	10	300
10	10	10	10	82.03	300	49.64	10	10	10	10	12.89	12.56	10	80.6	10	53.09	10.3	44.2
10	10	10	10	300	63.25	111.64	10	10	10	10	39.23	16.99	10	46.11	10	58.56	15.3	20.69
76.51	10	10	10	300	38.51	300	300	10	10.09	10	61.35	18.97	10	10.75	53.73	10	18.39	10
45.89	31.43	36.66	10	10	67.32	300	10	10	10	22.94	300	300	10	300	10	10	28.54	10
10	81.33	19.9	300	10	300	300	10	18.68	10	21.76	10.01	300	10	300	53.78	10	10	15.21
10	300	300	300	300	300	300	10	43.03	12.95	300	10.01	16.91	10	300	10	66.92	10	17.37
10	253.11	300	10	300	299.91	22.19	10	10	16.36	300	14.43	23.26	10	299.98	10	52.45	10	16.18
13.82	84.84	39.16	300	300	89.08	38.76	30.82	10	10	300	35.83	45.35	300	37.18	10	10	10	26.68
11.94	10	10	90.34	10	10	300	300	42.55	10	300	300	124.41	36.95	10	10	10	10	14.22
10.01	10	15.77	300	10	10	300	10	38.09	10	300	10	20.45	10	10	10	10	10	14.13
10	10	300	300	10	10	224.36	10.52	14.27	10.01	72.98	10	37.45	10.21	10	10	10	14.29	13.44
10	10	125.83	300	10	10	300	10	10	10	10	10	13.31	60.16	10.01	10	37.57	300	15.31
10	10	16.71	300	300	10	300	10	10	10	44.78	10	10	10	300	10	78.06	300	23.06
10	10	10	10	300	12.36	300	300	10	10	300	10	300	10	300	10	40.35	10	33.73
10	10	12.16	10	10	20.26	300	10	10	10	50.61	10	52.91	10	14.26	10	14.28	10	25.43
10	10	10.01	10	10	10.65	11.74	17.58	12.36	10	10	10	15.07	10	14.16	10	10	10	10
10	10	10	10	10	10	13.67	10	22.31	10	10	29.48	10	10	57.11	10	10	10	10
10	10	81.53	10	10	300	18.94	10	39.58	10	300	30.94	10	10	300	10	10	10	300
47.33	10	300	89.68	10	300	34.7	10	10	10.01	300	11.67	12.28	10	10	26.19	10	300	300
300	10	299.96	300	10	10	300	15.27	300	10	300	13.21	25.82	10	10	39.5	80.35	10	18.12
12.25	10	300	10	10	10	10	300	17.47	10	300	14.53	33.62	10	10	10	79.1	10	300
10	10	72.82	300	10	10	300	10	21.29	10	10	300	13.99	10	10	10	48.14	10	300
10	10	49.06	37.92	10	10	300	10	10	10	10	300	10	10	10	10.11	21.19	10	66.04
10	10.02	15.03	16.85	10	10	300	10	10	17.77	10	84.85	300	10	10	300	10	10	18.54
10	10	10	300	35.18	10	300	10	10	10	10	36.7	39.37	10	10	10	10	10	14.98
10	10	11.07	300	19.45	15.35	300	10	10	10	10	15.68	10.79	10	12.59	10	10	23	11.38
10	10	34.72	300	10	17.09	10	10	10	20.96	10	10	10	10	10	10	10	22.26	13.84
10	10	12.2	10	10	10	10.03	19.14	10	21.15	10	10	10.52	11.99	10	10	110.49	10	20.87
10	10	79.94	10	10	10	10	300	33.87	10	10	81.35	24.39	148.16	10	10	62.07	10	10
10	10	300	10	26.79	10	17.37	10	300	10	10	299.99	32.56	84.79	10	10	32	10	10
10	10	10	10	52.13	300	75.69	10	10	10	10	58.31	19.1	10	10	10	17.92	10	10
10	10	97.9	11.56	53.87	300	33.8	10	10	10	10	32.68	19.42	10	10	68.47	10	10	12.57
10	10	10	59.62	10	10	300	10	15.71	54.4	10	39.47	10	10	10	32.51	10	10	15.23
10	10	10	171.13	10	10	300	10	10	12.33	10	10	10	10	10	21.88	10	10	19.52
10	10	10	10	10	10	300	10	10	13.21	10	10	22	10	10	300	10	16.36	18.45
17.26	10	10	10	10	10	10	25.34	10	14.88	26.46	10	299.95	10	10	300	300	19.11	135.63
10.91	10.45	10	10	10.12	10	10	59.38	10	10	140.99	16.81	79.63	10	10	41.46	55.75	43.57	10
10.01	11.28	10	10	10	29.13	10	10	10	10	68.69	10	300	10	10	10	27.81	300	10
10	146.84	10.01	10	10	39.59	300	10	10	12.05	300	10	68.95	10	10	10	14.86	10	10
10	112.26	10.01	10	10	32.62	10	10	10	18.84	300	17.5	34.71	10	10	10	10	10	10
10	10	47.72	14.61	10	10	10	10	300	10	300	41.08	16.77	10	10	10	10	10	10
10	10	300	38.1	12	10	10	10	300	49.79	300	47.29	10.02	10	10	300	10	10	10
10	10	10	83.82	10	300	10.35	22.15	300	10	299.87	16.84	40.04	300	10.3	300	10	10.93	10
10	10	10	300	10	300	15.86	30.48	13.63	10	112.47	10	10.8	50.83	10.47	300	10	10	47.76
15.9	10	14.2	10	10	57.39	68.15	26.74	15.71	10	13.42	10	10	10	10	10	101.44	13.92	300
10	10	300	10	10	46.34	300	20.34	11.59	10	10	18.34	10	61.12	10	10	29.62	103.18	300
10	10	10	18.19	10	10	300	10	10	10	26.91	28.46	52.05	300	10	27.44	15.26	23.24	300
10	10	10	12.94	38.28	10.02	300	10	10	10	10	25.34	78.96	55.4	10	36.53	10	10	13.47
10	10	10	10	26.36	10	300	10	10	10	10	24.22	49.67	10	10	10	10	10	13.02
10	10	10	10	10	62.02	10	14.74	10	10.07	300	13.58	36.82	10	10	10	10	10	22.67
10	10	60.64	34.62	10	53.95	10	34.2	10	29.55	300	10.29	22.52	10	15.41	10	10	10	300
10	10	136.94	40.93	10	52.91	10	36.89	10	37.37	300	10	10	10	15.51	10	10	28.03	103.03
10	10	18.48	52.21	10	10	10	31.72	10	85.67	300	10	10	10	10	86.58	26.28	24.82	32.53
10	10	68.31	300	10	10	300	34.78	300	35.83	10	10	10	10	10	14.85	17.97	18.45	25.12
10	10	300	300	10	38.59	10	10	300	10	10	10	24.93	10	10	10	11.83	10	21.83
10	10	300	178.63	10	44.18	10	10	12.35	10	10	10	47.23	10	10	10	10.01	300	10
10	10	300	29.16	10	33.19	10	10	22.79	10	25.53	10	91	10	10.95	10	10	45.8	10
10	10	300	16.43	15.07	54.26	24.12	11.21	130.97	81.44	10	10	86.51	10	10	29.76	10	24.85	10.03
10	300	11.52	10.55	17.13	10	24.03	34.03	300	10	10	10	12.38	10	10.01	11.45	10.27	10	10
10	10	31.16	10	10	10	18.77	15.3	300	10	10	10.01	10	300	10	10	10	10	10
28.08	10	85.35	10	10	10	23.36	10.02	25.81	10	10	10.9	10	10	10	10	10	10	10
19.03	10	NA	27.35	10	10	61.79	12.45	14.28	10	10	10	10	10	10.05	10	10	10	10
10	10	NA	34.16	12.44	10	10	10	10	10	10	10	16.04	101.4	33.9	10	10	10	10
10	300	NA	15.66	240.68	13.64	10	10	10	10	10	10	11.75	300	11.99	10	10	10.4	10
10	300	NA	10	33.42	42.47	10	10	10	10	10	13.54	10	55.51	10	10.01	300	30.78	10
10	10	NA	93.01	19.28	10	10	10	10	300	10	11.4	10	15.28	13.79	10	300	45.13	10
10	10	NA	60.29	10	10	10	10	300	11.15	10	10	10	10	23.83	10	10	300	10.01
10	10	NA	24.66	10	300	10	10	10	10	10	300	16.65	10	10	10	10	45.07	15.4
10	10	NA	17.31	10	300	299.52	10	10	10	10	10	10.38	10	12.85	10	62.54	28.1	12.35
10	10	NA	10	10	86.96	299.98	10	102.83	10.02	53.59	10	21.13	10	10	10	111.22	42.44	10
10	10	NA	10	10	39.05	20.51	10	300	10	300	10.03	33.99	10	10.01	10	300	300	10
10	10	NA	19.88	10	10	300	10	93.73	82.47	300	10	47.08	10	10	10	300	10	21.13
10	10	NA	28.12	10	10	300	10	64.87	300	300	10	28.01	10	10	10	11.82	10.54	27.99
10	10	NA	25.6	10	10	13.59	10	24.36	300	300	10	10	10	10	10	14.58	10.32	10
10	10	NA	10.29	10	10	25.6	10	10	10	10	10	10	10	10	10	18.35	10	10
10	10	NA	12.94	10	300	24.07	10	10	14.06	36.39	10	10.01	10	10	10	39.81	13.82	10
10	NA	NA	18.96	10	300	23.25	10	10	10	12.49	10	300	10	32.85	10	300	300	10
10	NA	NA	18.31	10	101.1	17.12	10	10	10	10	10	44.11	10	78.71	10	300	16.38	10
10	NA	NA	15.66	10	35.91	16.67	10	10	10.57	10	156.54	41.76	10	70.18	10	300	18.38	10
10	NA	NA	17.91	10	10	10	10	10	10	10	10.36	30.41	25.56	51.94	10	300	27.67	10
10	NA	NA	42.58	10	10	10	10	27.98	10	10	10.01	31.79	169.88	10	10	10	300	10
10	NA	NA	10	300	10	10	10	87.29	10	10	10	13.51	81.13	10	10	22.2	10	10
10	NA	NA	10	300	42.01	10	10	73.51	35.82	33.73	70.38	10	46.21	10	10	37.05	10	12.27
10	NA	NA	15.41	10	248.52	300	10	25.31	108.08	300	17.99	10	10	13.71	10	22.39	10	10
10	NA	NA	24.46	10	10	45.14	10	27.22	10	10	10	10.01	10	16.87	10	12.7	10	19.44
10	NA	NA	38.53	10	10	15.03	107.96	21.05	10	10	10	10	10	25.7	27.69	11.34	10	42.49
10	NA	NA	32.26	10	10	10	157.28	300	10	10	10.01	300	10	46.97	68.6	300	23.59	62.79
10	NA	NA	17.54	10	10	300	68.56	300	124.39	10	57.17	82.78	10	10	10	300	25.18	66.69
10	NA	NA	15.59	57.93	10	300	10	10	300	10	10	51.36	10	10	15.18	300	24.07	32.93
10	NA	NA	13.93	300	10	12.76	10	10	19.15	300	10	45.16	10	11.6	17.49	10	10	10
10	NA	NA	12.67	10	11.31	15.18	10	10	10	10	10	23.1	10	12.39	10	56.88	10	43.28
10	NA	NA	12.87	10	100.8	14.79	10	10	10	10	10	300	10	62.49	10	47.2	10	10
10	NA	NA	18.85	10	10	13.78	10	10	10	10	10	53.89	300	62.08	10	29.06	10	10
10	NA	NA	24.58	10	10	10	28.46	10.02	10	10	79.66	63.78	300	30.94	10	13.79	10	10
10	NA	NA	12.33	11.7	10	10	57.05	10	10	10	37.54	11.2	10	28.81	23.53	10	10	10
10	NA	NA	19.75	300	10	10	31.25	10	10	10	10	20.21	10	16.74	10	10	10	10
10	NA	NA	26	10	10	10	10	15.11	36.08	10	10	10.01	66.42	16.58	10	10	10	12.53
10	NA	NA	22.3	10	10	300	10	26.94	54.94	10	10	79.25	51.05	33.13	10	10	13.02	18.98
10	NA	NA	17.37	10	16.72	39.33	10	45.76	33.85	10	10	60.61	50.18	24.94	300	10	10	10
10.9	NA	NA	17.36	10	11.45	300	43.85	42.31	10	10	10	15.61	51.89	15.5	300	10	10	10
10.59	NA	NA	15.1	10	10	300	300	23.88	10	10	10	10	10	87.22	300	57.55	10	10
20.06	NA	NA	12.6	10	10	10	300	68.25	10	10	101.7	12.97	10	300	10	42.08	10	16.83
10	NA	NA	12.04	21.8	300	10	10	300	10	10	10	300	25.34	300	10	11.68	10	300
10	NA	NA	45.64	10.26	16.4	10	10	300	10	10	10	10	32.55	300	11.72	10	10	228.48
10	NA	NA	300	10	10	10.17	10.02	76.7	10	300	10	10	10	300	13.01	10	10.9	300
10	NA	NA	10	33.29	10	11.23	10	300	10.14	300	10	10	10	19.53	19.59	10	10	58.61
24.65	NA	NA	13.86	10	10	10.32	10	300	18.4	300	59.26	10.9	16.69	15.67	41.82	10	10	10.98
12.47	NA	NA	17.43	10	10	300	10	10	19.99	300	10	29.17	99.29	10	300	10	10	10
10.01	NA	NA	17.28	10	10	300	10	10	99.33	10	10	10	50.16	10	10	300	10	10
10	NA	NA	15.88	13.97	10	10	10.01	10	10	10	300	10	13.1	10	10	10	10	10
14.56	NA	NA	16.4	10	10	10	10	38.53	10	10	12.99	10	10	34.41	10	27.43	10	10
12.58	NA	NA	20.59	10	10	10	10	83.67	10	10	12.25	10	10	300	12.92	34.6	10	10
10	NA	NA	19.5	10	10	10	10	10	10	10	10	10	23.25	300	17.79	85.3	17.53	10
10.89	NA	NA	48.46	10	10	10	10	10	10	10	10	16.45	78.81	10	15.09	10	10	72.98
16.75	NA	NA	12.32	10.38	45.24	300	10	10	10	10.01	41.17	12.75	50.59	10	10	10	10	10
28.12	NA	NA	15.49	28.48	10	300	10	10	14.57	13.47	130.04	10	10	10	27.65	10	29.6	10
26.01	NA	NA	15.23	52.73	10	15.09	10	10.48	10.54	10	10	10	10	300	10	10	300	14.3
13.32	NA	NA	16.96	12.96	10	10	10.01	33.23	10	10	10	10	10	300	10	10	10	30.23
10	NA	NA	10	10	10	10	10.01	43.9	10	23.78	10	10	11.88	10	10	300	27.1	10
10	NA	NA	10	10	10	300	10	68.67	10	10	15.03	10	10	10	10	12.15	300	10
26.64	NA	NA	10	121.91	10	47.13	10	45.69	10	10	71.63	10	18.62	10	14.25	46.98	10	300
10.23	NA	NA	10	11.95	300	14.2	10	32.82	13.73	10	10	10	12.7	10	28.34	300	23.84	10
13.32	NA	NA	10	10	10	10	10	22.68	36.97	10	10	10.34	15.96	10	20.05	300	21.95	10
14.14	NA	NA	10	33.36	10	10	10	28.04	15.61	10	300	11.57	11.65	10	10	10	28.07	10.01
20.92	NA	NA	10	13.75	18.78	10	10	37.69	10	29.43	300	11.79	10	13.26	10	10	300	10
14.27	NA	NA	10	10	300	10	10	37.94	10	50.81	45.34	12.98	17.09	229.14	10	10	10	10
10	NA	NA	10	10	10	10.01	10.35	41.55	10	10	27.68	12.57	10	300	10	10	20.8	10
10	NA	NA	10	10	10	10	10	71.37	10	10	12.36	10	300	13.83	10	10	20.98	10
10	NA	NA	10	12.75	10	10	10	10	10	10	36.18	10	100.01	10	10	10	19.02	10
10.55	NA	NA	10	10	10	10	10	10	10	10	300	21.19	46.81	10	10	300	17.52	10
21.13	NA	NA	10	10	10	10	10	10	55.03	10	10	14.49	10	10	18.19	87.22	10	10
22.45	NA	NA	10	10	10	10	12.32	51.93	300	10	10	10.19	10	10	10	94.38	18.23	30.63
25.97	NA	NA	10	44.32	10	10	10	100.71	300	10	18.99	12.93	11.28	35.51	10	169.86	17.21	53.67
27.52	NA	NA	33.34	18.77	13.52	10	10	300	300	10	124.15	22.47	14.76	62.36	10	300	16.63	61.33
22.6	NA	NA	41.12	10	10	10	10	300	10	10	10	23.77	300	73.24	10	10	10.22	10
10	NA	NA	22.12	24.07	10	11.55	13.38	10	10	10	10	10	10	29.98	10	10	17.97	10
10	NA	NA	10	12.72	10	10	11.92	10	10	10	10	10	29.4	28.93	300	10	10	58.23
10	NA	NA	10	10	11.32	10	10	10	10	10	18.44	10	68.94	47.97	300	10	10	10
10	NA	NA	10	10	10	10	10	13.1	10	10	87.23	10	176.93	45.94	12.17	10	10	10
25.38	NA	NA	10	10	10	10	10	34.75	10	155.06	55.58	10	300	10	10	10	14.75	10
40.8	NA	NA	10	10	10	10	10	84.52	10	300	40.57	10	300	10	10	29.62	16.75	10
30.34	NA	NA	10	10	10	10	10	37.23	10	300	14.94	10.09	300	300	300	107.77	17.02	10
19.32	NA	NA	10	10	10	15.15	10	19.2	10	10	48.16	28.36	300	10	300	300	10	10
10	NA	NA	27.95	19.22	10	300	10	29.14	10	10	10	19.89	99.02	10	10	242.59	10	10
10	NA	NA	51.13	42.34	10	300	10	59.82	10	10	10	10	300	10	10	10	10	10
17.38	NA	NA	40.99	21.53	10	14.69	10	54.88	19.62	26.68	38.37	10	300	86.33	10.74	10	13.52	10
24.18	NA	NA	17.48	10	10	10	10	11.67	300	11.36	300	10	10	90.47	10	10	14.29	10
36.09	NA	NA	10	10	10	12.02	10	10	21.04	10	53.96	10	29.13	300	10	10	16.67	39.06
36.62	NA	NA	10	10	11.67	10	18.24	300	10	10	10	10	24.33	300	10	10	18.6	300
21.32	NA	NA	10	10	15.86	10	10	10	18.16	10	10	10	88.4	300	10	300	10	300
10.17	NA	NA	10	10	10	10	10	10	15.28	10	10	10	300	31.28	10	132.59	300	10
10	NA	NA	10	21.04	10	12.69	10	10	14.05	10	300	13.49	300	39.49	10	44.88	300	12.83
10	NA	NA	10	24.41	10	10	10	300	26.36	10	10	12.22	78.67	55.12	10	23.97	121.02	24.02
10	NA	NA	30.05	10.02	10	13.74	10	68.99	50.81	10	10	12.16	53.01	21.15	10	10	11.23	300
13.36	NA	NA	48.02	10	10	300	10	22.92	300	10	10	10	108.01	15.02	10	10	14.7	10
13.55	NA	NA	32.98	10	10	10.73	10	13.88	300	10	21.96	10	300	300	10	10	16.79	10
300	NA	NA	19.92	50.07	21.44	10	10	10	10	10	17.2	10	20.97	300	13.08	10	21.65	10
300	NA	NA	14	300	14.64	10	10	10	10	17.12	10	10	10	10	58.62	300	17.01	10
64.18	NA	NA	22.18	12.64	10	10	10	10	10.82	73.52	33.79	10	10	10	14.29	10	10	12.02
25.73	NA	NA	10	10	10	10.95	10	10.93	300	10	151.78	10	10	10.01	12.49	10	11.37	10
10	NA	NA	10	10	10	15.74	10	26.8	10	18.21	10	12.06	10	10	10	10	40.75	10
10	NA	NA	10	10	10	300	10	25.59	10	106.38	10	10	10	10.02	10	10	300	10
10	NA	NA	10	10	300	10	10	22.07	10.01	64.9	10	10	10	54.15	10	10	10	11.37
20.38	NA	NA	10	20.51	300	10	10	24.44	29.31	11.1	19.14	10.02	10	300	10	10	12.81	10
24.67	NA	NA	11.23	300	40.51	10	10	31.94	300	10	115.19	10	79.03	300	10	10	16.07	10.33
16.65	NA	NA	52.5	10	10	10	10	30.69	10	10	10	10.92	66.25	29.77	10	10	20.8	38.73
35.77	NA	NA	41.47	10	10.32	10	10.51	23.69	10	10	10	10	18.16	12.87	13.34	300	26.59	32.43
10	NA	NA	22.4	10	11.32	10	173.2	10	11.38	10	10	10	10	14.18	10	300	10	59.41
10	NA	NA	14.91	10	10	10	31.41	10	300	10	15.55	300	10	84.56	10	300	10	300
12.26	NA	NA	10	10	10.01	12.87	10	10	300	10	19.33	10.01	10	300	10	35.77	10	300
32.06	NA	NA	10	10	10	300	10	10	10	10	10	10	10	300	10	300	10	10
10	NA	NA	10	10	10	19.32	10	10	10	10	10	10	10	10	10	300	11.13	10
10	NA	NA	10	30.67	10	10	10	300	28.94	10	10	146.17	42.7	10	10	300	13.29	10
300	NA	NA	10	14.62	10	10	10	300	10	10	10	300	10	10	10	300	11.39	10
59.03	NA	NA	10	10	10	10	10	48.74	300	10	10	10	10	10	10	300	300	10
10	NA	NA	44.74	10	10	10	10	10	300	10	10	21.86	10	71.53	10	15.53	10	10
10	NA	NA	56.65	10	10	10	15.99	10	93.77	10	17.44	300	68.81	300	10	13.57	10	10
10	NA	NA	43.52	10.44	300	10	10	10	64.85	10	63.79	85.04	34.45	12.04	10	15.98	13.11	10
27.15	NA	NA	19.14	10	300	10	10	10	62.44	10	10	10	10	10	10	27.92	10	10
11.8	NA	NA	20.36	10	10	11.18	10	10	10	10	10	12.56	10	10	10	300	10.46	10
10.01	NA	NA	11.78	10	10	300	10.01	10	10	53.28	10	10.43	10	300	10	300	11.81	10.14
15.12	NA	NA	10	17.07	10	20.55	10	36.81	10	33.43	10	23.46	10	300	10	300	12.83	10
19.94	NA	NA	10	33.43	10	142.56	10	27.97	10	10.63	10	55.44	10	10.01	28.14	22.31	13.46	10
10	NA	NA	10	10	10	254.14	10	44.44	10	10	10	86.12	10	10	39.82	18.73	12.39	300
10	NA	NA	10	10	62.94	300	10	53.4	10	10	10	15.14	10	10.17	10	13.11	10	11.04
10	NA	NA	62.69	10	10	300	13.17	64.05	10	10	29.71	10	58.45	10	10	13.42	12.34	10
10	NA	NA	63.36	10	10	10	17.31	22.77	10	10	10	10	300	20.47	10	20.05	15.01	10
10	NA	NA	57.9	42.28	10	10	10	10	10	10	10	71.25	52.7	39.93	300	21.67	15.02	10
10	NA	NA	10	10	10	10	10	10	10	10	10	61.85	300	59.18	59.46	59.76	13.43	10
10	NA	NA	65.98	10	10	38.37	10	10	10	88.24	10	26.29	52.09	22.48	26.93	300	11.33	10
10	NA	NA	22.03	98.9	10	79.7	10	10.53	37.91	10	10	10	10	22.05	10	10	10	10
10	NA	NA	23.07	300	10	64.53	10.47	10	10	10	10	10	10	26.94	10	49.22	10	10
10	NA	NA	33.06	23.5	10	40.39	22.78	300	10	16.17	44.05	20.01	10	10	14.91	64.88	12.49	10
39.68	NA	NA	48.02	14.56	10	10	39.16	300	10	16.26	48.55	10.78	10	10	10	10	14.95	10
64.56	NA	NA	10	15.99	44.1	300	10	47.57	10	10	31.81	10	14.68	10	300	11.15	14.1	10
10	NA	NA	10	55.12	40.61	84.33	10	41.56	10	10.01	10	10	31.6	10	75.13	36.95	11.51	84.7
10	NA	NA	10	62.16	14.31	300	10	44.62	10	51.98	10	10	10	13.14	19.32	64.71	10	23.18
10	NA	NA	22.37	29.6	10	300	10	59.26	16.2	96.96	10	10	10	36.04	10	115.83	10	74.26
44.5	NA	NA	38.91	10	10	300	10	10	11.77	10	10	10	78.45	29.25	10	300	10.26	37.51
10	NA	NA	58.37	10	10	300	12.64	10	22.08	10	62.64	18.66	300	44.69	10	18.89	10	10
13.94	NA	NA	101.1	10	12.08	300	32.23	10	10	10	119.7	55.42	114.04	147.01	300	29.55	10	10
10	NA	NA	83.85	10	10	300	10	10	10	10	75.79	10	10	91.94	65.63	41.57	10	10
10	NA	NA	58.65	10	10	300	10	10	10	10	77.73	10	10	24.22	10	82.09	10	10
10	NA	NA	39.84	300	10	10	10	300	10.01	10	300	10	10	10	10	10	NA	10
14.08	NA	NA	37.27	300	10	10	10.01	300	10	10	10	10.01	10.02	10	10	10	NA	10
28.19	NA	NA	29.13	10	10	300	10	49.99	11.86	10	10	10	10.84	10	11.91	20.53	NA	10
24.99	NA	NA	10	10	10	10.02	14.36	52.49	10	10	42.28	96.15	10	10	15.33	55.49	NA	10
10	NA	NA	10	10	10	16.63	33.12	110.69	10	10	30.11	71.7	300	10	10.79	300	NA	35.26
10.01	NA	NA	10	10	51.13	47.19	55.62	300	26.72	10	25.41	10	300	13.62	59.59	300	NA	34.52
10	NA	NA	10	11.45	12.25	300	10	10	12.09	10	24.23	16.12	109.86	10.27	10	10	NA	58.35
10	NA	NA	14.95	11.65	10	300	10	17.13	10	10	10	17.98	17.32	10	10	300	NA	22.8
10	NA	NA	32.29	21.64	10	300	10	10	10	10	10	10	62.74	10	10.01	300	NA	10
10	NA	NA	52.02	61.49	14.27	300	45.77	10	10	35.01	22.43	15.78	300	10	10.03	75.53	NA	10
10	NA	NA	64.87	20.73	300	10	300	10	14.4	41.4	40.6	41.38	300	10	10.09	10.06	NA	10.65
10	NA	NA	30.57	10	10.45	10	67.59	10	10	26.83	18.71	97.49	10	10	10	10	NA	10
63.98	NA	NA	32.85	10	10	300	35.04	47.48	10	11.14	10	40.54	10	10	10	10	NA	10
12.39	NA	NA	32.51	10	10.15	300	56.77	95.98	10	10	40.83	50.64	32.09	10	10	17.81	NA	10
29.04	NA	NA	18.18	300	10	145.73	10	300	10	10	15.75	NA	113.64	10	10	30.52	NA	10
299.99	NA	NA	12.67	300	10	10	10	300	10	10	10	NA	10	10	10	22.83	NA	10
27.87	NA	NA	10	10	10	10	10	10	11.82	10	10	NA	34.12	10	10	10	NA	10
11.77	NA	NA	10	10	10	10	14.85	45.46	19.38	10	42.98	NA	25.02	10	10	10	NA	10
21.32	NA	NA	10	300	10	10	300	10	10	300	22.35	NA	28.52	10	10	10	NA	10.01
27.19	NA	NA	10	300	10	10	68.24	10	300	300	22.21	NA	300	10	10	10	NA	10
16.58	NA	NA	10	10	10	38.74	10	10	300	36.82	10	NA	300	10	10	10	NA	10
11.41	NA	NA	12.31	10	10	300	10	300	10	10	10	NA	65.91	10	10	10	NA	10
10	NA	NA	34.73	300	10	300	10	33.51	10	10	37.07	NA	51.05	10	10	10	NA	10
10	NA	NA	64.91	300	18.33	10	10	300	10	14.86	79.71	NA	103.85	10	10	10	NA	10
10	NA	NA	57.9	300	51.84	10	10	300	10	10	27.43	NA	300	13.26	10	10	NA	10
10	NA	NA	20.44	10	42.26	10	10	22.09	10	11.88	14.55	NA	300	10	10	10	NA	25.52
14.69	NA	NA	18.25	10	10	10	10	10	10	10	22.42	NA	10	100.93	29.09	300	NA	10
221.53	NA	NA	18.82	10	10	10	10	82.39	10	10	48.6	NA	12.25	88.5	12.99	10	NA	10
10	NA	NA	17.47	22.96	10.75	300	300	27.68	10	10	78.78	NA	10	34.5	21.21	10	NA	10.47
10	NA	NA	10.48	85.67	10	300	10	10	10	10	10	NA	64.86	10	10	10	NA	10
12.35	NA	NA	10	10	10	50.96	10	10	10	10	10	NA	40.45	10	10	10	NA	10
21.41	NA	NA	10	10	10	10	10	10	10	10	14.06	NA	55.4	31.86	10	10	NA	10
29.2	NA	NA	10	10	18.8	10	10	10	10.96	10	50.3	NA	300	26.38	57.83	10	NA	10
27.26	NA	NA	10	10	46.49	10	86.32	300	12.53	10	31.64	NA	300	10	51.23	10	NA	10
49.06	NA	NA	10	300	10	17.7	52.74	300	10	10.02	10	NA	300	10	33.81	10	NA	10
26.64	NA	NA	10	300	10	36.54	29.04	30.04	22.3	10	10	NA	10	10	10	10	NA	10
10	NA	NA	300	11.59	10	300	39.24	10	10.38	148.48	98.57	NA	104.22	16.75	10	10	NA	10.11
10	NA	NA	18.03	15.14	10	300	10	56.82	10	31.1	300	NA	183.19	10	14.85	10	NA	10
10	NA	NA	10	16.18	10	10	10	65.75	10	27.98	41.5	NA	119.2	10	22.39	10	NA	10
10	NA	NA	16.8	300	10	10	10	10	10	33.02	16.71	NA	34.22	10	10	10	NA	10
10	NA	NA	25.49	300	122.44	10	10	10	10	10	13.96	NA	10	10	10	10.15	NA	10
10	NA	NA	28.25	10	25.31	10	10	10	10	13.62	22.57	NA	10	10	10	10	NA	10
10	NA	NA	34.12	10	16.07	10	10	10	10	11.25	11.75	NA	40.54	10	10	10	NA	10
13.04	NA	NA	90.86	10	10	10	10	53.61	10	300	10	NA	37.54	10	10	10	NA	10
41.93	NA	NA	42.11	10.07	10	300	10	47.58	10	10	10	NA	91.96	10	10	10	NA	10
13.13	NA	NA	10	10	24.71	58.47	10	20.65	10	10	10	NA	300	10	34.75	24.56	NA	46.41
10	NA	NA	10	10	30.19	10	10	10	10	10	23.95	NA	300	10	41.69	10	NA	44.74
10	NA	NA	10	10	10	10	10	300	10	10	34.05	NA	140.06	10	28.54	10	NA	10.02
10	NA	NA	10	10	66.44	10	10	300	10	10	37	NA	111.53	10	10	10	NA	10
10	NA	NA	10	10	89.47	10	10	300	10	10	300	NA	232.74	10	10.57	10	NA	300
12.18	NA	NA	10	10	54.96	10	11.78	141.92	11.2	23.78	19.2	NA	13.9	10	10	10	NA	10
60.15	NA	NA	36.66	10	20.24	35.72	10	10	13.46	23.98	10	NA	26.04	10	10	23.8	NA	10
15.37	NA	NA	300	10	50.24	300	10	10	10	18.92	10	NA	36.42	10	10	20.18	NA	10
10	NA	NA	10	10	39.4	300	10	300	10	29	10	NA	89.06	26.27	10	10	NA	10
10	NA	NA	10	10	61.32	10	10	35.09	10	10	10	NA	300	10	10	10	NA	10
10	NA	NA	10	10	39.94	10	53.11	24.4	10	10	10	NA	300	10	10	10	NA	10.03
10	NA	NA	22.29	10	10	10	31.01	10	10	300	10.02	NA	300	10	10	10	NA	19.49
10	NA	NA	44.31	10	29.33	10	44.12	10	10	10	36.17	NA	300	10	10	24.17	NA	34.18
10	NA	NA	300	10	102.82	300	54.02	300	10	10	20.33	NA	10	10	10	10	NA	10
15.84	NA	NA	68.73	10	60.44	300	10	118.18	10	10	16.46	NA	71.9	10	10	10	NA	10
14.89	NA	NA	29.31	10	10	10	10	300	10	10	13.36	NA	300	10	10	10	NA	10
13.23	NA	NA	10	10	10	10	10	300	10	10	32.26	NA	300	12.23	26.47	10	NA	10
10	NA	NA	10	10	10	300	10.01	10	10	10	300	NA	10	10	10	10	NA	10
10	NA	NA	10	10	17.93	300	15.57	10	11.57	10	10	NA	10	10	10	10	NA	10
10	NA	NA	10	10.51	34.72	42.19	11.96	10	15.37	10	10	NA	10	10	300	10	NA	10
10	NA	NA	10	21.59	35.21	300	14.49	10	10	10	10	NA	10	10	10	10	NA	10
10	NA	NA	10	13.44	48.15	10	48.16	10	10	10	155.31	NA	26.22	10	300	10	NA	10
10.32	NA	NA	10	10	10	10	10	300	10.01	10	47.22	NA	69.5	10	12.64	10	NA	18.68
29.69	NA	NA	12.12	10	10	10	10.88	46.29	300	10	29.45	NA	10	10	10	10	NA	300
16.61	NA	NA	15.47	10	10	300	15.67	16.48	279.61	300	18.46	NA	30.15	13.07	28.16	10	NA	43.88
10	NA	NA	11.66	10	10	10	10	10	40.65	300	38.1	NA	10	10	10	10	NA	10
10	NA	NA	12.33	11.41	10	10	10	300	20.69	300	300	NA	10	10	10	10	NA	300
10	NA	NA	18.35	12.98	12.53	10	10	10	19.66	10	300	NA	10	10	10	10	NA	300
10	NA	NA	25.37	10	20.86	10	19.2	10	47.86	10	69.45	NA	10	10	10	10.01	NA	300
14.21	NA	NA	21.83	10	26.22	42.41	19.16	10	23.38	10	10	NA	10	10	10	10	NA	10
128.8	NA	NA	16.76	10	13.81	10	63.57	300	10	10	10	NA	10	11.77	10	10	NA	10.24
15.34	NA	NA	12.2	10	11.44	10	300	300	10	42.41	13.88	NA	10	12.11	10	10	NA	16.57
12.46	NA	NA	10.77	300	10	10	10	10	10	10	27.66	NA	54.5	25.88	10	10	NA	10
15.81	NA	NA	10	300	10	10	10	10	10	10	17.52	NA	72.83	10.64	10	NA	NA	10
300	NA	NA	10	300	10	10	10	10	10	10	13.35	NA	51.18	10	10	NA	NA	10
10	NA	NA	10	300	37.21	10	36.46	10.76	10	10	16.43	NA	27.08	10	10	NA	NA	109.25
10	NA	NA	10	10	79	10	10	10	10	10	10	NA	10	10	10	NA	NA	10
10.02	NA	NA	10	10	67.69	10	10	10	10	10	10	NA	10	10	16.23	NA	NA	10
10	NA	NA	10	10	15.93	10	10	10	10.01	10	10	NA	10	10	10	NA	NA	10
47.09	NA	NA	10	10	10.61	10	29.94	300	10	61.17	10	NA	10	10	10	NA	NA	62.31
89.55	NA	NA	18.34	46.69	10	10	62.35	300	10.01	300	10	NA	10	130.36	NA	NA	NA	10
35.02	NA	NA	33.66	10	10	10	10	10	10	300	10.05	NA	42.5	120.79	NA	NA	NA	10
25.89	NA	NA	34.26	11.5	10	10	10	300	22.61	35.9	10	NA	13.24	10	NA	NA	NA	300
13.82	NA	NA	15.84	10	300	10	10	33.84	300	10	10	NA	10	10	NA	NA	NA	16.69
10	NA	NA	11.67	300	300	10	14.37	10	300	10	10	NA	10	10	NA	NA	NA	17.24
10	NA	NA	16.82	54.5	10	10	21.86	10	10	10	10	NA	10	10	NA	NA	NA	13.29
10	NA	NA	18.26	10	10	10	43.88	10	10	10	10	NA	10	10	NA	NA	NA	32.39
300	NA	NA	14.88	10	10	10	10	10	10	24.1	10	NA	10	10	NA	NA	NA	26.35
217.66	NA	NA	10.27	10	10	10	10	10	10	300	11.03	NA	10	10	NA	NA	NA	10
10	NA	NA	10.67	10.93	10	10	10	15.31	58.64	10	NA	NA	10	10	NA	NA	NA	37.43
10	NA	NA	10.25	11.81	96.84	10	10	10	300	10	NA	NA	10.01	10	NA	NA	NA	10
11.18	NA	NA	10	10	10	10	11.92	10	10	10	NA	NA	10	10	NA	NA	NA	10
34.39	NA	NA	10	10	10	10	10	10	10	10	NA	NA	10	10	NA	NA	NA	11.78
300	NA	NA	10	10	10	10	10	10	10	10	NA	NA	10	10	NA	NA	NA	300
10	NA	NA	10	63.02	10	10	10	300	12.4	10	NA	NA	10	10	NA	NA	NA	10
10	NA	NA	10	10	10	10	10	300	31.74	16.89	NA	NA	10	10	NA	NA	NA	10
31.26	NA	NA	24.92	10	19.36	10.04	10	10	45.4	300	NA	NA	10	10	NA	NA	NA	10
28.57	NA	NA	68.79	10	18.41	10	10	10	29.75	10	NA	NA	10	10	NA	NA	NA	10
10.01	NA	NA	300	300	10	10	10	10	10	10	NA	NA	10	10	NA	NA	NA	12.32
10	NA	NA	300	10	10	10	10	10	10	10	NA	NA	10	10	NA	NA	NA	29.02
18.26	NA	NA	10	10	10	10	10	10	10	10	NA	NA	10	17.27	NA	NA	NA	26.83
162.15	NA	NA	17.28	10	10	10	10	18.69	10	10	NA	NA	28.81	38.04	NA	NA	NA	22.96
136.63	NA	NA	21.99	10	10	19.6	10	16.54	10	10	NA	NA	44.18	10	NA	NA	NA	69.68
30.44	NA	NA	17.13	10	10	10	10	10	23.11	10.24	NA	NA	10.45	10.26	NA	NA	NA	83.52
10	NA	NA	10	10	10	10	10	10	25.84	10	NA	NA	49.26	64.42	NA	NA	NA	10
10	NA	NA	12.12	84.29	10	10	10	10	27.02	10	NA	NA	70.46	126.34	NA	NA	NA	22.84
10	NA	NA	13.91	300	21.14	27.91	10	300	10	10	NA	NA	10.72	300	NA	NA	NA	27.54
10	NA	NA	14.74	10	10	30.05	10	300	10.29	10	NA	NA	10	10	NA	NA	NA	34.63
300	NA	NA	10	10	10	42.64	10	10.33	60.65	10	NA	NA	10	10	NA	NA	NA	10
75.45	NA	NA	10	10	11.58	10	10	10	55	10	NA	NA	10	25.83	NA	NA	NA	10
12.69	NA	NA	10	10	13.32	10	10	10	41.4	300	NA	NA	10	58.85	NA	NA	NA	10
10	NA	NA	10	11.64	10	10	10	10	65.61	10	NA	NA	66.92	67.6	NA	NA	NA	10
10	NA	NA	50.02	31.29	10	10	10	10	37.53	10	NA	NA	99.4	24.56	NA	NA	NA	16.24
10	NA	NA	300	10	10	300	10	10	21.42	10	NA	NA	82.05	10	NA	NA	NA	10
40.26	NA	NA	300	10	23.23	300	10	10	11.58	10	NA	NA	75.07	10	NA	NA	NA	10
10	NA	NA	300	10	10.58	10	10	13.7	63.22	10	NA	NA	49.51	10	NA	NA	NA	10
10	NA	NA	10	300	10	20.18	10.01	300	10	10	NA	NA	19.95	10	NA	NA	NA	10
10	NA	NA	10	300	12.97	24.22	10.01	300	10	10.91	NA	NA	26.81	15.83	NA	NA	NA	10
10	NA	NA	19.72	300	10.75	10	10	300	10	10	NA	NA	13.49	10	NA	NA	NA	16.61
10	NA	NA	24.51	300	10	10	10	300	10	40.43	NA	NA	10	10	NA	NA	NA	59.05
10	NA	NA	22.46	300	10	10	10	10	10	10	NA	NA	10	10	NA	NA	NA	38.46
10	NA	NA	16.39	300	10.25	10	20.64	10	10	10	NA	NA	10	10	NA	NA	NA	10
300	NA	NA	300	300	10	10	16.78	10	10	10	NA	NA	46.27	10	NA	NA	NA	10
27.15	NA	NA	300	10	10.01	10	10	10	10	10.02	NA	NA	79.88	10	NA	NA	NA	10
25.29	NA	NA	10	12.62	10	10	10	10	10	10	NA	NA	82.12	10	NA	NA	NA	12.89
10	NA	NA	10	12.4	10.02	10	10	10	23.21	21	NA	NA	56.26	10	NA	NA	NA	11.7
10	NA	NA	10	10	10	53.53	10	10	27.17	14.53	NA	NA	41.83	10	NA	NA	NA	10
10	NA	NA	10	10	10	36.16	17.63	300	10.59	10	NA	NA	14.25	10	NA	NA	NA	10
122.02	NA	NA	10	66.83	10	21.68	10	300	10	10	NA	NA	10	10	NA	NA	NA	10
10	NA	NA	32.44	38.39	10.61	300	10	300	10	10	NA	NA	10	10	NA	NA	NA	24.63
14.64	NA	NA	220.46	300	10	300	10	52.59	10	10	NA	NA	10	10	NA	NA	NA	95.79
23.05	NA	NA	300	300	10	10	18.44	10	78.13	10	NA	NA	10	10	NA	NA	NA	10
12.22	NA	NA	300	10	10	10	20.81	10	36.61	10	NA	NA	10	23.63	NA	NA	NA	10
11.01	NA	NA	300	10	10	10	10	10	15.85	10	NA	NA	44.42	300	NA	NA	NA	10
10	NA	NA	10	10	10	10	10	10	10	10	NA	NA	43.36	300	NA	NA	NA	30.32
10	NA	NA	16.78	10	10	10	10	10	10	52.4	NA	NA	49	26.74	NA	NA	NA	29.42
10	NA	NA	26.24	10	12.74	10	10	10	300	13.26	NA	NA	75.35	10	NA	NA	NA	10
10	NA	NA	32.57	10	40.12	10	22.86	10	85.49	10	NA	NA	68.42	10	NA	NA	NA	10
10	NA	NA	25.8	10	81.9	10	35.54	10	14.19	10	NA	NA	79.08	10	NA	NA	NA	88.76
37.51	NA	NA	300	10	10	10	25.08	16.63	10	10	NA	NA	52.88	10	NA	NA	NA	41.84
33.35	NA	NA	10	10.02	10	10	10	24.04	10	10	NA	NA	10	10	NA	NA	NA	10
10	NA	NA	10	10	10	300	10	20.91	10	14.19	NA	NA	10	10	NA	NA	NA	10
49.46	NA	NA	10	10	55.93	60.44	10	10	47.12	10	NA	NA	12	10	NA	NA	NA	10
75.56	NA	NA	10	10.86	11.96	26.65	10	10	10	10	NA	NA	10	52.43	NA	NA	NA	72.43
56.17	NA	NA	10	10	31.74	300	26.3	10	10	10	NA	NA	10	138.35	NA	NA	NA	56.36
17.1	NA	NA	10	10	67.4	300	23.37	10	10	10	NA	NA	10	10.47	NA	NA	NA	10
21.7	NA	NA	18.39	10	20.73	300	10	10	10	10	NA	NA	10	10	NA	NA	NA	10
41.9	NA	NA	58.25	10	10	10	10	10	10	153.18	NA	NA	17.7	10	NA	NA	NA	300
25.05	NA	NA	144.23	10.01	10	10	16.28	10	10	300	NA	NA	50.28	10	NA	NA	NA	10
10	NA	NA	300	10	10	10	28.16	10	10	10	NA	NA	59.07	10	NA	NA	NA	10
10	NA	NA	10	10	10	10	22.87	10	10	10	NA	NA	53.92	56.98	NA	NA	NA	10.04
26.04	NA	NA	10	10	10	10	11.25	10	10	10	NA	NA	59.77	10.02	NA	NA	NA	300
64.14	NA	NA	11.47	10	16.68	10	10	10	10.01	10	NA	NA	56.2	10	NA	NA	NA	300
36.93	NA	NA	22.47	17.03	22.4	10	10	22.59	10	10	NA	NA	112.43	10	NA	NA	NA	13.73
30.96	NA	NA	33.54	10	10	10	10	10	25.59	10	NA	NA	64.11	14.15	NA	NA	NA	10
10	NA	NA	16.73	10	10	10	10	10	10	10	NA	NA	16.95	10	NA	NA	NA	10
10	NA	NA	10	10	10	300	10	21.54	10	10	NA	NA	12.25	10.01	NA	NA	NA	52.09
10	NA	NA	10	10	10	10	10	27.01	10	10	NA	NA	13.01	10	NA	NA	NA	43.21
27.26	NA	NA	10	10	10	10	10.62	25.21	10	10	NA	NA	10	10	NA	NA	NA	51.45
77.2	NA	NA	10	300	10	10	10	21.59	10	10.63	NA	NA	10	10.01	NA	NA	NA	76.52
62.45	NA	NA	10	300	10	10	10	33.86	14.3	11.98	NA	NA	10	16.68	NA	NA	NA	224.5
29.71	NA	NA	10	300	10	10	10	46.92	65.35	28.7	NA	NA	10	14.52	NA	NA	NA	56.72
44.12	NA	NA	10	10	10	10	10	66.14	10	68.22	NA	NA	35.34	10	NA	NA	NA	37.57
51.19	NA	NA	21.82	10	10	10	10	10	10	10	NA	NA	88.52	10	NA	NA	NA	11.58
31.59	NA	NA	48.93	10	10	10	10	10.01	10	10	NA	NA	88.96	10	NA	NA	NA	10
11.04	NA	NA	75.65	10	10	10	10	30.74	10.28	300	NA	NA	15.05	10	NA	NA	NA	14.73
23.85	NA	NA	137.99	10	10	10	10	28.85	10	10	NA	NA	26.91	10	NA	NA	NA	10
38.41	NA	NA	16.04	10	10	10	10	10	10	10	NA	NA	46.81	10	NA	NA	NA	10.55
25.45	NA	NA	10	10	12.38	10	10	32.68	10	10	NA	NA	68.76	10	NA	NA	NA	300
10.55	NA	NA	10	300	248.54	300	10	27.41	10	10	NA	NA	63.97	10	NA	NA	NA	300
10	NA	NA	20.84	10	300	17.04	10	19.58	26.05	10	NA	NA	47.49	10	NA	NA	NA	10
17.3	NA	NA	43.12	10	10	10	10	15.02	10	10	NA	NA	23.04	12.61	NA	NA	NA	10
17.98	NA	NA	43.59	38.12	10	10	13.79	13.91	10	10.01	NA	NA	11.09	23.21	NA	NA	NA	12.09
34.58	NA	NA	10	48.92	10	10	69.96	30.06	10	10	NA	NA	10	10	NA	NA	NA	10
46.64	NA	NA	10	29.13	10	10	10	36.34	10.9	10	NA	NA	10	10	NA	NA	NA	10
300	NA	NA	10	10	24.66	10	10	69.7	21.27	10	NA	NA	10	13.22	NA	NA	NA	10
10	NA	NA	10	10	13.86	10.21	10	10	10	10	NA	NA	10.04	10	NA	NA	NA	300
10	NA	NA	10	10	10	23.26	10	10	10	10	NA	NA	12.61	10	NA	NA	NA	10
35.94	NA	NA	10	10	10	207.09	11.79	10	10	10	NA	NA	10	10	NA	NA	NA	10
10	NA	NA	39.4	10	10	300	40.65	27.14	10.01	10	NA	NA	10	10	NA	NA	NA	300
10	NA	NA	43.08	10	10	88.66	10	11.48	10	10	NA	NA	10	10	NA	NA	NA	25.4
74.85	NA	NA	57.57	10	10	59.66	10	24.16	10	10	NA	NA	10	10.01	NA	NA	NA	40.87
61.93	NA	NA	87.1	10	10	10	10	11.98	10	10	NA	NA	74.08	10	NA	NA	NA	60.28
43.13	NA	NA	40.77	300	73.71	10	10	10	10	17.87	NA	NA	60.07	10	NA	NA	NA	65.19
30.72	NA	NA	10	10	300	10	10	10	10	10	NA	NA	45.06	28.07	NA	NA	NA	10
10	NA	NA	10	10	10	10	13.5	10	10	40.87	NA	NA	28.83	28.32	NA	NA	NA	10
10	NA	NA	17.44	10	12.05	10	10	10	10	124.41	NA	NA	25.94	10	NA	NA	NA	10
10	NA	NA	300	10	10	10	10	10	10	10	NA	NA	10	10	NA	NA	NA	10
10.7	NA	NA	30.5	11.6	10	10	10	10	11.69	10	NA	NA	10	10	NA	NA	NA	10
20.35	NA	NA	10	18.93	10	10	10	16.96	13.18	10	NA	NA	10	10	NA	NA	NA	300
10.88	NA	NA	10	69.55	10	10	10	10	16.71	11.88	NA	NA	10	10	NA	NA	NA	300
21.51	NA	NA	10	14.53	10	10	10	10	28.86	11.72	NA	NA	10	10	NA	NA	NA	31.2
11.25	NA	NA	10	10	32.36	300	10	79.7	10	10	NA	NA	10	10	NA	NA	NA	127.42
10	NA	NA	29.6	10	18.94	38.87	10	300	10	10	NA	NA	10	15.85	NA	NA	NA	67.83
10	NA	NA	51.99	10	11.33	42.63	10	10	10	10	NA	NA	10	10	NA	NA	NA	300
18.26	NA	NA	54.07	10	10	97.41	10	10	11.72	10	NA	NA	10	10	NA	NA	NA	10
46.39	NA	NA	46.59	10	10	300	10	10	12.05	10	NA	NA	10	10	NA	NA	NA	10
38.15	NA	NA	74.78	10	10	300	10	10	12.31	10	NA	NA	71.41	10	NA	NA	NA	10.01
10	NA	NA	300	10.29	10	300	10	10	10	10	NA	NA	80.47	10	NA	NA	NA	33.05
10	NA	NA	300	20.12	10	22.6	10	10	10	10	NA	NA	47.46	10	NA	NA	NA	16.89
10	NA	NA	300	43.43	14.19	40.86	10	10	10	10.01	NA	NA	20.04	10	NA	NA	NA	30.19
19.21	NA	NA	11.16	35.34	300	300	10	10	10	10	NA	NA	10.61	12.51	NA	NA	NA	51.68
10	NA	NA	26.68	20.03	10	57.48	10	10	11.79	22.5	NA	NA	10	55.53	NA	NA	NA	10
39.78	NA	NA	34.35	16.95	25.35	61.07	10	44	17.29	46.74	NA	NA	22.86	21.16	NA	NA	NA	10
55.28	NA	NA	10	12.03	35.83	39.61	10	32.35	10	38.06	NA	NA	11.73	10	NA	NA	NA	18.43
54.87	NA	NA	10	10	300	10.01	10	10	10	10	NA	NA	10	10	NA	NA	NA	42.98
15.63	NA	NA	10	10	300	10	10	10	10	10	NA	NA	10.01	12.54	NA	NA	NA	10
10	NA	NA	10	10	22.82	10	10	10	14.79	10.06	NA	NA	10	10.01	NA	NA	NA	10
10	NA	NA	10	10	10	10	10	269.24	25.87	40.26	NA	NA	10	10	NA	NA	NA	10
10	NA	NA	38.55	10	10	10	10	300	10	58.57	NA	NA	10	10	NA	NA	NA	300
13.16	NA	NA	54.79	10	43.68	10	10	10	11.01	10	NA	NA	13.62	10	NA	NA	NA	300
11.44	NA	NA	50	10	26.82	10	16.74	10	10	10	NA	NA	10	10	NA	NA	NA	39.18
13.86	NA	NA	40.17	10	12.76	10	30.34	10	16.6	10	NA	NA	10	10	NA	NA	NA	30.66
13.61	NA	NA	62.06	10	10	19.37	10	10	10	10	NA	NA	51.29	10	NA	NA	NA	10
10	NA	NA	300	10	10	82.91	10	10	44.77	10	NA	NA	300	10	NA	NA	NA	10
10	NA	NA	300	36.16	10	300	10	16.98	14.8	10	NA	NA	62.55	300	NA	NA	NA	10
10	NA	NA	300	82.24	10	10	10	26.79	11.58	10	NA	NA	16.28	300	NA	NA	NA	18
49.49	NA	NA	30.26	10	10.01	300	14.49	300	10	10	NA	NA	12.53	163.54	NA	NA	NA	22.95
35.88	NA	NA	32.02	10	10	44.91	300	300	10	10	NA	NA	27.46	10	NA	NA	NA	10
13.99	NA	NA	22.11	10	10	24.11	10	109.43	16.53	10	NA	NA	10	10	NA	NA	NA	22.81
10	NA	NA	10	65.69	10	300	10	82.31	25.91	10	NA	NA	10	10	NA	NA	NA	300
10	NA	NA	10	36.6	10.49	300	10	12.78	24.65	43.84	NA	NA	10	10	NA	NA	NA	300
10	NA	NA	10	26.12	12.66	99.43	10	10	11.78	47.99	NA	NA	10	10	NA	NA	NA	24.92
10	NA	NA	10	30.55	300	44.05	10.68	10	10	10	NA	NA	10	300	NA	NA	NA	37.35
45.88	NA	NA	10.59	119.95	300	26.39	29.74	10	10	10	NA	NA	24.3	88.84	NA	NA	NA	31
67.68	NA	NA	28.62	10	35.21	10	10	63.49	10	10	NA	NA	58.62	65.56	NA	NA	NA	37.71
52.51	NA	NA	40.32	10	18.57	10	10	44.57	14.3	10	NA	NA	47.48	10	NA	NA	NA	42.19
32.43	NA	NA	34.29	10	27.56	10	10	10	12.02	10	NA	NA	18.5	10	NA	NA	NA	27.32
20.26	NA	NA	41.1	10	300	10	10	10	10	10	NA	NA	115.45	10	NA	NA	NA	10
24.07	NA	NA	59.32	10	300	10	10	10	10	10	NA	NA	31.9	10	NA	NA	NA	10
37.01	NA	NA	105.52	10	16.69	10	11.53	10	10	10	NA	NA	10	10	NA	NA	NA	29.49
101.89	NA	NA	60.29	24.4	38.78	10	26.46	10	10	10	NA	NA	10	10	NA	NA	NA	21.9
33.24	NA	NA	44.55	29.39	32.3	66.74	28.16	10	10	10	NA	NA	10	10	NA	NA	NA	10
33.66	NA	NA	300	50.72	10	10	10	10	10	10	NA	NA	10	10	NA	NA	NA	10
36.93	NA	NA	300	10	10	76.76	10	10	11.2	10	NA	NA	10	10.01	NA	NA	NA	10
10	NA	NA	10	10	10	34.93	10	25.41	14.26	10	NA	NA	65.02	10	NA	NA	NA	10
10	NA	NA	10	10	10	17.26	10	10	18.63	10	NA	NA	55.61	10	NA	NA	NA	10.01
10	NA	NA	10	10	10	10	16.43	10	21.9	10	NA	NA	82.24	10	NA	NA	NA	10.01
31.66	NA	NA	10	36.64	10	10	57.02	10	10	10	NA	NA	94.57	10	NA	NA	NA	10
16.35	NA	NA	17.17	33.33	10	10	16.92	32.7	10	38.57	NA	NA	300	10	NA	NA	NA	10
12.41	NA	NA	22.41	10.18	10	10	10	26.36	10	10	NA	NA	57.16	10	NA	NA	NA	10
11.61	NA	NA	22.77	10	15.07	300	33.89	17.33	10	10	NA	NA	10	300	NA	NA	NA	10
10	NA	NA	29.5	10	27.08	300	10	10	27.13	16	NA	NA	10	55.95	NA	NA	NA	12.14
10	NA	NA	53.53	10	35.54	10	10	10	79.17	30.59	NA	NA	10	10	NA	NA	NA	33.49
10	NA	NA	66.37	10	300	10	10	10	47.15	20.07	NA	NA	10	10	NA	NA	NA	300
300	NA	NA	45.9	21.24	300	17.94	18.52	10	33.62	16.99	NA	NA	10	10	NA	NA	NA	300
300	NA	NA	30.63	21.96	26.01	14.6	10.01	10	50.76	13.52	NA	NA	49.22	10	NA	NA	NA	15.61
18.72	NA	NA	300	20.67	10	10	10.01	10	20.76	10	NA	NA	20.14	10	NA	NA	NA	10
17.09	NA	NA	300	10	10	10	299.86	300	10	10	NA	NA	10	10	NA	NA	NA	10
49.83	NA	NA	10	28.85	10	13.01	10	300	10	10	NA	NA	10	10	NA	NA	NA	10
53.65	NA	NA	12	39.69	10	10.01	10	10	10.02	10	NA	NA	10	10	NA	NA	NA	17.76
300	NA	NA	10	10	10.01	10	10	10	10	10	NA	NA	12.3	10	NA	NA	NA	300
300	NA	NA	10	10	10	10	10	10	300	10	NA	NA	42.2	300	NA	NA	NA	27.27
61.16	NA	NA	10	10	10	300	10	10	300	10	NA	NA	10	300	NA	NA	NA	10
38.38	NA	NA	16.27	10	10	300	10	10	49.88	109.1	NA	NA	10	22.05	NA	NA	NA	10
11.16	NA	NA	26.17	10	10	300	59.43	10	90.82	21.08	NA	NA	10	10	NA	NA	NA	10
10.02	NA	NA	26.98	10	10	300	10	102.31	300	11.96	NA	NA	22.06	10.01	NA	NA	NA	10
10	NA	NA	26.84	66.62	59.78	41.1	10	38.96	300	12.6	NA	NA	10	10	NA	NA	NA	10
41.62	NA	NA	30.66	10	21.81	29.34	10	34.6	300	300	NA	NA	42.28	10	NA	NA	NA	10
10	NA	NA	42.9	10	300	10	10	300	71.4	300	NA	NA	10	10	NA	NA	NA	10.21
10	NA	NA	49.17	10	300	10	10.87	10	11.85	130	NA	NA	10	10	NA	NA	NA	26.74
10	NA	NA	60.98	10	33.16	10	10.09	10	116.7	300	NA	NA	10	10	NA	NA	NA	20.87
10	NA	NA	25.25	10	29.18	10	24.43	10	10	10	NA	NA	10.42	10.41	NA	NA	NA	10
26.83	NA	NA	10	10	18.33	300	10	10	10	10	NA	NA	10	31.16	NA	NA	NA	10
300	NA	NA	12.08	10	300	300	10	10	10	10	NA	NA	10	37.46	NA	NA	NA	19.25
300	NA	NA	14.47	10	300	78.9	10	39.62	10	10	NA	NA	10	24.09	NA	NA	NA	10
16.29	NA	NA	14.17	11.42	70.43	31.52	10	39.15	300	27.11	NA	NA	10.07	12.48	NA	NA	NA	10
10.44	NA	NA	10	11.87	16.06	29.76	10	33.78	300	37.95	NA	NA	10	10	NA	NA	NA	10
11.09	NA	NA	10	10	10	10	22.58	58.2	300	28.16	NA	NA	10	10	NA	NA	NA	10.01
10.01	NA	NA	16.67	10	10	10	15.9	300	10	54.54	NA	NA	10	30.54	NA	NA	NA	14.69
10	NA	NA	27.96	10	47.22	300	12.33	300	19	300	NA	NA	300	34.65	NA	NA	NA	50.08
10	NA	NA	38.38	10.66	300	300	10	32.58	300	10	NA	NA	116.04	22.1	NA	NA	NA	35.02
13.47	NA	NA	42.05	13.23	89.61	10	10	10	300	10	NA	NA	10	12.09	NA	NA	NA	11.45
10	NA	NA	31.81	10	180.66	10.01	10	10	28.81	54.45	NA	NA	10	10.09	NA	NA	NA	10
10	NA	NA	23.05	10	300	11.26	12.99	10	300	32.79	NA	NA	10.01	10	NA	NA	NA	13.63
10.01	NA	NA	23.54	10	10	12.46	42.29	10	300	10	NA	NA	11.18	10.16	NA	NA	NA	33.69
10	NA	NA	28.13	14.31	10	37.07	24.9	10	300	10	NA	NA	39.8	21.07	NA	NA	NA	10
20.95	NA	NA	21.68	10	10	10	12.37	10	14.14	28.78	NA	NA	10	36.7	NA	NA	NA	25.23
17.57	NA	NA	12.1	10.01	10.03	10	10	40.78	44.79	10	NA	NA	10	10	NA	NA	NA	33.08
10	NA	NA	12.53	10	38.37	10	NA	10	300	10	NA	NA	10	10	NA	NA	NA	300
10	NA	NA	14.5	10	55.76	10	NA	10.01	10	10	NA	NA	10	10	NA	NA	NA	44.93
10	NA	NA	19.43	13.55	99.5	10	NA	15.89	10.81	10	NA	NA	10	10	NA	NA	NA	23.83
10	NA	NA	10	38.09	300	10	NA	10	24.91	10.02	NA	NA	10	10	NA	NA	NA	15.54
10.03	NA	NA	10	29.8	300	10	NA	10	10	11.74	NA	NA	10	10	NA	NA	NA	10
10	NA	NA	10	15.3	28.75	10.63	NA	15.85	10	10	NA	NA	10	10	NA	NA	NA	10
13.81	NA	NA	16.81	11.92	10	10	NA	10	10	10	NA	NA	10	10	NA	NA	NA	10
24	NA	NA	36.18	24.72	10	10	NA	47.77	25.57	10	NA	NA	10	10	NA	NA	NA	10
23.93	NA	NA	35.67	27.08	10	10	NA	52.29	27.71	10	NA	NA	10	10	NA	NA	NA	12.23
10	NA	NA	20.85	35.49	10	12.24	NA	10	23.06	10	NA	NA	106.51	10	NA	NA	NA	13.54
10	NA	NA	11.63	41.36	27.45	10.45	NA	10	10	10	NA	NA	115.04	10	NA	NA	NA	20.79
10	NA	NA	12.2	38.66	15.13	300	NA	10	10	10	NA	NA	40.25	10	NA	NA	NA	300
18.61	NA	NA	14.49	23.18	13.58	10	NA	85.69	10	10	NA	NA	10	10	NA	NA	NA	26.46
11.64	NA	NA	16.08	10	300	10	NA	103.18	10	61.3	NA	NA	10	300	NA	NA	NA	24.06
12.2	NA	NA	15.62	10	300	300	NA	23.07	10	10	NA	NA	10	10	NA	NA	NA	10
10	NA	NA	14.58	19.84	300	300	NA	12.72	10	300	NA	NA	10	10	NA	NA	NA	10
10	NA	NA	18.02	11.68	10	300	NA	10.03	10	31.99	NA	NA	10	10	NA	NA	NA	10
10	NA	NA	10	10.85	10	10	NA	10	11.11	10	NA	NA	10	10	NA	NA	NA	10
17.34	NA	NA	10	10	10	10	NA	41.98	10	41.41	NA	NA	10	10	NA	NA	NA	10
13.35	NA	NA	12.24	10	10.28	10	NA	19.56	12.95	42.43	NA	NA	10	10	NA	NA	NA	10
14.78	NA	NA	15.06	10	10	10	NA	23.53	13.69	10	NA	NA	10	10	NA	NA	NA	10
19.22	NA	NA	12.96	10	10	10	NA	52.63	18.41	18.26	NA	NA	10	10	NA	NA	NA	105.72
13.06	NA	NA	12.87	10	10.71	10	NA	299.94	34.24	33.73	NA	NA	10	10	NA	NA	NA	23.04
10	NA	NA	13.24	10	16.24	10	NA	10	10	10	NA	NA	10	10	NA	NA	NA	10
10	NA	NA	10	10	41.3	300	NA	10.04	10	11.41	NA	NA	10	10	NA	NA	NA	10
10	NA	NA	10	10	60.25	300	NA	300	10	10.05	NA	NA	10	10	NA	NA	NA	10
30.84	NA	NA	10	16.77	12.56	10	NA	14	10	10.01	NA	NA	10	10	NA	NA	NA	10
30.76	NA	NA	11.73	300	10	10	NA	15.04	10	10	NA	NA	24.77	300	NA	NA	NA	19.93
26.96	NA	NA	10	42.96	10	300	NA	35.07	17.58	10	NA	NA	10.02	10	NA	NA	NA	27.08
36.61	NA	NA	300	10	10	10	NA	300	25.06	10	NA	NA	10	10	NA	NA	NA	10
22.01	NA	NA	81.94	10	33.3	10	NA	300	300	10	NA	NA	10	10	NA	NA	NA	10
12.71	NA	NA	10.74	10	54.72	66.85	NA	10	10	10	NA	NA	10	10	NA	NA	NA	10.64
13.79	NA	NA	10	10	13.34	131.23	NA	10	10	76.52	NA	NA	10	10	NA	NA	NA	10
10	NA	NA	10.33	10	49.88	300	NA	300	10	300	NA	NA	10	10	NA	NA	NA	10
10	NA	NA	14.13	10	21.51	300	NA	12.94	10	300	NA	NA	10	10	NA	NA	NA	10
10	NA	NA	25.51	21.17	10	10	NA	10	10	300	NA	NA	10	11.25	NA	NA	NA	33.99
10	NA	NA	10	42.22	10	10	NA	10	30.6	92.89	NA	NA	10	10.49	NA	NA	NA	27.06
10	NA	NA	10	12.72	10	10	NA	10	49.75	45.62	NA	NA	10	10	NA	NA	NA	10.34
10	NA	NA	300	20.73	10	10	NA	11.71	10	158.89	NA	NA	10	10	NA	NA	NA	10
10	NA	NA	300	10	300	10	NA	10.06	10	122.75	NA	NA	10	NA	NA	NA	NA	10
10	NA	NA	10	10	300	10	NA	13.94	10	59.45	NA	NA	10	NA	NA	NA	NA	10
10	NA	NA	10	10	42.81	300	NA	300	10	300	NA	NA	10	NA	NA	NA	NA	10
10	NA	NA	10	10	91.69	300	NA	40	72.67	300	NA	NA	10	NA	NA	NA	NA	10
20.73	NA	NA	10	10	14.86	300	NA	15.5	10	123.67	NA	NA	10	NA	NA	NA	NA	10
84.42	NA	NA	48.15	25.43	10.01	10	NA	14.81	10	50.4	NA	NA	10	NA	NA	NA	NA	10.67
45.04	NA	NA	300	57.48	10	10	NA	27.21	10	17.4	NA	NA	10	NA	NA	NA	NA	11.27
24.07	NA	NA	300	244.85	10	32.28	NA	44.22	300	10	NA	NA	15.93	NA	NA	NA	NA	13.51
14.69	NA	NA	300	10.28	10	300	NA	20.7	10	10	NA	NA	300	NA	NA	NA	NA	48.11
11.9	NA	NA	10	10	285.57	300	NA	10.02	10	10	NA	NA	300	NA	NA	NA	NA	13.57
10.06	NA	NA	10	10	300	300	NA	10	NA	10	NA	NA	10	NA	NA	NA	NA	10
10	NA	NA	10	10	65.83	10	NA	300	NA	10	NA	NA	10	NA	NA	NA	NA	10
10	NA	NA	10	10	17.73	10	NA	17.23	NA	51.84	NA	NA	10	NA	NA	NA	NA	10
10	NA	NA	300	10	10	10	NA	10	NA	10	NA	NA	10	NA	NA	NA	NA	10
10	NA	NA	300	10	10	10	NA	10	NA	10	NA	NA	10	NA	NA	NA	NA	10
300	NA	NA	300	10	10	10	NA	10	NA	10	NA	NA	10	NA	NA	NA	NA	300
10	NA	NA	300	49.05	43.42	10	NA	10	NA	10	NA	NA	10	NA	NA	NA	NA	300
10	NA	NA	10	10.36	12.63	11.57	NA	10	NA	300	NA	NA	10	NA	NA	NA	NA	31.92
18.64	NA	NA	10	10	10	12.24	NA	10	NA	300	NA	NA	10	NA	NA	NA	NA	300
12.64	NA	NA	10	22.12	10	33.34	NA	10	NA	300	NA	NA	300	NA	NA	NA	NA	300
11.84	NA	NA	10	16.2	10	121.08	NA	10	NA	277.82	NA	NA	10	NA	NA	NA	NA	13.52
22.12	NA	NA	10	10	10	242.39	NA	10	NA	300	NA	NA	10	NA	NA	NA	NA	10
27.93	NA	NA	10	10	14.18	300	NA	10	NA	300	NA	NA	10	NA	NA	NA	NA	10
17.88	NA	NA	22.3	10	18.02	10	NA	10	NA	233.06	NA	NA	10	NA	NA	NA	NA	10
14.47	NA	NA	10	10	14	10	NA	10	NA	300	NA	NA	10	NA	NA	NA	NA	10
10.73	NA	NA	10	10	28.71	10	NA	66.31	NA	300	NA	NA	10	NA	NA	NA	NA	10
12.88	NA	NA	10	10.01	300	10	NA	300	NA	300	NA	NA	10	NA	NA	NA	NA	10
13.61	NA	NA	10	10	10	10	NA	141.82	NA	300	NA	NA	10	NA	NA	NA	NA	10
10	NA	NA	10	10	10	300	NA	10	NA	51.91	NA	NA	10	NA	NA	NA	NA	10
10	NA	NA	10	23.58	10	10	NA	10	NA	20.98	NA	NA	10	NA	NA	NA	NA	10
10	NA	NA	10	11.43	10	10	NA	10	NA	27.36	NA	NA	10	NA	NA	NA	NA	300
10	NA	NA	10	10	13.42	14.12	NA	10	NA	30.6	NA	NA	10	NA	NA	NA	NA	300
10	NA	NA	10	10	20.05	30.68	NA	10	NA	10	NA	NA	10	NA	NA	NA	NA	16.97
10	NA	NA	10	11.67	15.19	77.64	NA	51.98	NA	10	NA	NA	10	NA	NA	NA	NA	44.81
10	NA	NA	10	28.56	10	198.75	NA	42.69	NA	12.36	NA	NA	10	NA	NA	NA	NA	105.55
10	NA	NA	10	300	10	89.66	NA	10	NA	34.2	NA	NA	10	NA	NA	NA	NA	47.76
10	NA	NA	10	300	10	137.18	NA	10.01	NA	31.17	NA	NA	10	NA	NA	NA	NA	41.27
10	NA	NA	10	10	10	300	NA	10	NA	10	NA	NA	10	NA	NA	NA	NA	13.45
56.51	NA	NA	10	11.54	26.63	10	NA	10	NA	10	NA	NA	10	NA	NA	NA	NA	10.01
53.71	NA	NA	10	32.43	19.84	10	NA	10	NA	300	NA	NA	10	NA	NA	NA	NA	10
19.77	NA	NA	10	300	10	10	NA	10	NA	92.61	NA	NA	10	NA	NA	NA	NA	10
10	NA	NA	10	300	10	81.77	NA	10	NA	10	NA	NA	10	NA	NA	NA	NA	10
10	NA	NA	10	10	10	300	NA	10	NA	300	NA	NA	10	NA	NA	NA	NA	10
10	NA	NA	10	10	10	10	NA	10	NA	180.72	NA	NA	300	NA	NA	NA	NA	10
10	NA	NA	10	46.32	10	10	NA	12.2	NA	103.1	NA	NA	300	NA	NA	NA	NA	10
10	NA	NA	10	300	10	300	NA	10	NA	252.98	NA	NA	300	NA	NA	NA	NA	13.81
10	NA	NA	10	300	14.93	190.87	NA	15.86	NA	300	NA	NA	10	NA	NA	NA	NA	79.97
10	NA	NA	10	10	13.42	119.61	NA	10	NA	300	NA	NA	10	NA	NA	NA	NA	300
10	NA	NA	10	10	15.51	75.7	NA	10	NA	299.81	NA	NA	10	NA	NA	NA	NA	300
10	NA	NA	10	300	13.78	300	NA	10	NA	299.98	NA	NA	10	NA	NA	NA	NA	10
10	NA	NA	10	300	10	10	NA	10	NA	119.44	NA	NA	10	NA	NA	NA	NA	10
10	NA	NA	10	82.03	10	10	NA	10	NA	10	NA	NA	10	NA	NA	NA	NA	10
10	NA	NA	10	71.09	10	14.83	NA	10	NA	300	NA	NA	10	NA	NA	NA	NA	10
10	NA	NA	10	10	10	80.83	NA	10	NA	71.47	NA	NA	10	NA	NA	NA	NA	10
10	NA	NA	10	10	10	10	NA	10	NA	20.32	NA	NA	10	NA	NA	NA	NA	22.09
10	NA	NA	10	17.27	10	300	NA	16.71	NA	10	NA	NA	300	NA	NA	NA	NA	19.98
51.65	NA	NA	11.54	59.58	10	300	NA	26.89	NA	26.51	NA	NA	116.72	NA	NA	NA	NA	22.51
34.61	NA	NA	12.16	152.71	20.07	133.63	NA	10	NA	11.02	NA	NA	52.24	NA	NA	NA	NA	281.28
10.55	NA	NA	23.28	10	16.11	45.62	NA	10	NA	10	NA	NA	10	NA	NA	NA	NA	300
10	NA	NA	18.14	10	14.72	300	NA	10	NA	14.05	NA	NA	10	NA	NA	NA	NA	74.52
10.06	NA	NA	19.53	10	14.12	10	NA	10	NA	14.94	NA	NA	10	NA	NA	NA	NA	45.72
10	NA	NA	10	79.19	11.95	10	NA	10	NA	300	NA	NA	300	NA	NA	NA	NA	38.46
10	NA	NA	10	39.1	10	10.58	NA	11.24	NA	300	NA	NA	300	NA	NA	NA	NA	44.27
10	NA	NA	10	13.14	10.03	14.39	NA	10	NA	10	NA	NA	300	NA	NA	NA	NA	90.25
10	NA	NA	10	14.8	10	10.86	NA	10	NA	10	NA	NA	72.05	NA	NA	NA	NA	10
10	NA	NA	10	10	64.83	10	NA	10	NA	300	NA	NA	14.36	NA	NA	NA	NA	10
10	NA	NA	20.24	10	10	11.96	NA	10	NA	300	NA	NA	11.39	NA	NA	NA	NA	10
10	NA	NA	79.36	10	10	300	NA	52.36	NA	300	NA	NA	10	NA	NA	NA	NA	10
10	NA	NA	51.92	32.7	10	300	NA	64.88	NA	300	NA	NA	300	NA	NA	NA	NA	10
10	NA	NA	17.93	15.61	300	300	NA	38.92	NA	220.98	NA	NA	300	NA	NA	NA	NA	10
10	NA	NA	10	10	63.05	10	NA	10	NA	121.04	NA	NA	300	NA	NA	NA	NA	10
10	NA	NA	10	10	47.76	10	NA	10	NA	273.64	NA	NA	284.33	NA	NA	NA	NA	10
10	NA	NA	12.46	10	34.74	10	NA	10	NA	300	NA	NA	19.87	NA	NA	NA	NA	27.53
14.91	NA	NA	120.17	23.72	17.68	10	NA	10	NA	15.41	NA	NA	25.53	NA	NA	NA	NA	54.73
17.28	NA	NA	300	12.01	11.85	10	NA	10	NA	148.13	NA	NA	19.64	NA	NA	NA	NA	300
14.51	NA	NA	10	11.83	10	10	NA	10	NA	299.84	NA	NA	10	NA	NA	NA	NA	10
21.55	NA	NA	10	300	10.03	10	NA	115.68	NA	300	NA	NA	10	NA	NA	NA	NA	10
22.84	NA	NA	10	10	10	10	NA	10	NA	10	NA	NA	10	NA	NA	NA	NA	44.52
16.38	NA	NA	10	10	300	300	NA	10	NA	10	NA	NA	10	NA	NA	NA	NA	33.9
10.35	NA	NA	10	10	23.19	10	NA	10	NA	10	NA	NA	10	NA	NA	NA	NA	27.46
16.52	NA	NA	14.74	10	10	10	NA	10	NA	10	NA	NA	21.8	NA	NA	NA	NA	27.9
10.02	NA	NA	57.25	10.12	10	10	NA	10	NA	10	NA	NA	16.33	NA	NA	NA	NA	300
47.55	NA	NA	300	10	10	10.01	NA	10	NA	10.01	NA	NA	10.01	NA	NA	NA	NA	300
10	NA	NA	300	10	300	10	NA	10	NA	12.09	NA	NA	10	NA	NA	NA	NA	10
10	NA	NA	10	10	20.18	10	NA	10	NA	10	NA	NA	10	NA	NA	NA	NA	10
10	NA	NA	10	10	10	10	NA	10	NA	10	NA	NA	10	NA	NA	NA	NA	10
10	NA	NA	21.37	10	10	10	NA	10	NA	10	NA	NA	10	NA	NA	NA	NA	10
10	NA	NA	19.46	10	10	300	NA	10	NA	10	NA	NA	10	NA	NA	NA	NA	10
10.35	NA	NA	12.84	10	14.3	300	NA	10	NA	39.69	NA	NA	10	NA	NA	NA	NA	19.77
10.01	NA	NA	10	10	10	11.01	NA	10	NA	11.52	NA	NA	10	NA	NA	NA	NA	24.3
300	NA	NA	300	10	10	10	NA	10	NA	45.89	NA	NA	10	NA	NA	NA	NA	10
35.47	NA	NA	10	10	300	10.02	NA	10	NA	10	NA	NA	10	NA	NA	NA	NA	10
11.17	NA	NA	10	10	300	300	NA	19.78	NA	136.12	NA	NA	10	NA	NA	NA	NA	10
12.6	NA	NA	10	10	23.19	300	NA	300	NA	300	NA	NA	108.96	NA	NA	NA	NA	47.62
10	NA	NA	10	10	10	10	NA	300	NA	300	NA	NA	113.52	NA	NA	NA	NA	10
300	NA	NA	10	15.41	10	10	NA	10	NA	300	NA	NA	10	NA	NA	NA	NA	10
10	NA	NA	11.3	23.75	10	60.67	NA	10	NA	300	NA	NA	10	NA	NA	NA	NA	10
10	NA	NA	10	10	300	50.32	NA	10	NA	299.99	NA	NA	10	NA	NA	NA	NA	10
10	NA	NA	10	10	16.79	300	NA	10	NA	51.33	NA	NA	10	NA	NA	NA	NA	10
10	NA	NA	32.65	10	10	10	NA	10	NA	62.37	NA	NA	10	NA	NA	NA	NA	10
10	NA	NA	300	10	11.55	10	NA	10	NA	12.14	NA	NA	103.95	NA	NA	NA	NA	10
10	NA	NA	300	10	79.68	10	NA	16.47	NA	10	NA	NA	300	NA	NA	NA	NA	10
10	NA	NA	10	10	22.98	10	NA	10	NA	67.28	NA	NA	18.19	NA	NA	NA	NA	10
10	NA	NA	16.9	10	10	10	NA	10.96	NA	300	NA	NA	10	NA	NA	NA	NA	10
10	NA	NA	30.03	10	10	160.36	NA	10	NA	300	NA	NA	10	NA	NA	NA	NA	10
10	NA	NA	14.9	10	10	10	NA	10	NA	10	NA	NA	10	NA	NA	NA	NA	10
10	NA	NA	10	10	10	10	NA	10	NA	10	NA	NA	10.05	NA	NA	NA	NA	10
10	NA	NA	10	10	14.75	10	NA	10	NA	10	NA	NA	300	NA	NA	NA	NA	20.85
10	NA	NA	10	36.91	12.28	10.88	NA	10	NA	10	NA	NA	300	NA	NA	NA	NA	18.75
300	NA	NA	300	66.62	10	10	NA	10	NA	10	NA	NA	300	NA	NA	NA	NA	15.31
10	NA	NA	10	179.36	10	10	NA	10	NA	10	NA	NA	10	NA	NA	NA	NA	12.16
10	NA	NA	10	10	300	10	NA	10	NA	11.29	NA	NA	10	NA	NA	NA	NA	17.68
10	NA	NA	10	17.23	10	10	NA	10	NA	10	NA	NA	10	NA	NA	NA	NA	10
10	NA	NA	10	17.77	10	10	NA	10	NA	10	NA	NA	10.01	NA	NA	NA	NA	10
10	NA	NA	10	10	40.18	10	NA	10	NA	10	NA	NA	300	NA	NA	NA	NA	10
10.02	NA	NA	10	300	45.49	10	NA	10	NA	10	NA	NA	300	NA	NA	NA	NA	10.02
10	NA	NA	10	10	10	10	NA	10	NA	12.04	NA	NA	300	NA	NA	NA	NA	10
10	NA	NA	10	10	10	10	NA	10	NA	25.94	NA	NA	10	NA	NA	NA	NA	10
10	NA	NA	10	10	10	10	NA	10	NA	10	NA	NA	10	NA	NA	NA	NA	10
10	NA	NA	12.48	10	10	10	NA	10	NA	10	NA	NA	10	NA	NA	NA	NA	10
10	NA	NA	300	10	10	300	NA	10	NA	10	NA	NA	10	NA	NA	NA	NA	10
10	NA	NA	300	42.69	24.99	14.43	NA	10	NA	300	NA	NA	300	NA	NA	NA	NA	10
10	NA	NA	10	150.97	11.74	11.26	NA	10	NA	300	NA	NA	300	NA	NA	NA	NA	10
10	NA	NA	11.56	10	10	10	NA	10	NA	300	NA	NA	131.94	NA	NA	NA	NA	10
10	NA	NA	10	10	10	300	NA	300	NA	300	NA	NA	10	NA	NA	NA	NA	10
10	NA	NA	10	10	10	44.84	NA	10	NA	300	NA	NA	10	NA	NA	NA	NA	10
10	NA	NA	10	10	10	62.68	NA	10	NA	138.7	NA	NA	10	NA	NA	NA	NA	92.82
10	NA	NA	10	10	83.57	45.33	NA	10	NA	37.1	NA	NA	10	NA	NA	NA	NA	84.29
10	NA	NA	10	10	10	10	NA	10	NA	10.71	NA	NA	163.91	NA	NA	NA	NA	18.32
10	NA	NA	10	10	10	10	NA	10	NA	10	NA	NA	278.14	NA	NA	NA	NA	10.39
10	NA	NA	10	10	10	30.57	NA	10	NA	10	NA	NA	168.75	NA	NA	NA	NA	10
10	NA	NA	10	10	10	10	NA	10	NA	18.36	NA	NA	10	NA	NA	NA	NA	10
10	NA	NA	10	26	10	10	NA	10	NA	300	NA	NA	10	NA	NA	NA	NA	10
59.86	NA	NA	10	59.71	22.28	14.15	NA	10	NA	10	NA	NA	10	NA	NA	NA	NA	10
10	NA	NA	10	111.17	10	33.02	NA	10	NA	10	NA	NA	10	NA	NA	NA	NA	10
10	NA	NA	10	10	10	10	NA	10	NA	10	NA	NA	41.9	NA	NA	NA	NA	10
10	NA	NA	10	10	10	10	NA	10	NA	10	NA	NA	68.9	NA	NA	NA	NA	10
10	NA	NA	10	300	122.49	300	NA	10	NA	10	NA	NA	70.71	NA	NA	NA	NA	10
10	NA	NA	10	10	300	300	NA	10	NA	10	NA	NA	10	NA	NA	NA	NA	10
10	NA	NA	300	10.01	72.19	300	NA	10	NA	10	NA	NA	10	NA	NA	NA	NA	10
10	NA	NA	300	10	45.09	10	NA	10	NA	10	NA	NA	10	NA	NA	NA	NA	10
10	NA	NA	10	10	10	26.5	NA	10	NA	10	NA	NA	10	NA	NA	NA	NA	10
300	NA	NA	10	10	11.19	10	NA	10	NA	10	NA	NA	10	NA	NA	NA	NA	10
300	NA	NA	10	10	27.96	10	NA	10	NA	10	NA	NA	10	NA	NA	NA	NA	10
63.1	NA	NA	10	14.56	10	10	NA	10	NA	10	NA	NA	24.02	NA	NA	NA	NA	10
10	NA	NA	10.01	32.48	10	10	NA	10	NA	10	NA	NA	59.5	NA	NA	NA	NA	10
17.44	NA	NA	300	62.11	10	10	NA	10	NA	10	NA	NA	96.97	NA	NA	NA	NA	12.61
11.12	NA	NA	39.16	10	10	10	NA	10	NA	15.22	NA	NA	14.3	NA	NA	NA	NA	101.6
10.18	NA	NA	10	300	300	300	NA	10	NA	32.41	NA	NA	10	NA	NA	NA	NA	300
10	NA	NA	10	18.65	300	76.64	NA	10	NA	10	NA	NA	10	NA	NA	NA	NA	26.14
72.8	NA	NA	10	10	10	10	NA	10	NA	10	NA	NA	10	NA	NA	NA	NA	14.69
99.44	NA	NA	10	10	10	10	NA	10	NA	10	NA	NA	10	NA	NA	NA	NA	300
85.15	NA	NA	10	10	10	10	NA	10	NA	121.48	NA	NA	10	NA	NA	NA	NA	39.47
77.11	NA	NA	10	10	10	299.99	NA	10	NA	300	NA	NA	10	NA	NA	NA	NA	10
10	NA	NA	10	10	10	30.58	NA	10	NA	300	NA	NA	10	NA	NA	NA	NA	10
10	NA	NA	10	11.17	10	31.4	NA	10	NA	300	NA	NA	10	NA	NA	NA	NA	10
24.51	NA	NA	10	17.93	10	10	NA	10	NA	87.1	NA	NA	19.61	NA	NA	NA	NA	10
10	NA	NA	10	22.68	10	10	NA	10	NA	10	NA	NA	11.41	NA	NA	NA	NA	10
10	NA	NA	33.03	48.94	10	10	NA	10	NA	10	NA	NA	10.55	NA	NA	NA	NA	10
10	NA	NA	300	84.68	13.51	10	NA	10	NA	10	NA	NA	12.37	NA	NA	NA	NA	10
10	NA	NA	30.49	10	10	19.03	NA	10	NA	10	NA	NA	10.28	NA	NA	NA	NA	10
10	NA	NA	10	10	10	27.05	NA	48.18	NA	10	NA	NA	10	NA	NA	NA	NA	10
12.03	NA	NA	10	23.59	10	45.57	NA	10	NA	10	NA	NA	10	NA	NA	NA	NA	10
19.6	NA	NA	10	40.7	10	300	NA	10	NA	10	NA	NA	10	NA	NA	NA	NA	10.95
11.06	NA	NA	300	10	10	10	NA	29.99	NA	10	NA	NA	11.79	NA	NA	NA	NA	11.33
10	NA	NA	300	10	300	10	NA	10	NA	10	NA	NA	10	NA	NA	NA	NA	10
10	NA	NA	10	10	44.8	10	NA	10	NA	10	NA	NA	10	NA	NA	NA	NA	10
10	NA	NA	10	16.31	10	10	NA	10	NA	10	NA	NA	10	NA	NA	NA	NA	10
10	NA	NA	10	17.56	10	10	NA	10	NA	10	NA	NA	14.21	NA	NA	NA	NA	10
10	NA	NA	10	10	10	300	NA	10	NA	10	NA	NA	10	NA	NA	NA	NA	10
300	NA	NA	10	28.16	10	10	NA	10	NA	10	NA	NA	300	NA	NA	NA	NA	10
19.05	NA	NA	300	37.61	300	10	NA	10	NA	56.16	NA	NA	221.39	NA	NA	NA	NA	33.77
32.72	NA	NA	10	10	103.41	10	NA	10	NA	10	NA	NA	10	NA	NA	NA	NA	49.69
31.53	NA	NA	10	10	17.48	10	NA	10	NA	10	NA	NA	10	NA	NA	NA	NA	12.07
10	NA	NA	10	10	10	26.42	NA	10	NA	10	NA	NA	10	NA	NA	NA	NA	11.68
10	NA	NA	13.69	10	10	93.11	NA	10	NA	10	NA	NA	10	NA	NA	NA	NA	37.95
27.97	NA	NA	34.21	10	10	300	NA	10	NA	10	NA	NA	10	NA	NA	NA	NA	300
31.06	NA	NA	55.03	10	300	300	NA	10	NA	10	NA	NA	300	NA	NA	NA	NA	168.16
10	NA	NA	10	10	39.26	300	NA	10	NA	20.61	NA	NA	300	NA	NA	NA	NA	24.78
10	NA	NA	15.15	43.96	17.74	10	NA	10	NA	10	NA	NA	300	NA	NA	NA	NA	10
10	NA	NA	29.18	300	10	10	NA	10	NA	10	NA	NA	10	NA	NA	NA	NA	10
10	NA	NA	300	300	10	10	NA	10	NA	10	NA	NA	10	NA	NA	NA	NA	36.73
123.28	NA	NA	300	10	10	10	NA	10	NA	10	NA	NA	10	NA	NA	NA	NA	36.29
257.19	NA	NA	10	10	300	10	NA	10	NA	10	NA	NA	10	NA	NA	NA	NA	38.04
10	NA	NA	10	10	300	300	NA	10	NA	300	NA	NA	48.21	NA	NA	NA	NA	51.78
10	NA	NA	10	10	10	10	NA	10	NA	300	NA	NA	58.93	NA	NA	NA	NA	10.01
10	NA	NA	10	10	10	300	NA	20.04	NA	12.61	NA	NA	300	NA	NA	NA	NA	10
13.33	NA	NA	10	10	37.46	300	NA	10	NA	10	NA	NA	300	NA	NA	NA	NA	10
13.03	NA	NA	10	10	27.45	300	NA	10	NA	10	NA	NA	10	NA	NA	NA	NA	10
10	NA	NA	10	10	10	300	NA	10	NA	10	NA	NA	14.53	NA	NA	NA	NA	10
10	NA	NA	10	10	10	300	NA	10	NA	10	NA	NA	10	NA	NA	NA	NA	10
10.61	NA	NA	10	300	10	10	NA	10	NA	10	NA	NA	10	NA	NA	NA	NA	10
19.64	NA	NA	10	48.06	10	10	NA	10	NA	10	NA	NA	10	NA	NA	NA	NA	10
128.11	NA	NA	10	10	10	10	NA	10	NA	10	NA	NA	10	NA	NA	NA	NA	10
96.56	NA	NA	15.04	10	300	10	NA	11.73	NA	10	NA	NA	300	NA	NA	NA	NA	10
44.14	NA	NA	15.82	10	27.55	10	NA	15.32	NA	10	NA	NA	131.2	NA	NA	NA	NA	10
10	NA	NA	16.99	10	10	300	NA	10.84	NA	10	NA	NA	15.02	NA	NA	NA	NA	124.76
10	NA	NA	27.36	10	10	10	NA	10	NA	10	NA	NA	10	NA	NA	NA	NA	300
10	NA	NA	32.07	10	10	154.28	NA	10	NA	10	NA	NA	10	NA	NA	NA	NA	142.32
43.68	NA	NA	45.01	10	10	258.33	NA	10	NA	10	NA	NA	10	NA	NA	NA	NA	67.08
29.05	NA	NA	51.77	10	10	300	NA	10	NA	28.82	NA	NA	10	NA	NA	NA	NA	300
64.83	NA	NA	10	39.29	10	300	NA	10	NA	26.3	NA	NA	10	NA	NA	NA	NA	37.79
76.41	NA	NA	10	36.98	10	300	NA	10.46	NA	10	NA	NA	10	NA	NA	NA	NA	11.46
10	NA	NA	10	10	10	10	NA	45.09	NA	10	NA	NA	10	NA	NA	NA	NA	13.87
10	NA	NA	10	10	10	10	NA	56.17	NA	27.9	NA	NA	300	NA	NA	NA	NA	29.25
17.73	NA	NA	10	10	10	10	NA	24.24	NA	26.57	NA	NA	10.2	NA	NA	NA	NA	66.31
35.41	NA	NA	10	300	10	300	NA	25.18	NA	10	NA	NA	10	NA	NA	NA	NA	64.61
11.96	NA	NA	10	15.5	10	10	NA	10.01	NA	10	NA	NA	10	NA	NA	NA	NA	43.68
10	NA	NA	10	10	10	10	NA	10	NA	10	NA	NA	10	NA	NA	NA	NA	32.3
10	NA	NA	50.69	10	10	10	NA	10	NA	10	NA	NA	10	NA	NA	NA	NA	15.09
25.67	NA	NA	113.27	10	10	10	NA	12.63	NA	10	NA	NA	10	NA	NA	NA	NA	15.84
56.28	NA	NA	10	16.49	10.55	300	NA	50.98	NA	10	NA	NA	13.5	NA	NA	NA	NA	33.49
176.85	NA	NA	10	35.39	10	300	NA	108.79	NA	10	NA	NA	300	NA	NA	NA	NA	29.21
247.24	NA	NA	13.96	10	10	10	NA	83.3	NA	10	NA	NA	10	NA	NA	NA	NA	40.99
84.6	NA	NA	16.37	10	10	10	NA	10	NA	10	NA	NA	10	NA	NA	NA	NA	10
10	NA	NA	26.56	10	10	10	NA	12.15	NA	10	NA	NA	10	NA	NA	NA	NA	10
10	NA	NA	14.39	10	10	13.5	NA	13.91	NA	10	NA	NA	10	NA	NA	NA	NA	10
10	NA	NA	10	10	10	17.56	NA	13.47	NA	10	NA	NA	10	NA	NA	NA	NA	10.01
10	NA	NA	10	10	300	10.01	NA	20.73	NA	10	NA	NA	10	NA	NA	NA	NA	10
10	NA	NA	10	10	10	10	NA	37.18	NA	10	NA	NA	10	NA	NA	NA	NA	10
10	NA	NA	10	10	10	10	NA	10	NA	10	NA	NA	10	NA	NA	NA	NA	10
10.55	NA	NA	10	10	10	10	NA	10	NA	10	NA	NA	18.38	NA	NA	NA	NA	10
10	NA	NA	10	10	10	10	NA	10	NA	10	NA	NA	300	NA	NA	NA	NA	10.56
10	NA	NA	10	10	10	10	NA	10	NA	10	NA	NA	10	NA	NA	NA	NA	10
10	NA	NA	300	10	10	22.72	NA	10	NA	10	NA	NA	10	NA	NA	NA	NA	10
10	NA	NA	179.39	10	10	67.85	NA	10	NA	10.01	NA	NA	55.72	NA	NA	NA	NA	35.75
14.32	NA	NA	300	10	10	17.98	NA	10	NA	10.02	NA	NA	11.99	NA	NA	NA	NA	300
28.68	NA	NA	11.14	10	10	300	NA	26.74	NA	14.93	NA	NA	10	NA	NA	NA	NA	125.98
36.93	NA	NA	10	10	300	300	NA	20.04	NA	89.64	NA	NA	10	NA	NA	NA	NA	31.16
16.95	NA	NA	11.2	10	10	10	NA	10	NA	10	NA	NA	10	NA	NA	NA	NA	300
13.21	NA	NA	13.05	10	10.01	10	NA	10	NA	10	NA	NA	10	NA	NA	NA	NA	300
20.3	NA	NA	28.11	10	10	10	NA	10	NA	10	NA	NA	10	NA	NA	NA	NA	10
114.63	NA	NA	26.26	10	10	10	NA	13.99	NA	10	NA	NA	17.11	NA	NA	NA	NA	10
61.78	NA	NA	22.96	10	10	10	NA	75.22	NA	10	NA	NA	88.99	NA	NA	NA	NA	14.89
14.94	NA	NA	10	10	10	10	NA	44.68	NA	10	NA	NA	300	NA	NA	NA	NA	14.23
10	NA	NA	10	10	10	10	NA	10	NA	10	NA	NA	10	NA	NA	NA	NA	59.07
10	NA	NA	10	10	10	10	NA	10	NA	10	NA	NA	16.55	NA	NA	NA	NA	47.53
10.15	NA	NA	10	10	10.5	10	NA	10	NA	10	NA	NA	10	NA	NA	NA	NA	33.85
15.64	NA	NA	10	10	10	10	NA	10	NA	10	NA	NA	10	NA	NA	NA	NA	33.48
11.25	NA	NA	10	10	10	10	NA	300	NA	10	NA	NA	10	NA	NA	NA	NA	24.73
19.41	NA	NA	10	10	10	10	NA	69.43	NA	10	NA	NA	10	NA	NA	NA	NA	10
10	NA	NA	11.65	10	10	10	NA	10	NA	50.92	NA	NA	10	NA	NA	NA	NA	10.01
10	NA	NA	54.74	10	10	300	NA	10	NA	126.68	NA	NA	10	NA	NA	NA	NA	10.01
12.84	NA	NA	154.8	10	10	107.25	NA	10	NA	10	NA	NA	10	NA	NA	NA	NA	10
50.95	NA	NA	68.2	10	10	103.39	NA	10	NA	10	NA	NA	10	NA	NA	NA	NA	10
10.22	NA	NA	14.13	10	10	294.16	NA	10	NA	10	NA	NA	10	NA	NA	NA	NA	14.29
10	NA	NA	10	10	10	300	NA	44.12	NA	10	NA	NA	10	NA	NA	NA	NA	11.52
10	NA	NA	17.82	10	10	53.81	NA	26.37	NA	10	NA	NA	10	NA	NA	NA	NA	10
44.52	NA	NA	19.91	10	18.64	10	NA	18.18	NA	10	NA	NA	10	NA	NA	NA	NA	10
10	NA	NA	19.11	10	61.74	10	NA	13.42	NA	10	NA	NA	10	NA	NA	NA	NA	10
10	NA	NA	24.33	10	300	10	NA	10	NA	10	NA	NA	10	NA	NA	NA	NA	10
10	NA	NA	72.12	14.17	10	10	NA	10	NA	10	NA	NA	10	NA	NA	NA	NA	10
10	NA	NA	10	14.67	10.66	10	NA	10	NA	10	NA	NA	10	NA	NA	NA	NA	10
10	NA	NA	10	10.86	12.05	10	NA	10	NA	69.64	NA	NA	10	NA	NA	NA	NA	10
10	NA	NA	10	10	10	17.08	NA	10	NA	126.38	NA	NA	10	NA	NA	NA	NA	14.5
10	NA	NA	10	10	10	300	NA	31.02	NA	10.01	NA	NA	10.01	NA	NA	NA	NA	37.57
18.88	NA	NA	10	10	10	10	NA	52.71	NA	10	NA	NA	10	NA	NA	NA	NA	10
16.84	NA	NA	10	10	10	10	NA	10	NA	10	NA	NA	10	NA	NA	NA	NA	10
12.83	NA	NA	10	10	10	10	NA	10	NA	10	NA	NA	10	NA	NA	NA	NA	10
25.5	NA	NA	31.36	10.02	23.87	10	NA	10	NA	10	NA	NA	10	NA	NA	NA	NA	10
300	NA	NA	81.51	10	300	10	NA	10	NA	10	NA	NA	10	NA	NA	NA	NA	10
45.67	NA	NA	300	10	46.63	109.8	NA	10.01	NA	10	NA	NA	10	NA	NA	NA	NA	10
10	NA	NA	300	10	14.68	51.39	NA	43.12	NA	10	NA	NA	10	NA	NA	NA	NA	10
10	NA	NA	300	10	10	41.49	NA	62.4	NA	10	NA	NA	10	NA	NA	NA	NA	10
10	NA	NA	300	10	10	28.22	NA	20.81	NA	39.23	NA	NA	10	NA	NA	NA	NA	11.86
10	NA	NA	10	10	10	10	NA	10	NA	90.47	NA	NA	10	NA	NA	NA	NA	55.68
10	NA	NA	10	10.8	10	300	NA	10	NA	110.97	NA	NA	10	NA	NA	NA	NA	25.74
10	NA	NA	10	24.71	10	300	NA	10	NA	10	NA	NA	10	NA	NA	NA	NA	22.54
49.1	NA	NA	11.32	109.17	41.16	10.01	NA	10	NA	10	NA	NA	10	NA	NA	NA	NA	10
10	NA	NA	49.19	300	10	10	NA	10.57	NA	10	NA	NA	10	NA	NA	NA	NA	10
10	NA	NA	10	10	10	10	NA	16.09	NA	10	NA	NA	10	NA	NA	NA	NA	10
10	NA	NA	10	10	10	10	NA	10	NA	10	NA	NA	10	NA	NA	NA	NA	10
10	NA	NA	10	10	10	10	NA	10	NA	10	NA	NA	10	NA	NA	NA	NA	10
10	NA	NA	19.76	64.26	10	10	NA	10	NA	10	NA	NA	10	NA	NA	NA	NA	10
10	NA	NA	52.95	10	10	18.82	NA	10	NA	10	NA	NA	NA	NA	NA	NA	NA	10
10	NA	NA	271.54	10	NA	300	NA	10	NA	40.86	NA	NA	NA	NA	NA	NA	NA	10
15.62	NA	NA	114.63	10	NA	300	NA	10	NA	51.47	NA	NA	NA	NA	NA	NA	NA	12.15
14.54	NA	NA	45.33	10	NA	10	NA	10	NA	167.98	NA	NA	NA	NA	NA	NA	NA	10
26.1	NA	NA	300	10	NA	10	NA	19.19	NA	10	NA	NA	NA	NA	NA	NA	NA	10
51.88	NA	NA	10	10	NA	10	NA	58.48	NA	10	NA	NA	NA	NA	NA	NA	NA	10
40.64	NA	NA	10	10	NA	11.53	NA	12.14	NA	10	NA	NA	NA	NA	NA	NA	NA	10
10	NA	NA	10	10	NA	33.48	NA	10	NA	10	NA	NA	NA	NA	NA	NA	NA	10
10	NA	NA	10	10	NA	16.55	NA	10	NA	10	NA	NA	NA	NA	NA	NA	NA	10
10	NA	NA	10	10	NA	300	NA	20.53	NA	10	NA	NA	NA	NA	NA	NA	NA	10
15.14	NA	NA	10	10	NA	300	NA	27.99	NA	10	NA	NA	NA	NA	NA	NA	NA	10
14.67	NA	NA	10	10	NA	300	NA	10	NA	10	NA	NA	NA	NA	NA	NA	NA	10.01
19.36	NA	NA	15.4	10	NA	10	NA	10	NA	10.01	NA	NA	NA	NA	NA	NA	NA	10
10	NA	NA	29.73	10	NA	10	NA	10	NA	10	NA	NA	NA	NA	NA	NA	NA	10
10	NA	NA	54.28	10	NA	10	NA	10	NA	94.7	NA	NA	NA	NA	NA	NA	NA	10
10	NA	NA	66.19	10	NA	10	NA	15.93	NA	10	NA	NA	NA	NA	NA	NA	NA	10
10	NA	NA	28.32	10	NA	10	NA	25.37	NA	10	NA	NA	NA	NA	NA	NA	NA	10
12.33	NA	NA	10	35.23	NA	300	NA	10	NA	10	NA	NA	NA	NA	NA	NA	NA	10
124.41	NA	NA	12.77	131.29	NA	300	NA	10	NA	10	NA	NA	NA	NA	NA	NA	NA	10.02
300	NA	NA	300	300	NA	300	NA	11.31	NA	10	NA	NA	NA	NA	NA	NA	NA	10
15.15	NA	NA	12.63	92.26	NA	11.13	NA	10	NA	10	NA	NA	NA	NA	NA	NA	NA	10
11.32	NA	NA	10	26.97	NA	10	NA	10	NA	10	NA	NA	NA	NA	NA	NA	NA	10
19.6	NA	NA	10	54.24	NA	10	NA	10	NA	10	NA	NA	NA	NA	NA	NA	NA	10
300	NA	NA	10	300	NA	10	NA	10	NA	10	NA	NA	NA	NA	NA	NA	NA	10
300	NA	NA	10	300	NA	300	NA	14.49	NA	300	NA	NA	NA	NA	NA	NA	NA	10
300	NA	NA	10	10	NA	300	NA	10	NA	10	NA	NA	NA	NA	NA	NA	NA	10
45.35	NA	NA	10	10	NA	267.58	NA	11.97	NA	10	NA	NA	NA	NA	NA	NA	NA	10
15.24	NA	NA	10	13.33	NA	61.95	NA	42.68	NA	10	NA	NA	NA	NA	NA	NA	NA	194.27
11	NA	NA	13.85	11.4	NA	63.7	NA	80.52	NA	10	NA	NA	NA	NA	NA	NA	NA	10
10	NA	NA	25.52	10	NA	10	NA	21.12	NA	10	NA	NA	NA	NA	NA	NA	NA	10
10	NA	NA	37.45	11.43	NA	10	NA	11.37	NA	10	NA	NA	NA	NA	NA	NA	NA	10
10	NA	NA	50.2	15.09	NA	10	NA	12.72	NA	10	NA	NA	NA	NA	NA	NA	NA	10
10	NA	NA	25	29.44	NA	300	NA	27.53	NA	10	NA	NA	NA	NA	NA	NA	NA	10.04
148.49	NA	NA	25.85	10	NA	12.03	NA	51.34	NA	10	NA	NA	NA	NA	NA	NA	NA	17.53
300	NA	NA	29.6	10	NA	10	NA	71.15	NA	10	NA	NA	NA	NA	NA	NA	NA	27.19
300	NA	NA	20.15	14.66	NA	10	NA	300	NA	10	NA	NA	NA	NA	NA	NA	NA	10
23.93	NA	NA	23.45	61.06	NA	10	NA	12.57	NA	10	NA	NA	NA	NA	NA	NA	NA	10
11.57	NA	NA	15.58	10	NA	75.6	NA	16.87	NA	10	NA	NA	NA	NA	NA	NA	NA	10
10	NA	NA	12.72	10	NA	10	NA	32.98	NA	10	NA	NA	NA	NA	NA	NA	NA	10
300	NA	NA	10	10.64	NA	300	NA	75.09	NA	10	NA	NA	NA	NA	NA	NA	NA	19.57
70.13	NA	NA	10	10.12	NA	10	NA	159.86	NA	10	NA	NA	NA	NA	NA	NA	NA	32.4
27.75	NA	NA	10	10	NA	10	NA	300	NA	10	NA	NA	NA	NA	NA	NA	NA	16.51
10.08	NA	NA	10	10	NA	300	NA	10	NA	10	NA	NA	NA	NA	NA	NA	NA	10
11.52	NA	NA	10	10	NA	300	NA	10	NA	10	NA	NA	NA	NA	NA	NA	NA	12.97
11.78	NA	NA	300	300	NA	10	NA	15.11	NA	10	NA	NA	NA	NA	NA	NA	NA	16.94
10	NA	NA	119.49	300	NA	10	NA	38.26	NA	10	NA	NA	NA	NA	NA	NA	NA	10
10	NA	NA	43.15	10.03	NA	10	NA	57.17	NA	10	NA	NA	NA	NA	NA	NA	NA	10
10	NA	NA	38.32	10	NA	300	NA	58.87	NA	10	NA	NA	NA	NA	NA	NA	NA	10
62.88	NA	NA	25.29	10	NA	10	NA	46.3	NA	10	NA	NA	NA	NA	NA	NA	NA	10.82
56.46	NA	NA	36.93	10	NA	10	NA	10	NA	10	NA	NA	NA	NA	NA	NA	NA	13.39
300	NA	NA	33.35	10	NA	11.94	NA	10	NA	10	NA	NA	NA	NA	NA	NA	NA	11.43
52.94	NA	NA	31.16	10	NA	213.77	NA	10	NA	300	NA	NA	NA	NA	NA	NA	NA	10
40.75	NA	NA	12.1	20.83	NA	254.84	NA	28.79	NA	10	NA	NA	NA	NA	NA	NA	NA	10
95.08	NA	NA	10	15.29	NA	10	NA	25.1	NA	10	NA	NA	NA	NA	NA	NA	NA	10
16.17	NA	NA	56.66	10.88	NA	10	NA	24.27	NA	10	NA	NA	NA	NA	NA	NA	NA	300
10.05	NA	NA	10	10	NA	10	NA	55.08	NA	10	NA	NA	NA	NA	NA	NA	NA	300
15.98	NA	NA	10	10	NA	10	NA	63.95	NA	10	NA	NA	NA	NA	NA	NA	NA	18.81
300	NA	NA	10	10	NA	10	NA	63.2	NA	10	NA	NA	NA	NA	NA	NA	NA	10.75
10	NA	NA	10	41.69	NA	100.68	NA	10	NA	10	NA	NA	NA	NA	NA	NA	NA	10
10	NA	NA	10	18.41	NA	300	NA	10	NA	10	NA	NA	NA	NA	NA	NA	NA	10
24.78	NA	NA	10	14.9	NA	90.01	NA	10	NA	10	NA	NA	NA	NA	NA	NA	NA	10
18.35	NA	NA	10	10	NA	22.82	NA	10	NA	10	NA	NA	NA	NA	NA	NA	NA	56.47
27.83	NA	NA	299.85	10	NA	10	NA	300	NA	10	NA	NA	NA	NA	NA	NA	NA	300
54.55	NA	NA	300	10	NA	10	NA	254.33	NA	10	NA	NA	NA	NA	NA	NA	NA	300
10	NA	NA	300	10	NA	51.77	NA	33.61	NA	10	NA	NA	NA	NA	NA	NA	NA	10
13.79	NA	NA	300	10	NA	14.07	NA	13.86	NA	10	NA	NA	NA	NA	NA	NA	NA	10
10	NA	NA	10	10	NA	10	NA	44.07	NA	10	NA	NA	NA	NA	NA	NA	NA	10
10	NA	NA	10	10	NA	10	NA	80.03	NA	10	NA	NA	NA	NA	NA	NA	NA	10
11.81	NA	NA	14.1	10.02	NA	10	NA	167.82	NA	10	NA	NA	NA	NA	NA	NA	NA	10
16.19	NA	NA	14.67	37.54	NA	10	NA	10	NA	10	NA	NA	NA	NA	NA	NA	NA	11.7
10	NA	NA	10	300	NA	10	NA	10	NA	10	NA	NA	NA	NA	NA	NA	NA	34.18
10	NA	NA	10	10	NA	54.96	NA	10	NA	10	NA	NA	NA	NA	NA	NA	NA	16.63
22.77	NA	NA	10	10	NA	46.39	NA	10	NA	10	NA	NA	NA	NA	NA	NA	NA	10
15.49	NA	NA	23.7	15.45	NA	26.24	NA	13.3	NA	10	NA	NA	NA	NA	NA	NA	NA	15.63
39.57	NA	NA	10	10	NA	10	NA	10	NA	10	NA	NA	NA	NA	NA	NA	NA	74.98
13.46	NA	NA	10	10	NA	67.58	NA	300	NA	10	NA	NA	NA	NA	NA	NA	NA	300
10	NA	NA	10	10	NA	10	NA	30.05	NA	10	NA	NA	NA	NA	NA	NA	NA	10
10	NA	NA	10	14.9	NA	10	NA	12.62	NA	10	NA	NA	NA	NA	NA	NA	NA	10
10	NA	NA	10	10	NA	10	NA	26.19	NA	10	NA	NA	NA	NA	NA	NA	NA	300
10	NA	NA	10	10	NA	10	NA	57.81	NA	10	NA	NA	NA	NA	NA	NA	NA	300
10	NA	NA	50.92	10	NA	10	NA	99.03	NA	10	NA	NA	NA	NA	NA	NA	NA	21.66
10	NA	NA	31.99	10	NA	70.96	NA	42.36	NA	10	NA	NA	NA	NA	NA	NA	NA	25.4
13.52	NA	NA	31.37	10	NA	101.43	NA	18.04	NA	10	NA	NA	NA	NA	NA	NA	NA	27.12
10	NA	NA	59.59	10	NA	10	NA	10	NA	10	NA	NA	NA	NA	NA	NA	NA	300
10	NA	NA	167.61	10	NA	10	NA	10	NA	10	NA	NA	NA	NA	NA	NA	NA	10
10	NA	NA	300	10	NA	10	NA	10	NA	10	NA	NA	NA	NA	NA	NA	NA	10
23.95	NA	NA	10	10	NA	10	NA	10	NA	10	NA	NA	NA	NA	NA	NA	NA	10
10.78	NA	NA	10	10	NA	30.53	NA	10	NA	22.97	NA	NA	NA	NA	NA	NA	NA	10
10	NA	NA	10	10	NA	299.96	NA	10	NA	31.44	NA	NA	NA	NA	NA	NA	NA	10
10	NA	NA	10	10	NA	10	NA	10	NA	10	NA	NA	NA	NA	NA	NA	NA	20.34
10	NA	NA	10	10	NA	10	NA	12.56	NA	10	NA	NA	NA	NA	NA	NA	NA	300
10	NA	NA	14	10	NA	100.49	NA	26.3	NA	10	NA	NA	NA	NA	NA	NA	NA	115.27
10	NA	NA	17.41	10	NA	300	NA	37.35	NA	10	NA	NA	NA	NA	NA	NA	NA	38.81
10	NA	NA	10	10	NA	300	NA	22.87	NA	10	NA	NA	NA	NA	NA	NA	NA	10
10.81	NA	NA	10	13.41	NA	10	NA	19.19	NA	10	NA	NA	NA	NA	NA	NA	NA	10
36.42	NA	NA	10	15.14	NA	10	NA	66.91	NA	10	NA	NA	NA	NA	NA	NA	NA	10
10	NA	NA	10	10.36	NA	10	NA	24.75	NA	10	NA	NA	NA	NA	NA	NA	NA	38.27
10	NA	NA	10	10	NA	10	NA	15.59	NA	10	NA	NA	NA	NA	NA	NA	NA	41.17
10	NA	NA	10	NA	NA	10	NA	12.28	NA	16.2	NA	NA	NA	NA	NA	NA	NA	43.75
10	NA	NA	10	NA	NA	300	NA	20.32	NA	300	NA	NA	NA	NA	NA	NA	NA	156.44
10	NA	NA	57.61	NA	NA	80.74	NA	76.71	NA	13.44	NA	NA	NA	NA	NA	NA	NA	91.49
21.97	NA	NA	133.42	NA	NA	39.57	NA	10	NA	10	NA	NA	NA	NA	NA	NA	NA	10
16.89	NA	NA	123.98	NA	NA	90.21	NA	10	NA	10	NA	NA	NA	NA	NA	NA	NA	10
12.03	NA	NA	12.53	NA	NA	300	NA	10	NA	10	NA	NA	NA	NA	NA	NA	NA	152.81
10	NA	NA	27.38	NA	NA	300	NA	44.16	NA	10	NA	NA	NA	NA	NA	NA	NA	21.23
14.72	NA	NA	30.46	NA	NA	10	NA	28.15	NA	10	NA	NA	NA	NA	NA	NA	NA	19.24
57.55	NA	NA	25.63	NA	NA	10	NA	10	NA	10	NA	NA	NA	NA	NA	NA	NA	10
38.39	NA	NA	20.02	NA	NA	10	NA	11.76	NA	10	NA	NA	NA	NA	NA	NA	NA	10
10.92	NA	NA	18.35	NA	NA	10	NA	12.19	NA	10	NA	NA	NA	NA	NA	NA	NA	10
10	NA	NA	13.28	NA	NA	63.15	NA	11.73	NA	10	NA	NA	NA	NA	NA	NA	NA	10
10	NA	NA	10	NA	NA	27.04	NA	14.45	NA	10	NA	NA	NA	NA	NA	NA	NA	19.88
10	NA	NA	42.89	NA	NA	10	NA	27.34	NA	10	NA	NA	NA	NA	NA	NA	NA	11.91
10.23	NA	NA	300	NA	NA	46.37	NA	10	NA	10	NA	NA	NA	NA	NA	NA	NA	10
33.3	NA	NA	20.26	NA	NA	55.29	NA	10	NA	10	NA	NA	NA	NA	NA	NA	NA	10
28.51	NA	NA	10	NA	NA	74.29	NA	10	NA	10	NA	NA	NA	NA	NA	NA	NA	10
26.16	NA	NA	10	NA	NA	300	NA	17.76	NA	10	NA	NA	NA	NA	NA	NA	NA	38.42
10	NA	NA	10	NA	NA	169.39	NA	10	NA	10	NA	NA	NA	NA	NA	NA	NA	10
10	NA	NA	10	NA	NA	60.75	NA	10	NA	10	NA	NA	NA	NA	NA	NA	NA	10
61.71	NA	NA	10	NA	NA	29.9	NA	10	NA	10	NA	NA	NA	NA	NA	NA	NA	10
43.33	NA	NA	19.32	NA	NA	10	NA	10	NA	10	NA	NA	NA	NA	NA	NA	NA	10
51.54	NA	NA	39.53	NA	NA	10	NA	24.53	NA	10	NA	NA	NA	NA	NA	NA	NA	10
10	NA	NA	46.68	NA	NA	10	NA	42.3	NA	35.49	NA	NA	NA	NA	NA	NA	NA	10
10	NA	NA	197.79	NA	NA	53.46	NA	22.32	NA	78.31	NA	NA	NA	NA	NA	NA	NA	10
10	NA	NA	10	NA	NA	10	NA	10	NA	21.63	NA	NA	NA	NA	NA	NA	NA	10
10	NA	NA	300	NA	NA	31.46	NA	10	NA	10	NA	NA	NA	NA	NA	NA	NA	10
10	NA	NA	32.04	NA	NA	73.76	NA	10	NA	10	NA	NA	NA	NA	NA	NA	NA	14.71
10	NA	NA	14.16	NA	NA	155.36	NA	10	NA	10	NA	NA	NA	NA	NA	NA	NA	10
10	NA	NA	18.92	NA	NA	300	NA	15.65	NA	10	NA	NA	NA	NA	NA	NA	NA	10
10	NA	NA	26.98	NA	NA	300	NA	47.5	NA	300	NA	NA	NA	NA	NA	NA	NA	10
13.54	NA	NA	37.9	NA	NA	54.9	NA	70.89	NA	72.88	NA	NA	NA	NA	NA	NA	NA	23.39
10.38	NA	NA	31.93	NA	NA	20.85	NA	98.19	NA	47.77	NA	NA	NA	NA	NA	NA	NA	20.66
13.44	NA	NA	10.22	NA	NA	10	NA	18.84	NA	10	NA	NA	NA	NA	NA	NA	NA	10
300	NA	NA	10	NA	NA	10	NA	23.07	NA	10	NA	NA	NA	NA	NA	NA	NA	10
10	NA	NA	300	NA	NA	32.42	NA	25.98	NA	10	NA	NA	NA	NA	NA	NA	NA	10
10	NA	NA	20.91	NA	NA	30.58	NA	43.18	NA	10	NA	NA	NA	NA	NA	NA	NA	300
104.61	NA	NA	10	NA	NA	42.33	NA	300	NA	10	NA	NA	NA	NA	NA	NA	NA	76.28
10	NA	NA	10	NA	NA	139.73	NA	300	NA	47.97	NA	NA	NA	NA	NA	NA	NA	10
10	NA	NA	10	NA	NA	300	NA	33.51	NA	42.76	NA	NA	NA	NA	NA	NA	NA	10
10	NA	NA	10	NA	NA	300	NA	19.85	NA	10	NA	NA	NA	NA	NA	NA	NA	49.82
10	NA	NA	10	NA	NA	300	NA	27.7	NA	10	NA	NA	NA	NA	NA	NA	NA	300
11.58	NA	NA	14.34	NA	NA	10	NA	300	NA	10	NA	NA	NA	NA	NA	NA	NA	50.91
10	NA	NA	31.16	NA	NA	300	NA	300	NA	10	NA	NA	NA	NA	NA	NA	NA	10
10	NA	NA	57.83	NA	NA	300	NA	41.42	NA	10	NA	NA	NA	NA	NA	NA	NA	10
10	NA	NA	61.45	NA	NA	183.78	NA	14.3	NA	10	NA	NA	NA	NA	NA	NA	NA	10
34.25	NA	NA	74.61	NA	NA	59.07	NA	22.37	NA	36.01	NA	NA	NA	NA	NA	NA	NA	10
10	NA	NA	300	NA	NA	125.2	NA	86.49	NA	27.81	NA	NA	NA	NA	NA	NA	NA	300
10	NA	NA	300	NA	NA	10	NA	300	NA	117.33	NA	NA	NA	NA	NA	NA	NA	10
10	NA	NA	10	NA	NA	10	NA	11.15	NA	10	NA	NA	NA	NA	NA	NA	NA	13.26
10	NA	NA	10	NA	NA	300	NA	21.42	NA	10	NA	NA	NA	NA	NA	NA	NA	10
10	NA	NA	69.17	NA	NA	10	NA	59.47	NA	10	NA	NA	NA	NA	NA	NA	NA	15.53
10	NA	NA	300	NA	NA	10	NA	300	NA	10	NA	NA	NA	NA	NA	NA	NA	10
10	NA	NA	60.22	NA	NA	117.7	NA	300	NA	10	NA	NA	NA	NA	NA	NA	NA	10
10	NA	NA	10.73	NA	NA	10.01	NA	30.04	NA	300	NA	NA	NA	NA	NA	NA	NA	300
10	NA	NA	10	NA	NA	10.01	NA	46.36	NA	300	NA	NA	NA	NA	NA	NA	NA	19.24
10	NA	NA	10	NA	NA	10.47	NA	300	NA	300	NA	NA	NA	NA	NA	NA	NA	11.03
26.37	NA	NA	10	NA	NA	10	NA	10	NA	300	NA	NA	NA	NA	NA	NA	NA	10
10.01	NA	NA	10	NA	NA	32.8	NA	10	NA	59.72	NA	NA	NA	NA	NA	NA	NA	10
10	NA	NA	10	NA	NA	10	NA	300	NA	15.41	NA	NA	NA	NA	NA	NA	NA	10
300	NA	NA	10	NA	NA	10	NA	10	NA	69.3	NA	NA	NA	NA	NA	NA	NA	10
20.64	NA	NA	10	NA	NA	10	NA	10	NA	102.88	NA	NA	NA	NA	NA	NA	NA	10
10	NA	NA	23.21	NA	NA	10	NA	10	NA	10	NA	NA	NA	NA	NA	NA	NA	10
10	NA	NA	88.11	NA	NA	300	NA	10	NA	22.86	NA	NA	NA	NA	NA	NA	NA	10
10	NA	NA	133.08	NA	NA	10	NA	10	NA	10	NA	NA	NA	NA	NA	NA	NA	10
13.91	NA	NA	18.21	NA	NA	10	NA	10	NA	10	NA	NA	NA	NA	NA	NA	NA	10
12.83	NA	NA	21.78	NA	NA	10	NA	10	NA	10	NA	NA	NA	NA	NA	NA	NA	300
10	NA	NA	83.39	NA	NA	10	NA	10	NA	10	NA	NA	NA	NA	NA	NA	NA	300
10	NA	NA	300	NA	NA	10	NA	10	NA	10	NA	NA	NA	NA	NA	NA	NA	57.7
10	NA	NA	10	NA	NA	10	NA	300	NA	10	NA	NA	NA	NA	NA	NA	NA	68.81
27.01	NA	NA	10	NA	NA	10	NA	10	NA	300	NA	NA	NA	NA	NA	NA	NA	10
31.06	NA	NA	10.37	NA	NA	22.55	NA	10	NA	10	NA	NA	NA	NA	NA	NA	NA	10
11.9	NA	NA	14.57	NA	NA	18.76	NA	10	NA	300	NA	NA	NA	NA	NA	NA	NA	10
18.99	NA	NA	10	NA	NA	51.07	NA	15.38	NA	300	NA	NA	NA	NA	NA	NA	NA	10
63.27	NA	NA	10	NA	NA	10	NA	25.79	NA	300	NA	NA	NA	NA	NA	NA	NA	10
22.58	NA	NA	300	NA	NA	10	NA	300	NA	108.68	NA	NA	NA	NA	NA	NA	NA	10
10	NA	NA	10	NA	NA	10	NA	10	NA	300	NA	NA	NA	NA	NA	NA	NA	300
10	NA	NA	10	NA	NA	10	NA	10	NA	300	NA	NA	NA	NA	NA	NA	NA	10
45.92	NA	NA	16.42	NA	NA	14.45	NA	39.39	NA	300	NA	NA	NA	NA	NA	NA	NA	10
119.45	NA	NA	53.02	NA	NA	16.81	NA	11.16	NA	300	NA	NA	NA	NA	NA	NA	NA	10
21.14	NA	NA	300	NA	NA	300	NA	10	NA	16.3	NA	NA	NA	NA	NA	NA	NA	60.01
10	NA	NA	74.6	NA	NA	60.02	NA	10	NA	47.33	NA	NA	NA	NA	NA	NA	NA	300
24.34	NA	NA	17.79	NA	NA	10	NA	300	NA	46.99	NA	NA	NA	NA	NA	NA	NA	300
116.24	NA	NA	300	NA	NA	10	NA	10	NA	10	NA	NA	NA	NA	NA	NA	NA	38.81
300	NA	NA	300	NA	NA	300	NA	10	NA	10	NA	NA	NA	NA	NA	NA	NA	10
300	NA	NA	20.01	NA	NA	300	NA	10.01	NA	31.26	NA	NA	NA	NA	NA	NA	NA	10
69.69	NA	NA	10	NA	NA	10	NA	10	NA	16.35	NA	NA	NA	NA	NA	NA	NA	10
13.96	NA	NA	11.35	NA	NA	10	NA	10	NA	10	NA	NA	NA	NA	NA	NA	NA	10
23.88	NA	NA	10	NA	NA	10	NA	10	NA	10	NA	NA	NA	NA	NA	NA	NA	10
15.24	NA	NA	10	NA	NA	10	NA	10	NA	10	NA	NA	NA	NA	NA	NA	NA	10
10.82	NA	NA	10	NA	NA	10	NA	10	NA	10	NA	NA	NA	NA	NA	NA	NA	10
10	NA	NA	10	NA	NA	300	NA	10	NA	10	NA	NA	NA	NA	NA	NA	NA	83.68
54.09	NA	NA	10	NA	NA	10	NA	10	NA	10	NA	NA	NA	NA	NA	NA	NA	10
59.56	NA	NA	20	NA	NA	10	NA	10	NA	300	NA	NA	NA	NA	NA	NA	NA	10
51.01	NA	NA	50.25	NA	NA	12.71	NA	10	NA	300	NA	NA	NA	NA	NA	NA	NA	10
33.37	NA	NA	119.4	NA	NA	18.53	NA	10	NA	300	NA	NA	NA	NA	NA	NA	NA	10
35.86	NA	NA	63.75	NA	NA	14.89	NA	10.34	NA	300	NA	NA	NA	NA	NA	NA	NA	18.74
90.78	NA	NA	53.58	NA	NA	10	NA	13.64	NA	300	NA	NA	NA	NA	NA	NA	NA	10
300	NA	NA	84.78	NA	NA	10	NA	10	NA	299.58	NA	NA	NA	NA	NA	NA	NA	10
10	NA	NA	134.81	NA	NA	10	NA	10	NA	68.02	NA	NA	NA	NA	NA	NA	NA	10
10	NA	NA	300	NA	NA	10.47	NA	10	NA	40.61	NA	NA	NA	NA	NA	NA	NA	10
10	NA	NA	300	NA	NA	35.22	NA	10	NA	166.87	NA	NA	NA	NA	NA	NA	NA	10
15.64	NA	NA	36.62	NA	NA	300	NA	10	NA	300	NA	NA	NA	NA	NA	NA	NA	10.35
27.41	NA	NA	10	NA	NA	10	NA	10	NA	300	NA	NA	NA	NA	NA	NA	NA	19.52
53.46	NA	NA	10	NA	NA	300	NA	10	NA	138.23	NA	NA	NA	NA	NA	NA	NA	10
72.37	NA	NA	11.97	NA	NA	16.74	NA	11.25	NA	14.35	NA	NA	NA	NA	NA	NA	NA	10
25.38	NA	NA	17.82	NA	NA	22.72	NA	10	NA	10	NA	NA	NA	NA	NA	NA	NA	10
26.59	NA	NA	17.56	NA	NA	25.14	NA	10	NA	26.24	NA	NA	NA	NA	NA	NA	NA	300
77.44	NA	NA	14	NA	NA	18.37	NA	10	NA	69.76	NA	NA	NA	NA	NA	NA	NA	10
33.91	NA	NA	10	NA	NA	115.88	NA	10	NA	67.51	NA	NA	NA	NA	NA	NA	NA	15.68
10.01	NA	NA	10	NA	NA	10	NA	10.83	NA	10	NA	NA	NA	NA	NA	NA	NA	92.97
10.51	NA	NA	14.87	NA	NA	10	NA	12.17	NA	10.41	NA	NA	NA	NA	NA	NA	NA	33.35
10	NA	NA	38.21	NA	NA	10	NA	10	NA	300	NA	NA	NA	NA	NA	NA	NA	10.32
10	NA	NA	170.41	NA	NA	10	NA	10	NA	300	NA	NA	NA	NA	NA	NA	NA	13.04
10	NA	NA	84.28	NA	NA	26.51	NA	20.84	NA	10	NA	NA	NA	NA	NA	NA	NA	10
14.69	NA	NA	10.44	NA	NA	16.28	NA	16.25	NA	10	NA	NA	NA	NA	NA	NA	NA	10
13.53	NA	NA	10	NA	NA	10	NA	10	NA	10	NA	NA	NA	NA	NA	NA	NA	10
75.38	NA	NA	10	NA	NA	10	NA	10	NA	10	NA	NA	NA	NA	NA	NA	NA	10
82.24	NA	NA	10	NA	NA	10	NA	10	NA	10	NA	NA	NA	NA	NA	NA	NA	36.86
32.74	NA	NA	10	NA	NA	10	NA	10	NA	10	NA	NA	NA	NA	NA	NA	NA	10
11.49	NA	NA	10	NA	NA	10	NA	10	NA	300	NA	NA	NA	NA	NA	NA	NA	10
10.01	NA	NA	10	NA	NA	40.7	NA	19.62	NA	300	NA	NA	NA	NA	NA	NA	NA	10
10	NA	NA	11.1	NA	NA	10	NA	11.77	NA	300	NA	NA	NA	NA	NA	NA	NA	10
10	NA	NA	10	NA	NA	10	NA	10	NA	146.01	NA	NA	NA	NA	NA	NA	NA	12.13
10	NA	NA	10	NA	NA	10	NA	44.17	NA	296.68	NA	NA	NA	NA	NA	NA	NA	10
10	NA	NA	10	NA	NA	149.57	NA	30.47	NA	192.62	NA	NA	NA	NA	NA	NA	NA	10
10	NA	NA	10	NA	NA	245.64	NA	13.3	NA	31.11	NA	NA	NA	NA	NA	NA	NA	10
10	NA	NA	300	NA	NA	300	NA	10	NA	16.48	NA	NA	NA	NA	NA	NA	NA	10
10	NA	NA	300	NA	NA	300	NA	10	NA	44.93	NA	NA	NA	NA	NA	NA	NA	29.38
99.03	NA	NA	300	NA	NA	47.31	NA	10	NA	19.61	NA	NA	NA	NA	NA	NA	NA	53.77
39.09	NA	NA	10	NA	NA	15.89	NA	10	NA	10	NA	NA	NA	NA	NA	NA	NA	43.35
14.09	NA	NA	300	NA	NA	16.26	NA	51.17	NA	10	NA	NA	NA	NA	NA	NA	NA	11.99
10	NA	NA	300	NA	NA	19.51	NA	33.81	NA	10	NA	NA	NA	NA	NA	NA	NA	10
10	NA	NA	300	NA	NA	17.8	NA	14.89	NA	21.87	NA	NA	NA	NA	NA	NA	NA	11.86
10	NA	NA	10	NA	NA	300	NA	10	NA	10.01	NA	NA	NA	NA	NA	NA	NA	35.48
10	NA	NA	10	NA	NA	113.69	NA	10	NA	10	NA	NA	NA	NA	NA	NA	NA	86.31
10	NA	NA	10	NA	NA	46.09	NA	10	NA	10	NA	NA	NA	NA	NA	NA	NA	10
46.95	NA	NA	18.86	NA	NA	17.95	NA	99.19	NA	300	NA	NA	NA	NA	NA	NA	NA	10
300	NA	NA	10	NA	NA	10	NA	99.32	NA	124.77	NA	NA	NA	NA	NA	NA	NA	10
61.7	NA	NA	10	NA	NA	10	NA	80.66	NA	10	NA	NA	NA	NA	NA	NA	NA	34.65
57.12	NA	NA	10	NA	NA	16.83	NA	49.6	NA	10	NA	NA	NA	NA	NA	NA	NA	300
98.88	NA	NA	10	NA	NA	11.07	NA	10	NA	10	NA	NA	NA	NA	NA	NA	NA	58.83
20.51	NA	NA	25.37	NA	NA	10.03	NA	10	NA	10	NA	NA	NA	NA	NA	NA	NA	37.07
10	NA	NA	21.58	NA	NA	10	NA	10	NA	10	NA	NA	NA	NA	NA	NA	NA	47.32
10	NA	NA	10	NA	NA	10	NA	300	NA	10	NA	NA	NA	NA	NA	NA	NA	10
10	NA	NA	10	NA	NA	10	NA	300	NA	10	NA	NA	NA	NA	NA	NA	NA	10
10	NA	NA	10	NA	NA	10	NA	195.77	NA	10	NA	NA	NA	NA	NA	NA	NA	10
10	NA	NA	10	NA	NA	10	NA	107.49	NA	300	NA	NA	NA	NA	NA	NA	NA	22.83
10	NA	NA	10	NA	NA	10	NA	10	NA	63.77	NA	NA	NA	NA	NA	NA	NA	16.83
28.32	NA	NA	43.36	NA	NA	10	NA	10	NA	50.71	NA	NA	NA	NA	NA	NA	NA	10.01
34.52	NA	NA	42.26	NA	NA	10	NA	10	NA	300	NA	NA	NA	NA	NA	NA	NA	10
56.82	NA	NA	16.23	NA	NA	300	NA	300	NA	300	NA	NA	NA	NA	NA	NA	NA	10
58.44	NA	NA	10	NA	NA	300	NA	300	NA	37.48	NA	NA	NA	NA	NA	NA	NA	10
49.35	NA	NA	10	NA	NA	12.34	NA	120.23	NA	141.19	NA	NA	NA	NA	NA	NA	NA	10
38.4	NA	NA	10	NA	NA	10	NA	43.32	NA	300	NA	NA	NA	NA	NA	NA	NA	10
10.79	NA	NA	10	NA	NA	10	NA	10	NA	300	NA	NA	NA	NA	NA	NA	NA	10
16.3	NA	NA	10	NA	NA	10	NA	10	NA	11.02	NA	NA	NA	NA	NA	NA	NA	10
10.53	NA	NA	10	NA	NA	10.44	NA	49.36	NA	10	NA	NA	NA	NA	NA	NA	NA	13.93
10	NA	NA	10	NA	NA	56.56	NA	76.37	NA	10	NA	NA	NA	NA	NA	NA	NA	28.16
10	NA	NA	166.54	NA	NA	300	NA	300	NA	10	NA	NA	NA	NA	NA	NA	NA	10
22.68	NA	NA	56.76	NA	NA	121.45	NA	10	NA	10	NA	NA	NA	NA	NA	NA	NA	10
14.05	NA	NA	28.82	NA	NA	13.54	NA	10	NA	10	NA	NA	NA	NA	NA	NA	NA	25.49
46.29	NA	NA	10	NA	NA	10	NA	10	NA	10	NA	NA	NA	NA	NA	NA	NA	300
83.91	NA	NA	10	NA	NA	10.08	NA	21.4	NA	10	NA	NA	NA	NA	NA	NA	NA	10
114.1	NA	NA	10	NA	NA	10	NA	43.45	NA	10	NA	NA	NA	NA	NA	NA	NA	10
42.9	NA	NA	10	NA	NA	10	NA	300	NA	10	NA	NA	NA	NA	NA	NA	NA	10
24.88	NA	NA	10	NA	NA	10.63	NA	300	NA	10	NA	NA	NA	NA	NA	NA	NA	10
37.67	NA	NA	10	NA	NA	19.48	NA	10	NA	10	NA	NA	NA	NA	NA	NA	NA	10.29
10	NA	NA	10	NA	NA	23.62	NA	10	NA	10	NA	NA	NA	NA	NA	NA	NA	10
10	NA	NA	10	NA	NA	18.04	NA	300	NA	10	NA	NA	NA	NA	NA	NA	NA	10
10	NA	NA	10	NA	NA	10	NA	300	NA	38.69	NA	NA	NA	NA	NA	NA	NA	10
13.39	NA	NA	10	NA	NA	10	NA	300	NA	10	NA	NA	NA	NA	NA	NA	NA	34.96
10	NA	NA	74.22	NA	NA	10	NA	71.84	NA	300	NA	NA	NA	NA	NA	NA	NA	26.2
300	NA	NA	29.77	NA	NA	10	NA	10	NA	47.95	NA	NA	NA	NA	NA	NA	NA	10.87
300	NA	NA	10	NA	NA	10	NA	206.69	NA	10	NA	NA	NA	NA	NA	NA	NA	10
43.37	NA	NA	10	NA	NA	10	NA	300	NA	10	NA	NA	NA	NA	NA	NA	NA	10
17.63	NA	NA	10	NA	NA	16.36	NA	300	NA	30.08	NA	NA	NA	NA	NA	NA	NA	51.18
10	NA	NA	10	NA	NA	42.11	NA	10	NA	10	NA	NA	NA	NA	NA	NA	NA	10.01
10	NA	NA	10	NA	NA	300	NA	10	NA	81.55	NA	NA	NA	NA	NA	NA	NA	24.07
10	NA	NA	10	NA	NA	10	NA	82.18	NA	72.51	NA	NA	NA	NA	NA	NA	NA	82.65
10	NA	NA	10	NA	NA	10	NA	300	NA	10	NA	NA	NA	NA	NA	NA	NA	300
10	NA	NA	10	NA	NA	20.01	NA	300	NA	10	NA	NA	NA	NA	NA	NA	NA	10
10.01	NA	NA	10	NA	NA	10	NA	10	NA	10	NA	NA	NA	NA	NA	NA	NA	10
10	NA	NA	10	NA	NA	109.77	NA	85.87	NA	10	NA	NA	NA	NA	NA	NA	NA	10
300	NA	NA	10	NA	NA	28.98	NA	155.63	NA	10	NA	NA	NA	NA	NA	NA	NA	10
300	NA	NA	10	NA	NA	13.47	NA	56.69	NA	10	NA	NA	NA	NA	NA	NA	NA	10
84.34	NA	NA	10	NA	NA	10	NA	10	NA	10	NA	NA	NA	NA	NA	NA	NA	11.34
40.49	NA	NA	10	NA	NA	122.54	NA	10	NA	10	NA	NA	NA	NA	NA	NA	NA	25.09
27.91	NA	NA	10	NA	NA	10	NA	129.08	NA	10	NA	NA	NA	NA	NA	NA	NA	49.63
13.53	NA	NA	10	NA	NA	10	NA	230.02	NA	10	NA	NA	NA	NA	NA	NA	NA	110.45
10	NA	NA	10	NA	NA	300	NA	10	NA	10	NA	NA	NA	NA	NA	NA	NA	79.35
10	NA	NA	10	NA	NA	13.71	NA	10	NA	10	NA	NA	NA	NA	NA	NA	NA	15.84
10	NA	NA	10	NA	NA	19.98	NA	10	NA	107.88	NA	NA	NA	NA	NA	NA	NA	10
10	NA	NA	10	NA	NA	300	NA	14.21	NA	15.05	NA	NA	NA	NA	NA	NA	NA	10
10	NA	NA	10	NA	NA	64.17	NA	300	NA	31.76	NA	NA	NA	NA	NA	NA	NA	10
10	NA	NA	10	NA	NA	10	NA	10	NA	39.65	NA	NA	NA	NA	NA	NA	NA	300
10	NA	NA	10	NA	NA	10	NA	10	NA	10	NA	NA	NA	NA	NA	NA	NA	300
300	NA	NA	10	NA	NA	10	NA	10	NA	10	NA	NA	NA	NA	NA	NA	NA	11.06
300	NA	NA	10	NA	NA	10	NA	10	NA	14.2	NA	NA	NA	NA	NA	NA	NA	10
17.38	NA	NA	13.57	NA	NA	10	NA	300	NA	15.1	NA	NA	NA	NA	NA	NA	NA	16.05
11.73	NA	NA	10	NA	NA	10	NA	24.07	NA	10	NA	NA	NA	NA	NA	NA	NA	78.65
10	NA	NA	10	NA	NA	19.55	NA	10	NA	10	NA	NA	NA	NA	NA	NA	NA	13.71
10	NA	NA	10	NA	NA	28.52	NA	10	NA	10	NA	NA	NA	NA	NA	NA	NA	10
10	NA	NA	10	NA	NA	300	NA	10	NA	10	NA	NA	NA	NA	NA	NA	NA	10
10	NA	NA	10	NA	NA	10	NA	10	NA	10	NA	NA	NA	NA	NA	NA	NA	10
10	NA	NA	10	NA	NA	10	NA	41.48	NA	10	NA	NA	NA	NA	NA	NA	NA	32.4
10	NA	NA	10	NA	NA	10	NA	18.49	NA	10	NA	NA	NA	NA	NA	NA	NA	47.18
10	NA	NA	10	NA	NA	10	NA	10	NA	10	NA	NA	NA	NA	NA	NA	NA	91.85
20.52	NA	NA	10	NA	NA	10	NA	10	NA	10	NA	NA	NA	NA	NA	NA	NA	161.52
65.64	NA	NA	10.02	NA	NA	10	NA	10	NA	43.62	NA	NA	NA	NA	NA	NA	NA	31.1
116.52	NA	NA	37.8	NA	NA	300	NA	10	NA	25.38	NA	NA	NA	NA	NA	NA	NA	10.3
71.72	NA	NA	10	NA	NA	300	NA	10	NA	10	NA	NA	NA	NA	NA	NA	NA	10
74.26	NA	NA	10.15	NA	NA	10	NA	23.32	NA	10	NA	NA	NA	NA	NA	NA	NA	30.74
10.53	NA	NA	11.2	NA	NA	13.12	NA	23.86	NA	10	NA	NA	NA	NA	NA	NA	NA	27.67
10	NA	NA	10	NA	NA	78.2	NA	14.67	NA	10.77	NA	NA	NA	NA	NA	NA	NA	10
10	NA	NA	10	NA	NA	300	NA	10	NA	10	NA	NA	NA	NA	NA	NA	NA	10
10	NA	NA	10	NA	NA	300	NA	10	NA	10.01	NA	NA	NA	NA	NA	NA	NA	12.64
10	NA	NA	10	NA	NA	10	NA	10	NA	10	NA	NA	NA	NA	NA	NA	NA	63.11
10	NA	NA	10	NA	NA	10	NA	10	NA	10	NA	NA	NA	NA	NA	NA	NA	22.08
10	NA	NA	10	NA	NA	10.44	NA	10	NA	10	NA	NA	NA	NA	NA	NA	NA	10
10	NA	NA	10	NA	NA	10	NA	10	NA	10	NA	NA	NA	NA	NA	NA	NA	10
30.3	NA	NA	10	NA	NA	10	NA	10	NA	10	NA	NA	NA	NA	NA	NA	NA	10
10	NA	NA	10	NA	NA	300	NA	10	NA	10	NA	NA	NA	NA	NA	NA	NA	29.2
15.82	NA	NA	10	NA	NA	300	NA	40.59	NA	10	NA	NA	NA	NA	NA	NA	NA	45.02
35.64	NA	NA	10	NA	NA	12.91	NA	70.73	NA	10	NA	NA	NA	NA	NA	NA	NA	10
29.02	NA	NA	10.28	NA	NA	14.27	NA	10	NA	10	NA	NA	NA	NA	NA	NA	NA	13.52
10.01	NA	NA	10.06	NA	NA	300	NA	10	NA	300	NA	NA	NA	NA	NA	NA	NA	21.77
10.01	NA	NA	10	NA	NA	300	NA	10	NA	46.48	NA	NA	NA	NA	NA	NA	NA	16.41
10	NA	NA	10	NA	NA	300	NA	10	NA	10	NA	NA	NA	NA	NA	NA	NA	10
10	NA	NA	10	NA	NA	30.56	NA	10	NA	10	NA	NA	NA	NA	NA	NA	NA	10
10	NA	NA	10	NA	NA	18.32	NA	300	NA	10.01	NA	NA	NA	NA	NA	NA	NA	10
10	NA	NA	10	NA	NA	16.29	NA	55.17	NA	10	NA	NA	NA	NA	NA	NA	NA	54.5
10	NA	NA	10	NA	NA	10	NA	83.14	NA	10	NA	NA	NA	NA	NA	NA	NA	47
37.99	NA	NA	10	NA	NA	37.21	NA	79.72	NA	10	NA	NA	NA	NA	NA	NA	NA	20.36
10.02	NA	NA	10	NA	NA	16.47	NA	11.22	NA	10	NA	NA	NA	NA	NA	NA	NA	19.08
10	NA	NA	10	NA	NA	80.68	NA	10	NA	10	NA	NA	NA	NA	NA	NA	NA	45.1
10.66	NA	NA	10	NA	NA	300	NA	10	NA	10	NA	NA	NA	NA	NA	NA	NA	88.85
10	NA	NA	10	NA	NA	300	NA	10	NA	10	NA	NA	NA	NA	NA	NA	NA	10
10	NA	NA	10	NA	NA	27.91	NA	21.76	NA	10	NA	NA	NA	NA	NA	NA	NA	10
10	NA	NA	10	NA	NA	23.22	NA	300	NA	10	NA	NA	NA	NA	NA	NA	NA	19.4
10	NA	NA	10	NA	NA	18.71	NA	300	NA	30.96	NA	NA	NA	NA	NA	NA	NA	53.33
10	NA	NA	10	NA	NA	14.66	NA	300	NA	300	NA	NA	NA	NA	NA	NA	NA	14.77
10	NA	NA	10	NA	NA	10	NA	10.38	NA	126.65	NA	NA	NA	NA	NA	NA	NA	10
10	NA	NA	10	NA	NA	18.08	NA	10	NA	10	NA	NA	NA	NA	NA	NA	NA	10
300	NA	NA	10	NA	NA	60.73	NA	10	NA	10	NA	NA	NA	NA	NA	NA	NA	119.3
300	NA	NA	10	NA	NA	10	NA	10	NA	10	NA	NA	NA	NA	NA	NA	NA	75.98
300	NA	NA	10	NA	NA	27.13	NA	14.89	NA	10	NA	NA	NA	NA	NA	NA	NA	41.51
78.52	NA	NA	10	NA	NA	18.4	NA	42.77	NA	10	NA	NA	NA	NA	NA	NA	NA	21.89
39.15	NA	NA	10	NA	NA	18.37	NA	52.45	NA	10	NA	NA	NA	NA	NA	NA	NA	53.11
10	NA	NA	10	NA	NA	10.21	NA	76.38	NA	10	NA	NA	NA	NA	NA	NA	NA	300
10	NA	NA	10	NA	NA	10	NA	34.42	NA	10	NA	NA	NA	NA	NA	NA	NA	10
10	NA	NA	10.53	NA	NA	300	NA	19.92	NA	10	NA	NA	NA	NA	NA	NA	NA	10
14.27	NA	NA	10.01	NA	NA	43.48	NA	23.19	NA	10	NA	NA	NA	NA	NA	NA	NA	10
16.13	NA	NA	10	NA	NA	17.37	NA	28.13	NA	10	NA	NA	NA	NA	NA	NA	NA	300
90.38	NA	NA	10	NA	NA	10.45	NA	25.94	NA	300	NA	NA	NA	NA	NA	NA	NA	16.25
300	NA	NA	10	NA	NA	10	NA	31.27	NA	300	NA	NA	NA	NA	NA	NA	NA	10.57
300	NA	NA	11.57	NA	NA	10	NA	300	NA	40.98	NA	NA	NA	NA	NA	NA	NA	100
300	NA	NA	17.65	NA	NA	10.73	NA	300	NA	10	NA	NA	NA	NA	NA	NA	NA	10
178	NA	NA	10	NA	NA	10	NA	10.86	NA	10	NA	NA	NA	NA	NA	NA	NA	78.64
300	NA	NA	10	NA	NA	10	NA	10	NA	10	NA	NA	NA	NA	NA	NA	NA	300
69.23	NA	NA	27.15	NA	NA	26.61	NA	10	NA	10	NA	NA	NA	NA	NA	NA	NA	300
116.52	NA	NA	10	NA	NA	20.93	NA	10	NA	10	NA	NA	NA	NA	NA	NA	NA	26.83
300	NA	NA	10	NA	NA	10	NA	10	NA	10	NA	NA	NA	NA	NA	NA	NA	10
127.14	NA	NA	10.42	NA	NA	10	NA	24.83	NA	10	NA	NA	NA	NA	NA	NA	NA	10
98.85	NA	NA	12.91	NA	NA	10	NA	58.18	NA	10	NA	NA	NA	NA	NA	NA	NA	13.81
72.16	NA	NA	10	NA	NA	10	NA	18.05	NA	10	NA	NA	NA	NA	NA	NA	NA	37.98
58.28	NA	NA	10	NA	NA	17.6	NA	10	NA	16.62	NA	NA	NA	NA	NA	NA	NA	33.37
80.35	NA	NA	11.64	NA	NA	10	NA	30.18	NA	10	NA	NA	NA	NA	NA	NA	NA	10
300	NA	NA	18.52	NA	NA	10	NA	53.65	NA	10	NA	NA	NA	NA	NA	NA	NA	10
300	NA	NA	10	NA	NA	10	NA	61.58	NA	10	NA	NA	NA	NA	NA	NA	NA	10
180.87	NA	NA	10	NA	NA	10	NA	41.39	NA	10	NA	NA	NA	NA	NA	NA	NA	10
150.89	NA	NA	10	NA	NA	37.53	NA	23.13	NA	10	NA	NA	NA	NA	NA	NA	NA	23.12
89.51	NA	NA	10	NA	NA	10	NA	13.77	NA	10	NA	NA	NA	NA	NA	NA	NA	10
58.55	NA	NA	10	NA	NA	10	NA	10	NA	12.43	NA	NA	NA	NA	NA	NA	NA	10
14.18	NA	NA	10	NA	NA	10	NA	10	NA	10	NA	NA	NA	NA	NA	NA	NA	13.55
10.66	NA	NA	10.01	NA	NA	14.05	NA	10	NA	10	NA	NA	NA	NA	NA	NA	NA	10
10.93	NA	NA	10	NA	NA	25.52	NA	10	NA	10	NA	NA	NA	NA	NA	NA	NA	10
16.71	NA	NA	10	NA	NA	10	NA	10	NA	10	NA	NA	NA	NA	NA	NA	NA	10
34.3	NA	NA	10	NA	NA	10	NA	10	NA	10	NA	NA	NA	NA	NA	NA	NA	300
56	NA	NA	10	NA	NA	10	NA	10	NA	10	NA	NA	NA	NA	NA	NA	NA	36.77
66.04	NA	NA	10	NA	NA	10	NA	300	NA	10	NA	NA	NA	NA	NA	NA	NA	300
84.18	NA	NA	10	NA	NA	10.17	NA	13.93	NA	10	NA	NA	NA	NA	NA	NA	NA	97.01
10	NA	NA	10	NA	NA	23.05	NA	15.92	NA	10.01	NA	NA	NA	NA	NA	NA	NA	10
10	NA	NA	10	NA	NA	13.37	NA	34.48	NA	10.45	NA	NA	NA	NA	NA	NA	NA	10
10	NA	NA	10	NA	NA	10.74	NA	49.48	NA	14.82	NA	NA	NA	NA	NA	NA	NA	10
10	NA	NA	10.12	NA	NA	15.24	NA	44.51	NA	15.55	NA	NA	NA	NA	NA	NA	NA	18.16
10	NA	NA	10	NA	NA	10	NA	32.5	NA	10	NA	NA	NA	NA	NA	NA	NA	61.99
10	NA	NA	10	NA	NA	10	NA	20.09	NA	10	NA	NA	NA	NA	NA	NA	NA	112.58
10	NA	NA	10.01	NA	NA	25.3	NA	10	NA	59.09	NA	NA	NA	NA	NA	NA	NA	10
11.35	NA	NA	10	NA	NA	300	NA	10	NA	10	NA	NA	NA	NA	NA	NA	NA	10
45.87	NA	NA	10	NA	NA	10	NA	300	NA	10	NA	NA	NA	NA	NA	NA	NA	10
12.67	NA	NA	10	NA	NA	300	NA	10	NA	10	NA	NA	NA	NA	NA	NA	NA	10
10	NA	NA	10	NA	NA	10	NA	10	NA	10	NA	NA	NA	NA	NA	NA	NA	10
10	NA	NA	10	NA	NA	10	NA	10	NA	10	NA	NA	NA	NA	NA	NA	NA	18.1
300	NA	NA	10	NA	NA	10	NA	10	NA	11.99	NA	NA	NA	NA	NA	NA	NA	10
300	NA	NA	10	NA	NA	10.03	NA	10	NA	16.16	NA	NA	NA	NA	NA	NA	NA	10
31.63	NA	NA	10	NA	NA	10.01	NA	10	NA	16.15	NA	NA	NA	NA	NA	NA	NA	10
11.3	NA	NA	10	NA	NA	10	NA	41.92	NA	10	NA	NA	NA	NA	NA	NA	NA	300
10	NA	NA	10	NA	NA	14.61	NA	50.23	NA	10	NA	NA	NA	NA	NA	NA	NA	10
10	NA	NA	10	NA	NA	13.74	NA	44.83	NA	300	NA	NA	NA	NA	NA	NA	NA	10
10	NA	NA	10	NA	NA	44.83	NA	55.14	NA	300	NA	NA	NA	NA	NA	NA	NA	10
27.65	NA	NA	10	NA	NA	100.1	NA	40.32	NA	10	NA	NA	NA	NA	NA	NA	NA	10
19.85	NA	NA	138.79	NA	NA	10	NA	36.29	NA	10	NA	NA	NA	NA	NA	NA	NA	42.94
10	NA	NA	10	NA	NA	10	NA	29.83	NA	10	NA	NA	NA	NA	NA	NA	NA	26.63
10	NA	NA	10	NA	NA	10	NA	10	NA	17.27	NA	NA	NA	NA	NA	NA	NA	87.11
28.02	NA	NA	10	NA	NA	10	NA	17.22	NA	10	NA	NA	NA	NA	NA	NA	NA	300
300	NA	NA	10	NA	NA	10	NA	10	NA	10	NA	NA	NA	NA	NA	NA	NA	300
42.54	NA	NA	10	NA	NA	10	NA	10	NA	10	NA	NA	NA	NA	NA	NA	NA	10.79
10	NA	NA	10	NA	NA	10	NA	10	NA	10.01	NA	NA	NA	NA	NA	NA	NA	10
10	NA	NA	10	NA	NA	10	NA	10	NA	10	NA	NA	NA	NA	NA	NA	NA	10
10	NA	NA	10	NA	NA	10.41	NA	300	NA	300	NA	NA	NA	NA	NA	NA	NA	42.38
61.09	NA	NA	10	NA	NA	62.32	NA	14.14	NA	10.34	NA	NA	NA	NA	NA	NA	NA	12.78
13.18	NA	NA	10	NA	NA	51.75	NA	10	NA	10	NA	NA	NA	NA	NA	NA	NA	10
10.1	NA	NA	10	NA	NA	10	NA	40.14	NA	10	NA	NA	NA	NA	NA	NA	NA	10
10.86	NA	NA	10	NA	NA	10	NA	28.79	NA	10	NA	NA	NA	NA	NA	NA	NA	47.03
10	NA	NA	10	NA	NA	10	NA	21.19	NA	19.27	NA	NA	NA	NA	NA	NA	NA	62.64
10	NA	NA	10	NA	NA	10	NA	25.58	NA	10	NA	NA	NA	NA	NA	NA	NA	44.65
10.96	NA	NA	10	NA	NA	10	NA	300	NA	10	NA	NA	NA	NA	NA	NA	NA	10
14.01	NA	NA	10	NA	NA	13.46	NA	300	NA	10	NA	NA	NA	NA	NA	NA	NA	10
12.19	NA	NA	10	NA	NA	10	NA	29.71	NA	10	NA	NA	NA	NA	NA	NA	NA	10
10	NA	NA	13.94	NA	NA	10	NA	17.49	NA	10	NA	NA	NA	NA	NA	NA	NA	10
10	NA	NA	10	NA	NA	10.01	NA	47.02	NA	10	NA	NA	NA	NA	NA	NA	NA	34.31
14.62	NA	NA	10	NA	NA	46.7	NA	44.42	NA	10	NA	NA	NA	NA	NA	NA	NA	22.54
26.24	NA	NA	10.89	NA	NA	10	NA	300	NA	10	NA	NA	NA	NA	NA	NA	NA	12.92
36.68	NA	NA	300	NA	NA	10	NA	300	NA	10	NA	NA	NA	NA	NA	NA	NA	15.24
300	NA	NA	300	NA	NA	10	NA	33.97	NA	10	NA	NA	NA	NA	NA	NA	NA	33.87
300	NA	NA	10	NA	NA	10	NA	32.61	NA	10	NA	NA	NA	NA	NA	NA	NA	33.83
300	NA	NA	10	NA	NA	10	NA	23.92	NA	10.24	NA	NA	NA	NA	NA	NA	NA	23.77
10	NA	NA	10	NA	NA	10	NA	12.83	NA	10	NA	NA	NA	NA	NA	NA	NA	14.5
10	NA	NA	10	NA	NA	13.66	NA	10	NA	10	NA	NA	NA	NA	NA	NA	NA	53.27
10	NA	NA	10	NA	NA	15.96	NA	300	NA	10	NA	NA	NA	NA	NA	NA	NA	300
13.93	NA	NA	10	NA	NA	27.64	NA	10	NA	10	NA	NA	NA	NA	NA	NA	NA	89.04
10	NA	NA	10	NA	NA	27.74	NA	10	NA	10	NA	NA	NA	NA	NA	NA	NA	179.3
10	NA	NA	10	NA	NA	49	NA	11.18	NA	10	NA	NA	NA	NA	NA	NA	NA	300
10	NA	NA	10	NA	NA	21.53	NA	10	NA	10	NA	NA	NA	NA	NA	NA	NA	10
44.51	NA	NA	10	NA	NA	10	NA	10	NA	10	NA	NA	NA	NA	NA	NA	NA	10
51.56	NA	NA	10	NA	NA	10	NA	10	NA	10	NA	NA	NA	NA	NA	NA	NA	10
59.18	NA	NA	10.34	NA	NA	10.38	NA	10	NA	10	NA	NA	NA	NA	NA	NA	NA	10.01
300	NA	NA	10	NA	NA	18.47	NA	10	NA	10	NA	NA	NA	NA	NA	NA	NA	11.27
10	NA	NA	10	NA	NA	18.11	NA	10	NA	10	NA	NA	NA	NA	NA	NA	NA	10
10	NA	NA	10	NA	NA	15.9	NA	10	NA	10	NA	NA	NA	NA	NA	NA	NA	10
10	NA	NA	300	NA	NA	28.45	NA	10	NA	10	NA	NA	NA	NA	NA	NA	NA	10
10	NA	NA	10	NA	NA	50.76	NA	10	NA	10	NA	NA	NA	NA	NA	NA	NA	10
35.23	NA	NA	10	NA	NA	10	NA	10	NA	10	NA	NA	NA	NA	NA	NA	NA	23.92
10	NA	NA	10	NA	NA	18.94	NA	10	NA	10	NA	NA	NA	NA	NA	NA	NA	10
10	NA	NA	10	NA	NA	32.89	NA	300	NA	10	NA	NA	NA	NA	NA	NA	NA	10.01
10	NA	NA	10	NA	NA	29.23	NA	10.09	NA	10	NA	NA	NA	NA	NA	NA	NA	10.03
10	NA	NA	10	NA	NA	16.41	NA	11.14	NA	300	NA	NA	NA	NA	NA	NA	NA	300
10	NA	NA	10	NA	NA	10.19	NA	10	NA	10	NA	NA	NA	NA	NA	NA	NA	300
10	NA	NA	10	NA	NA	10	NA	10	NA	300	NA	NA	NA	NA	NA	NA	NA	35.37
10	NA	NA	10	NA	NA	10.02	NA	10	NA	300	NA	NA	NA	NA	NA	NA	NA	89.31
10	NA	NA	10	NA	NA	10	NA	10	NA	40.53	NA	NA	NA	NA	NA	NA	NA	299.9
10.01	NA	NA	10	NA	NA	300	NA	10	NA	65.04	NA	NA	NA	NA	NA	NA	NA	300
10	NA	NA	11.19	NA	NA	28.96	NA	10	NA	10	NA	NA	NA	NA	NA	NA	NA	175.56
10.11	NA	NA	10.01	NA	NA	35.33	NA	10.18	NA	10	NA	NA	NA	NA	NA	NA	NA	14.11
15.46	NA	NA	300	NA	NA	54.37	NA	17.65	NA	26.06	NA	NA	NA	NA	NA	NA	NA	10
10	NA	NA	10	NA	NA	30.04	NA	26.95	NA	64.67	NA	NA	NA	NA	NA	NA	NA	10
10	NA	NA	10	NA	NA	13.4	NA	300	NA	31.21	NA	NA	NA	NA	NA	NA	NA	10
10	NA	NA	10	NA	NA	11.08	NA	10	NA	10	NA	NA	NA	NA	NA	NA	NA	10
10.01	NA	NA	12.19	NA	NA	300	NA	10	NA	10	NA	NA	NA	NA	NA	NA	NA	10
10	NA	NA	117.12	NA	NA	14.61	NA	10	NA	300	NA	NA	NA	NA	NA	NA	NA	10
10	NA	NA	10	NA	NA	14.46	NA	10	NA	11.95	NA	NA	NA	NA	NA	NA	NA	23.42
21.87	NA	NA	10	NA	NA	33.42	NA	10	NA	10	NA	NA	NA	NA	NA	NA	NA	16.1
31.86	NA	NA	10	NA	NA	46.72	NA	10	NA	127.69	NA	NA	NA	NA	NA	NA	NA	10
11.21	NA	NA	300	NA	NA	14.17	NA	43.45	NA	56.08	NA	NA	NA	NA	NA	NA	NA	10
10	NA	NA	300	NA	NA	46.87	NA	300	NA	300	NA	NA	NA	NA	NA	NA	NA	27.25
10	NA	NA	21.26	NA	NA	49.59	NA	300	NA	140.67	NA	NA	NA	NA	NA	NA	NA	215.83
10	NA	NA	10	NA	NA	10	NA	11.37	NA	80.36	NA	NA	NA	NA	NA	NA	NA	171.46
12.73	NA	NA	10	NA	NA	10	NA	10	NA	19.83	NA	NA	NA	NA	NA	NA	NA	10
10.01	NA	NA	10	NA	NA	10	NA	10	NA	65.66	NA	NA	NA	NA	NA	NA	NA	10
10	NA	NA	10.86	NA	NA	10	NA	10	NA	56.66	NA	NA	NA	NA	NA	NA	NA	43.11
25.48	NA	NA	19.37	NA	NA	10	NA	10	NA	10	NA	NA	NA	NA	NA	NA	NA	35.43
12.3	NA	NA	144.09	NA	NA	29.91	NA	15.23	NA	10	NA	NA	NA	NA	NA	NA	NA	29.14
300	NA	NA	10	NA	NA	31.6	NA	45.39	NA	13.83	NA	NA	NA	NA	NA	NA	NA	12.28
12.26	NA	NA	10	NA	NA	38.11	NA	300	NA	59.95	NA	NA	NA	NA	NA	NA	NA	10
16.22	NA	NA	10.64	NA	NA	78.96	NA	10	NA	300	NA	NA	NA	NA	NA	NA	NA	10
10	NA	NA	27.83	NA	NA	300	NA	10	NA	300	NA	NA	NA	NA	NA	NA	NA	10
10	NA	NA	10	NA	NA	12.68	NA	10	NA	300	NA	NA	NA	NA	NA	NA	NA	40.85
10.72	NA	NA	10	NA	NA	10	NA	10	NA	300	NA	NA	NA	NA	NA	NA	NA	35.29
56.34	NA	NA	10	NA	NA	10	NA	10	NA	300	NA	NA	NA	NA	NA	NA	NA	32.55
46.19	NA	NA	14.39	NA	NA	10	NA	10	NA	99.86	NA	NA	NA	NA	NA	NA	NA	44.26
16.67	NA	NA	23.79	NA	NA	30.53	NA	10	NA	32.78	NA	NA	NA	NA	NA	NA	NA	65.87
10	NA	NA	13.48	NA	NA	34.19	NA	10.82	NA	14.67	NA	NA	NA	NA	NA	NA	NA	10
15.64	NA	NA	10	NA	NA	11.38	NA	10	NA	10	NA	NA	NA	NA	NA	NA	NA	10
29.62	NA	NA	10	NA	NA	14.54	NA	10	NA	10	NA	NA	NA	NA	NA	NA	NA	10
10	NA	NA	22.34	NA	NA	17.02	NA	10	NA	10	NA	NA	NA	NA	NA	NA	NA	18.8
21.4	NA	NA	10	NA	NA	10	NA	10	NA	37.18	NA	NA	NA	NA	NA	NA	NA	10.41
62.06	NA	NA	10	NA	NA	10	NA	300	NA	52.68	NA	NA	NA	NA	NA	NA	NA	10
48.81	NA	NA	10	NA	NA	10	NA	127.48	NA	300	NA	NA	NA	NA	NA	NA	NA	10
17.13	NA	NA	15.66	NA	NA	10	NA	10	NA	300	NA	NA	NA	NA	NA	NA	NA	39.01
10	NA	NA	26.87	NA	NA	10	NA	10	NA	300	NA	NA	NA	NA	NA	NA	NA	92.27
16.78	NA	NA	21.11	NA	NA	10	NA	10	NA	300	NA	NA	NA	NA	NA	NA	NA	10
23.7	NA	NA	31.99	NA	NA	10.64	NA	27.94	NA	10	NA	NA	NA	NA	NA	NA	NA	10
15.2	NA	NA	18.98	NA	NA	62.78	NA	300	NA	10	NA	NA	NA	NA	NA	NA	NA	10
10	NA	NA	11.37	NA	NA	18.28	NA	300	NA	10	NA	NA	NA	NA	NA	NA	NA	10
51.85	NA	NA	10	NA	NA	10	NA	300	NA	40.22	NA	NA	NA	NA	NA	NA	NA	300
25.32	NA	NA	10	NA	NA	10	NA	11.73	NA	45.51	NA	NA	NA	NA	NA	NA	NA	300
10.66	NA	NA	10	NA	NA	10	NA	10	NA	10	NA	NA	NA	NA	NA	NA	NA	23.59
10	NA	NA	300	NA	NA	10	NA	10	NA	10	NA	NA	NA	NA	NA	NA	NA	10
10	NA	NA	300	NA	NA	10	NA	10	NA	10	NA	NA	NA	NA	NA	NA	NA	10.01
21.37	NA	NA	10	NA	NA	10	NA	300	NA	10	NA	NA	NA	NA	NA	NA	NA	10.8
10	NA	NA	10	NA	NA	10	NA	300	NA	300	NA	NA	NA	NA	NA	NA	NA	14.56
10	NA	NA	10	NA	NA	10	NA	10	NA	87.75	NA	NA	NA	NA	NA	NA	NA	17.36
40.37	NA	NA	300	NA	NA	10	NA	10	NA	300	NA	NA	NA	NA	NA	NA	NA	10.79
65.11	NA	NA	300	NA	NA	10.43	NA	10	NA	300	NA	NA	NA	NA	NA	NA	NA	10
10	NA	NA	300	NA	NA	21.39	NA	10	NA	300	NA	NA	NA	NA	NA	NA	NA	10
10	NA	NA	99.78	NA	NA	10	NA	10	NA	14.41	NA	NA	NA	NA	NA	NA	NA	10
10	NA	NA	10	NA	NA	10	NA	10	NA	41.39	NA	NA	NA	NA	NA	NA	NA	10
10	NA	NA	10	NA	NA	10	NA	10	NA	31.49	NA	NA	NA	NA	NA	NA	NA	10
10	NA	NA	10	NA	NA	10	NA	10	NA	10	NA	NA	NA	NA	NA	NA	NA	56.78
10	NA	NA	10	NA	NA	10	NA	10	NA	10	NA	NA	NA	NA	NA	NA	NA	68.16
199	NA	NA	10	NA	NA	10	NA	10	NA	16.29	NA	NA	NA	NA	NA	NA	NA	10
159.23	NA	NA	10	NA	NA	14.16	NA	10	NA	67.76	NA	NA	NA	NA	NA	NA	NA	10
10	NA	NA	300	NA	NA	10	NA	10	NA	44.15	NA	NA	NA	NA	NA	NA	NA	10
10	NA	NA	300	NA	NA	10	NA	10	NA	15.53	NA	NA	NA	NA	NA	NA	NA	10
10	NA	NA	10	NA	NA	10	NA	10	NA	15.83	NA	NA	NA	NA	NA	NA	NA	10
45.84	NA	NA	10	NA	NA	10	NA	10	NA	10	NA	NA	NA	NA	NA	NA	NA	10
17.9	NA	NA	10	NA	NA	11.21	NA	10	NA	10	NA	NA	NA	NA	NA	NA	NA	10
10	NA	NA	10	NA	NA	24.01	NA	10	NA	10	NA	NA	NA	NA	NA	NA	NA	10
10	NA	NA	10	NA	NA	10	NA	10	NA	111.16	NA	NA	NA	NA	NA	NA	NA	10
39.09	NA	NA	10	NA	NA	12.39	NA	10	NA	300	NA	NA	NA	NA	NA	NA	NA	10
10	NA	NA	300	NA	NA	10	NA	10	NA	300	NA	NA	NA	NA	NA	NA	NA	10
10	NA	NA	300	NA	NA	10	NA	10	NA	300	NA	NA	NA	NA	NA	NA	NA	10
10.01	NA	NA	10	NA	NA	10	NA	10	NA	84.49	NA	NA	NA	NA	NA	NA	NA	22.42
10	NA	NA	10	NA	NA	10	NA	10	NA	10	NA	NA	NA	NA	NA	NA	NA	10
33.44	NA	NA	10	NA	NA	10	NA	10	NA	300	NA	NA	NA	NA	NA	NA	NA	300
10.03	NA	NA	10	NA	NA	300	NA	10	NA	72.06	NA	NA	NA	NA	NA	NA	NA	300
10.03	NA	NA	10	NA	NA	12.29	NA	10	NA	68.03	NA	NA	NA	NA	NA	NA	NA	10
51.96	NA	NA	10	NA	NA	10	NA	10	NA	268.6	NA	NA	NA	NA	NA	NA	NA	10
45.59	NA	NA	300	NA	NA	10	NA	10	NA	183.9	NA	NA	NA	NA	NA	NA	NA	10
10	NA	NA	300	NA	NA	10	NA	10	NA	34.67	NA	NA	NA	NA	NA	NA	NA	10
10	NA	NA	300	NA	NA	10	NA	10	NA	22.6	NA	NA	NA	NA	NA	NA	NA	10
10	NA	NA	22.57	NA	NA	10	NA	10	NA	43.53	NA	NA	NA	NA	NA	NA	NA	10
10	NA	NA	10	NA	NA	10	NA	10.02	NA	44.88	NA	NA	NA	NA	NA	NA	NA	10
10	NA	NA	10	NA	NA	10	NA	10	NA	10	NA	NA	NA	NA	NA	NA	NA	10
10	NA	NA	10	NA	NA	14.17	NA	10	NA	10.01	NA	NA	NA	NA	NA	NA	NA	10
10	NA	NA	10	NA	NA	11.74	NA	12.6	NA	10	NA	NA	NA	NA	NA	NA	NA	10
10.01	NA	NA	10	NA	NA	10	NA	24.12	NA	10	NA	NA	NA	NA	NA	NA	NA	10
300	NA	NA	10	NA	NA	10	NA	16.24	NA	10	NA	NA	NA	NA	NA	NA	NA	10
10	NA	NA	10	NA	NA	10	NA	10.62	NA	10	NA	NA	NA	NA	NA	NA	NA	10
10	NA	NA	10	NA	NA	10	NA	10	NA	10	NA	NA	NA	NA	NA	NA	NA	11.14
10	NA	NA	10	NA	NA	142.69	NA	145.05	NA	300	NA	NA	NA	NA	NA	NA	NA	10
10	NA	NA	10	NA	NA	13.14	NA	116.77	NA	300	NA	NA	NA	NA	NA	NA	NA	11.07
10	NA	NA	10	NA	NA	10	NA	10	NA	10	NA	NA	NA	NA	NA	NA	NA	12.84
10	NA	NA	10	NA	NA	10	NA	10	NA	10	NA	NA	NA	NA	NA	NA	NA	10
10	NA	NA	10	NA	NA	10	NA	10	NA	10	NA	NA	NA	NA	NA	NA	NA	10
10	NA	NA	10	NA	NA	10	NA	15.52	NA	300	NA	NA	NA	NA	NA	NA	NA	10
10	NA	NA	10	NA	NA	10	NA	14.78	NA	300	NA	NA	NA	NA	NA	NA	NA	15.75
28.81	NA	NA	10	NA	NA	10	NA	10	NA	300	NA	NA	NA	NA	NA	NA	NA	10
28.41	NA	NA	10	NA	NA	10	NA	13.9	NA	81.07	NA	NA	NA	NA	NA	NA	NA	10
20.8	NA	NA	10	NA	NA	36.79	NA	10	NA	300	NA	NA	NA	NA	NA	NA	NA	10
14.36	NA	NA	10	NA	NA	10	NA	10	NA	300	NA	NA	NA	NA	NA	NA	NA	300
10	NA	NA	10	NA	NA	10	NA	10	NA	300	NA	NA	NA	NA	NA	NA	NA	17.33
10	NA	NA	10	NA	NA	10	NA	12.79	NA	95.91	NA	NA	NA	NA	NA	NA	NA	14.79
10	NA	NA	10	NA	NA	46.73	NA	10	NA	116.16	NA	NA	NA	NA	NA	NA	NA	10
10	NA	NA	10	NA	NA	133.26	NA	10	NA	112.95	NA	NA	NA	NA	NA	NA	NA	10
10	NA	NA	10	NA	NA	10	NA	10	NA	46.92	NA	NA	NA	NA	NA	NA	NA	10
10	NA	NA	300	NA	NA	10	NA	10	NA	10	NA	NA	NA	NA	NA	NA	NA	10
10	NA	NA	14.47	NA	NA	27.23	NA	34.77	NA	10	NA	NA	NA	NA	NA	NA	NA	10
10	NA	NA	10	NA	NA	74.13	NA	300	NA	10	NA	NA	NA	NA	NA	NA	NA	10
300	NA	NA	10	NA	NA	265.23	NA	16.95	NA	25.57	NA	NA	NA	NA	NA	NA	NA	12.22
300	NA	NA	10	NA	NA	10	NA	10	NA	10	NA	NA	NA	NA	NA	NA	NA	300
10	NA	NA	10	NA	NA	43.15	NA	10	NA	10	NA	NA	NA	NA	NA	NA	NA	82.13
10	NA	NA	24.7	NA	NA	10	NA	10	NA	10	NA	NA	NA	NA	NA	NA	NA	41.43
10	NA	NA	10	NA	NA	10	NA	10	NA	10	NA	NA	NA	NA	NA	NA	NA	10
11.48	NA	NA	10	NA	NA	104.89	NA	10	NA	10	NA	NA	NA	NA	NA	NA	NA	10
17.31	NA	NA	53.21	NA	NA	300	NA	10	NA	10	NA	NA	NA	NA	NA	NA	NA	10
11.77	NA	NA	16.74	NA	NA	10	NA	10	NA	10	NA	NA	NA	NA	NA	NA	NA	10
300	NA	NA	10	NA	NA	10	NA	10	NA	26.66	NA	NA	NA	NA	NA	NA	NA	12.55
115.49	NA	NA	10	NA	NA	10	NA	49.07	NA	137.2	NA	NA	NA	NA	NA	NA	NA	12.82
28.42	NA	NA	10	NA	NA	39.98	NA	61.64	NA	137.39	NA	NA	NA	NA	NA	NA	NA	10
13.59	NA	NA	10	NA	NA	300	NA	22.24	NA	37.78	NA	NA	NA	NA	NA	NA	NA	17.7
42.52	NA	NA	24.63	NA	NA	10	NA	27.63	NA	10	NA	NA	NA	NA	NA	NA	NA	10
88.35	NA	NA	10	NA	NA	75.84	NA	10	NA	10	NA	NA	NA	NA	NA	NA	NA	10.89
10	NA	NA	10	NA	NA	111.93	NA	10	NA	10	NA	NA	NA	NA	NA	NA	NA	21.81
10	NA	NA	56.68	NA	NA	41.67	NA	10	NA	10	NA	NA	NA	NA	NA	NA	NA	12.05
10	NA	NA	27.77	NA	NA	10	NA	10	NA	10	NA	NA	NA	NA	NA	NA	NA	10.31
28.91	NA	NA	11.83	NA	NA	10	NA	10	NA	10	NA	NA	NA	NA	NA	NA	NA	10
10.04	NA	NA	10	NA	NA	21.48	NA	10	NA	10	NA	NA	NA	NA	NA	NA	NA	10
10	NA	NA	10	NA	NA	35.12	NA	10	NA	10	NA	NA	NA	NA	NA	NA	NA	10.66
10	NA	NA	10	NA	NA	300	NA	10.01	NA	43.1	NA	NA	NA	NA	NA	NA	NA	17.31
10	NA	NA	300	NA	NA	43.98	NA	43.8	NA	10	NA	NA	NA	NA	NA	NA	NA	10
10	NA	NA	10	NA	NA	10	NA	46.21	NA	10	NA	NA	NA	NA	NA	NA	NA	10
10	NA	NA	10	NA	NA	10	NA	22.39	NA	10	NA	NA	NA	NA	NA	NA	NA	300
15.45	NA	NA	10	NA	NA	10	NA	53.69	NA	10	NA	NA	NA	NA	NA	NA	NA	48.64
10	NA	NA	300	NA	NA	10	NA	43.24	NA	10	NA	NA	NA	NA	NA	NA	NA	11.22
10	NA	NA	36.59	NA	NA	300	NA	13.65	NA	29.99	NA	NA	NA	NA	NA	NA	NA	10
10	NA	NA	53.06	NA	NA	94.19	NA	10	NA	76.91	NA	NA	NA	NA	NA	NA	NA	10
10	NA	NA	68.15	NA	NA	10	NA	10	NA	10	NA	NA	NA	NA	NA	NA	NA	10
300	NA	NA	10	NA	NA	10	NA	10	NA	10	NA	NA	NA	NA	NA	NA	NA	10
300	NA	NA	10	NA	NA	10	NA	10	NA	10	NA	NA	NA	NA	NA	NA	NA	14.39
300	NA	NA	10	NA	NA	26.7	NA	10	NA	10	NA	NA	NA	NA	NA	NA	NA	15.68
25.9	NA	NA	10	NA	NA	56.08	NA	10	NA	10	NA	NA	NA	NA	NA	NA	NA	16.72
10	NA	NA	10	NA	NA	10	NA	17.77	NA	10	NA	NA	NA	NA	NA	NA	NA	10
12.02	NA	NA	10	NA	NA	300	NA	103.88	NA	10	NA	NA	NA	NA	NA	NA	NA	44.8
88.75	NA	NA	10	NA	NA	300	NA	88.99	NA	10	NA	NA	NA	NA	NA	NA	NA	12.64
300	NA	NA	10	NA	NA	300	NA	14.75	NA	10	NA	NA	NA	NA	NA	NA	NA	10
10	NA	NA	300	NA	NA	137.17	NA	22.57	NA	10	NA	NA	NA	NA	NA	NA	NA	10
10	NA	NA	300	NA	NA	300	NA	55.47	NA	10	NA	NA	NA	NA	NA	NA	NA	10
10	NA	NA	300	NA	NA	300	NA	45.1	NA	10	NA	NA	NA	NA	NA	NA	NA	10
300	NA	NA	10	NA	NA	300	NA	27.69	NA	10	NA	NA	NA	NA	NA	NA	NA	10
24.86	NA	NA	10	NA	NA	300	NA	10	NA	10	NA	NA	NA	NA	NA	NA	NA	10
10	NA	NA	10	NA	NA	85.76	NA	10	NA	10	NA	NA	NA	NA	NA	NA	NA	10
37.96	NA	NA	10	NA	NA	13.67	NA	10	NA	10	NA	NA	NA	NA	NA	NA	NA	10
47.78	NA	NA	10	NA	NA	17.4	NA	10	NA	10	NA	NA	NA	NA	NA	NA	NA	10
10	NA	NA	10	NA	NA	23.83	NA	10	NA	10	NA	NA	NA	NA	NA	NA	NA	14.58
10	NA	NA	10	NA	NA	14.1	NA	10.01	NA	10	NA	NA	NA	NA	NA	NA	NA	21.16
10	NA	NA	10	NA	NA	16.27	NA	58.13	NA	300	NA	NA	NA	NA	NA	NA	NA	34.8
10	NA	NA	300	NA	NA	10	NA	73.31	NA	45.93	NA	NA	NA	NA	NA	NA	NA	300
10.01	NA	NA	300	NA	NA	10	NA	33.21	NA	10	NA	NA	NA	NA	NA	NA	NA	10
10	NA	NA	300	NA	NA	10	NA	24.95	NA	10	NA	NA	NA	NA	NA	NA	NA	10
10	NA	NA	10	NA	NA	300	NA	46.43	NA	10	NA	NA	NA	NA	NA	NA	NA	10
10	NA	NA	10	NA	NA	300	NA	300	NA	10	NA	NA	NA	NA	NA	NA	NA	10
10	NA	NA	10	NA	NA	66.75	NA	300	NA	10	NA	NA	NA	NA	NA	NA	NA	10
10	NA	NA	10	NA	NA	53.49	NA	18.53	NA	10	NA	NA	NA	NA	NA	NA	NA	10
10	NA	NA	10	NA	NA	300	NA	10	NA	10	NA	NA	NA	NA	NA	NA	NA	10
52.57	NA	NA	10	NA	NA	35.12	NA	10	NA	10	NA	NA	NA	NA	NA	NA	NA	10.62
50.25	NA	NA	10	NA	NA	10.01	NA	10	NA	10	NA	NA	NA	NA	NA	NA	NA	34.86
27.8	NA	NA	10.62	NA	NA	10.01	NA	12.12	NA	10	NA	NA	NA	NA	NA	NA	NA	29.42
11.96	NA	NA	10	NA	NA	37.6	NA	10	NA	10	NA	NA	NA	NA	NA	NA	NA	19.05
10	NA	NA	10	NA	NA	28.64	NA	10	NA	10	NA	NA	NA	NA	NA	NA	NA	10
72.96	NA	NA	10	NA	NA	10	NA	27.53	NA	10	NA	NA	NA	NA	NA	NA	NA	10
170.5	NA	NA	10	NA	NA	10	NA	25.39	NA	10	NA	NA	NA	NA	NA	NA	NA	18.53
10	NA	NA	10	NA	NA	10	NA	36.67	NA	10	NA	NA	NA	NA	NA	NA	NA	10.01
10	NA	NA	10	NA	NA	52.32	NA	24.23	NA	10	NA	NA	NA	NA	NA	NA	NA	10
10	NA	NA	10	NA	NA	10	NA	20.06	NA	45.1	NA	NA	NA	NA	NA	NA	NA	10
57.48	NA	NA	10	NA	NA	10	NA	300	NA	43	NA	NA	NA	NA	NA	NA	NA	29.63
42	NA	NA	10	NA	NA	10	NA	10	NA	53.39	NA	NA	NA	NA	NA	NA	NA	43.72
17.57	NA	NA	31.38	NA	NA	10	NA	10	NA	10	NA	NA	NA	NA	NA	NA	NA	49.42
14.7	NA	NA	16.72	NA	NA	193.74	NA	10	NA	10	NA	NA	NA	NA	NA	NA	NA	10
17.52	NA	NA	10	NA	NA	28.94	NA	10	NA	10	NA	NA	NA	NA	NA	NA	NA	300
42.57	NA	NA	10	NA	NA	21.64	NA	10	NA	10	NA	NA	NA	NA	NA	NA	NA	39.4
72.25	NA	NA	10	NA	NA	31.54	NA	15.45	NA	10	NA	NA	NA	NA	NA	NA	NA	22.58
133.02	NA	NA	10	NA	NA	300	NA	67.7	NA	10	NA	NA	NA	NA	NA	NA	NA	13.79
58.62	NA	NA	10	NA	NA	140.37	NA	10	NA	10	NA	NA	NA	NA	NA	NA	NA	10.32
10	NA	NA	10	NA	NA	10	NA	10	NA	10	NA	NA	NA	NA	NA	NA	NA	10
10	NA	NA	10	NA	NA	10	NA	37.48	NA	10	NA	NA	NA	NA	NA	NA	NA	10
10	NA	NA	185.44	NA	NA	90.96	NA	10.86	NA	10	NA	NA	NA	NA	NA	NA	NA	26.52
10	NA	NA	300	NA	NA	300	NA	10	NA	10	NA	NA	NA	NA	NA	NA	NA	29.35
10	NA	NA	300	NA	NA	52.39	NA	10	NA	10	NA	NA	NA	NA	NA	NA	NA	10
59.54	NA	NA	10	NA	NA	10	NA	10	NA	10	NA	NA	NA	NA	NA	NA	NA	10
15.09	NA	NA	10	NA	NA	10	NA	10	NA	10	NA	NA	NA	NA	NA	NA	NA	55.66
14.23	NA	NA	10	NA	NA	10	NA	10	NA	10	NA	NA	NA	NA	NA	NA	NA	68.6
10	NA	NA	10	NA	NA	10	NA	10	NA	10	NA	NA	NA	NA	NA	NA	NA	85.88
10	NA	NA	10	NA	NA	10	NA	10	NA	85.83	NA	NA	NA	NA	NA	NA	NA	300
10	NA	NA	300	NA	NA	10	NA	61.84	NA	32.08	NA	NA	NA	NA	NA	NA	NA	300
300	NA	NA	300	NA	NA	10	NA	78.02	NA	11.95	NA	NA	NA	NA	NA	NA	NA	38.83
10	NA	NA	300	NA	NA	10	NA	10	NA	10	NA	NA	NA	NA	NA	NA	NA	10
10	NA	NA	10	NA	NA	10	NA	10	NA	10	NA	NA	NA	NA	NA	NA	NA	10
10	NA	NA	10	NA	NA	43.15	NA	10	NA	10	NA	NA	NA	NA	NA	NA	NA	10
10	NA	NA	10	NA	NA	55.34	NA	10	NA	10	NA	NA	NA	NA	NA	NA	NA	10
10	NA	NA	10	NA	NA	49.59	NA	10	NA	10	NA	NA	NA	NA	NA	NA	NA	27.18
10	NA	NA	10	NA	NA	47.16	NA	10	NA	10	NA	NA	NA	NA	NA	NA	NA	27.55
10	NA	NA	92.96	NA	NA	118.96	NA	10	NA	10	NA	NA	NA	NA	NA	NA	NA	28.17
10	NA	NA	300	NA	NA	28.82	NA	10	NA	10	NA	NA	NA	NA	NA	NA	NA	37.86
11.72	NA	NA	300	NA	NA	10	NA	41.4	NA	10	NA	NA	NA	NA	NA	NA	NA	37.94
26.58	NA	NA	10	NA	NA	300	NA	12.69	NA	10	NA	NA	NA	NA	NA	NA	NA	87.28
26.84	NA	NA	10	NA	NA	300	NA	10.06	NA	10	NA	NA	NA	NA	NA	NA	NA	43.92
20.57	NA	NA	10	NA	NA	300	NA	23.61	NA	18.36	NA	NA	NA	NA	NA	NA	NA	56.92
31.44	NA	NA	10	NA	NA	13.73	NA	10	NA	14.95	NA	NA	NA	NA	NA	NA	NA	10
54.7	NA	NA	10	NA	NA	10	NA	10	NA	10	NA	NA	NA	NA	NA	NA	NA	10.01
51.11	NA	NA	10	NA	NA	14.47	NA	10	NA	10	NA	NA	NA	NA	NA	NA	NA	10
10	NA	NA	121.47	NA	NA	86.19	NA	10	NA	10	NA	NA	NA	NA	NA	NA	NA	10
10	NA	NA	146.64	NA	NA	10	NA	10	NA	10	NA	NA	NA	NA	NA	NA	NA	10
10	NA	NA	10	NA	NA	10	NA	10	NA	23.41	NA	NA	NA	NA	NA	NA	NA	10
10	NA	NA	10	NA	NA	10	NA	10.73	NA	10	NA	NA	NA	NA	NA	NA	NA	10
66.52	NA	NA	10	NA	NA	10	NA	11.43	NA	10	NA	NA	NA	NA	NA	NA	NA	10
300	NA	NA	10	NA	NA	300	NA	16.9	NA	10	NA	NA	NA	NA	NA	NA	NA	32.38
300	NA	NA	10	NA	NA	15.54	NA	30.47	NA	10	NA	NA	NA	NA	NA	NA	NA	46.74
300	NA	NA	10	NA	NA	11.96	NA	10	NA	10	NA	NA	NA	NA	NA	NA	NA	37.67
10	NA	NA	10	NA	NA	38.2	NA	10	NA	10.16	NA	NA	NA	NA	NA	NA	NA	16.06
10	NA	NA	10	NA	NA	300	NA	10	NA	24.13	NA	NA	NA	NA	NA	NA	NA	10
10	NA	NA	300	NA	NA	74.32	NA	10	NA	10	NA	NA	NA	NA	NA	NA	NA	10
10	NA	NA	300	NA	NA	17.68	NA	16.42	NA	10	NA	NA	NA	NA	NA	NA	NA	10.01
10	NA	NA	300	NA	NA	34.01	NA	16.27	NA	10	NA	NA	NA	NA	NA	NA	NA	10
10	NA	NA	152.28	NA	NA	23.73	NA	15.51	NA	10	NA	NA	NA	NA	NA	NA	NA	10
10	NA	NA	10	NA	NA	12.07	NA	10	NA	10	NA	NA	NA	NA	NA	NA	NA	10.01
10	NA	NA	10	NA	NA	10.15	NA	10	NA	10	NA	NA	NA	NA	NA	NA	NA	45.52
10	NA	NA	10	NA	NA	59.52	NA	24.48	NA	10	NA	NA	NA	NA	NA	NA	NA	11.05
10	NA	NA	10	NA	NA	34.02	NA	10	NA	10	NA	NA	NA	NA	NA	NA	NA	10.01
10	NA	NA	10	NA	NA	15.65	NA	10	NA	10	NA	NA	NA	NA	NA	NA	NA	10
15.37	NA	NA	10	NA	NA	12.72	NA	10	NA	12.11	NA	NA	NA	NA	NA	NA	NA	13.94
17.09	NA	NA	10	NA	NA	37.08	NA	10	NA	27.43	NA	NA	NA	NA	NA	NA	NA	35.07
11.89	NA	NA	300	NA	NA	80.6	NA	10	NA	10	NA	NA	NA	NA	NA	NA	NA	25.28
16.17	NA	NA	300	NA	NA	10	NA	10	NA	10	NA	NA	NA	NA	NA	NA	NA	10
300	NA	NA	300	NA	NA	10	NA	11.43	NA	10	NA	NA	NA	NA	NA	NA	NA	10
10.28	NA	NA	300	NA	NA	10	NA	24.45	NA	10	NA	NA	NA	NA	NA	NA	NA	15.74
10	NA	NA	299.5	NA	NA	300	NA	48.78	NA	10	NA	NA	NA	NA	NA	NA	NA	18.68
10	NA	NA	101.01	NA	NA	300	NA	10	NA	10	NA	NA	NA	NA	NA	NA	NA	10.74
10	NA	NA	10	NA	NA	25.95	NA	10	NA	10	NA	NA	NA	NA	NA	NA	NA	25.19
32.91	NA	NA	10	NA	NA	10.13	NA	10	NA	10	NA	NA	NA	NA	NA	NA	NA	300
300	NA	NA	10	NA	NA	14.73	NA	42.69	NA	10	NA	NA	NA	NA	NA	NA	NA	300
10	NA	NA	10	NA	NA	10	NA	10	NA	10	NA	NA	NA	NA	NA	NA	NA	300
10.86	NA	NA	10	NA	NA	10	NA	10	NA	22.05	NA	NA	NA	NA	NA	NA	NA	65.13
18.22	NA	NA	10	NA	NA	10	NA	10	NA	12.34	NA	NA	NA	NA	NA	NA	NA	24.94
10	NA	NA	10	NA	NA	17.75	NA	10	NA	10	NA	NA	NA	NA	NA	NA	NA	10
10	NA	NA	10	NA	NA	19.93	NA	10	NA	10	NA	NA	NA	NA	NA	NA	NA	10
10	NA	NA	10	NA	NA	36.31	NA	10	NA	10	NA	NA	NA	NA	NA	NA	NA	10.01
10	NA	NA	300	NA	NA	24.69	NA	10	NA	10	NA	NA	NA	NA	NA	NA	NA	10
10	NA	NA	300	NA	NA	19.09	NA	12.56	NA	10	NA	NA	NA	NA	NA	NA	NA	300
10	NA	NA	300	NA	NA	10.46	NA	20.74	NA	10	NA	NA	NA	NA	NA	NA	NA	137.54
10	NA	NA	300	NA	NA	10	NA	40.6	NA	10	NA	NA	NA	NA	NA	NA	NA	48.38
10	NA	NA	10	NA	NA	12.12	NA	10	NA	10	NA	NA	NA	NA	NA	NA	NA	40.99
10	NA	NA	10	NA	NA	38.6	NA	10	NA	19.85	NA	NA	NA	NA	NA	NA	NA	10
14.87	NA	NA	10	NA	NA	39.41	NA	10.41	NA	19.01	NA	NA	NA	NA	NA	NA	NA	10
15.88	NA	NA	10	NA	NA	28.21	NA	16.74	NA	10	NA	NA	NA	NA	NA	NA	NA	10.01
76.14	NA	NA	10	NA	NA	15.89	NA	10	NA	10	NA	NA	NA	NA	NA	NA	NA	10
113.87	NA	NA	10	NA	NA	300	NA	300	NA	10	NA	NA	NA	NA	NA	NA	NA	10
77.65	NA	NA	10	NA	NA	10	NA	73.35	NA	10	NA	NA	NA	NA	NA	NA	NA	10
10	NA	NA	10	NA	NA	10	NA	10	NA	10	NA	NA	NA	NA	NA	NA	NA	10
10	NA	NA	10	NA	NA	10	NA	10	NA	10	NA	NA	NA	NA	NA	NA	NA	10
14.37	NA	NA	300	NA	NA	300	NA	28.12	NA	10	NA	NA	NA	NA	NA	NA	NA	10
10	NA	NA	300	NA	NA	19.77	NA	30.69	NA	14.38	NA	NA	NA	NA	NA	NA	NA	10
10	NA	NA	300	NA	NA	10	NA	10	NA	20.09	NA	NA	NA	NA	NA	NA	NA	29.21
10	NA	NA	10	NA	NA	10	NA	10	NA	10	NA	NA	NA	NA	NA	NA	NA	11.51
13.12	NA	NA	10	NA	NA	10	NA	10	NA	10	NA	NA	NA	NA	NA	NA	NA	10
10	NA	NA	10	NA	NA	10	NA	10.87	NA	10	NA	NA	NA	NA	NA	NA	NA	10
10	NA	NA	10	NA	NA	10	NA	10	NA	10	NA	NA	NA	NA	NA	NA	NA	10
10	NA	NA	10	NA	NA	10	NA	10	NA	10	NA	NA	NA	NA	NA	NA	NA	10
10	NA	NA	10	NA	NA	12.67	NA	10	NA	10	NA	NA	NA	NA	NA	NA	NA	10
10	NA	NA	10	NA	NA	16.5	NA	87.28	NA	10	NA	NA	NA	NA	NA	NA	NA	92.54
10	NA	NA	10	NA	NA	40.76	NA	10	NA	10	NA	NA	NA	NA	NA	NA	NA	39.18
10	NA	NA	10	NA	NA	300	NA	10	NA	10	NA	NA	NA	NA	NA	NA	NA	14.8
10	NA	NA	300	NA	NA	300	NA	10	NA	10	NA	NA	NA	NA	NA	NA	NA	10
10	NA	NA	300	NA	NA	10	NA	15.49	NA	43.31	NA	NA	NA	NA	NA	NA	NA	10
17.08	NA	NA	103.77	NA	NA	10	NA	81.45	NA	38.04	NA	NA	NA	NA	NA	NA	NA	10
31.38	NA	NA	73.02	NA	NA	10	NA	72.2	NA	10	NA	NA	NA	NA	NA	NA	NA	10
45.76	NA	NA	10.27	NA	NA	10	NA	10	NA	10	NA	NA	NA	NA	NA	NA	NA	10
44.66	NA	NA	10	NA	NA	13.43	NA	10	NA	205.01	NA	NA	NA	NA	NA	NA	NA	10
10	NA	NA	10	NA	NA	19.52	NA	42.36	NA	41.88	NA	NA	NA	NA	NA	NA	NA	10
10	NA	NA	10	NA	NA	10	NA	49.8	NA	37.97	NA	NA	NA	NA	NA	NA	NA	10
10	NA	NA	10	NA	NA	300	NA	30.4	NA	17.21	NA	NA	NA	NA	NA	NA	NA	21.72
10	NA	NA	10	NA	NA	10	NA	33.27	NA	10	NA	NA	NA	NA	NA	NA	NA	13.81
10	NA	NA	10	NA	NA	10	NA	42.99	NA	300	NA	NA	NA	NA	NA	NA	NA	10
10	NA	NA	14.19	NA	NA	10	NA	29.97	NA	96.34	NA	NA	NA	NA	NA	NA	NA	10
10	NA	NA	10	NA	NA	300	NA	10	NA	50.35	NA	NA	NA	NA	NA	NA	NA	10
10	NA	NA	300	NA	NA	10	NA	10	NA	28.28	NA	NA	NA	NA	NA	NA	NA	10
10	NA	NA	300	NA	NA	13.19	NA	10	NA	10	NA	NA	NA	NA	NA	NA	NA	97.28
10	NA	NA	43.91	NA	NA	10	NA	10	NA	10	NA	NA	NA	NA	NA	NA	NA	50.89
10	NA	NA	15.72	NA	NA	10	NA	10	NA	90.96	NA	NA	NA	NA	NA	NA	NA	300
10	NA	NA	10.08	NA	NA	10	NA	10	NA	49.52	NA	NA	NA	NA	NA	NA	NA	10
10	NA	NA	10	NA	NA	10	NA	10	NA	36.73	NA	NA	NA	NA	NA	NA	NA	10
86.58	NA	NA	10	NA	NA	10	NA	25.47	NA	10	NA	NA	NA	NA	NA	NA	NA	19.54
11.28	NA	NA	10	NA	NA	10	NA	34.61	NA	10	NA	NA	NA	NA	NA	NA	NA	300
10	NA	NA	10	NA	NA	10	NA	45.49	NA	62.38	NA	NA	NA	NA	NA	NA	NA	10
10	NA	NA	10	NA	NA	10	NA	13.06	NA	27.98	NA	NA	NA	NA	NA	NA	NA	10
25.39	NA	NA	10	NA	NA	10	NA	12.09	NA	25.27	NA	NA	NA	NA	NA	NA	NA	10.02
32.15	NA	NA	10	NA	NA	10	NA	18.45	NA	45.91	NA	NA	NA	NA	NA	NA	NA	14.94
43.8	NA	NA	10	NA	NA	65.78	NA	27.33	NA	10	NA	NA	NA	NA	NA	NA	NA	10
55.19	NA	NA	10	NA	NA	47.17	NA	24.42	NA	10	NA	NA	NA	NA	NA	NA	NA	55.6
10	NA	NA	300	NA	NA	10	NA	32.44	NA	10	NA	NA	NA	NA	NA	NA	NA	33.28
10	NA	NA	300	NA	NA	300	NA	44.66	NA	52.33	NA	NA	NA	NA	NA	NA	NA	23.21
10	NA	NA	67.05	NA	NA	10	NA	62.33	NA	10.01	NA	NA	NA	NA	NA	NA	NA	23.77
10	NA	NA	11.56	NA	NA	10	NA	14.48	NA	10.52	NA	NA	NA	NA	NA	NA	NA	10
10	NA	NA	10	NA	NA	10	NA	10	NA	34.69	NA	NA	NA	NA	NA	NA	NA	14.22
10	NA	NA	10	NA	NA	10	NA	10	NA	21.21	NA	NA	NA	NA	NA	NA	NA	38.52
10	NA	NA	10	NA	NA	10	NA	10.15	NA	52.1	NA	NA	NA	NA	NA	NA	NA	42.4
10	NA	NA	10	NA	NA	10	NA	17.11	NA	10	NA	NA	NA	NA	NA	NA	NA	17.8
10	NA	NA	10	NA	NA	10	NA	17.48	NA	10	NA	NA	NA	NA	NA	NA	NA	10
10	NA	NA	10	NA	NA	47.78	NA	65.16	NA	10	NA	NA	NA	NA	NA	NA	NA	10
10	NA	NA	10	NA	NA	119.43	NA	300	NA	10	NA	NA	NA	NA	NA	NA	NA	10
10	NA	NA	10	NA	NA	40.86	NA	25.76	NA	10	NA	NA	NA	NA	NA	NA	NA	10
10	NA	NA	10	NA	NA	10	NA	10	NA	10	NA	NA	NA	NA	NA	NA	NA	10
10	NA	NA	10	NA	NA	86.72	NA	14.44	NA	10	NA	NA	NA	NA	NA	NA	NA	40.03
10	NA	NA	146.5	NA	NA	47.19	NA	13.67	NA	10.01	NA	NA	NA	NA	NA	NA	NA	125.25
10	NA	NA	300	NA	NA	13.95	NA	14.27	NA	10	NA	NA	NA	NA	NA	NA	NA	13.98
300	NA	NA	300	NA	NA	10	NA	11.98	NA	10	NA	NA	NA	NA	NA	NA	NA	11.66
42.81	NA	NA	10	NA	NA	10	NA	10	NA	10	NA	NA	NA	NA	NA	NA	NA	10
25.71	NA	NA	10	NA	NA	10	NA	10	NA	10	NA	NA	NA	NA	NA	NA	NA	10
10	NA	NA	10	NA	NA	10	NA	33.83	NA	10	NA	NA	NA	NA	NA	NA	NA	10
10	NA	NA	10	NA	NA	10	NA	57.44	NA	10	NA	NA	NA	NA	NA	NA	NA	10
10	NA	NA	10	NA	NA	10	NA	51.08	NA	10	NA	NA	NA	NA	NA	NA	NA	10
10	NA	NA	10	NA	NA	13.28	NA	21.43	NA	10	NA	NA	NA	NA	NA	NA	NA	300
10	NA	NA	10	NA	NA	300	NA	10.82	NA	10	NA	NA	NA	NA	NA	NA	NA	66.02
10	NA	NA	10	NA	NA	300	NA	10.43	NA	10	NA	NA	NA	NA	NA	NA	NA	10
10	NA	NA	10	NA	NA	10	NA	10	NA	10	NA	NA	NA	NA	NA	NA	NA	10
300	NA	NA	10	NA	NA	10	NA	10.28	NA	11.46	NA	NA	NA	NA	NA	NA	NA	24.18
10	NA	NA	10	NA	NA	27.25	NA	13.51	NA	10	NA	NA	NA	NA	NA	NA	NA	10
10	NA	NA	19.8	NA	NA	300	NA	50.96	NA	10	NA	NA	NA	NA	NA	NA	NA	10
10	NA	NA	11.18	NA	NA	300	NA	10.79	NA	10	NA	NA	NA	NA	NA	NA	NA	10
10	NA	NA	10	NA	NA	10	NA	10	NA	10	NA	NA	NA	NA	NA	NA	NA	300
10	NA	NA	10	NA	NA	10	NA	10	NA	10	NA	NA	NA	NA	NA	NA	NA	300
10	NA	NA	10	NA	NA	10	NA	10	NA	10	NA	NA	NA	NA	NA	NA	NA	10
300	NA	NA	10	NA	NA	10	NA	10.01	NA	10	NA	NA	NA	NA	NA	NA	NA	133.04
11.81	NA	NA	300	NA	NA	10	NA	13.16	NA	10.01	NA	NA	NA	NA	NA	NA	NA	300
10	NA	NA	300	NA	NA	26.87	NA	10	NA	10	NA	NA	NA	NA	NA	NA	NA	10
10	NA	NA	10	NA	NA	24.91	NA	10	NA	10	NA	NA	NA	NA	NA	NA	NA	10
10	NA	NA	10	NA	NA	19.12	NA	52	NA	10	NA	NA	NA	NA	NA	NA	NA	10
10	NA	NA	10	NA	NA	10	NA	55.51	NA	10	NA	NA	NA	NA	NA	NA	NA	10
10	NA	NA	300	NA	NA	10	NA	44.6	NA	10	NA	NA	NA	NA	NA	NA	NA	300
300	NA	NA	41.64	NA	NA	10	NA	33.93	NA	10	NA	NA	NA	NA	NA	NA	NA	45.92
300	NA	NA	10.54	NA	NA	10	NA	41.83	NA	10	NA	NA	NA	NA	NA	NA	NA	10
300	NA	NA	27.69	NA	NA	13.21	NA	22.46	NA	10	NA	NA	NA	NA	NA	NA	NA	10
11.33	NA	NA	11.19	NA	NA	37.49	NA	10	NA	10	NA	NA	NA	NA	NA	NA	NA	28.91
10	NA	NA	10	NA	NA	14.7	NA	10	NA	10	NA	NA	NA	NA	NA	NA	NA	27.64
10	NA	NA	10	NA	NA	38.39	NA	10	NA	10	NA	NA	NA	NA	NA	NA	NA	16
25.22	NA	NA	10	NA	NA	300	NA	10.02	NA	10.01	NA	NA	NA	NA	NA	NA	NA	25.23
10	NA	NA	10	NA	NA	10	NA	10	NA	10	NA	NA	NA	NA	NA	NA	NA	10
10	NA	NA	10	NA	NA	10	NA	12.99	NA	10	NA	NA	NA	NA	NA	NA	NA	10
10	NA	NA	300	NA	NA	10	NA	22.13	NA	10	NA	NA	NA	NA	NA	NA	NA	10
10	NA	NA	10	NA	NA	13.82	NA	29.31	NA	10	NA	NA	NA	NA	NA	NA	NA	10
272.88	NA	NA	10	NA	NA	30.48	NA	82.1	NA	10	NA	NA	NA	NA	NA	NA	NA	10
10	NA	NA	10	NA	NA	25.27	NA	115.15	NA	10	NA	NA	NA	NA	NA	NA	NA	16.87
10	NA	NA	90.15	NA	NA	10	NA	82.32	NA	10	NA	NA	NA	NA	NA	NA	NA	28.39
10	NA	NA	10	NA	NA	10	NA	41.96	NA	10	NA	NA	NA	NA	NA	NA	NA	10
42.12	NA	NA	10.04	NA	NA	10	NA	36.95	NA	10	NA	NA	NA	NA	NA	NA	NA	10
49.99	NA	NA	10	NA	NA	10	NA	30.15	NA	10	NA	NA	NA	NA	NA	NA	NA	10
57.49	NA	NA	247.83	NA	NA	35.78	NA	26.52	NA	10	NA	NA	NA	NA	NA	NA	NA	10
49.02	NA	NA	300	NA	NA	34.68	NA	21.66	NA	10	NA	NA	NA	NA	NA	NA	NA	29.64
13.94	NA	NA	10	NA	NA	36.51	NA	16.69	NA	10	NA	NA	NA	NA	NA	NA	NA	17.32
16.47	NA	NA	10	NA	NA	21.61	NA	10.03	NA	10	NA	NA	NA	NA	NA	NA	NA	10
24.02	NA	NA	10	NA	NA	10.02	NA	10	NA	20.43	NA	NA	NA	NA	NA	NA	NA	10
22.11	NA	NA	10	NA	NA	23.35	NA	10	NA	10	NA	NA	NA	NA	NA	NA	NA	300
47.33	NA	NA	10	NA	NA	29.01	NA	23.78	NA	10	NA	NA	NA	NA	NA	NA	NA	300
61.59	NA	NA	10	NA	NA	13.59	NA	75	NA	10	NA	NA	NA	NA	NA	NA	NA	10
11.57	NA	NA	10	NA	NA	10	NA	300	NA	10	NA	NA	NA	NA	NA	NA	NA	10
10.85	NA	NA	10	NA	NA	10	NA	44.18	NA	10.8	NA	NA	NA	NA	NA	NA	NA	12.26
12.1	NA	NA	10	NA	NA	10	NA	24.71	NA	10	NA	NA	NA	NA	NA	NA	NA	53.03
10	NA	NA	10	NA	NA	15.88	NA	26.12	NA	10	NA	NA	NA	NA	NA	NA	NA	87.26
10	NA	NA	10	NA	NA	31.27	NA	37.42	NA	10	NA	NA	NA	NA	NA	NA	NA	20.92
10	NA	NA	10	NA	NA	10	NA	31.86	NA	10	NA	NA	NA	NA	NA	NA	NA	10.41
68.93	NA	NA	10	NA	NA	42.51	NA	21.38	NA	10	NA	NA	NA	NA	NA	NA	NA	34.19
57.76	NA	NA	10	NA	NA	47.41	NA	10.13	NA	10	NA	NA	NA	NA	NA	NA	NA	300
49.45	NA	NA	10	NA	NA	34.81	NA	10	NA	10	NA	NA	NA	NA	NA	NA	NA	16.09
14.04	NA	NA	10	NA	NA	10	NA	10	NA	10	NA	NA	NA	NA	NA	NA	NA	10
39.06	NA	NA	10	NA	NA	10	NA	300	NA	10	NA	NA	NA	NA	NA	NA	NA	10
10.4	NA	NA	10	NA	NA	10	NA	300	NA	10	NA	NA	NA	NA	NA	NA	NA	10
10.01	NA	NA	10	NA	NA	13.1	NA	12.02	NA	21.18	NA	NA	NA	NA	NA	NA	NA	10
10	NA	NA	10	NA	NA	38.34	NA	32.52	NA	10	NA	NA	NA	NA	NA	NA	NA	10
11.97	NA	NA	10	NA	NA	32.26	NA	49.66	NA	10	NA	NA	NA	NA	NA	NA	NA	10
10	NA	NA	10	NA	NA	10	NA	29.52	NA	16.64	NA	NA	NA	NA	NA	NA	NA	10
14.38	NA	NA	10	NA	NA	10	NA	12.82	NA	21.78	NA	NA	NA	NA	NA	NA	NA	300
27.49	NA	NA	300	NA	NA	10	NA	10	NA	10	NA	NA	NA	NA	NA	NA	NA	25.1
27.58	NA	NA	10	NA	NA	75.73	NA	18.21	NA	10	NA	NA	NA	NA	NA	NA	NA	13.14
13.74	NA	NA	10	NA	NA	14.77	NA	30.25	NA	18.29	NA	NA	NA	NA	NA	NA	NA	10
27.17	NA	NA	10	NA	NA	12.53	NA	10	NA	43.71	NA	NA	NA	NA	NA	NA	NA	22.05
22.88	NA	NA	300	NA	NA	10	NA	10	NA	10	NA	NA	NA	NA	NA	NA	NA	300
21.02	NA	NA	10	NA	NA	10	NA	73.18	NA	10	NA	NA	NA	NA	NA	NA	NA	300
10	NA	NA	10	NA	NA	10	NA	43.87	NA	10	NA	NA	NA	NA	NA	NA	NA	18.97
10	NA	NA	10	NA	NA	10	NA	10	NA	10	NA	NA	NA	NA	NA	NA	NA	10.01
10	NA	NA	300	NA	NA	10	NA	10	NA	10	NA	NA	NA	NA	NA	NA	NA	10.01
49.78	NA	NA	299.64	NA	NA	19.32	NA	10	NA	10	NA	NA	NA	NA	NA	NA	NA	12.72
10.59	NA	NA	10	NA	NA	17.13	NA	33.77	NA	10	NA	NA	NA	NA	NA	NA	NA	41.02
10	NA	NA	10	NA	NA	27.95	NA	24.4	NA	300	NA	NA	NA	NA	NA	NA	NA	65.62
10	NA	NA	10	NA	NA	10	NA	10	NA	10	NA	NA	NA	NA	NA	NA	NA	10
30.99	NA	NA	10	NA	NA	10	NA	12.86	NA	10	NA	NA	NA	NA	NA	NA	NA	10
64.48	NA	NA	300	NA	NA	10	NA	35.59	NA	21.73	NA	NA	NA	NA	NA	NA	NA	13.91
12.39	NA	NA	10	NA	NA	300	NA	10	NA	300	NA	NA	NA	NA	NA	NA	NA	300
11.73	NA	NA	10	NA	NA	23.48	NA	10	NA	34.98	NA	NA	NA	NA	NA	NA	NA	48.03
19.86	NA	NA	10	NA	NA	38.27	NA	10	NA	11.72	NA	NA	NA	NA	NA	NA	NA	10
12.74	NA	NA	10	NA	NA	42.33	NA	19.52	NA	23.29	NA	NA	NA	NA	NA	NA	NA	10
10	NA	NA	10	NA	NA	29.37	NA	21.42	NA	18.83	NA	NA	NA	NA	NA	NA	NA	10
10	NA	NA	10	NA	NA	10.91	NA	10	NA	10	NA	NA	NA	NA	NA	NA	NA	21.39
10	NA	NA	10	NA	NA	10.2	NA	10	NA	10	NA	NA	NA	NA	NA	NA	NA	10
14.44	NA	NA	10	NA	NA	10	NA	10	NA	10	NA	NA	NA	NA	NA	NA	NA	10
10	NA	NA	10	NA	NA	10	NA	10	NA	10	NA	NA	NA	NA	NA	NA	NA	36.94
10	NA	NA	10	NA	NA	11.04	NA	10	NA	22.5	NA	NA	NA	NA	NA	NA	NA	297.81
59.65	NA	NA	10	NA	NA	25.55	NA	10	NA	39.91	NA	NA	NA	NA	NA	NA	NA	300
166.75	NA	NA	39.11	NA	NA	10	NA	16	NA	10	NA	NA	NA	NA	NA	NA	NA	11.17
10.01	NA	NA	11.51	NA	NA	10	NA	16.61	NA	10	NA	NA	NA	NA	NA	NA	NA	10.01
18.19	NA	NA	10	NA	NA	10	NA	10	NA	300	NA	NA	NA	NA	NA	NA	NA	10
13.29	NA	NA	29.16	NA	NA	19.56	NA	10	NA	10	NA	NA	NA	NA	NA	NA	NA	47.15
10	NA	NA	10	NA	NA	90.5	NA	10	NA	10	NA	NA	NA	NA	NA	NA	NA	300
10	NA	NA	10	NA	NA	14.13	NA	10	NA	67.74	NA	NA	NA	NA	NA	NA	NA	36.44
10	NA	NA	203	NA	NA	10.96	NA	10	NA	300	NA	NA	NA	NA	NA	NA	NA	10
10.13	NA	NA	21.24	NA	NA	10	NA	22.43	NA	93.73	NA	NA	NA	NA	NA	NA	NA	10
18.7	NA	NA	10	NA	NA	10	NA	19.51	NA	11.75	NA	NA	NA	NA	NA	NA	NA	10
88.65	NA	NA	300	NA	NA	10	NA	13.02	NA	10	NA	NA	NA	NA	NA	NA	NA	10
300	NA	NA	73.54	NA	NA	14.37	NA	12.84	NA	10	NA	NA	NA	NA	NA	NA	NA	10
13.76	NA	NA	33.52	NA	NA	15.21	NA	11.89	NA	10	NA	NA	NA	NA	NA	NA	NA	10.71
10	NA	NA	300	NA	NA	10	NA	14.17	NA	10	NA	NA	NA	NA	NA	NA	NA	10
10	NA	NA	32.85	NA	NA	10	NA	10	NA	10	NA	NA	NA	NA	NA	NA	NA	10
14.83	NA	NA	20.63	NA	NA	10	NA	10	NA	11.98	NA	NA	NA	NA	NA	NA	NA	10
14.91	NA	NA	300	NA	NA	10	NA	10	NA	300	NA	NA	NA	NA	NA	NA	NA	101.1
10	NA	NA	31.92	NA	NA	10	NA	10	NA	76.23	NA	NA	NA	NA	NA	NA	NA	63.21
10	NA	NA	13.41	NA	NA	10	NA	10	NA	10	NA	NA	NA	NA	NA	NA	NA	10
10	NA	NA	10	NA	NA	NA	NA	10	NA	10	NA	NA	NA	NA	NA	NA	NA	18.58
10	NA	NA	300	NA	NA	NA	NA	10	NA	300	NA	NA	NA	NA	NA	NA	NA	300
10	NA	NA	300	NA	NA	NA	NA	10	NA	10	NA	NA	NA	NA	NA	NA	NA	34.43
10	NA	NA	128.24	NA	NA	NA	NA	10	NA	10	NA	NA	NA	NA	NA	NA	NA	81.3
11.28	NA	NA	22.96	NA	NA	NA	NA	10	NA	300	NA	NA	NA	NA	NA	NA	NA	71.93
13.72	NA	NA	10.63	NA	NA	NA	NA	10	NA	300	NA	NA	NA	NA	NA	NA	NA	38.53
11.54	NA	NA	10	NA	NA	NA	NA	10	NA	94.18	NA	NA	NA	NA	NA	NA	NA	10
10	NA	NA	10	NA	NA	NA	NA	10	NA	10	NA	NA	NA	NA	NA	NA	NA	15.74
10	NA	NA	300	NA	NA	NA	NA	10	NA	10	NA	NA	NA	NA	NA	NA	NA	10
10	NA	NA	300	NA	NA	NA	NA	10	NA	10	NA	NA	NA	NA	NA	NA	NA	10
10	NA	NA	33.34	NA	NA	NA	NA	10	NA	84.03	NA	NA	NA	NA	NA	NA	NA	10
10	NA	NA	15.92	NA	NA	NA	NA	10	NA	33.06	NA	NA	NA	NA	NA	NA	NA	10
10	NA	NA	10.27	NA	NA	NA	NA	10	NA	33.35	NA	NA	NA	NA	NA	NA	NA	10
10	NA	NA	10	NA	NA	NA	NA	10	NA	21.52	NA	NA	NA	NA	NA	NA	NA	10
10	NA	NA	10	NA	NA	NA	NA	10	NA	10	NA	NA	NA	NA	NA	NA	NA	12.82
19.51	NA	NA	300	NA	NA	NA	NA	10	NA	10	NA	NA	NA	NA	NA	NA	NA	21.04
10.56	NA	NA	300	NA	NA	NA	NA	300	NA	10	NA	NA	NA	NA	NA	NA	NA	13.51
10	NA	NA	18.15	NA	NA	NA	NA	14.76	NA	10	NA	NA	NA	NA	NA	NA	NA	300
28.91	NA	NA	12.33	NA	NA	NA	NA	15.52	NA	19.29	NA	NA	NA	NA	NA	NA	NA	10
31.84	NA	NA	11.29	NA	NA	NA	NA	300	NA	120.25	NA	NA	NA	NA	NA	NA	NA	10
10	NA	NA	10.93	NA	NA	NA	NA	10	NA	299.95	NA	NA	NA	NA	NA	NA	NA	10
10	NA	NA	10	NA	NA	NA	NA	10	NA	55.07	NA	NA	NA	NA	NA	NA	NA	10
10	NA	NA	300	NA	NA	NA	NA	10	NA	10	NA	NA	NA	NA	NA	NA	NA	10
20.02	NA	NA	66.18	NA	NA	NA	NA	10	NA	10	NA	NA	NA	NA	NA	NA	NA	10
35.07	NA	NA	17.53	NA	NA	NA	NA	10	NA	92.85	NA	NA	NA	NA	NA	NA	NA	10
10	NA	NA	14.63	NA	NA	NA	NA	10	NA	33	NA	NA	NA	NA	NA	NA	NA	18.04
10	NA	NA	13.95	NA	NA	NA	NA	10	NA	31.85	NA	NA	NA	NA	NA	NA	NA	10.02
10	NA	NA	13.63	NA	NA	NA	NA	10	NA	20.95	NA	NA	NA	NA	NA	NA	NA	10
23.98	NA	NA	300	NA	NA	NA	NA	300	NA	10	NA	NA	NA	NA	NA	NA	NA	10
43.32	NA	NA	19.89	NA	NA	NA	NA	300	NA	10	NA	NA	NA	NA	NA	NA	NA	10
50.65	NA	NA	11.08	NA	NA	NA	NA	10	NA	18.22	NA	NA	NA	NA	NA	NA	NA	10
66	NA	NA	10	NA	NA	NA	NA	10	NA	49.38	NA	NA	NA	NA	NA	NA	NA	10
43.67	NA	NA	10	NA	NA	NA	NA	10	NA	44.07	NA	NA	NA	NA	NA	NA	NA	10
18.69	NA	NA	11.32	NA	NA	NA	NA	10	NA	20.44	NA	NA	NA	NA	NA	NA	NA	10
12.17	NA	NA	300	NA	NA	NA	NA	10	NA	10	NA	NA	NA	NA	NA	NA	NA	10
10	NA	NA	300	NA	NA	NA	NA	10	NA	51.19	NA	NA	NA	NA	NA	NA	NA	38.19
10	NA	NA	14.69	NA	NA	NA	NA	10	NA	34.11	NA	NA	NA	NA	NA	NA	NA	10
19.64	NA	NA	10	NA	NA	NA	NA	10	NA	39.85	NA	NA	NA	NA	NA	NA	NA	10
31.1	NA	NA	10	NA	NA	NA	NA	10	NA	10	NA	NA	NA	NA	NA	NA	NA	10
10	NA	NA	10	NA	NA	NA	NA	10	NA	10	NA	NA	NA	NA	NA	NA	NA	10
10	NA	NA	10	NA	NA	NA	NA	10	NA	11.66	NA	NA	NA	NA	NA	NA	NA	27.2
10	NA	NA	300	NA	NA	NA	NA	10	NA	10	NA	NA	NA	NA	NA	NA	NA	10.83
19.42	NA	NA	300	NA	NA	NA	NA	10	NA	10	NA	NA	NA	NA	NA	NA	NA	10
13.06	NA	NA	300	NA	NA	NA	NA	10	NA	78.06	NA	NA	NA	NA	NA	NA	NA	10
39.88	NA	NA	13.25	NA	NA	NA	NA	10	NA	133.51	NA	NA	NA	NA	NA	NA	NA	10
62.14	NA	NA	10	NA	NA	NA	NA	10	NA	51.24	NA	NA	NA	NA	NA	NA	NA	10
93.65	NA	NA	10	NA	NA	NA	NA	300	NA	10	NA	NA	NA	NA	NA	NA	NA	10
10	NA	NA	10	NA	NA	NA	NA	10	NA	300	NA	NA	NA	NA	NA	NA	NA	10
11.48	NA	NA	10	NA	NA	NA	NA	10	NA	300	NA	NA	NA	NA	NA	NA	NA	10.01
19.93	NA	NA	300	NA	NA	NA	NA	10	NA	10	NA	NA	NA	NA	NA	NA	NA	28.03
10	NA	NA	300	NA	NA	NA	NA	10	NA	10.01	NA	NA	NA	NA	NA	NA	NA	83.55
10.85	NA	NA	14.16	NA	NA	NA	NA	10	NA	10	NA	NA	NA	NA	NA	NA	NA	300
21.87	NA	NA	10	NA	NA	NA	NA	10	NA	10	NA	NA	NA	NA	NA	NA	NA	10
25.88	NA	NA	10	NA	NA	NA	NA	42.55	NA	10	NA	NA	NA	NA	NA	NA	NA	10
10	NA	NA	10	NA	NA	NA	NA	300	NA	10	NA	NA	NA	NA	NA	NA	NA	10
10	NA	NA	10	NA	NA	NA	NA	300	NA	10	NA	NA	NA	NA	NA	NA	NA	10
[truncated: 6,604 more rows]
