# Supplementary material for: Diffusion weighted imaging in patients with rectal cancer: Comparison between Gaussian and non-Gaussian models
Source: PLoS One. 2017 Sep 1;12(9):e0184197. doi: 10.1371/journal.pone.0184197 (PMC5593499; doi:10.1371/journal.pone.0184197)
Supplement: S1 Dataset — The derived DWI parameters from the four examined models and the statistical analysis results are provided in csv format. (ZIP) [file pone.0184197.s001.zip › PLOS_data/dataPLOS_TABLE3_DstarkurtosisIVIM.csv]

P1	P2	P3	P4	P5	P6	P7	P8	P9	P10	P11	P12	P13	P14	P15	P16	P17	P18	P19
15.49	10	300	10	10	26.37	10	300	10	16.9	10	300	10	10	300	10	25.21	70.83	20.81
20.07	10	10	10	10	44.96	13.85	93.69	19.01	33.36	10	10	10	37.87	77.85	300	10	204.99	10
30.97	10	300	300	10	49.52	29.87	10	37.37	10	10	10	10	236.16	56.45	300	10	300	10
35.9	10	300	10	22.39	55.56	300	10	41.11	10	10	10	10	300	27.45	10	10	10	10
10	10	300	10	300	47.3	37.2	299.98	10	10	10	15.02	10	300	10	10	11.03	10	44.64
10	10.52	113.54	10	300	10	18.09	77.09	10	10	50.08	10	300	15.26	10	10	10	10	15.71
15.26	11.69	300	20.72	10	39.75	17.43	10	10	10	300	65.88	10	10	10	300	10	10	10
99.84	18.52	300	10	10	38.25	35.38	10	10	10	300	208.3	10	44.1	40.62	99.2	10	155.82	38.24
300	30.79	70.14	10	10	34.48	10	300	10	10	101.24	11.36	10	117.22	47.06	77.18	10	300	43.26
35.98	35.6	61.84	10	10	300	300	300	10	31.22	33.24	34.93	38.43	300	96.38	10	13.24	300	10
31.82	300	80.33	10	10	300	35.1	300	10	10	10	76.45	300	300	48.98	20.09	10	300	36.76
10	300	13.97	10	18.75	18.72	24.67	10	23.32	10	300	10	300	300	18.83	10	10	10	28.88
10	300	10	10	300	10	24.83	10	26.25	10	10	10	300	10.8	14.59	10	10	10	17.26
10	300	144.61	10	10	10	300	42.93	300	44.38	35.93	300	300	10	68.63	10	300	10	169.77
299.89	300	57.31	10	10	300	300	10	10	21.05	120.09	191.45	10	10	300	121.42	300	300	10
29.84	20.74	10	10	10	300	300	10	10	14.18	173.8	34.58	29.17	10	300	56.93	10	10	10
14.9	23.26	10	10	11.74	10	300	300	10	19.87	300	10	68.94	147.26	10	300	10	300	10
21.49	15.18	260.2	10	300	124.98	300	10	300	10	300	10	10	300	10	74.24	55.88	300	10
45.92	10	81.15	10	300	300	10	10	129.23	10	300	10	10	300	27.63	35.2	32.74	10	300
104.1	10	44.92	10	10	50.05	10	10	300	10	300	10	10.01	10	45.32	10.87	10	10	92.61
205	10	44.9	10	10	13.21	10	10	10	59.79	300	10	78.03	10	300	10	10	10	44.31
117.94	10	53.36	16.66	300	10	30.47	10	10	10	10	10	105.06	10	300	92.54	10	10	10
51.86	10	10	10	300	300	17.18	101.38	10	10	10	10	41.07	60.95	10	92.74	10	300	11.3
45.24	10	10	10	300	10	14.73	10	10	10	10	10	10	300	10	10.01	10	300	175.28
52.77	10	10	10	10	10	139.66	10	10	10	10	153.12	10	300	16.12	244.77	59.38	10	74.23
10	10	10	10	10	10	300	10	10	10.38	10	10	10	138.74	85.97	60.85	52.11	10	300
10	10	300	30.78	300	10	300	10	10	19.04	10	10	61.49	43.54	161.62	15.47	10	10.55	136.39
10	300	86.12	60.44	300	10	300	10	15.68	10	300	10	300	54.54	10	10	10	10	10
20.05	300	43.52	10	10	300	300	300	112.45	142.89	54.73	138.11	10	112.01	10	41.93	10	10	10
22.44	109.03	34.85	10	10.38	300	300	10	10	20.94	38.75	300	10	300	10	76.77	300	10	10
27.09	35.28	33.11	31.78	10	300	300	10	10	10	300	300	10	74.74	10	10	48.27	10	27.72
42.25	14.91	10	10	10	70.23	300	10	10	81.2	300	300	300	56.53	10	10	19.63	300	300
72.96	10	10	18.01	300	30.7	10	10	11.65	164.51	300	10	139.67	42.02	38.12	44.12	10	300	10
53.22	300	33	42.86	44.51	10	10	13.29	15.92	273.96	111.69	11.8	66.55	48.32	300	56.53	10	300	10
25.99	300	34.93	35.28	300	10	54.77	300	32.58	42.5	117.19	10	20.2	10	10	24.86	10	10	10
28.26	300	10	10	300	10	13.99	10	71.5	10	10	30.57	18.09	10	10	10	10	10	22.68
24.14	49.87	48.51	10	10	300	10.88	10	300	26.7	10	300	10	10	10	10	300	10	30.16
22.58	10	43.61	12.44	10	300	300	10	10	62.53	10	145.03	11.86	21.78	10	20.63	41.83	10	14.75
16.74	10	35.03	17.6	71.89	300	300	55.46	10	300	10	300	20.05	30.62	10	19.84	13.72	300	10.49
10	10	31.89	10	300	58.81	300	61.78	10	19.57	10	300	94.85	22.63	56.99	15.75	10	300	54.41
10	10	14.15	10	300	19.03	300	300	300	15.47	10	10	10	18.56	147.2	10	10	225.76	300
23.56	10	10	27.47	300	40.32	300	10	300	10	10	10	10	10	300	300	10	71.52	300
22.02	10	10	10	23.45	30.72	300	10	10	10	10	10	61.51	10	10	300	12.51	10	22.86
30.67	10	70.69	10	10	56.23	300	12.72	10	10	10	34.52	73.27	10	10	16.63	20.09	10	109.91
26.62	10	44.51	10	10	300	10	83.67	10	10	300	12.12	10	10	10	13.42	300	10	300
36.83	300	29.07	10	32.34	297.31	10	82.1	10	10	80.35	10	10	10	10	65.62	44.92	189.78	300
22.08	300	29.45	300	52.77	300	10	19.02	10	35.69	10	32.46	10	10	300	300	13.78	57.98	89.82
17.35	10	23.03	16.28	300	48.81	37.48	33.25	300	300	300	48.64	103.24	12.85	10	300	10	39.62	10
21.1	10	15.89	10	10	14.56	10	44.28	10	10	300	64.89	26.76	29.58	10	10	10	23.82	10.02
29.13	300	10	10	10	53.68	10	37.81	10	10	211.74	300	300	29.72	10	21.97	22.93	10	10.01
15.52	300	10.01	13.36	10	17.91	10	10	10	71.64	43.98	10	300	10	10	300	251.23	10	300
10	300	10	97.18	10	28.63	300	10	11.58	300	62.51	63.58	17.76	300	54.65	10	49.93	10	300
10	300	10	10	22.97	300	10	10	10	47.5	10	49.73	56.77	46.21	300	15.8	42.65	193.63	10
10	300	62.89	10	300	187.22	10	26.93	10	12.03	10	41.59	49.31	10	10	300	10	10	10
300	300	85.86	39.28	300	217.31	10	300	10	17.18	10	10	26.34	10	10	300	10	10	10
300	300	42	300	84.78	123.24	300	300	10	10	23.4	10	32.7	10	300	74.34	300	10	10.38
27.71	300	10	300	13.13	45.69	300	48.95	10.35	10.83	10	47.37	153.79	10	44.94	10	300	11.57	10.11
32.03	52.15	10	300	10.74	12.11	300	10	39.39	10	10	52.3	42.98	10	10	10	10	162.76	13.52
31.72	12.36	76.73	10	10	10	300	73.96	300	300	10	79.86	16.46	300	10	82.15	300	300	47.08
61.98	10	108.47	10	10	10	98.69	63.03	300	56.44	10	50.88	17.66	300	10	55.93	138.8	10	50.17
44.27	13.86	10	10	300	300	44.64	10.37	300	10	10	132.6	10	300	10	28.11	10	10	86.61
16.82	10	28.98	10	300	29.53	10	17.77	300	10	141.46	300	10	300	10	10	10	10	49.92
19.77	10	37.16	300	300	25.24	10	79.32	300	10	300	45.53	10	10	10	37.84	10	300	88.17
51.78	10	41.93	300	57.33	69.28	10	215.88	10	10	300	300	10	10	10	41.34	300	154.57	71.72
300	10	300	10	21.53	10	10	300	10	13.37	300	98.7	46.63	10	122.12	300	61.13	51.63	300
35.28	10	114.78	300	10	31.69	10	300	10	17.36	300	92.57	182.83	10	300	10	44.39	42.19	10
10	10	51.49	10	10	291.1	10	227.78	300	10	299.99	178.15	10	10	300	19.69	10	56.2	300
17.54	10	31.74	10	300	77.27	10	40.59	300	10.25	10	10	10	10	300	12.6	300	149.6	300
31.98	10	28.53	10	19.04	26.77	10	11.82	300	24.82	10	10	11.63	10	300	10.01	10	300	83.39
300	10	14.97	300	300	17.98	10	10	11.81	10	10	300	14.12	10.63	300	10	10	300	48.43
10	10	12.83	300	10	38.38	10	10	10	10	14.6	175.88	25.35	10	10	10	300	10	10.11
10	10	10.93	10	18.38	119.94	300	25.43	10	14.17	10	300	300	22.11	10	10	82.03	10	10
22.84	10	55.73	10	10	180.6	300	93.59	10	157.78	10	300	300	300	10	58.82	10	300	10
21.88	10	10	10.62	14.89	43.85	300	300	10	147.78	10	42.93	48.95	300	10	300	10	125.7	18.27
41.69	10	156.06	10	44.59	34.32	300	300	10	20.76	26.83	139.28	35.22	300	10	300	300	79.9	61.48
36.06	300	34.76	10	10	10	300	32.46	10	10	300	215.9	24.48	10	10	300	300	56.27	98.68
10	300	15.89	10	151.33	10	30.78	18.02	10	10	10	10	33.06	10	10	10	10	43.2	23.05
10	10	18.45	300	92.62	10	10	10	10	10	10	10	300	10	97.56	10	10	32.36	10
20.17	12.82	65.57	300	300	10	10	10	10	10	10	10	300	16.49	113.81	10	10	54.09	300
300	10	300	300	300	10	10	10	10	15.15	10	10	300	300	151.15	10	300	68.72	10
116.99	10	300	10	10	10	10	21.33	10	58.48	10	10	10	14.75	10	10	300	10	10
11.04	10	17.51	10	300	88.87	10	65.68	10	54.89	10	99.78	10	10	10	10	300	10	10
23.4	10	300	10	271.76	49.67	10	300	12.96	300	300	27.09	10	10	10	25.65	10	10	10
67.59	300	37.13	10	148.62	74.15	10	10	300	300	300	17.87	17.8	10	10	300	13.07	25.86	300
162.25	300	21.23	10	300	84.92	10	10	300	10	300	300	41.54	30.39	10	300	90.07	32.22	91.32
300	300	21.56	10	10	62.75	10	10	10	10	300	300	76.26	300	10	300	125.43	61.82	50.3
10	300	74.75	21.75	10	44.35	10	10	10	10	300	31.69	187.92	300	10	10	300	12.72	33.68
23.5	10	300	68.39	300	68.99	300	10	10	10.85	300	300	300	300	10	10	10	29.48	10
33.73	10	300	12.41	300	300	212.46	15.43	16.97	20.08	300	86.97	300	10	10	10	23.18	50.57	10
10	10	300	10	43.29	300	43.92	24.5	300	300	169.53	38.15	44.51	10	10	10	22.73	10	75.16
10	10	10	10	300	36.96	300	33.89	300	64.4	10	10	19.67	10	33.33	10	14.04	10	33.93
39.79	10	111.28	10	300	13.71	92.52	19.21	51.89	56.94	11.68	299.91	44.83	300	44.34	10	10	10	25.26
30.63	300	31.82	10	300	10	73.8	10.01	41.93	75.18	10	42.12	18.58	300	51.8	10	10	18.4	15.89
10	300	22.1	10	300	300	10	11.57	40.73	10	10	16.91	10	46	10	45.79	300	31.14	10
15	300	10.7	16.98	300	300	10	17.57	10	10	10	10	10	11.71	10	155.04	300	10	10
27.05	10	10	15.24	57.78	10	10	22.95	10	10	22.24	10	16.95	10	10	105.2	300	11.93	10
300	17.48	19.35	13.03	300	10	10	24.41	10	10	80.78	60.75	36.83	12.5	10	171.64	300	24	10
300	10	10	10	300	91.82	10	10	10	10	10	64.13	176.27	28.11	12.35	10	10	300	11.92
10	10	10	10	39.75	202.52	10	18.35	10	21.76	10	45.37	300	10	10	10	300	300	300
10	10	10	10	10	15.41	10	10	10	21.71	10	10	91.71	300	10	10	300	10	191.27
40.16	10	10	11.43	10	13.93	300	10.93	10	10.08	71.47	71.96	32.82	300	10	10	26.32	11.98	44.83
49.53	134.67	10	13.74	57.99	54.42	300	17.5	10	300	10	51.23	66.59	12.75	25.72	10	300	10	10
23.74	300	10.5	12.58	300	132.15	300	44.73	10	13.83	10	10	300	10	50.65	85.04	15.86	10	10
43.39	300	13.43	11.03	300	300	10	10	10	10	10	36.43	300	10	41.6	73.87	10	10	10
300	11.66	10.37	10	10	300	10	10	300	300	10	105.26	100.13	300	59.89	45.56	10	15.67	10
300	300	10	10	10	67.99	300	29.26	40.43	300	10	300	46.71	141.29	17.71	10	18.65	31.5	10
10	300	10	10	300	52.3	300	10.29	33.23	22.12	300	52.9	33.32	58.02	300	10	16.04	19.47	300
10	300	20.88	10	11.15	91.53	300	10	75.55	10	300	26.61	18.49	10	300	10	35.16	10	10
59.48	300	10	11.91	23.16	103.46	10	10	300	32.59	10	300	10	10	78.1	10	20.06	10	61.34
300	300	32.8	12.2	34.02	10	10	300	10	10.55	255.44	169.19	16.98	10	10	146.03	10	10	63.57
63.42	300	36.51	10	21.78	24.37	10	37.49	10	10	300	15.13	50.43	10	22.09	69.48	10	10	61.19
37.73	190.42	10	10	10	10	10	16.67	10	300	300	34.42	51.16	10	10	70.27	10	10	59.77
23.14	300	10	10	10	10	10	10	300	300	10	13.36	60.76	40.74	10	300	52.62	13.57	10
24.6	10	10	10	10	27.34	10	10	89.1	300	10	24.1	61.47	300	10	300	46.75	19.01	11.66
19.98	10	10	10	10	73.38	10	300	26.44	184.73	10	300	38.63	58.56	300	10	36.16	17.48	97.3
24.28	110.16	10	11.68	10	103.8	10	300	23.8	64.73	10	84.89	300	51.88	300	10	10	41.69	10
25.42	39.95	10	19.41	12.25	54.13	10	37.52	10	30.02	11.11	300	300	17.42	92.29	10	10	300	15.19
18.83	44.61	10	300	300	37.44	10	10	10	18.98	10	300	21.95	10	88.6	10	58.29	13.2	58.07
66.01	10	10	10	10	57.81	10	10	10	300	10	54.58	59.77	10	52.56	20.15	63.11	43.94	98.23
300	10	10	10	10	72.54	10	39.14	10	28.81	10.02	10	49.16	10	300	300	10	13.98	10
300	10	102.75	300	17.08	61.45	10	300	10	300	300	12.96	43	10	300	120.52	10	10	10
300	39.6	31.9	300	18.05	300	10	300	65.91	10.55	10	62.95	10	13.66	10	10	10	10	10
10	22.86	35.08	300	33.22	10	10	73.65	121.79	10	10	15.82	10	10	10	10	41.44	10	10
10	18.14	62.58	300	10	10	10	300	146.74	10	10	10	10	10	10	10	34.11	10	158.28
300	10.87	10	300	300	35.45	10	10	97.87	18.8	21.42	10	10	10	10	10	10	10	300
300	10	79.44	300	10	34.09	10	300	70.56	300	10	10	10	78.78	300	10	10	19.12	10
126.39	10	67.16	300	10	24.89	10	300	42.99	300	10	300	10	300	87.23	10	300	299.6	10
48.74	10	57.78	300	10	300	10	10	48.42	15.96	10	300	300	178.46	77.96	36.48	34.6	87.19	300
49.14	10	23.44	300	10	10	10	68.95	300	35.38	10	36.73	10	63.78	70.54	300	10	27.15	300
65.16	10	10	10	44.81	10	10	10	10	300	10	10	15.95	300	61	104.82	10	10	300
46.47	11.85	10	10	220.93	48.05	10	13.02	10	300	10	10	13.98	42.41	33.04	10	10	208.42	15.79
77.01	43.48	10	10	10	34.97	10	13.26	300	24.88	300	12.74	62.78	10	10	10	134.93	300	10
300	20.66	10	10	10	24.01	10	300	300	300	10	24.06	63.13	10	10	10	34.3	50.59	10
300	11.13	51	10	18.87	10	10	23.51	10	300	10	10	10	10	10	35.24	10	10	182.17
300	10	37.11	10	300	15.8	10	10	10	300	216.52	10	10	10	10	37.31	10	35.53	300
10.16	10	44.63	10	10	27.37	10	151.13	10	10	300	10	10	82.19	14.04	38.25	10	107.18	10
10	15.93	55.36	10	10	51.21	300	10	300	10	10	10	14.44	44.6	21.11	33.91	24.67	300	10
10	12.78	77.2	10	10	10	300	10	14.13	27.67	10	300	31.22	10	29.99	300	10	300	10
10	10	133.32	10	300	10	10	10	10.83	59.66	10	30.48	30.76	10	14.49	12.08	10	10	10
300	10	300	43.47	10	10	300	300	10	39.72	10	24.31	100.17	300	10	10	10	21.03	115.05
10	300	300	10	10	10	10	208.1	25.14	10	14.77	12.27	69.72	171.67	300	10	300	47.49	88.34
79.84	22.69	300	10	300	300	10	35.36	30.62	10	38.91	11.9	300	16.56	10	10	10	118.72	10
300	20.16	12.49	10	300	10	10	10	30.54	23.45	15.19	10	300	40.87	10	10	10	300	10
300	29.02	10	10	168.31	10	10	10	31.09	56	10.02	10	300	38.39	10	10	10	300	10
55.89	29.49	10	10	10	16.76	10	10	16.91	300	20.16	31.93	93.75	10	12.45	10	300	300	300
11.5	16.29	10	10	10	300	10	10	10	300	12.55	13.74	31.48	10	28.62	300	94.86	22.04	300
10	10	19.09	10	300	300	10	300	10	300	10	10	209.76	10	32.11	300	300	42.17	85.56
10.01	23.52	21.86	10	300	300	10	109.16	35.29	300	10	44.53	126.33	10	33.77	300	300	69.57	300
10	10.21	40	10	300	300	14.27	104.31	300	68.8	10	22.37	300	224.06	82.4	10	300	156.23	10
32.4	10	55.86	10	10	10	10	10	10	10	10	26.26	300	62.01	112.76	21.51	80.02	241.36	39.46
38.27	10	91.82	300	10	10	10	10	10	10	10	21.97	300	46.86	10	33.33	10	16.68	300
54.05	10	300	10	10	18.51	300	14.17	300	300	10	18.16	16.49	63.69	10	11.75	10	14.42	300
10	93.63	32.76	10	10	99.44	19.07	300	300	300	10	16.68	10	151.07	10	11.25	10	23.77	300
10	30.85	10	10	300	300	10	84.45	10	300	10	14.02	17.48	70.99	10	300	300	34.41	19.33
10	67.72	10	10	16.8	153.46	10	76.12	10	22.79	10	10	17.62	35.47	10	300	300	49.34	10
10	25.86	10	10	10	10	10	80.36	10	10	10	10	10	34.33	21.34	300	10	11.44	13.02
10	10	10	10	10	10	10	10	63.4	10	10	10	33.42	43.07	50.58	300	10	11.78	300
27.11	10	10	10	10	10	10	300	10	10	300	10	93.91	10	61.37	300	300	15.62	300
38.52	15.32	59.75	10	126.2	10	10	64.19	10	300	10	10	82.11	10	69.93	56.73	96.19	20.21	300
36.05	12.99	10	10	24.04	10	10	63.71	10	300	10	10	300	10	90.55	111.74	10	22.06	300
300	10	10	10	10	300	10	47.34	12.6	22.7	10	15.01	39.79	10	299.98	300	10	10	10
300	10	10.58	77.08	10	300	214.19	78.37	10	109.48	10	10	17.25	117.79	300	10	13.39	10	91.38
180.28	10	39.41	300	10	300	114.02	103.27	10	64.77	10	10	91.49	81.01	23.7	10	300	10	91.31
74.48	10	144.15	10	10	300	60.11	10	10	48.55	10	15.45	142.85	63.44	10	10	300	17.19	10
10	28.18	66.59	10	12.64	300	300	62.64	10	145.62	10	76.6	73.44	76.04	10	25.32	10	22.7	10
10	33.85	10	300	10	78.77	10	63.21	10	10	27.15	10	10	98.73	10	300	10	17.68	10
10	10	10	10	10	76.01	10	70.21	10	10	10	10	10	10	10	34.5	300	26.83	10
32.07	10	10	10	10	75.72	10	10	10	10	10	10	10	10	41.19	300	300	82.48	28.71
10	10	12.28	10	10	10	49.03	300	10	10	10	10	18.83	10	70.09	300	10	10	92.9
10	10	12.06	10	10	10	10	300	10	28.65	10	10	300	10	105.03	10	10	10	300
300	10	23.71	10	28	10	10	70.31	300	12.1	10	10	300	94.99	120.64	12.8	10	10	300
300	11.22	61.73	10	58.82	10	10	27.08	300	22.5	10	10	300	75.87	300	300	10	14.61	300
46.35	11.49	300	10	10	18.79	300	21.13	300	18.77	10	10	10	49.22	300	300	10	21.94	175.36
48.93	10	10	10	10	155.46	300	62.96	23.35	12.78	10	300	10	10	300	10	10	24.96	10
300	10	10	78.39	10	300	236.31	16.26	37.7	20.33	10	300	15.11	300	99.12	10	10	17.96	10
300	12.57	10	10	10	300	10	196.47	300	17.42	10	10	10	101.74	10	43.37	300	15.44	10
10	10	10	10	300	300	10	99.81	10	44.47	169.93	10	10	118.03	10	39.32	10	16.14	300
10	10	10	10	77.64	300	10	57.81	10	34.34	14.69	10	10	300	10	10	10	300	300
300	10	92.6	10	98.24	28.99	10	52.42	10	11.4	10	10.56	10	299.71	10	10	10	10	53.83
300	15.48	300	10	300	10.81	10	56.83	10	15.93	10	300	97.18	10	64.5	10	10	10	56.06
10	17.83	10	10	68.5	14.13	10	300	10	10	10	10	300	10	75.3	300	10	13.4	118.86
10	10	10	10	191.01	18.47	10	54.4	10	10	10	10	300	10	10	10	10	21.94	300
10	10	38.88	10	30.89	45.6	10	10	10	10	10	10	300	44.55	10	10	10	19.74	300
10	10	191.62	10	10	20.1	82.87	87.34	10	10	10	10	123.05	21.13	10	10	10	23.92	280.26
300	10	300	10	10	10.1	10	300	10	41.78	42.74	10	15.12	300	300	31.43	10	33.96	10
59.08	10	10	40.52	300	10	172.06	136.94	59.64	10	14	10	10	67.74	110.6	300	10	36.43	10
30.05	10	10	19.72	10	15.18	300	78.93	16.64	10	10	10	10	10	10	26.66	18.88	23.66	10
21.95	10	10	10	31.44	34.58	300	65.8	10	10	10	300	10	10	10	10.54	10	19.98	300
40.38	10	217.2	10	101.36	109.6	96.18	37.34	10	14.87	10	164.05	10	66.36	10	47.41	10	10	78.95
10	10	90.81	10	41.81	300	10	300	10	300	10	161.53	10	300	10	47.66	10	12.35	68.57
10	10	300	10	14.86	10	10	10	10	295.98	82.25	10	10	105.05	10	10	10	18.97	92.57
10.01	10	45.49	10	181.91	10.9	10	10	300	53.2	10	10	108.36	38.08	10	10	10	23.36	300
26.91	10	10	10	108.64	15.74	10	10	300	30.81	10	10	96.94	10	10	300	10	12.94	300
300	10	10	10	18.74	163.87	10	300	300	73.95	50.5	10	35.21	10	10	300	17.02	16.29	10
300	10	276.78	16.64	16.77	300	39.49	300	18.51	93.32	10	300	300	53.24	19.2	10	10.01	20.22	18.06
13.62	10	10	170.72	24.73	10	10	72.84	46.29	35.6	86.34	300	45.11	45.89	44.41	10	10	20.2	300
10	10	10	300	10	10	10	33.01	69.56	12.55	300	67.62	10	300	99.25	10	22.72	21.98	10
10	10	53.8	10	10	10	10	34.47	10	10	10	10	10	300	10	21.21	10	10	300
10	10	173.25	10	10	18.29	10	56.53	23.04	23.37	10	10	10	10.88	10	17.55	10	12.52	300
300	28.34	89.65	10	10	26.89	10	31.81	36.88	10	10	10	10	10	43.55	15.8	10	15.12	49.71
300	10	46.11	10	10	10	12.54	10	32.83	10	10	10	61.37	10	38.19	28.35	10	13.91	88.87
300	10	31.57	10	10	10	45	32.12	30.51	10	300	12.45	300	120.46	31.31	10	10	17.87	300
10	10	32.06	15.5	300	12.1	300	300	10	10	300	300	98.4	46.57	26.02	112.61	10	16.54	300
10	10	300	107.37	300	62.91	11.96	300	10	14.68	300	10	10	15.26	36.1	300	10	18.15	300
49.46	10	127.54	79.53	10	300	10	300	10	10	49.81	10	10.01	10	49.88	300	10	19.72	300
10	10	57.45	10	10	300	300	35.48	10	10	300	10	15.14	25.95	53.4	55.18	10	13.57	11.28
10	19.25	24.32	10	23.27	10	300	33.51	300	10	300	68.88	26.61	300	32.63	10	300	300	17.43
10	10	21.05	10	21.62	10	10	64.98	300	10	10	10	10.18	300	20.93	10	30.04	10	122.29
10	10.11	37.41	10	73.17	10	10	10	10.58	300	10	10	10	10	28.31	10	25.26	10	300
36.19	10	10	10	300	10	10	47.34	10	115.58	10	22.12	10	10	20.06	10	21.07	11	300
10	10	95.85	10	300	10	10	13.29	103.15	100.05	19.63	18.02	300	10	27.01	10	30.1	10	60
10	11.79	28.2	17.18	10	10	29.65	46.36	53.35	300	18.82	24.44	300	300	28.64	53.94	69.49	22.22	20.32
10	52.4	59.22	33.18	10	300	10	300	10	300	10	13.05	300	300	26.31	10	300	18.95	10
41.38	10	296.35	11.08	10	72.73	10	300	10	300	10	10	63.18	88.35	23	10	300	16.84	52.63
300	10	203.28	12.1	10	300	10	300	10	10.11	300	10	10	101.02	10	10	300	17.76	43.59
56.39	10	178.88	10.61	11.11	300	10	300	20.3	10	300	30.23	22.33	10	10	10.19	10	17.95	300
11.18	10	97.33	10	66.14	86.78	10	10	43.94	10	300	44.79	12.51	10	23.1	15.92	10	26.18	300
26.38	13.91	252.03	10	83.53	300	10	18.67	300	300	300	300	22.9	10	101.2	10	71.68	300	104.86
91.26	300	138.12	10	27.42	300	10	10	300	10	300	10	87.95	24.69	10	10	300	16.53	82.38
12.1	300	27.76	17.88	300	10	10	11.41	10	10	300	300	300	44.89	10	95.84	300	10	173.91
10	300	10	47.01	300	10	10	10	10	10	10	300	20.99	78.29	10	300	49.61	10	300
55.02	300	10	75.81	300	10	10	10	300	10	10	251.98	54.98	237.24	11.52	300	43.15	22.53	46.15
56.67	300	53.55	10	10.32	10	10	10	300	10	10	10.4	99.32	300	300	10	300	27.12	68.56
47.84	147.6	78.06	16.48	10	10	300	15.93	10	10	71.61	10	300	300	10	10	10	34.8	300
41.62	41.95	18.65	16.36	10	10	10	17.95	10	10	41.21	10	10	46.02	10	113.63	10	26.27	300
10	50.94	10	10	10	10	10	10	300	10	300	19.09	10.25	10	16.87	300	10	13.73	300
10	62.71	122.7	10	10	10	10	10	10	300	144.06	72.95	68.71	11.23	25.61	160.44	10	12.04	300
32.34	300	61.91	10	10	300	16.57	10	10	10	300	10	300	105.71	10	24.97	17.32	12.07	97.88
10	300	75.77	27.87	98.77	300	23.53	15.43	10	38.61	70.99	10	57.39	300	10	300	11.11	20.72	51.91
10	300	300	88.78	218.78	69.54	10	14.39	10	300	300	48.08	42.18	59.6	300	300	10	300	141.64
10	300	40.08	300	10	38.85	10	19.54	17.77	300	300	300	10	74.68	300	32.27	10	10	300
300	10	26.29	10	10	10	11.54	16.15	300	10	300	300	10	300	10	10	10	10	300
300	10	10	18.69	10	10	10	17.99	300	10	300	300	10	10	10	22.49	10	13.59	10
96.93	10	10	15	10	10	10	41.94	10	10	300	300	10	10	10	79.51	300	21.14	300
23.89	10	34.27	10	10	10	300	300	10	10	300	299.93	12.87	300	10	56.75	10	21.22	300
87.39	10	24.49	10	300	10	300	16.76	300	10	105.98	33.68	22.97	300	16.7	18.05	10	23.01	10
10	10	31.27	10	11.8	45.51	10	13	300	10	10	13.79	25.57	51.9	11.2	50.12	10	16.99	10
42.77	13.37	78.54	24.99	10	10	10	10	58.87	10	300	10	25.64	10	10	300	10	10	10
39.94	24.15	34.62	96.23	54.31	10	79.31	12.26	300	10	76.28	28.31	10	10.01	10	92.21	20.28	11.35	10
41.23	12.16	54.91	300	33.47	10	41.27	300	300	10	34.18	117.32	10	41.97	10	44.5	24.71	11.63	38.79
26.97	10	45.22	10	220.43	10	49.49	10	10	10	44.27	10	10	300	22.73	31.36	10	10	300
55.36	10	32.92	23.63	47.99	10	10	10	10	115.53	10	300	10.64	10	24.54	29.17	10	10	300
35.81	300	26.8	15.13	42.01	10	10	10	10	300	29.56	300	11.25	10	10	19.42	10	10	300
10	300	47.05	10	118.09	110.54	23.22	11.65	10	300	44.95	10	10	10	10	36.67	10	15.01	57.27
10	10	300	10	57.26	10	22.3	10	10	300	300	10	10	11.78	300	60.94	10	15.57	55.65
10	32.38	10	10	73.23	10	54.76	10	10	10	300	10	10	44.24	300	16.82	36.08	13.68	15.62
300	10	10	10	10	10	300	10	10	10	115.34	10.59	10	112.34	300	300	11.05	14.22	300
300	10	10	10	10	10	10	23.68	10	10	88.2	122.84	73.39	77.49	10	51.87	10	13.62	32.49
111.22	10	65.04	10	44.23	10	10	19.76	300	10	164.73	300	123.53	300	10	16.86	10	12.52	10
144.39	10	41.37	22.22	47.66	94.85	10	300	300	10	123.85	21.17	34.66	300	10	14.85	10	44.06	14.43
300	10	47.73	88.03	300	61.45	10	300	48.38	10	300	24.73	45.26	29.68	36.72	18.9	17.28	300	10
14.23	10	42.68	300	300	56.38	300	300	89.87	38.84	300	98.34	300	10	25.31	300	10	18.05	10
12.19	10	300	35.57	300	32.37	116.66	300	300	300	300	300	300	10	10	300	10	65.64	300
10	10	85.74	45.23	37.52	10	87.45	300	101.87	59.94	205.96	12.8	300	10	10	300	10	300	124.88
300	10	300	10	15.16	10	50.32	300	10	15.33	10	10	10	10	300	12.61	10	10	33.54
300	10	10	10	34.66	10	34.81	171.11	10	16.67	300	10	47.11	10	74.06	42.84	31.76	10	10
38.72	10	10	10	300	187.84	10	300	10	28.61	182.59	68.56	10.31	10	19.63	32.12	32.36	10	10
10	12.92	10	10	300	20.71	10	300	10	13.43	43.99	150.59	10	10	10	11.62	72.7	15.24	16.12
10	10	14.22	10	25.59	25.12	59.03	62.16	10	10	56.64	51.05	10	10	300	10	10	43.87	10.44
300	10	25.42	300	11.62	49.69	300	10	300	10	300	17.31	10	54.33	300	10	10	242.16	10
62.31	10	96.65	10	43.55	300	10	10	99.15	10	49.83	30.02	10	83.31	300	12.25	87.05	14.56	10
10	10	120.45	10.01	10	300	10	10	18.94	10	10	72.11	10	60.61	300	23.13	184.73	18.69	15.37
10	15.73	300	18.46	27.43	80.69	10	10	18.11	20.22	10	93.22	87.25	300	300	300	300	23.35	18.45
300	42.68	300	68.73	42.58	191.16	10	32.69	37.56	10	10	75.29	10.09	300	10	75.41	10	35.82	22.27
300	300	300	300	25.8	300	10	10	47.37	11.72	10	300	10	10	10	26.81	55.04	10.04	15.92
300	10	10	300	10	22.88	10	10	10	18.32	10	300	121.91	10	300	21.79	77.81	21.08	23.55
300	10	10	300	10	10	10	10	10	61.74	10	10	40.61	99.31	10	10	191.81	27.43	10
10	10	300	10	10	10	10	10	300	10	10	10	10	32.82	10	10	10	28.29	10
10	10	209.96	10	108.39	10	31.86	10	157.4	10	10	20.9	10	10	300	10	10	10	300
10	10	49.9	10	300	300	52.17	10	10	22.35	10	41.8	300	10	91.67	10	53.09	10.3	300
22.67	10	10	10	300	63.25	111.64	10	10	70.55	85.08	77.64	300	10	50.54	10	58.76	16.97	40.3
300	10	10	10	300	42.55	300	300	10	300	86.26	97.75	18.52	10	12.61	53.74	10	18.98	12.44
300	47.2	38.52	300	10	300	300	10	10	10	49.03	300	299.89	10	300	10	24.34	28.54	10.04
55.86	300	77.48	300	10	300	300	10	24.79	19.39	49.2	300	300	10	300	75.45	10	10	22.32
10	300	300	300	300	300	300	10	49.42	29.52	300	10	16.64	10	300	10	70.01	10	24.88
55.71	252.99	300	10	300	300	24.37	10	10	41.03	300	42.06	300	10	300	300	61.45	10	17.53
92.02	84.84	300	300	300	177.27	43.3	15.81	10	52.73	300	300	300	300	277.82	300	300	10	300
300	10	55.09	144.33	10	32.39	300	300	300	10	300	300	186.69	83.05	10	300	10	10	14.34
43.46	10	81.99	300	10	23.2	300	10	300	10	300	10	148.35	11.7	10	10	10	10	17.43
95.34	10	300	300	10	10	224.4	12.86	72.92	10.77	72.79	10	300	30.32	10	10	10	14.29	13.44
10	10	300	300	10	10	300	36.95	10	11.52	10	10	300	82.39	31.8	10	40.39	300	15.31
10	300	63.03	10	300	10	300	10	10	10	44.78	300	10	68.17	300	10	79.24	300	26.51
10	300	26.17	10	300	23.62	300	300	10	10	300	58.56	300	10	300	10	43.06	10	98.1
10	29.08	28.26	10	10	64.89	300	10	11.3	10	50.6	10	83.03	10	40.21	10	19.86	10	89.45
10	10	36.97	10	10	62.39	39.43	300	12.36	10	10	10	35.76	10	16.08	18.29	10	10	10
10	10	10	10	10	300	22.18	10.93	33.37	10	10	300	18.01	10	68.56	18.18	10	10.19	10
10	10	300	57.07	10	300	24.9	10	64.15	10	300	300	37.01	10.54	300	10	10	10	300
300	300	300	147.23	300	300	40.58	10	10	12.99	300	300	97.79	155.79	300	300	10	300	300
300	16.3	300	300	10	10	300	300	300	10	300	63.27	63.86	21.47	10	300	80.35	10	18.12
42.74	10	300	10	10	10	10	129.97	147.54	10	300	29.61	300	10	10	10	79.1	11.03	300
10.49	10	300	300	10	10	300	10	46.45	10	10	300	52.95	10	10	10	49.38	10	300
10.36	10	300	300	10	10	300	10	10	39.54	10	300	10	10	10	10.11	21.19	10	300
300	10	72.7	300	300	10	300	300	10	300	10	95.87	300	10	10	300	10	10	34.89
10	10	35.51	300	300	10	300	10	10	10	47.95	63.38	300	10	10	36.3	10	10	26.76
10	10	57.51	300	19.45	15.35	300	10	10	33.55	10	52.36	300	10	19.55	10	10	32.94	22.28
42.83	10	86.6	300	10	34.97	10.85	10	10	31.46	10	24.86	64.92	39.19	300	26.11	10	22.26	52.23
126.01	10	300	20.13	10	10	19.18	55.75	10.01	29.23	10	10	100.2	56.47	10	11.75	110.49	79.8	48.32
10	10	103.26	10	10	10	17.9	300	300	10	10	300	54.12	150.11	10	17.61	67.88	10	10
10	10	300	10	102.15	10	23.24	10	300	10	10	300	54.18	95.15	10	32.28	38.76	10	10
10	10	10	10	69.28	300	75.7	10	10	10	10	58.31	42.71	10	10	300	18.01	10	10
10	10	300	58.01	60.79	300	33.79	42.46	34.61	10	10	34.22	57.99	10	10	300	10	10	12.66
10	10	44.69	72.44	10	10	300	10	23.36	75.5	10	45.81	12.94	10	10	69.6	10	10	15.23
10	10	12.03	172.2	10	10	300	10	10	38.09	10	22.7	10	10	10	47.14	10	10	21.37
10	10	10	10	10	11.9	300	47.59	10	19.4	10.87	10	15.58	10	10	131.69	10	16.36	77.73
300	10	10	10	10	10	10	300	10	18.05	251	15.87	300	300	10	300	300	19.11	300
90.95	14.24	300	300	10	10	10	300	12.35	10	140.99	16.81	300	17.35	10	165.54	57.62	43.57	173.56
10	15.12	35.13	73.89	10	29.13	10	31.27	10	10	68.64	10	300	10	10	50.57	28.27	300	10
10	146.8	14.68	10	10	39.59	300	14.97	10	300	300	10	69.39	10	10	10	14.86	10	10
10	107.35	12.19	10.01	300	47.45	10	10	10	300	300	17.5	46.55	10	10	10	10	10	10
10	300	300	60.77	10	10	10	10	300	149.08	300	47.97	42.27	10	10	10.01	10	10	10
10	73.73	300	64.81	22.4	10	51.03	69.32	300	55.74	300	189.17	47.64	10	54.44	300	26.58	10	10
10	10	300	86.55	10	300	12.78	141.53	300	10	300	300	81.8	300	87.16	300	10	10.93	10
13.94	10	56.5	299.89	10	300	15.86	132.71	17.34	10	300	10	68.82	44.35	14.47	14.45	10	10	47.76
55.63	10	51.38	10	22.99	300	68.15	74.87	24.07	10	300	10	10	45.11	10	17.76	142.3	13.92	300
38.93	10	300	10	30.43	300	300	60.69	13.81	10	10	18.9	10	91.66	10	58.71	29.62	103.18	300
10	10	10	30.49	58.87	10	300	10	10	35.98	26.9	37.17	300	300	10	27.44	15.26	45.07	300
10	10	10	12.94	38.76	20.77	300	10	10	10	10	33.19	300	81.27	10	56.64	10	10.24	32.53
10	10	10	10	26.36	300	300	10	10	10	10	42.84	89.39	50.2	10	63.43	10	58.52	13.02
10	10	300	35.8	10	300	10	24.93	10	300	300	77.3	48.31	10	300	10	10	10	22.66
10	10	300	153.05	10	300	10	47.91	10	300	300	30.9	38.58	10	300	10	10	10	300
64.44	10	136.94	73.01	10	113.32	10	61.38	10	70.03	300	10	49.64	10	28.08	10	36.85	28.03	300
290.3	10	55.18	76.99	10	10	10	67.47	10	300	300	26.66	10	10	10	51.37	27.9	24.82	34.09
10	10	147.96	300	10	24.11	300	72.94	300	107.28	10	10	300	10	10	97.21	18.92	18.45	37.49
10	10	300	299.97	10	300	10	10	300	28.01	10	10.69	33	10	10.89	30.93	14.2	10	300
10	10	300	217.89	10	300	10	10	12.35	10	10	16.18	47.23	10	21.72	10	10	300	300
10	10	300	29.16	10	62.77	10	10	39.52	17.09	300	33.18	91.01	10	94.22	10	10	49.17	19.98
10	300	300	16.43	300	100.39	300	300	300	169.24	10	10	122.25	10	10	29.76	10	47.11	10
10	300	18.07	10.55	37	10	38.07	55.13	300	10	10	10	46.03	10	10	27.17	15.87	300	10
10	10	39.63	10	10	10	18.77	34.61	300	10	10	10.6	13.35	300	300	26.59	10	10	10
300	10	240.59	13.09	10	10	23.36	70.97	300	10	10	20.4	15.54	10	300	10	10	10	10
46.94	10.26	NA	69.4	10	10	61.79	55.51	300	10	10	28.13	47.27	10	300	10	10	10.08	10
10	300	NA	64.86	300	10	10	10	10	10	10	10	44.63	107.94	41.04	10	10	10	10
10	300	NA	39.62	240.8	300	10	10	10	30.53	10	10	28.75	300	23.15	10	10	10.41	300
10	300	NA	41.83	33.42	151.78	10	10	10	10	10	69.78	10	136.68	10	10	300	30.78	10
10	10	NA	109.79	22.6	16.97	10	300	10	300	10	39.53	10	44.98	32.21	10	300	45.13	10
10	10	NA	66.48	10	10	10	300	300	300	10	38.07	19.46	10	73.25	143.4	10	300	30.98
10	10	NA	24.66	10	300	10	10	10	300	10	300	300	10	10	27.41	10	45.07	32.99
10	10	NA	17.31	10	300	300	10	10	79.41	10	10	10.38	10	25.14	10	64.7	28.1	21.71
10	10	NA	10	10	300	300	10	300	12.65	53.59	16.51	21.13	11.71	10	10	111.22	42.44	13.38
10	10	NA	11.93	10	103.55	39.83	10	300	10	300	12.5	33.99	10	10	10	300	300	10
10	10	NA	27.26	10	10	300	10	300	87.1	300	15.11	47.09	10	150.59	10	300	10	47.92
10	10	NA	37.33	10	10	300	10	98.46	300	300	300	83.58	10	10	12.52	11.82	13.14	84.05
134.18	10	NA	44.53	10	10	12.78	10	47.32	300	300	10	44.18	10	10	300	14.58	10.32	22.93
190.29	10	NA	84.59	10	10	55.69	10	10	10	10	10.5	23.32	10	10	29.51	19.73	10	10
10	10	NA	223.22	10	300	30.69	10	10	14.42	204.36	10	31.69	10	11.24	10	85.76	13.82	10
10	NA	NA	25.5	10	300	26.23	20.26	10	10	45.7	13.33	300	10	237.03	10	300	300	10
10	NA	NA	18.31	10	101.11	17.12	10	103.67	26.57	10	10	70.27	10	300	19.93	300	16.39	10
10	NA	NA	18.91	10	55.48	16.67	10	10	79.12	10	156.54	43.29	10.87	300	10	300	18.38	10
10	NA	NA	45.34	10	10	10	10.84	10	52.2	10	24.75	30.41	67.39	300	10	300	27.67	10
10	NA	NA	96.98	10	10	10	10	300	10	10	10	31.79	169.67	10	10	10	300	10
10	NA	NA	10	300	105.81	10	10	124.79	10	10	17.66	204.58	120.69	10	10	22.2	10	10
300	NA	NA	10	300	124.39	10	10	90.03	300	32.83	70.38	300	72.13	10	178.56	37.05	10	300
300	NA	NA	15.59	10	300	300	10	78.84	300	300	23.47	32.02	10	15.56	10	24.4	10	136.68
10	NA	NA	26.45	10	10	300	300	300	186.31	10	10	40.82	10	23.19	10	13.11	10	19.44
10	NA	NA	46.41	10	10	86.77	300	300	11.47	10	10	32.43	10	300	29.84	20.25	10	42.49
10	NA	NA	49.14	10	10	10	300	300	300	10	10	300	99.59	300	98.86	300	23.59	62.79
10	NA	NA	22.36	12.31	10	300	300	300	124.38	10	54.99	82.78	10	10.31	10	300	25.18	66.69
10	NA	NA	15.59	300	10	300	10	300	300	10	13.91	51.36	10	11.82	15.18	300	35.19	32.93
10	NA	NA	13.93	300	10	300	10.01	10	300	300	10	51.14	10	61.86	21.54	10	15.37	10
10	NA	NA	13.21	10	16.64	28.82	300	37.69	29.57	10	10	57.88	10	65.72	10	63.22	10	300
10.93	NA	NA	22.16	10	98.88	19.87	33.52	10	31.94	10	10	300	10	156.09	10.01	47.2	10	10
21.57	NA	NA	46.98	10	10	16.43	10	10	10.07	10	10	300	300	82.17	10	29.06	10	10
35.75	NA	NA	112.51	20.81	10	10	300	10.87	10	10	79.66	88.54	300	88.18	31.26	13.79	10	10
82.2	NA	NA	12.33	81.56	10	10	300	18.99	11.27	10	45.54	73.25	10	300	107.49	10	10	10
300	NA	NA	19.75	300	10	10	72.44	10	10	10	13.73	300	10	300	10	10	10	10
10	NA	NA	26	10	10	10	17.03	57.88	67.97	10	10	12.73	80.4	41.38	10	21.68	10	193.28
10	NA	NA	22.3	10	10	300	10	300	300	10	10	79.25	55.39	59.81	10	10	13.02	167.69
10	NA	NA	17.37	10	27.26	300	300	300	300	10	10	60.61	57.2	50.71	300	10	10	10
29.6	NA	NA	17.36	10	15.46	300	300	300	47.35	10	10	27.59	63.21	46.68	300	10	10	10
45.35	NA	NA	15.95	10	10	300	300	74.7	25.43	10	10	14.43	66.46	300	300	71.49	10	10
249.57	NA	NA	15.53	10	10	10	300	300	178.9	10	101.7	26.62	10	300	18.97	48.32	10	69.52
225.85	NA	NA	26.93	21.45	300	10	10.01	300	108.25	10	10	300	138.64	300	10	11.68	10	300
300	NA	NA	300	10.26	300	10	66.58	300	39.24	10	10	10.86	300	300	300	10	10	228.52
10	NA	NA	300	10	10	11.26	50.26	300	21.84	300	10	35.11	300	300	47.2	10	10.9	300
10	NA	NA	10	100.08	10	11.23	27.08	300	37.49	300	10	23.38	300	270.44	32.45	10	10.45	58.61
59.82	NA	NA	13.86	10	10.75	10.32	10	300	33.78	300	165.63	26.43	218.19	66.03	300	10	10	10.98
107.28	NA	NA	17.43	10	10	300	10	10	19.99	300	10	93.23	134.6	18.24	300	10	10	10
11.97	NA	NA	17.28	86.15	10	300	300	10	300	10	10	37.39	50.16	10	39.59	300	10	10
10	NA	NA	15.88	25.89	10	10	300	10	10	300	300	25.03	13.1	17.42	10.86	10	10	10
14.56	NA	NA	16.4	10	10	10	10	240.79	10	73.68	122.14	29.24	10	69.15	10.5	33.09	10	10
12.58	NA	NA	32.34	18.2	10	10	10	300	10	41.46	26.54	19.84	10	300	24.68	52.29	10	10
10	NA	NA	88.29	38.09	10	10	10	29.46	10	10	12.06	52.31	23.25	300	78.59	85.3	17.53	10
10.89	NA	NA	300	300	10	10	10	10	10	10	10	57.82	78.81	10	53.35	10	10	134.98
18.58	NA	NA	12.32	12.48	300	300	13.11	10	10	10	46.12	48.3	97.25	10	31.06	10	10	44.96
28.12	NA	NA	15.49	28.48	18.16	299.97	26.26	10	13.86	78.12	130.03	19.29	89.01	10	23.91	10	56.65	10
26.01	NA	NA	19.44	52.73	10	15.08	10	50.01	55.7	10	10	19.47	26.28	300	10	10	300	23.74
13.98	NA	NA	34.2	51.52	10	10	14.01	300	300	10	10	13.88	300	300	21.95	10	10	46.49
10	NA	NA	10	34.04	10	10	11.56	300	39.95	23.78	10	19.65	300	10	10	300	38.73	10
10	NA	NA	10	10	10	300	10	300	19.42	10	18.31	300	274.87	10	10	12.15	300	10
26.64	NA	NA	10	128.81	10	88.97	10	96.1	23.76	10	124.92	10	33.6	10	16.39	47.79	16.99	300
10.23	NA	NA	10	84.75	300	14.3	10	91.28	37.8	10	10	11.17	14.23	81.13	36.08	300	23.66	10
13.32	NA	NA	10	117.94	10	10	14.05	124.69	59.28	10	10	11.44	15.96	42.31	26.89	300	24.38	10
14.14	NA	NA	10	300	300	10	14.68	300	15.62	10	300	15.84	11.65	67.12	10	10	41.19	10
20.92	NA	NA	10	300	300	10	10	83.3	10	105.43	300	22.57	12.11	111.76	10	10	300	10
14.27	NA	NA	10	10	300	47.9	10	65.74	15.98	60.57	45.75	53.17	300	300	10	10	10	10
10	NA	NA	10	10	10	10.99	10.35	58.79	10	10	52.7	300	32.15	300	22.59	10	20.72	10
14.78	NA	NA	10	10	10	10	10	300	15.69	10	50.17	10	300	13.83	19.38	10	21.55	10
10	NA	NA	10	16.5	10	10	10	10	11.18	300	63.24	10	126.31	10	10	10	23.46	10
24.12	NA	NA	10	10	10	10	10	10	10	10	300	46.45	44.37	10	10	300	300	13.69
42.76	NA	NA	10	10	10	10	11.37	10	201.84	10	10	28.9	10	300	18.19	87.22	10	27.54
44.94	NA	NA	10	10	10	10.43	14.02	300	300	13.15	10	13.62	10	10	10	94.38	17.85	120.03
43.12	NA	NA	10	44.32	10	10	11.34	300	300	10	59.69	25.71	300	300	10	198.83	17.16	300
31.23	NA	NA	33.34	56.75	61.18	10	10	300	300	10	259.36	48.25	300	300	10	300	19.03	118.92
22.63	NA	NA	41.12	300	10	14.51	10	300	10	10	37.31	52.5	300	300	43.72	10	300	10
10	NA	NA	26	24.07	10	12.51	13.38	10	10	10	10	29.68	10	65.84	10	10	17.54	10
10	NA	NA	10	54.97	10	10	14.9	10	10.78	10	10	10	29.4	31.81	300	10	10	159.13
10	NA	NA	10	99.23	105.43	10	10	10	10	10	41.44	10	69.48	55.88	300	10	10	17.09
10	NA	NA	10	10	10	10	10	51.53	10.64	10	87.22	10.68	198.26	46.09	300	10	10	10
26.2	NA	NA	10	10	10	10	10	300	14.75	143.55	55.58	10	300	27.13	299.99	10	14.75	10
40.8	NA	NA	10	10	10	10	10	300	34.23	300	53.09	13.28	300	138.53	48.98	67.43	16.75	10
30.34	NA	NA	10	12.98	10	10	10	80.26	14.21	300	47.01	59.31	300	300	300	107.77	17.02	10
31.22	NA	NA	10	300	10	15.15	10	54.77	24.37	10	59.66	77.08	300	10	300	300	10	10
45.74	NA	NA	30.75	37.09	10	300	10	91.02	38.42	10	10	63.84	300	10	300	246.62	10	10
51.15	NA	NA	55.82	42.34	10	300	10	76.01	300	300	10	21.31	300	10	11.74	91.48	10	10
44.7	NA	NA	40.99	32.8	10	300	10	62.98	232.98	263.62	68.98	10	300	300	34	13.26	13.52	10
60.52	NA	NA	18.06	19.08	10	11.69	10	29.53	300	67.17	300	300	10	300	10	10	14.29	10
73.53	NA	NA	10	10	10	21.75	10	25.72	300	43.62	60.83	10	29.13	300	10	10	19.69	300
54.3	NA	NA	10	10	62.44	10	18.24	300	17.83	10	10	10	24.47	300	10	10	18.6	300
26.31	NA	NA	10	10	29.65	10	10	10	300	10	10	46.19	127.54	300	10	300	11.45	300
17.79	NA	NA	10	10	10	10	10	10	300	10	10	300	300	34.98	10	132.6	300	33
10	NA	NA	10	30.48	10	16.19	10	10	300	10	300	300	300	39.49	10	68.61	300	21.91
10	NA	NA	10	49.13	10	10	10	300	54.18	11.89	10	81.51	300	58.5	14.59	89.46	155.58	24.48
10	NA	NA	36.23	15.42	10	13.74	10	300	300	10	10	23.15	300	46.79	10	10	11.23	300
17.06	NA	NA	80.14	10	10	300	10	300	300	10	33.31	10	300	40.94	10	10	14.7	75.15
16.51	NA	NA	63.44	40.49	22.94	54.87	10	29.09	300	10	30.98	25.54	300	300	10	10	20.27	10
300	NA	NA	78.71	300	22.82	10	20.3	10	10	10	27.55	58.29	300	300	90.91	10	29.03	10
300	NA	NA	47.75	300	17.38	10	10	10	10	300	32.33	96.32	10	10	300	300	53.93	25.21
67.31	NA	NA	27.33	12.64	10	10	10	10	34.87	300	117.11	25.83	10	10	27.86	10	10	18.29
42.3	NA	NA	10	10	10	10.95	10	30.69	76.48	10	222.67	10	10	154.66	16.93	10	11.37	10
15.68	NA	NA	10	10	10	15.74	10	48.35	10	50.5	10	12.67	17.24	300	10	10	57.69	10
10	NA	NA	10	10	10	300	300	42.15	10	106.43	10	10	116.65	300	10	10	300	10
28.02	NA	NA	10	10	300	10	10	27.18	12.1	100.99	10	10.01	300	300	10.11	10	10	14.32
67.17	NA	NA	10	89.18	300	10	10	28.62	300	54.83	30.25	10	300	300	69.53	10	12.81	10.54
38.84	NA	NA	11.23	300	300	10	10	32.82	300	102.22	146.4	10	300	300	43.77	10	16.07	300
17.99	NA	NA	64.05	22.97	300	10	22.27	31.97	10	31.03	10	10.92	88.56	49.82	14.88	10	20.8	38.73
71.53	NA	NA	51.28	10	190.12	10	300	23.69	10	10	10	10	23.4	12.87	77.26	300	47.3	32.43
10	NA	NA	28.45	10	38.88	10	173.13	10	52.29	10	13.97	14.52	10	14.18	125.34	300	282.29	59.41
10	NA	NA	41.97	10	16.11	19.16	31.41	10	171.49	10	28.9	300	10	300	10	300	10	300
12.26	NA	NA	58.79	10	10	68.75	28.04	10	300	10	47.38	14.89	10	300	10	78.27	10	300
38.82	NA	NA	10	10	10	300	300	10	10	10	97.35	10	10	300	10	300	10	10
10.64	NA	NA	10	104.74	10	19.32	134.39	10	46.73	10	99.74	300	10	10	10	300	11.13	10
10	NA	NA	10	300	10	10	10	300	300	10	10	300	300	21.74	10	300	13.29	20.2
300	NA	NA	10	11.32	10	10	10	300	10	10	10	300	300	10	10	300	15.7	10
300	NA	NA	10	10	10	10	10	102	300	10	10	10	300	10	13.81	300	300	10
50.93	NA	NA	45.46	10	10	10	19.98	10	300	10	10	34.11	300	73.99	56.5	15.53	10	10
10	NA	NA	67.7	10	10	10	105.05	10	300	10	37.47	300	300	300	300	13.57	10	10
10	NA	NA	50.94	10.44	300	10	10	10	164.5	10	64.94	188.37	300	89.01	10	15.98	13.11	10
136.3	NA	NA	19.14	12.62	300	14.06	10	10	300	10	10	300	10	10	17.72	32.33	13.07	10
33	NA	NA	28.75	10	13.8	300	10	10	10	105.58	10	128.3	10	10	18.89	300	12.76	10
26.09	NA	NA	14.89	11.79	25.6	300	15.04	12.18	10	81.82	10	10.43	10	300	63.04	300	13.94	10.36
24.86	NA	NA	10	74.92	300	20.55	56.52	300	42.44	48.81	10	31.4	10	300	65.66	300	15.33	10
39.47	NA	NA	10	39.97	300	142.6	10	300	12.55	19.69	13.46	86.35	10	25.05	49.09	39.96	16.51	300
10	NA	NA	10	10	10	253.67	10	44.44	10	10	10	300	10	19.09	50.04	22.02	16.9	300
10	NA	NA	10	15.18	38.76	300	13.92	53.4	10	10	11.45	85.45	14.59	300	10	13.11	10	11.04
42.49	NA	NA	66.23	10	12.05	300	53.58	70.51	10	10	53.5	10	300	300	10	13.42	14.41	10
12.7	NA	NA	81.75	10	10	10	69.7	47.3	10	10	30.41	10	300	20.47	10	20.33	18.38	10
10	NA	NA	109.45	42.28	10	10	10	10	10	10	10	71.25	300	40.02	300	34.94	17.36	10
10	NA	NA	10	10	10	10	12.25	10	10	10	10	79.38	300	74.95	300	300	15.67	10
51.92	NA	NA	240.03	10	10	38.36	10	41.44	300	88.34	10	58.16	52.09	78.37	300	300	82.58	10
267.79	NA	NA	24.87	300	10	79.7	10	19.47	300	10	10	32.51	10	45.91	300	10	11.5	18.89
10	NA	NA	24.04	300	10	64.54	39.87	60.26	10	10	10	28.57	10	29.65	10	49.22	10	38.82
20.88	NA	NA	37.37	33.72	10	40.39	51.85	300	10	87.72	84.68	37.6	21.8	10	15.34	64.88	14.05	10
161.67	NA	NA	300	20.58	10	10	112.15	300	10	300	86.1	300	10	10	10	10	17.64	10
108.15	NA	NA	10	33.2	44.11	300	10	47.57	10	10	63.59	10	10.06	10	300	11.48	17.52	10
41.6	NA	NA	10	72.35	40.61	84.32	10	42.07	10	300	10	10	40.89	38.03	300	44.66	14.17	88.1
10	NA	NA	10	83.88	24.03	300	10	52.84	10	77.88	10	40.1	11.86	56.55	300	64.71	11.22	23.18
29.97	NA	NA	22.37	38.11	10	300	10	88.2	30.41	106.31	10	26.41	300	51.82	300	115.83	10	74.25
68.54	NA	NA	45.53	10	10	300	10	10	41.36	10	10	22.1	300	40.41	10	300	11.35	64.93
10	NA	NA	65.81	10	15.95	300	300	48.8	69.91	10	73.78	31.68	300	54.26	10	18.89	10	65.85
13.94	NA	NA	108.05	10	300	300	185.16	10	10	10	119.7	76.47	113.96	300	300	29.54	10	82.7
10	NA	NA	300	10	10	300	10	10	10	10	75.79	11.77	10	300	64.97	41.57	10.24	299.99
10	NA	NA	142.81	10	10	300	10	10	10	10	77.73	10	10	45.96	10	82.09	10	75.37
11.52	NA	NA	57.15	300	10	10	10	300	10	10	300	10	16.79	10	14.09	10	NA	10
17.68	NA	NA	39.9	300	10	10	14.86	300	10	10	10	32.38	16.12	10	300	10	NA	10
42.57	NA	NA	35.35	10	10	300	10	50.65	11.86	10	11.24	82.86	11.72	32.23	300	33.43	NA	10
28.03	NA	NA	10	10	10	12.75	37.73	57.61	10	10	65.66	98.14	24.24	10	300	81.02	NA	10
13.27	NA	NA	10	10	10	16.63	146.76	300	10	10	37.3	71.69	300	10	65.43	300	NA	38.34
10.1	NA	NA	10	19.85	95.51	47.19	300	300	300	10	26.89	10	300	14.74	57.8	300	NA	50.49
16	NA	NA	10	13.05	30.04	300	10	10	300	10	25.7	114.05	300	10.71	24.89	10	NA	60.8
23.63	NA	NA	14.95	11.65	13.94	300	10	31.71	30.03	10	18.91	300	52.44	10	10	300	NA	58.16
32.35	NA	NA	33.53	37.48	10	300	85.68	10	10	300	10	10	150.72	10	10	300	NA	300
19.55	NA	NA	55.99	300	300	300	75.54	13.59	33.02	101.25	74.59	22.52	300	10	13.77	78.21	NA	300
10	NA	NA	71.46	300	300	10	300	10	37.17	53.79	128.16	86.7	300	10	37.68	10.06	NA	300
19.1	NA	NA	56.08	10	300	10	96.47	10	10	36.19	74.8	300	10	11.53	10	10	NA	45.91
300	NA	NA	68.2	10	10.07	300	77.86	54.1	10	12.58	10	300	300	17.8	10	10	NA	10
12.39	NA	NA	42.52	10	17.88	300	155.12	118.15	10	10	300	300	32.09	10	10	24.42	NA	15.3
31.77	NA	NA	18.18	300	14.46	171.69	10	300	10	10	92.37	NA	113.65	10	57.79	38.35	NA	10
300	NA	NA	12.67	300	10	10	10	300	10	10	10	NA	10	10	10	84.75	NA	10
60.83	NA	NA	10	26.81	10	10	12.57	10	11.82	10	10	NA	34.12	10	10	10	NA	10
39.38	NA	NA	10	10	10	10	300	45.62	15.65	12.7	300	NA	25.02	10	10	10	NA	10
64.27	NA	NA	10	300	10	10	300	10	10	300	53.33	NA	300	10	10	10	NA	10
72.24	NA	NA	10	300	10	10	300	11.7	300	300	43.09	NA	300	10	10	148.93	NA	29.2
30.9	NA	NA	10	10	10	38.74	98.94	10	300	41.72	10	NA	300	10	11.75	10	NA	26.03
12.54	NA	NA	12.31	10	10	300	10	300	10	10	10	NA	300	300	17.19	10	NA	23.41
10	NA	NA	36.36	300	10	300	10	40.5	10	18.37	94.8	NA	93.04	10	38.22	10	NA	10
10	NA	NA	68.84	300	300	10	10	300	10	45.18	100.84	NA	120.06	67.58	10	10	NA	10
10	NA	NA	72.72	300	300	10	10	300	10	10	74.95	NA	300	300	10	10	NA	300
10	NA	NA	25.37	300	300	10	10	22.09	10	19.13	38.01	NA	300	300	49.32	10	NA	300
300	NA	NA	18.86	10	10	10	10	10	10	194.13	41.3	NA	10	248.14	73.15	10	NA	38.62
300	NA	NA	18.82	10	10	10	10	300	10	10	56.86	NA	12.25	118.35	39.65	10	NA	20.28
10	NA	NA	17.47	300	21.21	300	300	27.68	10	10	95.29	NA	10	300	48.22	10	NA	31.78
92.97	NA	NA	10.48	300	37.93	300	10	10	10	10	10	NA	64.86	10	10	10	NA	10
24.89	NA	NA	10	300	10	74.57	10	10	10	10	10	NA	40.45	300	10	10	NA	10
21.78	NA	NA	10	10	10	10	10	16.54	10	10	115.5	NA	113.72	300	19.16	10	NA	10
29.2	NA	NA	10	10	94.96	10	10	10	29.96	10	76.31	NA	300	300	136.14	10	NA	10
37.45	NA	NA	10	12.58	73.09	300	157.55	300	38.62	10	300	NA	300	10	300	10	NA	10
300	NA	NA	10	300	10	17.7	64.27	300	15.42	11.49	299.99	NA	300	10	300	10	NA	10
300	NA	NA	10	300	10	36.54	32.22	31.72	34.75	48.46	13.24	NA	300	300	10	10	NA	10
67.29	NA	NA	300	34.16	10	300	46.64	10	61.37	300	105.65	NA	110.63	119.28	10	10	NA	25.18
13.99	NA	NA	300	55.98	10	300	10	300	32.42	96.79	300	NA	183.22	103.16	126.32	10	NA	10
10.81	NA	NA	10	300	38.15	10	10	300	10	27.98	300	NA	300	10	69.74	10	NA	10
10	NA	NA	18.7	97.54	10	10	10	10	10	33.02	69.73	NA	300	139.7	10	10	NA	12.82
10	NA	NA	27.79	152.36	300	10	10	11.65	10	10.4	38.61	NA	10	11.23	10	300	NA	26.09
10	NA	NA	28.25	10	27.83	10	10	10	10	300	300	NA	71.35	53.22	300	10	NA	10
10	NA	NA	34.12	10	23.44	10	10	10	10	300	54.88	NA	106.83	144.48	300	10	NA	10
300	NA	NA	96.35	10	10	10	10	86.36	10	300	18.6	NA	127.72	92.67	10	10	NA	10
300	NA	NA	103.68	300	300	300	10	47.58	10	10	10	NA	300	10	10	10	NA	10
52.46	NA	NA	10	10	47.33	60.85	10	47.75	10	10	10	NA	300	21.68	148.63	30.28	NA	300
12.75	NA	NA	10	10	42.91	10	10	10	10	10	34.79	NA	300	35.43	300	10	NA	300
18.7	NA	NA	10	10	10	10	10	300	10	10	35.39	NA	300	66.51	300	10	NA	104.26
10	NA	NA	10	10	300	10	10	300	10	10	38.39	NA	111.53	10	10	10	NA	10
10	NA	NA	10	10	300	10	10	300	18.03	44.52	300	NA	232.74	10	74.92	10	NA	300
19.61	NA	NA	10	300	300	10	51.73	173.76	26.8	18.66	300	NA	195.84	300	300	10	NA	10
300	NA	NA	46.6	10	37.24	83.32	10	10	29.53	57.26	27.64	NA	26.04	300	10	35.52	NA	10
300	NA	NA	300	10	56.63	300	10	10	55.1	29.66	10	NA	36.42	300	10	32.61	NA	10
13.54	NA	NA	10	10	41.11	300	10	300	10	29	10	NA	300	95.35	24.89	10	NA	300
10	NA	NA	10	17.44	300	10	56.41	39.91	45.48	10	21.7	NA	300	13.46	54.01	10	NA	10.17
10	NA	NA	10	40.26	68.54	10	191.24	36.76	11.74	10	10	NA	300	10	10	10	NA	17.66
10	NA	NA	23.47	22.56	10	10	300	10	10	300	10	NA	300	10	10	10	NA	48.74
37.8	NA	NA	47.38	10	300	10	300	10	10	10	47.18	NA	300	10	46.65	25.84	NA	300
58	NA	NA	300	10	300	300	300	300	10	10	30.68	NA	10	10	66.88	20.42	NA	10
48.29	NA	NA	93.89	10	250.63	300	10	300	10	10	17.69	NA	71.93	10	10	10	NA	10
47.97	NA	NA	31.41	10	37.86	10	10	300	10	10	13.36	NA	300	10	10	10	NA	10
300	NA	NA	10	10	82.72	10	10	300	10	10	300	NA	300	300	300	10	NA	10
24.9	NA	NA	10	10	79.99	300	14.16	10	74.78	10	300	NA	10	10	300	10	NA	10
10	NA	NA	10	10	53.71	300	27.6	10	65.02	10	10	NA	10	10	44.99	10	NA	10
10	NA	NA	10	20.41	56.76	42.19	25.5	10	43.83	10	10	NA	10	10	300	10	NA	10
10	NA	NA	10	32.17	36.06	300	44.05	10	40.66	33.05	10	NA	10	10.01	10	10	NA	10
10	NA	NA	10	45.36	48.14	10	85.02	10	10	34.98	155.32	NA	26.31	10	93.61	10	NA	10
16.59	NA	NA	10	10	10	10	10	300	299.64	10	47.22	NA	103.74	10	300	10	NA	300
36.72	NA	NA	12.12	10	10	10	21.85	67.5	300	10	31.79	NA	10	65.89	55.82	10	NA	300
19.24	NA	NA	15.78	11.16	10	300	29.3	19.06	300	300	23.06	NA	300	300	21.15	10	NA	300
21.52	NA	NA	11.88	48.65	10	10	14.51	10.01	300	300	300	NA	10	300	10	10	NA	77.71
10	NA	NA	12.33	99.55	10	10	10	300	300	300	300	NA	10	10	10	10	NA	149.68
10	NA	NA	18.38	300	16.55	10	10	10	135.8	10	300	NA	10	10	12.21	10	NA	300
41.81	NA	NA	27.94	21.63	20.86	300	69.28	21.72	47.86	10	300	NA	10	10	36.17	10	NA	300
300	NA	NA	24.93	17.53	27.8	300	19.16	10	154.16	10	10	NA	10	10.03	10	10	NA	10
174.15	NA	NA	16.76	10	27.06	10	83.6	300	300	10	10	NA	10	11.77	10	10	NA	10
38.34	NA	NA	12.2	26.9	14.03	10	300	300	10	300	13.88	NA	10	20.01	10	10	NA	300
23.06	NA	NA	10.77	300	10	10	10	10	10	300	30.44	NA	300	92.29	10	10	NA	10
61.09	NA	NA	10	300	10	10	10	10	31.96	10	19.56	NA	299.99	300	10	NA	NA	10
300	NA	NA	10	300	65.86	10	106.96	10	47.05	10	16.18	NA	78.59	300	10	NA	NA	12.45
10	NA	NA	10	300	84.95	10	300	12.09	10	10	23.83	NA	53.75	10	11.75	NA	NA	146.75
10	NA	NA	10	10	189.55	10	10	10	10	14.79	10	NA	30.47	10	12.29	NA	NA	10
10.02	NA	NA	10	10	300	10	10	10	10	10	10	NA	14.37	10	27.19	NA	NA	10
10	NA	NA	10	10	33.32	10	23.82	10	10	16.34	10.96	NA	10.01	10	26.4	NA	NA	10
47.09	NA	NA	10	300	16.51	10	85.76	300	10.01	300	10	NA	10	16.67	34.7	NA	NA	102.73
128.73	NA	NA	18.34	59.07	10	10	101.4	300	10	300	10	NA	10	181.14	NA	NA	NA	10
93.73	NA	NA	40.4	10.19	10	10	10	10	10	300	13.94	NA	300	182.61	NA	NA	NA	10
31.82	NA	NA	72.54	12.78	61.31	10	10	300	42.37	300	16.46	NA	300	93.5	NA	NA	NA	10
13.82	NA	NA	23.23	75.03	300	10	10	300	300	10	10	NA	10	10	NA	NA	NA	300
10	NA	NA	11.67	300	300	10	47.59	300	300	10	10	NA	10	10	NA	NA	NA	193.2
10	NA	NA	16.82	300	36.4	10	60.08	10	87.76	10	10	NA	10	10	NA	NA	NA	300
10	NA	NA	18.26	15.92	19.44	10	113.28	10	55.72	10	16.82	NA	10	10	NA	NA	NA	300
300	NA	NA	14.88	15.09	10	10	10	10	10	101.05	82.88	NA	10	10	NA	NA	NA	300
300	NA	NA	10.84	10	10	10	10	11.08	10.23	300	30.29	NA	10	10	NA	NA	NA	97.59
11.14	NA	NA	10.67	12.57	10	10	10	90.95	69.25	10	NA	NA	10.59	41.93	NA	NA	NA	300
10	NA	NA	10.25	11.81	300	10.66	39.8	10	300	10	NA	NA	108.1	10.54	NA	NA	NA	22.42
40.95	NA	NA	10	10	12.64	10	43.07	10	300	10	NA	NA	16.99	17.71	NA	NA	NA	36.71
64.68	NA	NA	10	10	10	10	10	10	22.55	10	NA	NA	10	10	NA	NA	NA	13.38
300	NA	NA	10	10	10	10	10	10	300	185.53	NA	NA	10	10	NA	NA	NA	80.07
10	NA	NA	10	10	10	10	10	300	58.43	300	NA	NA	10	10	NA	NA	NA	10
10	NA	NA	10	10	11.33	10	10	300	75.45	300	NA	NA	10.66	10	NA	NA	NA	10
40.2	NA	NA	30.03	10	38.17	10	18.15	10	300	300	NA	NA	10	144.9	NA	NA	NA	10
43.93	NA	NA	82.66	10	300	10	14.82	10	300	17.41	NA	NA	10	10	NA	NA	NA	10
13.68	NA	NA	300	300	10	10	10	10	21.49	10	NA	NA	10	10	NA	NA	NA	20.88
10	NA	NA	300	10	24.83	10	10	10	10	300	NA	NA	10.09	10	NA	NA	NA	37.65
38.29	NA	NA	10	10	87.56	10	10	10	10	10	NA	NA	10	32.1	NA	NA	NA	44.08
235.86	NA	NA	17.28	10	34.85	11.86	10	85.08	10	10	NA	NA	300	64.84	NA	NA	NA	41.63
300	NA	NA	21.99	10	12.67	20.04	10	143.59	300	10	NA	NA	300	10	NA	NA	NA	74.31
300	NA	NA	17.81	10	10	10	10	10	300	39.47	NA	NA	300	300	NA	NA	NA	90.72
20.25	NA	NA	10	10.45	10	10	10	10	100.7	10	NA	NA	300	300	NA	NA	NA	10
10	NA	NA	12.12	100.24	10	10	10	10	300	10	NA	NA	300	300	NA	NA	NA	113.41
10	NA	NA	14.44	300	300	32.95	10.1	300	10	10	NA	NA	300	300	NA	NA	NA	82.69
10	NA	NA	33.28	10	10	30.43	10	300	300	95.5	NA	NA	25.81	10	NA	NA	NA	300
300	NA	NA	10	10	10	45.41	10	10.33	300	300	NA	NA	10	10	NA	NA	NA	300
139.7	NA	NA	10	10	11.58	10	10	10	129.11	300	NA	NA	10	300	NA	NA	NA	10
16.26	NA	NA	10	10	14.92	10	10	11.4	72.54	300	NA	NA	10	300	NA	NA	NA	10
48.06	NA	NA	10	28.28	27.29	10	19.75	10	91.48	10	NA	NA	82.71	300	NA	NA	NA	10
300	NA	NA	66.13	92.46	10	10	300	10	47.19	10	NA	NA	300	24.56	NA	NA	NA	16.83
74.17	NA	NA	300	10	300	300	21.85	10	42.56	10.01	NA	NA	300	10	NA	NA	NA	10
59.15	NA	NA	300	10	300	300	10	10	37.08	10	NA	NA	300	14.65	NA	NA	NA	10
153.04	NA	NA	300	10	300	10	10	14.66	117.77	10	NA	NA	300	67.19	NA	NA	NA	10
10	NA	NA	10	300	14.04	37.8	19.31	300	10	10	NA	NA	42.42	30.64	NA	NA	NA	10
10	NA	NA	37.4	300	32.99	36.39	10	300	10.47	300	NA	NA	59.15	15.83	NA	NA	NA	10
10	NA	NA	31.32	300	73.91	10	10	300	19.26	10	NA	NA	59.59	10	NA	NA	NA	39.7
300	NA	NA	41.9	300	223.21	10	10	300	34.92	93.81	NA	NA	10	10	NA	NA	NA	80.28
10	NA	NA	47.27	300	300	10	10	10	15.07	300	NA	NA	10	10	NA	NA	NA	99.59
10	NA	NA	40.11	300	300	10	25.32	10	10	10	NA	NA	24.17	24.45	NA	NA	NA	23.95
300	NA	NA	300	300	61.39	10	19.56	10	10	19.22	NA	NA	187.27	10	NA	NA	NA	10
153.48	NA	NA	300	10	10	10	10	10	10	43.14	NA	NA	300	10	NA	NA	NA	22.72
300	NA	NA	10	14.91	10	10	10	10	10	10	NA	NA	300	10	NA	NA	NA	77.41
39.62	NA	NA	10	26.71	10	10	10	10	49.72	27.52	NA	NA	299.99	19.34	NA	NA	NA	86.28
10	NA	NA	10	300	42.34	53.53	39.18	10	80.61	32.15	NA	NA	79.21	10	NA	NA	NA	300
300	NA	NA	10	10	10	59.44	31.1	300	54.84	14.73	NA	NA	39.59	10	NA	NA	NA	39.14
300	NA	NA	10	300	10	38.1	10	300	10	10	NA	NA	30.61	10	NA	NA	NA	10
93.79	NA	NA	32.44	300	50.05	300	10	300	10	10	NA	NA	10	10.22	NA	NA	NA	55.75
25.48	NA	NA	300	300	10	300	10	103.94	10	10	NA	NA	10	13.19	NA	NA	NA	300
38.44	NA	NA	300	300	10	10	300	33.68	300	10	NA	NA	12.37	34.95	NA	NA	NA	10
300	NA	NA	300	10	10	10	80.98	10	300	65.8	NA	NA	31.97	300	NA	NA	NA	10
300	NA	NA	300	10	10	10	10	10	84.74	10	NA	NA	179.26	300	NA	NA	NA	10
21.44	NA	NA	38.27	10	10	10	10	10	22.16	10	NA	NA	111.71	300	NA	NA	NA	300
10	NA	NA	300	24.82	12.69	10	10	10	10	300	NA	NA	142.62	94.12	NA	NA	NA	300
69.47	NA	NA	126.94	300	20.52	10	10	46.09	300	51.63	NA	NA	235.8	10	NA	NA	NA	300
10	NA	NA	300	300	50.5	10	300	34.52	300	10	NA	NA	300	10	NA	NA	NA	92.86
49.98	NA	NA	300	300	81.9	10	103.8	10	300	10	NA	NA	300	10	NA	NA	NA	118.93
127.33	NA	NA	300	10	10	10	55	300	10	10	NA	NA	300	10	NA	NA	NA	300
96.48	NA	NA	10	53.31	10	10	10	28.57	10	10	NA	NA	11.36	10	NA	NA	NA	10
10	NA	NA	10	300	10	300	10	24.38	10	15.42	NA	NA	10	16.6	NA	NA	NA	10
67.58	NA	NA	10	10	300	300	21.93	55.67	300	10	NA	NA	12.65	53.75	NA	NA	NA	95.75
79.79	NA	NA	10	56.02	35.8	104.29	58.69	47.14	10	10	NA	NA	10	300	NA	NA	NA	300
95.23	NA	NA	10	300	73.88	300	44.43	15.3	10	10	NA	NA	10	300	NA	NA	NA	300
90.4	NA	NA	10	10	67.4	300	30.82	10	10	15.51	NA	NA	10	300	NA	NA	NA	10
77.03	NA	NA	18.39	10	20.73	300	10	10	10	300	NA	NA	10.89	28.13	NA	NA	NA	10
52.71	NA	NA	62.05	57.3	10	10	10	10	22.3	300	NA	NA	46.49	21.92	NA	NA	NA	300
40.4	NA	NA	161.07	300	12.69	10	53.93	10	10	10	NA	NA	300	25.17	NA	NA	NA	10
49.86	NA	NA	300	12.7	18.38	10	81.99	10	10	10	NA	NA	180.88	28.89	NA	NA	NA	10
20.81	NA	NA	300	300	46.61	10	82.63	10	10	10	NA	NA	170.31	300	NA	NA	NA	10.01
53.67	NA	NA	10	99.19	60.92	10	63.78	10	10	10	NA	NA	111.25	22.5	NA	NA	NA	300
300	NA	NA	11.47	300	57.78	10	10	10	11.87	10	NA	NA	87.72	10	NA	NA	NA	300
96.82	NA	NA	23.26	300	27.31	10	10	25.72	41.08	10	NA	NA	300	10	NA	NA	NA	150.9
59.8	NA	NA	40.99	10	10	10	10	10	62.35	10	NA	NA	300	263.93	NA	NA	NA	10
10.81	NA	NA	42.18	10	10	10	39.56	10	10	10	NA	NA	56.06	10	NA	NA	NA	300
10	NA	NA	15.49	10	10	300	14.22	100.56	10	10	NA	NA	15.71	40.89	NA	NA	NA	128.81
300	NA	NA	10	32.04	300	10	10	44.79	10.01	10	NA	NA	13.01	90.82	NA	NA	NA	65.07
300	NA	NA	10	10	10	10	82.93	52.8	10	25.35	NA	NA	10	56.9	NA	NA	NA	68.67
300	NA	NA	10	300	10	10	10	24.5	17.29	27.09	NA	NA	10	17.35	NA	NA	NA	116.79
62.44	NA	NA	10	300	10	10	10	37.87	54.43	13.67	NA	NA	10	27.92	NA	NA	NA	300
29.81	NA	NA	10	300	10	10	10	54.99	300	300	NA	NA	10.01	49.26	NA	NA	NA	300
78.7	NA	NA	10	300	10	10	10	96.12	12.24	300	NA	NA	64.83	21.94	NA	NA	NA	300
93.61	NA	NA	21.82	10	10	10	10	10	11.77	10	NA	NA	300	10	NA	NA	NA	106.63
41.73	NA	NA	52.91	10	10	10	10	10	37.46	11.19	NA	NA	300	10	NA	NA	NA	10
31.88	NA	NA	77.67	10.01	10.01	10	10	73.94	50.31	300	NA	NA	300	10	NA	NA	NA	17.79
56.07	NA	NA	138.05	300	20.47	10	10	53.43	10	300	NA	NA	65.23	10	NA	NA	NA	10
55.43	NA	NA	16.04	10	11.08	10	10	300	10	300	NA	NA	63.68	10	NA	NA	NA	11.81
25.93	NA	NA	10	10	18.67	10	10	32.68	27.51	300	NA	NA	117.21	10	NA	NA	NA	300
26.98	NA	NA	10	300	16.37	300	10	27.41	300	10	NA	NA	96.24	10	NA	NA	NA	300
38.84	NA	NA	20.84	10	300	17.04	10	21.37	300	83.63	NA	NA	55.98	24.27	NA	NA	NA	37.81
300	NA	NA	43.12	43.29	10	10	10	28.23	10	10	NA	NA	31.63	300	NA	NA	NA	11.25
56.92	NA	NA	43.59	48.57	10	10	28.35	25.03	10	10	NA	NA	39.39	300	NA	NA	NA	100.54
44.69	NA	NA	10	74.52	10	10	300	31.09	33.71	10	NA	NA	10	72.73	NA	NA	NA	10
99.82	NA	NA	10	91.94	68.5	10	10	48.14	300	10	NA	NA	10	39.9	NA	NA	NA	10
300	NA	NA	10	10	28.52	10	10	300	300	10	NA	NA	10	53.74	NA	NA	NA	10
10	NA	NA	10	10	13.86	10.21	10	10	10	10	NA	NA	10	300	NA	NA	NA	300
10	NA	NA	10	10	10	28	10	300	10	10	NA	NA	300	10	NA	NA	NA	10
72.25	NA	NA	10	10	10	300	14.43	300	10.54	10	NA	NA	10	10	NA	NA	NA	10
300	NA	NA	41.54	79.48	10	300	97.45	300	10.01	10	NA	NA	10	10	NA	NA	NA	300
300	NA	NA	43.79	10	10	88.66	10	16.21	24.48	10	NA	NA	10	300	NA	NA	NA	37.17
300	NA	NA	57.57	10	10	59.66	10	31.9	10	10	NA	NA	41.02	15.5	NA	NA	NA	300
77.63	NA	NA	87.11	10	300	10	10	11.98	10	14.83	NA	NA	119.08	10	NA	NA	NA	154.21
62.47	NA	NA	40.77	300	88.51	10	10	10	10	300	NA	NA	102.98	63.52	NA	NA	NA	300
122.02	NA	NA	10	300	300	10	10	10	13.74	10	NA	NA	72.24	55.48	NA	NA	NA	63.36
300	NA	NA	10	10	10	10	23.76	10	10	55.41	NA	NA	29.08	300	NA	NA	NA	12.69
10	NA	NA	26.75	10	12.14	10	300	17.95	10	131.17	NA	NA	29.88	10	NA	NA	NA	10
10	NA	NA	300	12.32	21.21	10	10	21.12	10.86	152.44	NA	NA	14.35	10	NA	NA	NA	10
58.66	NA	NA	300	27.97	10	10	10	10	12.54	101.94	NA	NA	10	153.18	NA	NA	NA	10
75.61	NA	NA	10	31	10	10	10	100.25	14.44	29.54	NA	NA	33.87	10	NA	NA	NA	300
14.85	NA	NA	10	86.07	10	10	10	23.19	41	47.46	NA	NA	10	10	NA	NA	NA	300
33.03	NA	NA	10	14.53	10	10	10	24.68	300	63.23	NA	NA	10	10	NA	NA	NA	97.84
108.04	NA	NA	11.5	10	32.36	300	10	300	24.73	40.28	NA	NA	10	300	NA	NA	NA	172.06
300	NA	NA	31.58	10	18.94	137.32	13.13	300	11.65	10	NA	NA	10	300	NA	NA	NA	108.56
10.38	NA	NA	54.54	10	11.33	42.63	10	10	10	10	NA	NA	10	10	NA	NA	NA	300
21.32	NA	NA	57.23	10	10	97.41	10	10	11.72	10	NA	NA	10	14.14	NA	NA	NA	10
52.87	NA	NA	46.59	10	10	300	10	10	24.84	10	NA	NA	17.91	10	NA	NA	NA	10
300	NA	NA	74.78	21.36	38.91	300	10	10	49.69	10	NA	NA	300	10	NA	NA	NA	95.12
300	NA	NA	300	300	32.24	300	10	10	10	10	NA	NA	300	10	NA	NA	NA	300
10	NA	NA	300	135.72	10	23.7	10	10	10	10	NA	NA	72.37	10	NA	NA	NA	300
10	NA	NA	300	48.37	300	300	28.68	25.89	10	10	NA	NA	25.37	300	NA	NA	NA	300
44.57	NA	NA	60.26	48.6	109.27	300	53.77	10	10	10	NA	NA	17.57	138.33	NA	NA	NA	51.88
39.59	NA	NA	57.87	33.54	10	68.61	10	10	25.05	35.54	NA	NA	29.21	300	NA	NA	NA	10
80.64	NA	NA	59.75	17.83	32.11	112.82	10	300	36.38	46.74	NA	NA	300	300	NA	NA	NA	10
61.87	NA	NA	10	14.67	56.81	300	10	300	10	63.47	NA	NA	300	159.56	NA	NA	NA	32.66
67.38	NA	NA	10	10	300	24.58	10	11.85	10	48.67	NA	NA	10	10.47	NA	NA	NA	55.73
62.29	NA	NA	10	10	300	26.34	10	10	46.15	53.69	NA	NA	10	300	NA	NA	NA	10
10	NA	NA	10.6	10	22.82	299.67	54.26	10	60.59	34.98	NA	NA	10	10	NA	NA	NA	10
10	NA	NA	10	10	10	10	10	300	45.16	81.86	NA	NA	10	10	NA	NA	NA	10
300	NA	NA	38.55	10	10	10	10	300	10	72.65	NA	NA	10	10	NA	NA	NA	300
300	NA	NA	57.93	39.96	43.68	10	10	10	31.05	10	NA	NA	84.27	37.75	NA	NA	NA	300
53.72	NA	NA	57.18	10	26.82	10	52.19	10	30.23	10	NA	NA	175.69	42.03	NA	NA	NA	115.5
31.42	NA	NA	42.62	10	14.69	300	300	10	16.6	300	NA	NA	300	10	NA	NA	NA	54.85
36.98	NA	NA	64.96	10	22.51	19.41	35.92	10	10	10	NA	NA	300	10	NA	NA	NA	10
11.59	NA	NA	300	10	85.62	82.91	10	10	69.76	10	NA	NA	300	10	NA	NA	NA	10.01
10	NA	NA	300	41.34	213.84	300	26.24	16.98	57.51	10	NA	NA	76.38	300	NA	NA	NA	25.58
10	NA	NA	300	84.54	18.62	10	10	28.24	57.99	10	NA	NA	58.43	300	NA	NA	NA	31.03
76.84	NA	NA	36.15	10	10	300	300	300	10	10	NA	NA	107.1	300	NA	NA	NA	300
39.24	NA	NA	32.02	10	10	75.35	300	300	11.64	10	NA	NA	300	10	NA	NA	NA	10
21.55	NA	NA	22.11	10	10	53.3	10	300	48.26	10	NA	NA	300	10	NA	NA	NA	22.81
19.92	NA	NA	10	65.69	10	300	10	300	72.36	10	NA	NA	10	85.75	NA	NA	NA	300
24.19	NA	NA	10	37.96	85	300	10	46.87	300	43.84	NA	NA	10	10	NA	NA	NA	300
10	NA	NA	10	28.29	300	190.48	10	10	300	52.37	NA	NA	300	10	NA	NA	NA	300
10	NA	NA	12.15	42.13	300	84.79	300	10	10	21.16	NA	NA	10	300	NA	NA	NA	162.45
300	NA	NA	10.59	300	300	164.44	300	45.71	10	10	NA	NA	58	300	NA	NA	NA	103.03
244.55	NA	NA	28.62	10	35.21	10	300	79.59	83.12	10.01	NA	NA	72.15	130.28	NA	NA	NA	300
62.04	NA	NA	41.42	10	18.57	10	15.62	88.68	38.38	10	NA	NA	72.71	10	NA	NA	NA	300
44.04	NA	NA	36.5	10	30.61	10	10	10	31.11	10	NA	NA	137.71	10	NA	NA	NA	300
28.12	NA	NA	44.31	10	300	10	10	10	24.16	35.64	NA	NA	300	17.07	NA	NA	NA	300
36.94	NA	NA	62.47	10	300	10	10	10	10	51.3	NA	NA	300	10	NA	NA	NA	300
101.31	NA	NA	125	10	24.74	10	300	10	10	300	NA	NA	105.6	10	NA	NA	NA	300
300	NA	NA	68.12	35.03	38.78	10	300	10	10	10	NA	NA	10.09	10	NA	NA	NA	300
74.89	NA	NA	76.65	175	32.3	95.99	300	10	10	10	NA	NA	10	10	NA	NA	NA	10
58.08	NA	NA	300	270.07	10	10	300	10	13.85	300	NA	NA	62.27	10	NA	NA	NA	10
90.02	NA	NA	300	300	10	300	10	10.65	24	10	NA	NA	10	16.92	NA	NA	NA	300
38.87	NA	NA	10	10	11.39	101.03	10	59.61	27.19	10	NA	NA	65.02	10	NA	NA	NA	10
51.19	NA	NA	10	10	10	58.92	10	24.4	33.69	10.02	NA	NA	84.55	10	NA	NA	NA	14.39
300	NA	NA	10	10	10	10	300	18.34	58.49	300	NA	NA	151.22	10	NA	NA	NA	15.58
300	NA	NA	10	40.3	77.46	10	300	10	17.72	300	NA	NA	300	10	NA	NA	NA	28.11
28.55	NA	NA	17.17	40.41	10	10	300	300	10	38.57	NA	NA	300	10	NA	NA	NA	10
23.4	NA	NA	22.41	15.48	10	10	119.53	60.21	10	10	NA	NA	300	15.37	NA	NA	NA	16.02
26.19	NA	NA	22.77	14.16	22	300	54.22	92.32	18.22	10	NA	NA	10	300	NA	NA	NA	10
47.63	NA	NA	31.1	84.65	27.08	300	10	10	49.53	75.79	NA	NA	10	55.96	NA	NA	NA	30.13
10	NA	NA	65.42	10	41.52	10	10	10	300	300	NA	NA	10	10	NA	NA	NA	300
10	NA	NA	84.2	10	300	10	10	10	91.71	300	NA	NA	300	10	NA	NA	NA	300
300	NA	NA	68.77	33.12	300	300	300	10	300	137.94	NA	NA	10	10	NA	NA	NA	300
300	NA	NA	49.67	34.11	32.79	300	49.65	10	300	300	NA	NA	48.74	10	NA	NA	NA	300
64.9	NA	NA	300	24.51	10	300	88.84	300	57.28	10	NA	NA	135.66	10	NA	NA	NA	79.59
41.71	NA	NA	300	10	10	10	300	300	18.78	10.01	NA	NA	14.53	10	NA	NA	NA	10
138.52	NA	NA	10	45.44	10	14.88	10	300	10	300	NA	NA	10	10	NA	NA	NA	14.82
108.41	NA	NA	16.72	45.29	10	10.01	10	10	21.87	10	NA	NA	300	29.66	NA	NA	NA	300
300	NA	NA	10	10	64.1	10	10	10	300	10	NA	NA	300	300	NA	NA	NA	300
300	NA	NA	10	10	59.36	10	300	10	300	10	NA	NA	300	300	NA	NA	NA	73.99
300	NA	NA	10	63.51	10	300	300	10	300	36.81	NA	NA	10	300	NA	NA	NA	55.17
300	NA	NA	16.27	10	58.89	300	10	10	300	210.1	NA	NA	10	50.65	NA	NA	NA	77.42
25.55	NA	NA	26.17	10	75.42	300	100.7	10	300	55.95	NA	NA	36.03	16.55	NA	NA	NA	130.5
13.63	NA	NA	28.17	10	184.59	300	10	114.22	300	79.83	NA	NA	93.29	10	NA	NA	NA	10
22.56	NA	NA	26.84	109.13	153.94	300	10	51.09	10	300	NA	NA	40.54	10	NA	NA	NA	10
300	NA	NA	33.01	44.79	21.81	68.73	10	197.19	300	300	NA	NA	25.24	10	NA	NA	NA	10
300	NA	NA	50.03	10	300	10	300	300	300	300	NA	NA	10	41.25	NA	NA	NA	300
10	NA	NA	60.95	90.97	300	10	300	10	43.21	182.27	NA	NA	10	95.46	NA	NA	NA	300
10	NA	NA	72.98	126.23	300	10	300	10	125.16	300	NA	NA	10	40.7	NA	NA	NA	77.23
10	NA	NA	59.8	46.48	47.6	10	36.57	10	10	10	NA	NA	73.38	66.49	NA	NA	NA	26
91.9	NA	NA	10	10	52.01	300	10	10	10	10	NA	NA	50.96	300	NA	NA	NA	14.22
300	NA	NA	12.08	33	300	300	10	69.14	28.55	10	NA	NA	10	300	NA	NA	NA	42.76
300	NA	NA	14.47	300	300	300	10	300	71.3	10	NA	NA	300	85.81	NA	NA	NA	25.66
39.33	NA	NA	16.26	300	74.34	44.03	21.85	39.15	300	27.1	NA	NA	300	25.2	NA	NA	NA	67.48
19.93	NA	NA	10	26.24	30.36	35.93	56.21	33.78	300	37.95	NA	NA	10	10	NA	NA	NA	48.22
16.87	NA	NA	10	12.96	10	10	56.64	73.14	300	28.16	NA	NA	10	300	NA	NA	NA	10
10	NA	NA	16.67	64.27	12.97	10	32.51	300	39.68	54.54	NA	NA	10	300	NA	NA	NA	300
10	NA	NA	35.24	47.9	300	300	17.69	300	155.47	300	NA	NA	300	151.24	NA	NA	NA	300
300	NA	NA	46.5	10.94	300	68.08	10	36.83	300	10	NA	NA	10	143.51	NA	NA	NA	300
144.61	NA	NA	46.11	14.42	109.54	10	10	34.43	300	41.36	NA	NA	10	116.85	NA	NA	NA	33.41
19.79	NA	NA	34.45	10	300	20.5	10	10	286.01	56.06	NA	NA	10	110.89	NA	NA	NA	10
10	NA	NA	23.05	10	300	13.48	133.54	10	300	300	NA	NA	26.08	10	NA	NA	NA	300
16.18	NA	NA	23.54	42.34	10	14.37	300	10	300	10	NA	NA	37.96	101.04	NA	NA	NA	300
300	NA	NA	28.13	300	10	37.07	300	10	300	10	NA	NA	67.85	300	NA	NA	NA	300
59.56	NA	NA	21.68	41.46	10	10	16.3	10	73.22	28.78	NA	NA	10	300	NA	NA	NA	47.2
23.29	NA	NA	12.1	11.87	13.02	10	10	88.71	300	10	NA	NA	10.6	10	NA	NA	NA	300
13.85	NA	NA	12.53	300	48.72	10	NA	10	300	10	NA	NA	17.88	10	NA	NA	NA	300
10.11	NA	NA	14.5	300	57.72	10	NA	10	10	10	NA	NA	10	10	NA	NA	NA	300
14.69	NA	NA	23.93	100.81	300	10	NA	300	26.03	10	NA	NA	10	10	NA	NA	NA	147.87
59.21	NA	NA	10	38.74	300	10	NA	10	54.84	14.33	NA	NA	10	10	NA	NA	NA	300
247.53	NA	NA	10	29.8	300	25.7	NA	10	10	25.84	NA	NA	10	10	NA	NA	NA	300
31.49	NA	NA	10	17.62	300	16.83	NA	38.94	10	26.51	NA	NA	10	10	NA	NA	NA	10
40.35	NA	NA	27.88	17.44	10	12.47	NA	300	10	10	NA	NA	10	10	NA	NA	NA	10
49.04	NA	NA	55.86	300	10	300	NA	300	300	10	NA	NA	58.33	300	NA	NA	NA	300
52.31	NA	NA	56.19	51.81	10	83.9	NA	300	46.27	10	NA	NA	30.48	11.84	NA	NA	NA	44.79
10	NA	NA	29.68	40.94	10.35	19.87	NA	300	39.41	10	NA	NA	106.52	10	NA	NA	NA	24.74
10	NA	NA	11.63	41.39	27.45	27.96	NA	10	15.17	10	NA	NA	115	10	NA	NA	NA	300
12.38	NA	NA	12.2	38.66	15.13	300	NA	10.01	16.11	10	NA	NA	40.25	14.2	NA	NA	NA	300
300	NA	NA	14.49	23.18	300	10	NA	300	22.11	10	NA	NA	15.88	208.11	NA	NA	NA	121.64
29.91	NA	NA	16.08	10	300	10	NA	300	18.05	61.1	NA	NA	10	300	NA	NA	NA	43.44
41.41	NA	NA	15.62	10	300	300	NA	43.03	10	10	NA	NA	10	10	NA	NA	NA	16.14
23.59	NA	NA	15	19.84	300	300	NA	20.13	10	300	NA	NA	10	10	NA	NA	NA	10
23.71	NA	NA	58.79	16.39	57.67	300	NA	28.1	13.2	31.99	NA	NA	10	12.09	NA	NA	NA	10
71.97	NA	NA	10	62.26	10	10	NA	10	47.99	10	NA	NA	10	16.2	NA	NA	NA	13.01
105.16	NA	NA	10	300	10	10	NA	65.94	51.44	41.4	NA	NA	17.96	10	NA	NA	NA	26.07
54.46	NA	NA	17.09	300	30.55	10	NA	19.56	36.23	42.42	NA	NA	72.91	10	NA	NA	NA	10
40.64	NA	NA	16.67	10	29.62	10	NA	23.53	18.28	10	NA	NA	21.55	10	NA	NA	NA	300
44.01	NA	NA	14.89	10	20.93	10	NA	56.36	34.53	18.25	NA	NA	10	10	NA	NA	NA	300
51.14	NA	NA	16.11	10	16.67	10	NA	300	62.01	117.5	NA	NA	10	10	NA	NA	NA	76.57
10	NA	NA	24.25	10	299.91	10	NA	10	13.85	300	NA	NA	10	10	NA	NA	NA	10
10	NA	NA	10	10	300	300	NA	10.01	60.21	300	NA	NA	10	10	NA	NA	NA	10
10	NA	NA	10	10	72.41	300	NA	300	10	300	NA	NA	13.42	10	NA	NA	NA	10
300	NA	NA	10	114.22	44.34	10	NA	17.35	67.66	21.14	NA	NA	32.76	10	NA	NA	NA	10
300	NA	NA	12.12	300	10	10	NA	25.63	25.27	10	NA	NA	14.43	94.96	NA	NA	NA	37.68
300	NA	NA	10	300	10	300	NA	300	31.63	10	NA	NA	13.42	52.76	NA	NA	NA	81.08
300	NA	NA	300	300	300	10	NA	300	52.03	10	NA	NA	10	20.5	NA	NA	NA	300
97.39	NA	NA	115.88	10	300	10	NA	300	300	10	NA	NA	10	10	NA	NA	NA	10
35.06	NA	NA	11.53	10	64.8	74.05	NA	10	10	10	NA	NA	10	10	NA	NA	NA	66.65
34.25	NA	NA	10	10	76.85	300	NA	57.06	10	76.31	NA	NA	10	10	NA	NA	NA	10
30.89	NA	NA	10.55	10	300	300	NA	77.7	10	300	NA	NA	10	10	NA	NA	NA	10
42.91	NA	NA	23.71	10	48.6	300	NA	33.27	10	300	NA	NA	10	10	NA	NA	NA	10
10	NA	NA	300	21.17	51.29	10	NA	300	10	300	NA	NA	300	96.85	NA	NA	NA	34.89
10	NA	NA	10	42.22	10	10	NA	300	300	92.87	NA	NA	10	31.57	NA	NA	NA	43.8
10	NA	NA	10	35.1	10	10	NA	300	300	45.62	NA	NA	10	28.66	NA	NA	NA	300
10	NA	NA	300	67.1	10	10	NA	300	10	158.89	NA	NA	10	24.52	NA	NA	NA	300
10	NA	NA	300	212.5	300	10	NA	38.85	10	122.74	NA	NA	10	NA	NA	NA	NA	300
10	NA	NA	10	10	300	10	NA	70.53	10	59.45	NA	NA	10	NA	NA	NA	NA	10
300	NA	NA	10	10	300	300	NA	300	10	300	NA	NA	10	NA	NA	NA	NA	10
32.41	NA	NA	10	10	300	300	NA	300	88.23	300	NA	NA	10	NA	NA	NA	NA	10
300	NA	NA	10	10	28.95	300	NA	74.31	10	300	NA	NA	10	NA	NA	NA	NA	48.33
300	NA	NA	300	26.25	10.59	10	NA	38.45	10	300	NA	NA	10	NA	NA	NA	NA	31.98
300	NA	NA	300	57.48	10	10	NA	35.71	10	300	NA	NA	10	NA	NA	NA	NA	49.2
65.16	NA	NA	300	300	10	32.92	NA	55.88	300	300	NA	NA	65.9	NA	NA	NA	NA	300
28.71	NA	NA	300	112.07	10	300	NA	35.93	10	10	NA	NA	300	NA	NA	NA	NA	300
21.92	NA	NA	10	10	300	300	NA	10	10	10	NA	NA	300	NA	NA	NA	NA	66.27
27.71	NA	NA	10	10	300	300	NA	10	NA	10	NA	NA	10	NA	NA	NA	NA	10
28.57	NA	NA	10	10	300	10	NA	300	NA	10	NA	NA	10	NA	NA	NA	NA	10
10	NA	NA	10	300	24.62	10	NA	81.82	NA	51.82	NA	NA	10	NA	NA	NA	NA	10
10	NA	NA	300	10	10	10	NA	10.99	NA	10	NA	NA	10	NA	NA	NA	NA	11.08
10	NA	NA	300	10	10	10	NA	10.23	NA	10	NA	NA	10	NA	NA	NA	NA	300
300	NA	NA	300	66.9	10	10	NA	10	NA	10	NA	NA	10	NA	NA	NA	NA	300
10	NA	NA	300	300	46.47	10	NA	10	NA	10	NA	NA	10	NA	NA	NA	NA	300
10	NA	NA	10	300	108.41	55.07	NA	10	NA	300	NA	NA	10	NA	NA	NA	NA	38.38
57.1	NA	NA	10	79.04	300	34.39	NA	10	NA	300	NA	NA	10	NA	NA	NA	NA	300
57.4	NA	NA	10	38.3	10	33.34	NA	10	NA	300	NA	NA	300	NA	NA	NA	NA	300
45.42	NA	NA	10	35.08	10	121.08	NA	10	NA	276.29	NA	NA	10	NA	NA	NA	NA	140.19
300	NA	NA	10	10	10	242.42	NA	10	NA	300	NA	NA	10	NA	NA	NA	NA	38.9
78.84	NA	NA	10	52.72	15.73	300	NA	10	NA	300	NA	NA	10	NA	NA	NA	NA	10
76.57	NA	NA	22.3	26.86	18.02	10	NA	10	NA	233.79	NA	NA	10	NA	NA	NA	NA	10
32.65	NA	NA	10	10	14.27	10	NA	10	NA	300	NA	NA	10	NA	NA	NA	NA	10
10.73	NA	NA	10	10	53.3	10	NA	300	NA	300	NA	NA	10	NA	NA	NA	NA	10
18.63	NA	NA	10	10.01	300	10	NA	300	NA	300	NA	NA	10	NA	NA	NA	NA	10
58.32	NA	NA	10	10	10	10	NA	300	NA	300	NA	NA	10	NA	NA	NA	NA	10
300	NA	NA	10	10	10	300	NA	10	NA	84.39	NA	NA	10.01	NA	NA	NA	NA	10
42.04	NA	NA	10	23.59	10	10	NA	10	NA	61.64	NA	NA	10	NA	NA	NA	NA	10
10	NA	NA	10	12.9	10	300	NA	10	NA	71.56	NA	NA	10	NA	NA	NA	NA	300
10	NA	NA	10	10	28.29	91.41	NA	10	NA	300	NA	NA	10	NA	NA	NA	NA	300
10	NA	NA	10	10	31.1	62.77	NA	10	NA	10	NA	NA	10	NA	NA	NA	NA	23.01
10	NA	NA	10	11.67	35.06	86.79	NA	45.95	NA	10	NA	NA	10	NA	NA	NA	NA	300
10	NA	NA	10	28.56	162.66	198.72	NA	107.07	NA	12.36	NA	NA	10	NA	NA	NA	NA	300
60.76	NA	NA	10	300	10	89.7	NA	21.61	NA	122.25	NA	NA	10	NA	NA	NA	NA	300
10	NA	NA	10	300	10	137.18	NA	10	NA	300	NA	NA	10	NA	NA	NA	NA	71.26
10	NA	NA	10	28.99	10	300	NA	10	NA	10	NA	NA	10	NA	NA	NA	NA	17.66
79.76	NA	NA	10	11.54	29.69	10	NA	10	NA	10	NA	NA	10	NA	NA	NA	NA	15.98
69.55	NA	NA	10	32.43	21.61	10	NA	10	NA	300	NA	NA	10	NA	NA	NA	NA	10
299.94	NA	NA	10	300	28.44	10	NA	10	NA	91.6	NA	NA	10	NA	NA	NA	NA	10
82.97	NA	NA	10	300	10	81.77	NA	10	NA	10	NA	NA	10	NA	NA	NA	NA	10
10	NA	NA	10	10	10	300	NA	10	NA	300	NA	NA	10	NA	NA	NA	NA	10
11.37	NA	NA	10	10	10	10	NA	10	NA	193.61	NA	NA	300	NA	NA	NA	NA	46.51
26.84	NA	NA	10	46.79	10	10	NA	52.41	NA	103.87	NA	NA	300	NA	NA	NA	NA	46.82
300	NA	NA	10	300	52.6	300	NA	10	NA	252.94	NA	NA	300	NA	NA	NA	NA	300
138.75	NA	NA	10	300	24.66	190.85	NA	40.59	NA	300	NA	NA	300	NA	NA	NA	NA	300
10	NA	NA	10	10	31.42	119.61	NA	10	NA	300	NA	NA	10	NA	NA	NA	NA	300
10	NA	NA	10	10	37.63	85.52	NA	10	NA	300	NA	NA	10	NA	NA	NA	NA	300
10	NA	NA	10	300	29.89	300	NA	10	NA	300	NA	NA	10	NA	NA	NA	NA	300
10	NA	NA	10	300	14.94	10	NA	10	NA	120.12	NA	NA	10	NA	NA	NA	NA	300
300	NA	NA	10	300	10	10	NA	10	NA	10	NA	NA	10	NA	NA	NA	NA	26.15
10	NA	NA	10	300	10	57.73	NA	10	NA	300	NA	NA	10	NA	NA	NA	NA	10
10	NA	NA	10	10	10	80.83	NA	17.32	NA	81.36	NA	NA	10	NA	NA	NA	NA	10
10	NA	NA	10	10	10	10	NA	10	NA	68.23	NA	NA	10	NA	NA	NA	NA	34.5
16.09	NA	NA	10	17.27	10	300	NA	21.27	NA	300	NA	NA	300	NA	NA	NA	NA	21.36
64.35	NA	NA	11.54	59.58	54.06	300	NA	40.31	NA	56.14	NA	NA	116.71	NA	NA	NA	NA	26.39
108.79	NA	NA	12.15	205.05	39.47	133.63	NA	10	NA	26.09	NA	NA	81.62	NA	NA	NA	NA	300
35.18	NA	NA	24.58	10	23.34	54.67	NA	10	NA	10	NA	NA	56.95	NA	NA	NA	NA	300
21.41	NA	NA	18.14	10	21.01	300	NA	10	NA	14.05	NA	NA	41.83	NA	NA	NA	NA	300
15.12	NA	NA	19.53	10	17.09	53.39	NA	10	NA	64.63	NA	NA	10	NA	NA	NA	NA	62.18
10.57	NA	NA	22.59	79.19	14.55	10	NA	10	NA	300	NA	NA	300	NA	NA	NA	NA	40.68
17.26	NA	NA	10	40.84	15.36	10.58	NA	12.69	NA	300	NA	NA	300	NA	NA	NA	NA	66.84
47.33	NA	NA	10	44.66	93.91	105.95	NA	10	NA	10	NA	NA	300	NA	NA	NA	NA	300
48.85	NA	NA	10	22.67	300	300	NA	10	NA	10	NA	NA	95.5	NA	NA	NA	NA	10
10	NA	NA	10	52.08	122.97	98.55	NA	10	NA	300	NA	NA	33.93	NA	NA	NA	NA	10
10	NA	NA	20.24	52.15	10	39.11	NA	300	NA	300	NA	NA	20.25	NA	NA	NA	NA	10
10	NA	NA	80.33	10	10	300	NA	107.26	NA	300	NA	NA	300	NA	NA	NA	NA	10
10	NA	NA	76.23	300	10	300	NA	65.39	NA	300	NA	NA	300	NA	NA	NA	NA	10
10	NA	NA	300	21.18	300	300	NA	38.92	NA	220.4	NA	NA	300	NA	NA	NA	NA	10
13.5	NA	NA	300	10	64.59	10	NA	10	NA	121.06	NA	NA	300	NA	NA	NA	NA	10
11.1	NA	NA	300	10	52.62	10	NA	10	NA	276.9	NA	NA	300	NA	NA	NA	NA	10
26.39	NA	NA	15.26	10	58.05	10	NA	10	NA	300	NA	NA	48.12	NA	NA	NA	NA	300
25.55	NA	NA	177.31	47.94	17.68	10	NA	10	NA	15.41	NA	NA	39.66	NA	NA	NA	NA	300
20.36	NA	NA	300	52.56	11.85	10	NA	10	NA	148.13	NA	NA	300	NA	NA	NA	NA	300
27.31	NA	NA	10	300	10	10	NA	10	NA	300	NA	NA	10	NA	NA	NA	NA	10
45.24	NA	NA	10	300	10	10	NA	128.71	NA	300	NA	NA	10	NA	NA	NA	NA	16.29
46.76	NA	NA	10	46.83	10	171.96	NA	10	NA	10	NA	NA	10	NA	NA	NA	NA	70.02
49.95	NA	NA	10	18.98	300	300	NA	10	NA	10	NA	NA	10	NA	NA	NA	NA	47.47
81.87	NA	NA	10	10	23.19	10	NA	10	NA	10	NA	NA	44.8	NA	NA	NA	NA	42.2
255.47	NA	NA	83.18	10	23.63	11.14	NA	10	NA	10	NA	NA	69.65	NA	NA	NA	NA	300
41.72	NA	NA	300	11.85	10	16.26	NA	10	NA	10	NA	NA	46.13	NA	NA	NA	NA	300
300	NA	NA	300	10	10	300	NA	10	NA	10.63	NA	NA	10	NA	NA	NA	NA	300
24.01	NA	NA	300	33.81	300	10	NA	10	NA	22.88	NA	NA	10.01	NA	NA	NA	NA	10
10	NA	NA	10	10	31.71	10	NA	10	NA	43.34	NA	NA	31.24	NA	NA	NA	NA	12.91
10	NA	NA	15.61	10	18.59	10	NA	10	NA	10	NA	NA	10	NA	NA	NA	NA	10
10	NA	NA	21.37	10	10	10	NA	10	NA	10	NA	NA	10	NA	NA	NA	NA	10
10	NA	NA	19.46	10	10	300	NA	10	NA	10	NA	NA	10	NA	NA	NA	NA	17.29
23.58	NA	NA	17.24	73.04	14.3	300	NA	10	NA	50.83	NA	NA	108.14	NA	NA	NA	NA	111.67
73.33	NA	NA	80.21	19.43	10	11.01	NA	10	NA	28.9	NA	NA	10	NA	NA	NA	NA	35.65
300	NA	NA	300	10	44.48	10	NA	10	NA	45.88	NA	NA	10	NA	NA	NA	NA	26.44
300	NA	NA	10	10	160.82	31.48	NA	12.95	NA	10	NA	NA	10	NA	NA	NA	NA	10
58.01	NA	NA	10	10	300	300	NA	105.57	NA	140.1	NA	NA	10	NA	NA	NA	NA	110.25
63.91	NA	NA	10.41	102.57	24.79	300	NA	300	NA	300	NA	NA	108.95	NA	NA	NA	NA	300
31.42	NA	NA	10	128.18	87.03	143.18	NA	300	NA	300	NA	NA	199.45	NA	NA	NA	NA	10
300	NA	NA	10	15.41	10	10	NA	10	NA	300	NA	NA	10.79	NA	NA	NA	NA	11.17
300	NA	NA	11.41	48.01	10	164.42	NA	10	NA	300	NA	NA	10	NA	NA	NA	NA	300
10	NA	NA	16.43	29.33	300	300	NA	10	NA	300	NA	NA	10	NA	NA	NA	NA	300
10	NA	NA	10	10	48.72	300	NA	10	NA	51.33	NA	NA	10	NA	NA	NA	NA	300
10	NA	NA	300	10	12.49	10	NA	13.43	NA	62.37	NA	NA	10	NA	NA	NA	NA	87.39
10	NA	NA	300	10	57.48	10	NA	16.99	NA	22.19	NA	NA	108.25	NA	NA	NA	NA	10
10	NA	NA	300	10	300	10	NA	45.44	NA	10	NA	NA	300	NA	NA	NA	NA	10
10	NA	NA	10	10	27.64	10	NA	300	NA	67.29	NA	NA	300	NA	NA	NA	NA	10
10	NA	NA	16.91	10	10	10	NA	300	NA	300	NA	NA	25.13	NA	NA	NA	NA	12.14
10	NA	NA	30.64	10	10	300	NA	10	NA	300	NA	NA	10	NA	NA	NA	NA	10
10	NA	NA	17.26	10	10	10	NA	10	NA	10	NA	NA	10	NA	NA	NA	NA	10
10	NA	NA	10	10	10	10	NA	10	NA	10	NA	NA	10	NA	NA	NA	NA	10
10	NA	NA	10	10	85.93	10	NA	10	NA	10	NA	NA	300	NA	NA	NA	NA	300
32.58	NA	NA	10	40.34	25.56	10.88	NA	10	NA	10	NA	NA	300	NA	NA	NA	NA	24.82
300	NA	NA	300	68.63	10	10	NA	10	NA	10	NA	NA	300	NA	NA	NA	NA	15.31
10	NA	NA	10	300	10	10	NA	14.57	NA	10	NA	NA	38.03	NA	NA	NA	NA	25.41
10	NA	NA	10	78.76	300	10	NA	10	NA	23.74	NA	NA	10	NA	NA	NA	NA	43.34
16.91	NA	NA	10	67.97	300	10	NA	10	NA	300	NA	NA	10	NA	NA	NA	NA	69.97
19.51	NA	NA	10	82.84	13.58	10	NA	10	NA	10	NA	NA	10	NA	NA	NA	NA	55.05
23.74	NA	NA	10	45.42	45.37	10	NA	10	NA	10	NA	NA	300	NA	NA	NA	NA	10
14.42	NA	NA	10	300	97.75	10	NA	10	NA	10	NA	NA	300	NA	NA	NA	NA	10
10	NA	NA	10	300	10	10	NA	10	NA	12.04	NA	NA	300	NA	NA	NA	NA	10
10	NA	NA	10	10	10	10	NA	10	NA	25.94	NA	NA	18.12	NA	NA	NA	NA	10
10	NA	NA	10	300	14.99	10	NA	10	NA	10	NA	NA	10	NA	NA	NA	NA	69.24
10	NA	NA	300	300	10	10	NA	10	NA	10	NA	NA	10	NA	NA	NA	NA	10
300	NA	NA	300	10	10	300	NA	10	NA	10	NA	NA	10	NA	NA	NA	NA	10
17.7	NA	NA	300	42.69	120.72	95.42	NA	14.53	NA	300	NA	NA	300	NA	NA	NA	NA	12.59
10	NA	NA	10	150.98	18	11.27	NA	10	NA	300	NA	NA	300	NA	NA	NA	NA	10
50.42	NA	NA	11.56	10	10	10	NA	10	NA	300	NA	NA	300	NA	NA	NA	NA	10
51.99	NA	NA	10	10	10	300	NA	300	NA	300	NA	NA	10	NA	NA	NA	NA	10
47.14	NA	NA	10	10	10	300	NA	10	NA	300	NA	NA	10	NA	NA	NA	NA	300
32.87	NA	NA	10	63.45	45.16	300	NA	10	NA	138.69	NA	NA	10	NA	NA	NA	NA	123.62
27.32	NA	NA	10	10.27	148.84	300	NA	10	NA	63.22	NA	NA	10	NA	NA	NA	NA	104.1
18.15	NA	NA	160.46	12.16	10	17.45	NA	10	NA	36.29	NA	NA	166.75	NA	NA	NA	NA	300
10	NA	NA	10	21.92	10	10	NA	12.59	NA	10	NA	NA	278.26	NA	NA	NA	NA	300
10	NA	NA	10	10	10	30.57	NA	10	NA	300	NA	NA	225.39	NA	NA	NA	NA	10
235.31	NA	NA	10	10	10	11.83	NA	10	NA	289.86	NA	NA	196.19	NA	NA	NA	NA	11.81
300	NA	NA	10	26	300	45.61	NA	10	NA	300	NA	NA	10	NA	NA	NA	NA	10
300	NA	NA	10	59.72	93.98	300	NA	10.78	NA	10	NA	NA	10	NA	NA	NA	NA	10
10	NA	NA	10	111.18	15.88	300	NA	10	NA	10	NA	NA	10	NA	NA	NA	NA	10
10	NA	NA	10	10	10	300	NA	10	NA	10	NA	NA	46.02	NA	NA	NA	NA	10
10	NA	NA	10	10	88.36	300	NA	10	NA	10	NA	NA	80.31	NA	NA	NA	NA	10
175.97	NA	NA	10	300	300	300	NA	10	NA	10	NA	NA	119.73	NA	NA	NA	NA	300
78.84	NA	NA	300	24.43	300	300	NA	10	NA	10	NA	NA	300	NA	NA	NA	NA	34.04
35.56	NA	NA	300	35.79	300	300	NA	10	NA	10	NA	NA	19.6	NA	NA	NA	NA	11.47
16.35	NA	NA	300	10	133.24	29.2	NA	16.17	NA	21.21	NA	NA	10	NA	NA	NA	NA	30.31
26.51	NA	NA	10	10	10	26.5	NA	24.8	NA	10	NA	NA	10	NA	NA	NA	NA	10
300	NA	NA	10	10	40.89	10	NA	10	NA	10	NA	NA	10	NA	NA	NA	NA	10
300	NA	NA	10	10	300	10	NA	10	NA	10	NA	NA	11.14	NA	NA	NA	NA	10
300	NA	NA	10	14.56	10	10	NA	10	NA	10	NA	NA	28.95	NA	NA	NA	NA	10
154.45	NA	NA	16.02	32.48	10	180.72	NA	10	NA	10	NA	NA	72.48	NA	NA	NA	NA	300
300	NA	NA	300	62.1	10	21.68	NA	10	NA	10	NA	NA	179.55	NA	NA	NA	NA	46.28
203.11	NA	NA	300	10	10	300	NA	10	NA	15.22	NA	NA	300	NA	NA	NA	NA	101.6
134	NA	NA	10	300	300	300	NA	10	NA	32.41	NA	NA	44.29	NA	NA	NA	NA	300
86.51	NA	NA	10	300	300	77.29	NA	10	NA	10	NA	NA	10	NA	NA	NA	NA	300
300	NA	NA	10	300	10	10	NA	10	NA	10	NA	NA	300	NA	NA	NA	NA	300
300	NA	NA	10	10	10	10	NA	10	NA	10	NA	NA	300	NA	NA	NA	NA	300
300	NA	NA	10	10	10	10	NA	10	NA	123.88	NA	NA	36.11	NA	NA	NA	NA	300
300	NA	NA	10	10	10	300	NA	10	NA	300	NA	NA	47.18	NA	NA	NA	NA	10
10	NA	NA	10	10	28.21	46.43	NA	10	NA	300	NA	NA	21.22	NA	NA	NA	NA	10
10	NA	NA	10	32	20.64	31.4	NA	10	NA	300	NA	NA	299.99	NA	NA	NA	NA	10
35.19	NA	NA	10	30.67	10	10	NA	10	NA	112.55	NA	NA	300	NA	NA	NA	NA	10
10	NA	NA	31.78	27.41	10	10	NA	10	NA	300	NA	NA	300	NA	NA	NA	NA	300
10	NA	NA	300	110.35	10	10	NA	10	NA	10	NA	NA	66.11	NA	NA	NA	NA	300
10	NA	NA	300	300	31.43	10	NA	10	NA	10	NA	NA	300	NA	NA	NA	NA	97.16
10	NA	NA	34.32	300	28.89	24.37	NA	70.02	NA	10	NA	NA	300	NA	NA	NA	NA	41.26
29.21	NA	NA	10	10.01	10	29.38	NA	56.81	NA	10	NA	NA	10	NA	NA	NA	NA	13.91
30.19	NA	NA	10.02	300	10	49.71	NA	10	NA	10	NA	NA	10	NA	NA	NA	NA	10
36.81	NA	NA	300	300	10	300	NA	300	NA	10	NA	NA	300	NA	NA	NA	NA	14.19
19.93	NA	NA	300	10	10	10	NA	73.46	NA	10	NA	NA	300	NA	NA	NA	NA	23.34
12.74	NA	NA	300	10	300	10	NA	10	NA	10	NA	NA	66.09	NA	NA	NA	NA	31.89
10	NA	NA	10	275.35	83.85	10	NA	10	NA	10	NA	NA	56.23	NA	NA	NA	NA	10
10	NA	NA	10	93.23	62.66	10	NA	10	NA	10	NA	NA	101.85	NA	NA	NA	NA	10
13.11	NA	NA	10	35.73	10	10	NA	10	NA	10	NA	NA	75.94	NA	NA	NA	NA	10
28.5	NA	NA	10	10	10	300	NA	10	NA	56.3	NA	NA	10	NA	NA	NA	NA	10
300	NA	NA	10	300	10	10	NA	10	NA	300	NA	NA	300	NA	NA	NA	NA	49.78
300	NA	NA	300	300	300	10	NA	10	NA	300	NA	NA	300	NA	NA	NA	NA	300
52.42	NA	NA	10	136.52	300	19.1	NA	10	NA	10	NA	NA	300	NA	NA	NA	NA	67.18
34.24	NA	NA	10	10	300	10	NA	10	NA	10	NA	NA	30.84	NA	NA	NA	NA	12.07
63.4	NA	NA	10	14.54	10	300	NA	24.99	NA	10	NA	NA	10	NA	NA	NA	NA	17.99
36.94	NA	NA	26.03	10	10	159.47	NA	10	NA	10	NA	NA	10	NA	NA	NA	NA	300
60.21	NA	NA	79	10	300	300	NA	10	NA	300	NA	NA	300	NA	NA	NA	NA	300
59.44	NA	NA	300	10	300	300	NA	14.79	NA	10	NA	NA	300	NA	NA	NA	NA	300
18.82	NA	NA	300	28.83	300	300	NA	10	NA	21.28	NA	NA	300	NA	NA	NA	NA	34.51
10	NA	NA	33.38	300	50.47	10	NA	10	NA	10	NA	NA	300	NA	NA	NA	NA	10
10	NA	NA	56.43	300	10	10	NA	10	NA	10	NA	NA	300	NA	NA	NA	NA	300
64.07	NA	NA	300	300	10	10	NA	10	NA	10	NA	NA	10	NA	NA	NA	NA	300
233.16	NA	NA	300	43.92	10	10	NA	10	NA	10	NA	NA	10	NA	NA	NA	NA	300
300	NA	NA	37.98	10	300	10	NA	10	NA	10	NA	NA	12.09	NA	NA	NA	NA	134.79
10	NA	NA	10	10	300	300	NA	10	NA	300	NA	NA	300	NA	NA	NA	NA	300
10	NA	NA	10	10	10	10	NA	10	NA	300	NA	NA	300	NA	NA	NA	NA	98.47
15.58	NA	NA	10	10	10	300	NA	300	NA	45.13	NA	NA	300	NA	NA	NA	NA	10
34.34	NA	NA	10	10	300	300	NA	10	NA	10	NA	NA	10	NA	NA	NA	NA	10
65.26	NA	NA	10	10	46.51	300	NA	10	NA	10	NA	NA	10	NA	NA	NA	NA	10
13.4	NA	NA	10	10	10	300	NA	10	NA	10	NA	NA	10	NA	NA	NA	NA	98.2
11.44	NA	NA	54.69	60.53	10	300	NA	10	NA	10	NA	NA	25.2	NA	NA	NA	NA	46.11
15.13	NA	NA	18.58	300	10	10	NA	10	NA	10	NA	NA	10	NA	NA	NA	NA	25.64
31.66	NA	NA	30.06	300	10	10	NA	10	NA	10	NA	NA	10	NA	NA	NA	NA	10
300	NA	NA	37.18	10	10	10	NA	10	NA	10	NA	NA	138.78	NA	NA	NA	NA	10
300	NA	NA	51.86	10	300	10	NA	300	NA	10	NA	NA	300	NA	NA	NA	NA	10
77.59	NA	NA	300	10	44.52	10	NA	300	NA	10	NA	NA	300	NA	NA	NA	NA	51.13
10	NA	NA	83.36	10	31.41	66.52	NA	30.78	NA	10	NA	NA	66.05	NA	NA	NA	NA	136.8
10	NA	NA	38.02	10	10	10	NA	10	NA	10	NA	NA	10	NA	NA	NA	NA	300
10	NA	NA	37.67	10	10	154.29	NA	10	NA	10	NA	NA	10	NA	NA	NA	NA	300
300	NA	NA	57.5	10	10	258.31	NA	10	NA	10	NA	NA	10	NA	NA	NA	NA	300
300	NA	NA	53	10	10	300	NA	10	NA	57.29	NA	NA	10	NA	NA	NA	NA	300
107.14	NA	NA	10	51.69	10	300	NA	10	NA	300	NA	NA	10	NA	NA	NA	NA	300
70.64	NA	NA	10	77.73	171.26	300	NA	300	NA	10	NA	NA	44.36	NA	NA	NA	NA	11.46
10	NA	NA	10	10	26.69	10	NA	300	NA	10	NA	NA	275.64	NA	NA	NA	NA	13.87
10	NA	NA	10	10	41.19	10	NA	300	NA	42.99	NA	NA	300	NA	NA	NA	NA	58.45
300	NA	NA	10	10	10	10	NA	88.98	NA	85.04	NA	NA	10	NA	NA	NA	NA	300
300	NA	NA	10	300	10	300	NA	45.15	NA	10	NA	NA	10	NA	NA	NA	NA	142.64
14.36	NA	NA	10	300	10	10	NA	10	NA	10	NA	NA	10	NA	NA	NA	NA	64.95
10	NA	NA	300	10	10	10	NA	11.85	NA	10	NA	NA	10	NA	NA	NA	NA	48.97
17.34	NA	NA	300	10	10	10	NA	75.59	NA	10	NA	NA	10	NA	NA	NA	NA	34.51
75.68	NA	NA	300	10	10	10	NA	300	NA	10	NA	NA	10	NA	NA	NA	NA	77.47
109.01	NA	NA	20.68	16.49	300	300	NA	300	NA	10	NA	NA	117.29	NA	NA	NA	NA	57.32
300	NA	NA	12.46	45.14	300	300	NA	300	NA	10	NA	NA	300	NA	NA	NA	NA	55.88
300	NA	NA	14.27	10	10	10	NA	300	NA	10	NA	NA	10	NA	NA	NA	NA	300
84.59	NA	NA	16.37	10	10	10	NA	10	NA	10	NA	NA	10	NA	NA	NA	NA	300
10	NA	NA	30.81	300	10	10	NA	300	NA	10	NA	NA	10	NA	NA	NA	NA	10
10	NA	NA	15.28	300	10	36.71	NA	300	NA	10	NA	NA	11.27	NA	NA	NA	NA	10
10	NA	NA	10	10	10	112.89	NA	300	NA	10	NA	NA	10	NA	NA	NA	NA	26.6
300	NA	NA	10	10	300	26.26	NA	300	NA	10	NA	NA	10	NA	NA	NA	NA	10
300	NA	NA	10	10	300	10	NA	300	NA	10	NA	NA	10	NA	NA	NA	NA	10
300	NA	NA	10	10	10	10	NA	10	NA	10	NA	NA	10	NA	NA	NA	NA	11.4
300	NA	NA	10	10	10	10	NA	10	NA	10	NA	NA	84.29	NA	NA	NA	NA	41.54
300	NA	NA	10	10	10	10	NA	10	NA	10	NA	NA	300	NA	NA	NA	NA	30.13
300	NA	NA	10	10	10	10	NA	10	NA	10	NA	NA	10	NA	NA	NA	NA	10
300	NA	NA	300	10	10	22.72	NA	10	NA	10.02	NA	NA	26.77	NA	NA	NA	NA	10.13
52.6	NA	NA	300	10.54	10	67.85	NA	10	NA	10	NA	NA	74.02	NA	NA	NA	NA	43.97
30.43	NA	NA	300	45.08	10	19.49	NA	10	NA	11.03	NA	NA	18.95	NA	NA	NA	NA	300
93.38	NA	NA	27.23	10	10	300	NA	26.74	NA	21.66	NA	NA	10	NA	NA	NA	NA	125.98
300	NA	NA	10	10	300	300	NA	20.04	NA	91.93	NA	NA	10	NA	NA	NA	NA	49.34
45.65	NA	NA	11.2	10	300	10	NA	36.61	NA	10	NA	NA	10	NA	NA	NA	NA	300
31.61	NA	NA	13.47	56.48	10	10	NA	10	NA	10	NA	NA	10	NA	NA	NA	NA	300
45.21	NA	NA	86.02	38.77	10	10	NA	10	NA	10	NA	NA	10	NA	NA	NA	NA	10
153.06	NA	NA	29.93	14.54	73.09	10	NA	300	NA	10	NA	NA	41.64	NA	NA	NA	NA	21.97
65.21	NA	NA	22.96	10	24.47	10	NA	75.22	NA	10	NA	NA	106.92	NA	NA	NA	NA	14.89
36.83	NA	NA	10	10	10	10	NA	50.96	NA	10	NA	NA	300	NA	NA	NA	NA	34
10	NA	NA	10	10	10	10	NA	10	NA	10	NA	NA	10	NA	NA	NA	NA	300
10.12	NA	NA	10	10	10	10	NA	10	NA	10	NA	NA	46.59	NA	NA	NA	NA	300
36.29	NA	NA	10	10	300	10	NA	10	NA	10	NA	NA	10	NA	NA	NA	NA	63.31
300	NA	NA	10	10	33.21	10	NA	10	NA	10	NA	NA	10	NA	NA	NA	NA	51.12
300	NA	NA	10	10	10	10	NA	300	NA	10	NA	NA	10	NA	NA	NA	NA	37.51
300	NA	NA	10	60.62	300	10	NA	69.43	NA	10	NA	NA	10	NA	NA	NA	NA	10
90.37	NA	NA	73.44	10	10	10	NA	10	NA	88.73	NA	NA	10	NA	NA	NA	NA	10
300	NA	NA	138.69	10	10	300	NA	10	NA	218.18	NA	NA	10	NA	NA	NA	NA	10
300	NA	NA	300	10	10	163.04	NA	10	NA	10	NA	NA	10	NA	NA	NA	NA	10
300	NA	NA	144.22	10	10.55	195.9	NA	10	NA	10	NA	NA	10	NA	NA	NA	NA	10.6
39.21	NA	NA	24.05	10	10	300	NA	10	NA	10	NA	NA	10	NA	NA	NA	NA	74.41
19.23	NA	NA	51.5	10	21.24	300	NA	74.59	NA	10	NA	NA	10	NA	NA	NA	NA	83.26
57.6	NA	NA	54.33	10	10	49.36	NA	28.62	NA	10	NA	NA	10	NA	NA	NA	NA	10
300	NA	NA	36.44	40.12	69.16	10	NA	18.18	NA	10	NA	NA	10	NA	NA	NA	NA	10
10	NA	NA	22.55	10	300	10	NA	13.42	NA	10	NA	NA	10	NA	NA	NA	NA	10
10	NA	NA	26.56	10	300	10	NA	10	NA	10	NA	NA	10	NA	NA	NA	NA	10
10	NA	NA	300	15.47	34.85	10	NA	10	NA	10	NA	NA	10	NA	NA	NA	NA	252.57
10	NA	NA	10	17.23	300	10	NA	10	NA	59.39	NA	NA	10	NA	NA	NA	NA	52.53
10	NA	NA	10	13.13	12.05	10	NA	10	NA	108.12	NA	NA	10	NA	NA	NA	NA	10
10	NA	NA	10	50.31	10	26.13	NA	17.14	NA	171.11	NA	NA	10	NA	NA	NA	NA	14.5
10	NA	NA	10	10	10	300	NA	43.74	NA	17.81	NA	NA	10	NA	NA	NA	NA	300
253.84	NA	NA	10	10	10	10	NA	52.71	NA	10	NA	NA	11.68	NA	NA	NA	NA	10
50.42	NA	NA	10	10	10	10	NA	10	NA	10	NA	NA	10	NA	NA	NA	NA	10
52.14	NA	NA	10	10	12.72	10	NA	10	NA	10	NA	NA	10	NA	NA	NA	NA	10
300	NA	NA	33.08	10	300	10	NA	10	NA	10	NA	NA	10	NA	NA	NA	NA	10
300	NA	NA	95.15	10	300	10	NA	10	NA	10	NA	NA	10	NA	NA	NA	NA	22.34
300	NA	NA	300	10	46.62	146.76	NA	10	NA	10	NA	NA	10	NA	NA	NA	NA	10
300	NA	NA	300	10	20.34	51.39	NA	111.45	NA	300	NA	NA	10	NA	NA	NA	NA	10
300	NA	NA	300	56.76	10	41.49	NA	75.37	NA	102.24	NA	NA	10	NA	NA	NA	NA	10
300	NA	NA	300	300	10	33.35	NA	28.86	NA	59	NA	NA	10	NA	NA	NA	NA	56.37
78.27	NA	NA	10	10	10	76.69	NA	10	NA	102.46	NA	NA	10	NA	NA	NA	NA	300
15.68	NA	NA	17.57	12.25	10	300	NA	10	NA	135.32	NA	NA	10	NA	NA	NA	NA	52.63
13.42	NA	NA	10	41.5	30.91	300	NA	10	NA	300	NA	NA	10	NA	NA	NA	NA	41.16
83.29	NA	NA	24.95	228.91	51.97	10	NA	35.64	NA	10	NA	NA	10	NA	NA	NA	NA	16.13
14.44	NA	NA	300	300	10	10	NA	21.27	NA	10	NA	NA	10	NA	NA	NA	NA	10
10	NA	NA	10	10	10	10	NA	22.27	NA	10	NA	NA	10	NA	NA	NA	NA	10
10	NA	NA	10	10.08	10	10	NA	10	NA	10	NA	NA	10	NA	NA	NA	NA	10
10	NA	NA	10	34.31	300	13.95	NA	10	NA	10	NA	NA	10	NA	NA	NA	NA	10
10	NA	NA	19.76	300	13.68	10	NA	10	NA	10	NA	NA	10	NA	NA	NA	NA	10
56.63	NA	NA	56.57	10	30.58	18.82	NA	10	NA	300	NA	NA	NA	NA	NA	NA	NA	10
13.38	NA	NA	300	10	NA	300	NA	10	NA	77.64	NA	NA	NA	NA	NA	NA	NA	27.25
38.58	NA	NA	300	10.58	NA	300	NA	10	NA	60.63	NA	NA	NA	NA	NA	NA	NA	140.84
27.68	NA	NA	123.83	46.48	NA	10	NA	10	NA	300	NA	NA	NA	NA	NA	NA	NA	300
300	NA	NA	300	10	NA	10	NA	22.07	NA	300	NA	NA	NA	NA	NA	NA	NA	300
300	NA	NA	10	13.05	NA	10	NA	107.69	NA	10	NA	NA	NA	NA	NA	NA	NA	69.97
122.89	NA	NA	10	29.53	NA	300	NA	300	NA	10	NA	NA	NA	NA	NA	NA	NA	46.71
107.5	NA	NA	19.32	38.77	NA	300	NA	10	NA	10	NA	NA	NA	NA	NA	NA	NA	10
12.24	NA	NA	10	167.9	NA	23.31	NA	10	NA	10	NA	NA	NA	NA	NA	NA	NA	10
300	NA	NA	10	10	NA	300	NA	25.69	NA	10	NA	NA	NA	NA	NA	NA	NA	10
44.59	NA	NA	10	10	NA	300	NA	27.99	NA	10	NA	NA	NA	NA	NA	NA	NA	10
14.67	NA	NA	10	10	NA	300	NA	10	NA	182.02	NA	NA	NA	NA	NA	NA	NA	10
21.51	NA	NA	15.4	300	NA	10	NA	10	NA	94.44	NA	NA	NA	NA	NA	NA	NA	10.01
16	NA	NA	32.03	10	NA	10	NA	10	NA	10	NA	NA	NA	NA	NA	NA	NA	12.68
10	NA	NA	65.04	10	NA	10	NA	10	NA	300	NA	NA	NA	NA	NA	NA	NA	10
10	NA	NA	93.59	10	NA	58.58	NA	15.93	NA	300	NA	NA	NA	NA	NA	NA	NA	10
10	NA	NA	42.57	10	NA	10	NA	25.37	NA	10	NA	NA	NA	NA	NA	NA	NA	10
70.04	NA	NA	10	44.95	NA	300	NA	10	NA	10	NA	NA	NA	NA	NA	NA	NA	10
300	NA	NA	300	300	NA	300	NA	10	NA	10	NA	NA	NA	NA	NA	NA	NA	64.19
300	NA	NA	300	300	NA	300	NA	11.45	NA	10	NA	NA	NA	NA	NA	NA	NA	34.31
15.2	NA	NA	27.26	300	NA	300	NA	10	NA	10	NA	NA	NA	NA	NA	NA	NA	21.67
19.25	NA	NA	10	28.89	NA	10	NA	10	NA	10	NA	NA	NA	NA	NA	NA	NA	14.02
101.56	NA	NA	10	300	NA	10	NA	59.83	NA	10	NA	NA	NA	NA	NA	NA	NA	10
300	NA	NA	10	300	NA	10	NA	300	NA	10	NA	NA	NA	NA	NA	NA	NA	10
300	NA	NA	10	300	NA	300	NA	91.33	NA	300	NA	NA	NA	NA	NA	NA	NA	10
300	NA	NA	10	10	NA	300	NA	10	NA	10	NA	NA	NA	NA	NA	NA	NA	10
86.57	NA	NA	10	10	NA	267.76	NA	26.82	NA	10	NA	NA	NA	NA	NA	NA	NA	10
16.94	NA	NA	10	13.33	NA	61.95	NA	300	NA	10	NA	NA	NA	NA	NA	NA	NA	300
13.41	NA	NA	19.78	18.2	NA	67.48	NA	300	NA	300	NA	NA	NA	NA	NA	NA	NA	300
41.64	NA	NA	28.82	10	NA	83.82	NA	300	NA	83.66	NA	NA	NA	NA	NA	NA	NA	15.6
10	NA	NA	39.3	300	NA	48.62	NA	53.64	NA	10	NA	NA	NA	NA	NA	NA	NA	10
10	NA	NA	52.61	300	NA	11.3	NA	19.49	NA	300	NA	NA	NA	NA	NA	NA	NA	104.33
10	NA	NA	25	100.89	NA	300	NA	38.94	NA	47.55	NA	NA	NA	NA	NA	NA	NA	112.57
300	NA	NA	25.98	10	NA	47.46	NA	60.77	NA	300	NA	NA	NA	NA	NA	NA	NA	49
300	NA	NA	36.93	10	NA	10	NA	73.94	NA	82.67	NA	NA	NA	NA	NA	NA	NA	300
300	NA	NA	33.29	88.01	NA	10	NA	300	NA	10	NA	NA	NA	NA	NA	NA	NA	10
23.93	NA	NA	23.45	300	NA	56.47	NA	14.62	NA	10	NA	NA	NA	NA	NA	NA	NA	10
22.53	NA	NA	15.58	10	NA	300	NA	20.18	NA	10	NA	NA	NA	NA	NA	NA	NA	10
10	NA	NA	20.74	38.73	NA	89.03	NA	47.18	NA	300	NA	NA	NA	NA	NA	NA	NA	300
300	NA	NA	10	63.21	NA	300	NA	86.85	NA	10	NA	NA	NA	NA	NA	NA	NA	300
300	NA	NA	10	17.62	NA	10	NA	230.98	NA	10	NA	NA	NA	NA	NA	NA	NA	76.88
50.35	NA	NA	10	59.75	NA	49.23	NA	300	NA	10	NA	NA	NA	NA	NA	NA	NA	34.48
23.41	NA	NA	10	18.53	NA	300	NA	10	NA	10	NA	NA	NA	NA	NA	NA	NA	18.65
34.19	NA	NA	10	49.31	NA	300	NA	10	NA	10	NA	NA	NA	NA	NA	NA	NA	23.91
64.22	NA	NA	300	300	NA	12.6	NA	36.36	NA	10	NA	NA	NA	NA	NA	NA	NA	39.09
10	NA	NA	300	300	NA	10	NA	47.49	NA	10	NA	NA	NA	NA	NA	NA	NA	97.02
10	NA	NA	139.25	43.84	NA	10	NA	75.01	NA	10	NA	NA	NA	NA	NA	NA	NA	10
10	NA	NA	45.89	300	NA	300	NA	85.58	NA	10	NA	NA	NA	NA	NA	NA	NA	25.72
300	NA	NA	25.29	30.88	NA	300	NA	56.61	NA	300	NA	NA	NA	NA	NA	NA	NA	25.35
300	NA	NA	41.41	10	NA	71.49	NA	29.45	NA	10	NA	NA	NA	NA	NA	NA	NA	28.24
300	NA	NA	37.73	82.47	NA	31.44	NA	10	NA	10	NA	NA	NA	NA	NA	NA	NA	33.13
52.94	NA	NA	34.69	300	NA	261.81	NA	10	NA	300	NA	NA	NA	NA	NA	NA	NA	10
300	NA	NA	15.07	300	NA	300	NA	38.76	NA	10	NA	NA	NA	NA	NA	NA	NA	10
300	NA	NA	10	67.85	NA	300	NA	40.81	NA	10	NA	NA	NA	NA	NA	NA	NA	10
68.43	NA	NA	230.57	163.77	NA	10	NA	34.84	NA	299.99	NA	NA	NA	NA	NA	NA	NA	300
300	NA	NA	300	10	NA	147.4	NA	75.09	NA	10	NA	NA	NA	NA	NA	NA	NA	300
40.1	NA	NA	10	10	NA	17.02	NA	105.17	NA	10	NA	NA	NA	NA	NA	NA	NA	300
300	NA	NA	10	10	NA	10	NA	79.61	NA	10.01	NA	NA	NA	NA	NA	NA	NA	44.45
10	NA	NA	10	300	NA	300	NA	10	NA	10	NA	NA	NA	NA	NA	NA	NA	10.6
10	NA	NA	10	27.4	NA	300	NA	10	NA	10	NA	NA	NA	NA	NA	NA	NA	10
300	NA	NA	10	32.51	NA	152.21	NA	10	NA	10	NA	NA	NA	NA	NA	NA	NA	300
51.15	NA	NA	10	201.51	NA	28.77	NA	10	NA	10	NA	NA	NA	NA	NA	NA	NA	300
27.82	NA	NA	300	300	NA	10	NA	300	NA	10	NA	NA	NA	NA	NA	NA	NA	300
54.56	NA	NA	300	10	NA	10	NA	100.53	NA	10	NA	NA	NA	NA	NA	NA	NA	300
10	NA	NA	300	10	NA	300	NA	35.96	NA	10	NA	NA	NA	NA	NA	NA	NA	10
32.61	NA	NA	299.98	10	NA	44.47	NA	18.04	NA	10	NA	NA	NA	NA	NA	NA	NA	16.22
10	NA	NA	10	10	NA	160.43	NA	69.01	NA	10	NA	NA	NA	NA	NA	NA	NA	10
10	NA	NA	72.75	10.08	NA	63.71	NA	300	NA	300	NA	NA	NA	NA	NA	NA	NA	10
28.61	NA	NA	41.02	53.99	NA	38.92	NA	300	NA	10	NA	NA	NA	NA	NA	NA	NA	10
300	NA	NA	24.34	300	NA	10	NA	10	NA	70.2	NA	NA	NA	NA	NA	NA	NA	26.78
10	NA	NA	10	300	NA	11.07	NA	10	NA	10.31	NA	NA	NA	NA	NA	NA	NA	123.75
10	NA	NA	10	10	NA	88.1	NA	10	NA	10	NA	NA	NA	NA	NA	NA	NA	157.02
52.61	NA	NA	57.26	10	NA	46.39	NA	10	NA	10.01	NA	NA	NA	NA	NA	NA	NA	48.65
121.63	NA	NA	58.4	44.64	NA	26.24	NA	10	NA	10	NA	NA	NA	NA	NA	NA	NA	72.38
37.16	NA	NA	10	10	NA	37.57	NA	25.24	NA	10	NA	NA	NA	NA	NA	NA	NA	146.26
62.35	NA	NA	10	11.12	NA	300	NA	300	NA	10	NA	NA	NA	NA	NA	NA	NA	300
10	NA	NA	10	10	NA	10	NA	30.05	NA	10.03	NA	NA	NA	NA	NA	NA	NA	35.02
10	NA	NA	10	47.3	NA	10	NA	15.26	NA	300	NA	NA	NA	NA	NA	NA	NA	10
10	NA	NA	10	30.98	NA	10	NA	40.09	NA	10	NA	NA	NA	NA	NA	NA	NA	300
10	NA	NA	10	10	NA	10	NA	300	NA	10	NA	NA	NA	NA	NA	NA	NA	300
10	NA	NA	51.88	10	NA	10.02	NA	300	NA	10	NA	NA	NA	NA	NA	NA	NA	88.47
13.78	NA	NA	35.15	10	NA	119.59	NA	60.08	NA	10	NA	NA	NA	NA	NA	NA	NA	75.28
73.24	NA	NA	35.95	10	NA	87.55	NA	23.53	NA	33.47	NA	NA	NA	NA	NA	NA	NA	71.33
24.5	NA	NA	61.06	10	NA	10	NA	17.06	NA	300	NA	NA	NA	NA	NA	NA	NA	300
10	NA	NA	167.59	10	NA	10	NA	10	NA	10	NA	NA	NA	NA	NA	NA	NA	51.69
10	NA	NA	300	10	NA	10	NA	10	NA	10	NA	NA	NA	NA	NA	NA	NA	10
248.03	NA	NA	300	300	NA	10	NA	25.58	NA	10	NA	NA	NA	NA	NA	NA	NA	10
300	NA	NA	35.63	10	NA	36.99	NA	10	NA	300	NA	NA	NA	NA	NA	NA	NA	10
39.73	NA	NA	27.69	10	NA	300	NA	10	NA	300	NA	NA	NA	NA	NA	NA	NA	13.04
10	NA	NA	10	10	NA	10	NA	10	NA	300	NA	NA	NA	NA	NA	NA	NA	300
10	NA	NA	10	15.21	NA	10	NA	12.53	NA	300	NA	NA	NA	NA	NA	NA	NA	300
16.89	NA	NA	21.18	10.03	NA	100.48	NA	122.77	NA	10	NA	NA	NA	NA	NA	NA	NA	300
10	NA	NA	25.09	10	NA	300	NA	300	NA	10	NA	NA	NA	NA	NA	NA	NA	53.19
10	NA	NA	10	10	NA	300	NA	74.79	NA	10	NA	NA	NA	NA	NA	NA	NA	10
80.41	NA	NA	10	21.59	NA	10	NA	300	NA	45.47	NA	NA	NA	NA	NA	NA	NA	12.22
110.42	NA	NA	10	17.08	NA	10	NA	300	NA	10	NA	NA	NA	NA	NA	NA	NA	10
300	NA	NA	10	13.69	NA	10	NA	24.76	NA	10	NA	NA	NA	NA	NA	NA	NA	300
10	NA	NA	10	300	NA	18.06	NA	16.29	NA	10	NA	NA	NA	NA	NA	NA	NA	300
10	NA	NA	10	NA	NA	10	NA	30	NA	300	NA	NA	NA	NA	NA	NA	NA	300
10	NA	NA	10	NA	NA	300	NA	300	NA	300	NA	NA	NA	NA	NA	NA	NA	281.8
38.95	NA	NA	57.61	NA	NA	136.22	NA	300	NA	300	NA	NA	NA	NA	NA	NA	NA	98.42
300	NA	NA	133.42	NA	NA	39.56	NA	10	NA	300	NA	NA	NA	NA	NA	NA	NA	15.06
300	NA	NA	123.91	NA	NA	90.21	NA	10	NA	300	NA	NA	NA	NA	NA	NA	NA	10
300	NA	NA	12.53	NA	NA	300	NA	10	NA	10	NA	NA	NA	NA	NA	NA	NA	143.22
300	NA	NA	27.37	NA	NA	300	NA	300	NA	10	NA	NA	NA	NA	NA	NA	NA	182.07
300	NA	NA	30.47	NA	NA	10	NA	74.66	NA	10	NA	NA	NA	NA	NA	NA	NA	300
300	NA	NA	25.63	NA	NA	10	NA	300	NA	10	NA	NA	NA	NA	NA	NA	NA	10
152.31	NA	NA	20.02	NA	NA	10	NA	28.37	NA	300	NA	NA	NA	NA	NA	NA	NA	10
32.18	NA	NA	21.62	NA	NA	10	NA	12.19	NA	300	NA	NA	NA	NA	NA	NA	NA	10
10.7	NA	NA	24.62	NA	NA	63.15	NA	11.73	NA	134.88	NA	NA	NA	NA	NA	NA	NA	47.71
10	NA	NA	66.57	NA	NA	27.75	NA	22.65	NA	300	NA	NA	NA	NA	NA	NA	NA	38.98
10	NA	NA	33.71	NA	NA	10	NA	54.19	NA	10	NA	NA	NA	NA	NA	NA	NA	12.18
38.24	NA	NA	300	NA	NA	71.54	NA	10	NA	10	NA	NA	NA	NA	NA	NA	NA	10
300	NA	NA	31.89	NA	NA	89.91	NA	10	NA	99.84	NA	NA	NA	NA	NA	NA	NA	10
300	NA	NA	10	NA	NA	77.48	NA	10.78	NA	300	NA	NA	NA	NA	NA	NA	NA	10
300	NA	NA	10	NA	NA	300	NA	36.72	NA	10	NA	NA	NA	NA	NA	NA	NA	47.88
10	NA	NA	10	NA	NA	169.38	NA	10	NA	10	NA	NA	NA	NA	NA	NA	NA	10
300	NA	NA	10	NA	NA	60.75	NA	10	NA	10	NA	NA	NA	NA	NA	NA	NA	10
300	NA	NA	10	NA	NA	29.9	NA	10	NA	10.01	NA	NA	NA	NA	NA	NA	NA	10.01
110.86	NA	NA	19.32	NA	NA	10	NA	10.37	NA	300	NA	NA	NA	NA	NA	NA	NA	16.33
130.84	NA	NA	40.5	NA	NA	10	NA	46.81	NA	10	NA	NA	NA	NA	NA	NA	NA	23.89
300	NA	NA	56.66	NA	NA	10	NA	140.71	NA	35.49	NA	NA	NA	NA	NA	NA	NA	10
10	NA	NA	211.61	NA	NA	53.46	NA	22.32	NA	78.3	NA	NA	NA	NA	NA	NA	NA	10
10	NA	NA	10	NA	NA	10	NA	10	NA	21.63	NA	NA	NA	NA	NA	NA	NA	10
10	NA	NA	300	NA	NA	71.44	NA	10	NA	10	NA	NA	NA	NA	NA	NA	NA	10
10.29	NA	NA	45.33	NA	NA	80.82	NA	10	NA	10.01	NA	NA	NA	NA	NA	NA	NA	68.87
11.4	NA	NA	14.16	NA	NA	172.07	NA	10	NA	10	NA	NA	NA	NA	NA	NA	NA	10
25.55	NA	NA	18.92	NA	NA	300	NA	24.05	NA	10	NA	NA	NA	NA	NA	NA	NA	98.47
300	NA	NA	26.98	NA	NA	300	NA	88.44	NA	300	NA	NA	NA	NA	NA	NA	NA	99.41
74.08	NA	NA	37.9	NA	NA	54.9	NA	300	NA	72.88	NA	NA	NA	NA	NA	NA	NA	31.74
43.93	NA	NA	34.83	NA	NA	20.85	NA	132.18	NA	47.78	NA	NA	NA	NA	NA	NA	NA	29.11
212.86	NA	NA	20.56	NA	NA	10	NA	25.57	NA	10	NA	NA	NA	NA	NA	NA	NA	10
300	NA	NA	43.14	NA	NA	10	NA	25.14	NA	10.01	NA	NA	NA	NA	NA	NA	NA	10
10	NA	NA	300	NA	NA	32.42	NA	36.79	NA	10	NA	NA	NA	NA	NA	NA	NA	10
10	NA	NA	300	NA	NA	54.39	NA	80.96	NA	10	NA	NA	NA	NA	NA	NA	NA	300
300	NA	NA	10	NA	NA	47.46	NA	300	NA	10	NA	NA	NA	NA	NA	NA	NA	300
80.95	NA	NA	10	NA	NA	139.73	NA	300	NA	47.97	NA	NA	NA	NA	NA	NA	NA	300
12.76	NA	NA	10	NA	NA	300	NA	35.78	NA	49.86	NA	NA	NA	NA	NA	NA	NA	300
29.17	NA	NA	18.23	NA	NA	300	NA	36.12	NA	300	NA	NA	NA	NA	NA	NA	NA	300
44.25	NA	NA	10	NA	NA	300	NA	66.61	NA	10	NA	NA	NA	NA	NA	NA	NA	300
145.52	NA	NA	14.34	NA	NA	10	NA	300	NA	10	NA	NA	NA	NA	NA	NA	NA	300
156.64	NA	NA	31.16	NA	NA	300	NA	300	NA	10	NA	NA	NA	NA	NA	NA	NA	10
10	NA	NA	69.78	NA	NA	300	NA	47.34	NA	10	NA	NA	NA	NA	NA	NA	NA	10
10	NA	NA	79.43	NA	NA	183.75	NA	20.67	NA	10	NA	NA	NA	NA	NA	NA	NA	10
300	NA	NA	85.23	NA	NA	59.07	NA	30.57	NA	38.24	NA	NA	NA	NA	NA	NA	NA	23.46
66.7	NA	NA	300	NA	NA	125.18	NA	300	NA	50.66	NA	NA	NA	NA	NA	NA	NA	300
51.87	NA	NA	300	NA	NA	10	NA	300	NA	300	NA	NA	NA	NA	NA	NA	NA	185.21
10	NA	NA	10	NA	NA	10	NA	11.4	NA	10	NA	NA	NA	NA	NA	NA	NA	300
10	NA	NA	16.28	NA	NA	300	NA	21.76	NA	10	NA	NA	NA	NA	NA	NA	NA	10
10	NA	NA	300	NA	NA	10	NA	67.99	NA	10	NA	NA	NA	NA	NA	NA	NA	300
10.71	NA	NA	300	NA	NA	10	NA	300	NA	10	NA	NA	NA	NA	NA	NA	NA	10
10	NA	NA	60.22	NA	NA	300	NA	300	NA	10	NA	NA	NA	NA	NA	NA	NA	300
40.07	NA	NA	10.73	NA	NA	34.85	NA	30.24	NA	300	NA	NA	NA	NA	NA	NA	NA	300
19.21	NA	NA	10	NA	NA	300	NA	47.57	NA	300	NA	NA	NA	NA	NA	NA	NA	300
13.43	NA	NA	10.3	NA	NA	48.36	NA	300	NA	300	NA	NA	NA	NA	NA	NA	NA	30.61
44.29	NA	NA	10	NA	NA	48.87	NA	10	NA	300	NA	NA	NA	NA	NA	NA	NA	10
34.08	NA	NA	65.38	NA	NA	74.64	NA	148.81	NA	260.96	NA	NA	NA	NA	NA	NA	NA	10
300	NA	NA	10	NA	NA	10	NA	300	NA	136.05	NA	NA	NA	NA	NA	NA	NA	17.49
300	NA	NA	10	NA	NA	10	NA	10	NA	69.3	NA	NA	NA	NA	NA	NA	NA	10
300	NA	NA	10	NA	NA	78.14	NA	10	NA	300	NA	NA	NA	NA	NA	NA	NA	10
10	NA	NA	23.21	NA	NA	300	NA	10	NA	300	NA	NA	NA	NA	NA	NA	NA	10
10	NA	NA	88.11	NA	NA	300	NA	10	NA	300	NA	NA	NA	NA	NA	NA	NA	10
19.14	NA	NA	300	NA	NA	300	NA	10	NA	300	NA	NA	NA	NA	NA	NA	NA	10
300	NA	NA	19.91	NA	NA	26.42	NA	10	NA	10	NA	NA	NA	NA	NA	NA	NA	10
83.57	NA	NA	28.68	NA	NA	300	NA	10	NA	10	NA	NA	NA	NA	NA	NA	NA	300
16.53	NA	NA	300	NA	NA	27.2	NA	10	NA	10	NA	NA	NA	NA	NA	NA	NA	300
10	NA	NA	300	NA	NA	10	NA	13.8	NA	10	NA	NA	NA	NA	NA	NA	NA	300
49.4	NA	NA	10	NA	NA	10	NA	300	NA	10	NA	NA	NA	NA	NA	NA	NA	300
43.76	NA	NA	11.98	NA	NA	10	NA	10	NA	300	NA	NA	NA	NA	NA	NA	NA	10
40.05	NA	NA	68.25	NA	NA	22.55	NA	10	NA	10	NA	NA	NA	NA	NA	NA	NA	10
14.85	NA	NA	23.97	NA	NA	18.76	NA	10	NA	300	NA	NA	NA	NA	NA	NA	NA	10
46.95	NA	NA	10	NA	NA	71.21	NA	54.76	NA	300	NA	NA	NA	NA	NA	NA	NA	10
300	NA	NA	10	NA	NA	10	NA	63.03	NA	300	NA	NA	NA	NA	NA	NA	NA	10
82.82	NA	NA	300	NA	NA	10	NA	300	NA	169.35	NA	NA	NA	NA	NA	NA	NA	10
42.59	NA	NA	10	NA	NA	10	NA	10	NA	300	NA	NA	NA	NA	NA	NA	NA	300
36.52	NA	NA	10	NA	NA	56.27	NA	10	NA	300	NA	NA	NA	NA	NA	NA	NA	73.44
300	NA	NA	16.42	NA	NA	34.62	NA	300	NA	300	NA	NA	NA	NA	NA	NA	NA	10
300	NA	NA	53.79	NA	NA	26.12	NA	76.72	NA	300	NA	NA	NA	NA	NA	NA	NA	10
85.93	NA	NA	300	NA	NA	300	NA	300	NA	71.78	NA	NA	NA	NA	NA	NA	NA	300
32.72	NA	NA	218.17	NA	NA	300	NA	300	NA	78.79	NA	NA	NA	NA	NA	NA	NA	300
300	NA	NA	32.09	NA	NA	300	NA	300	NA	57.49	NA	NA	NA	NA	NA	NA	NA	300
300	NA	NA	300	NA	NA	300	NA	10	NA	141.68	NA	NA	NA	NA	NA	NA	NA	300
300	NA	NA	300	NA	NA	300	NA	10	NA	300	NA	NA	NA	NA	NA	NA	NA	55.85
300	NA	NA	20.01	NA	NA	300	NA	63.63	NA	300	NA	NA	NA	NA	NA	NA	NA	16.46
102.69	NA	NA	10	NA	NA	300	NA	22.89	NA	300	NA	NA	NA	NA	NA	NA	NA	197.78
50.97	NA	NA	12.56	NA	NA	10	NA	42.75	NA	86.2	NA	NA	NA	NA	NA	NA	NA	56.03
26.19	NA	NA	10	NA	NA	10	NA	300	NA	76.97	NA	NA	NA	NA	NA	NA	NA	10
41.94	NA	NA	10	NA	NA	10	NA	25.53	NA	10	NA	NA	NA	NA	NA	NA	NA	10
79.32	NA	NA	10	NA	NA	228.93	NA	10	NA	10	NA	NA	NA	NA	NA	NA	NA	10
300	NA	NA	10	NA	NA	300	NA	10	NA	10	NA	NA	NA	NA	NA	NA	NA	300
300	NA	NA	10	NA	NA	10	NA	10	NA	10	NA	NA	NA	NA	NA	NA	NA	10
300	NA	NA	20	NA	NA	10	NA	10	NA	300	NA	NA	NA	NA	NA	NA	NA	300
300	NA	NA	51.13	NA	NA	61.43	NA	10	NA	300	NA	NA	NA	NA	NA	NA	NA	36.9
125.62	NA	NA	300	NA	NA	170.94	NA	10	NA	300	NA	NA	NA	NA	NA	NA	NA	60
79.67	NA	NA	103.13	NA	NA	69.19	NA	10.34	NA	300	NA	NA	NA	NA	NA	NA	NA	77.4
118.02	NA	NA	79.72	NA	NA	41.67	NA	147.85	NA	300	NA	NA	NA	NA	NA	NA	NA	67.3
300	NA	NA	99.34	NA	NA	10	NA	10	NA	300	NA	NA	NA	NA	NA	NA	NA	10
11.13	NA	NA	191.59	NA	NA	10	NA	10	NA	68.02	NA	NA	NA	NA	NA	NA	NA	10
22.44	NA	NA	300	NA	NA	10.96	NA	10	NA	42.09	NA	NA	NA	NA	NA	NA	NA	10
62.63	NA	NA	300	NA	NA	43.77	NA	10	NA	168.1	NA	NA	NA	NA	NA	NA	NA	29.16
25.34	NA	NA	37.63	NA	NA	300	NA	10	NA	300	NA	NA	NA	NA	NA	NA	NA	32.57
43.09	NA	NA	16.88	NA	NA	10	NA	10	NA	300	NA	NA	NA	NA	NA	NA	NA	61.73
300	NA	NA	10	NA	NA	300	NA	10.86	NA	138.25	NA	NA	NA	NA	NA	NA	NA	10
300	NA	NA	11.97	NA	NA	16.74	NA	300	NA	14.35	NA	NA	NA	NA	NA	NA	NA	10
77.3	NA	NA	17.82	NA	NA	30.47	NA	10	NA	10	NA	NA	NA	NA	NA	NA	NA	10
63.95	NA	NA	17.56	NA	NA	300	NA	19.92	NA	94.94	NA	NA	NA	NA	NA	NA	NA	300
300	NA	NA	14	NA	NA	102.51	NA	19.86	NA	122.82	NA	NA	NA	NA	NA	NA	NA	14.48
300	NA	NA	10	NA	NA	184.66	NA	10	NA	85.9	NA	NA	NA	NA	NA	NA	NA	29.25
10	NA	NA	10	NA	NA	10	NA	12.33	NA	121.95	NA	NA	NA	NA	NA	NA	NA	293.36
13.86	NA	NA	23.51	NA	NA	10	NA	12.17	NA	300	NA	NA	NA	NA	NA	NA	NA	300
10	NA	NA	77.26	NA	NA	10	NA	10	NA	300	NA	NA	NA	NA	NA	NA	NA	42.09
10	NA	NA	170.44	NA	NA	10	NA	10	NA	300	NA	NA	NA	NA	NA	NA	NA	52.01
10	NA	NA	84.28	NA	NA	51.45	NA	40.82	NA	299.99	NA	NA	NA	NA	NA	NA	NA	95.03
91.54	NA	NA	30.09	NA	NA	82.32	NA	27.89	NA	68.55	NA	NA	NA	NA	NA	NA	NA	268.65
51.26	NA	NA	10	NA	NA	10	NA	10	NA	10	NA	NA	NA	NA	NA	NA	NA	10
300	NA	NA	10	NA	NA	10	NA	10	NA	10	NA	NA	NA	NA	NA	NA	NA	10.27
247.69	NA	NA	10	NA	NA	10	NA	10	NA	10	NA	NA	NA	NA	NA	NA	NA	52.78
41.95	NA	NA	10	NA	NA	10	NA	10	NA	10	NA	NA	NA	NA	NA	NA	NA	18.68
24.61	NA	NA	10	NA	NA	10	NA	10	NA	299.88	NA	NA	NA	NA	NA	NA	NA	10
37.45	NA	NA	10	NA	NA	300	NA	19.62	NA	300	NA	NA	NA	NA	NA	NA	NA	10
10	NA	NA	41.83	NA	NA	10	NA	11.77	NA	300	NA	NA	NA	NA	NA	NA	NA	10
10	NA	NA	54.79	NA	NA	10	NA	10	NA	145.26	NA	NA	NA	NA	NA	NA	NA	300
10	NA	NA	20.26	NA	NA	10	NA	48.35	NA	286.61	NA	NA	NA	NA	NA	NA	NA	28.41
127.89	NA	NA	10	NA	NA	144.75	NA	30.47	NA	192.27	NA	NA	NA	NA	NA	NA	NA	21.2
300	NA	NA	300	NA	NA	300	NA	13.3	NA	31.1	NA	NA	NA	NA	NA	NA	NA	14.57
300	NA	NA	300	NA	NA	300	NA	10	NA	16.48	NA	NA	NA	NA	NA	NA	NA	10
167.3	NA	NA	300	NA	NA	300	NA	10	NA	44.93	NA	NA	NA	NA	NA	NA	NA	47.77
130.5	NA	NA	300	NA	NA	256.14	NA	15.87	NA	19.61	NA	NA	NA	NA	NA	NA	NA	56.35
39.09	NA	NA	10	NA	NA	26.42	NA	10	NA	10	NA	NA	NA	NA	NA	NA	NA	69.36
14.09	NA	NA	300	NA	NA	25.63	NA	53.74	NA	10	NA	NA	NA	NA	NA	NA	NA	67.39
10.21	NA	NA	300	NA	NA	37.59	NA	34.01	NA	10	NA	NA	NA	NA	NA	NA	NA	300
10	NA	NA	300	NA	NA	54.09	NA	15.42	NA	21.87	NA	NA	NA	NA	NA	NA	NA	300
10	NA	NA	10	NA	NA	300	NA	10	NA	10.02	NA	NA	NA	NA	NA	NA	NA	300
10	NA	NA	16.61	NA	NA	300	NA	10	NA	10	NA	NA	NA	NA	NA	NA	NA	86.31
10	NA	NA	10	NA	NA	127.83	NA	10	NA	10	NA	NA	NA	NA	NA	NA	NA	10
300	NA	NA	18.86	NA	NA	75.92	NA	300	NA	300	NA	NA	NA	NA	NA	NA	NA	10
300	NA	NA	10	NA	NA	10	NA	100.73	NA	300	NA	NA	NA	NA	NA	NA	NA	10
300	NA	NA	10	NA	NA	10	NA	80.66	NA	10	NA	NA	NA	NA	NA	NA	NA	300
300	NA	NA	10	NA	NA	50.43	NA	57.36	NA	10	NA	NA	NA	NA	NA	NA	NA	300
129.23	NA	NA	10	NA	NA	27.14	NA	10	NA	10	NA	NA	NA	NA	NA	NA	NA	300
20.51	NA	NA	25.38	NA	NA	19.79	NA	21.62	NA	10	NA	NA	NA	NA	NA	NA	NA	44.07
10	NA	NA	26.14	NA	NA	13.64	NA	25.01	NA	10	NA	NA	NA	NA	NA	NA	NA	72.66
73.09	NA	NA	10	NA	NA	10	NA	300	NA	10	NA	NA	NA	NA	NA	NA	NA	10
10	NA	NA	10	NA	NA	10	NA	300	NA	10	NA	NA	NA	NA	NA	NA	NA	10
10	NA	NA	10	NA	NA	10	NA	195.77	NA	10	NA	NA	NA	NA	NA	NA	NA	10
10	NA	NA	10	NA	NA	10	NA	113.27	NA	300	NA	NA	NA	NA	NA	NA	NA	30.42
27.52	NA	NA	10	NA	NA	10	NA	10	NA	63.82	NA	NA	NA	NA	NA	NA	NA	100.31
58.14	NA	NA	43.36	NA	NA	10	NA	10	NA	50.8	NA	NA	NA	NA	NA	NA	NA	43.02
66.24	NA	NA	42.26	NA	NA	114.52	NA	10	NA	212.92	NA	NA	NA	NA	NA	NA	NA	10
172.36	NA	NA	16.23	NA	NA	300	NA	300	NA	300	NA	NA	NA	NA	NA	NA	NA	10
300	NA	NA	10	NA	NA	300	NA	300	NA	37.44	NA	NA	NA	NA	NA	NA	NA	10
300	NA	NA	10	NA	NA	12.34	NA	121.28	NA	141.2	NA	NA	NA	NA	NA	NA	NA	10
300	NA	NA	10	NA	NA	10	NA	80.06	NA	300	NA	NA	NA	NA	NA	NA	NA	10
34.33	NA	NA	10	NA	NA	10	NA	10	NA	300	NA	NA	NA	NA	NA	NA	NA	10
83.3	NA	NA	10	NA	NA	10	NA	10	NA	11.02	NA	NA	NA	NA	NA	NA	NA	14.19
75.15	NA	NA	10	NA	NA	46.4	NA	74.01	NA	10	NA	NA	NA	NA	NA	NA	NA	50.18
10	NA	NA	10	NA	NA	300	NA	104.83	NA	10	NA	NA	NA	NA	NA	NA	NA	300
10	NA	NA	166.82	NA	NA	300	NA	300	NA	10	NA	NA	NA	NA	NA	NA	NA	300
300	NA	NA	56.76	NA	NA	300	NA	10	NA	10	NA	NA	NA	NA	NA	NA	NA	12.88
31.37	NA	NA	28.82	NA	NA	13.54	NA	10	NA	10	NA	NA	NA	NA	NA	NA	NA	50.55
126.61	NA	NA	10	NA	NA	10	NA	10	NA	10	NA	NA	NA	NA	NA	NA	NA	300
300	NA	NA	10	NA	NA	10.08	NA	33.89	NA	10	NA	NA	NA	NA	NA	NA	NA	10
300	NA	NA	10	NA	NA	13.38	NA	78.18	NA	10	NA	NA	NA	NA	NA	NA	NA	10
300	NA	NA	10	NA	NA	49.18	NA	300	NA	10	NA	NA	NA	NA	NA	NA	NA	10
300	NA	NA	10	NA	NA	300	NA	300	NA	10	NA	NA	NA	NA	NA	NA	NA	10
300	NA	NA	10	NA	NA	300	NA	300	NA	10	NA	NA	NA	NA	NA	NA	NA	66.96
10	NA	NA	10	NA	NA	33.67	NA	10	NA	10	NA	NA	NA	NA	NA	NA	NA	112.61
10	NA	NA	10	NA	NA	19.63	NA	300	NA	10	NA	NA	NA	NA	NA	NA	NA	12.51
10	NA	NA	23.81	NA	NA	46.35	NA	300	NA	38.69	NA	NA	NA	NA	NA	NA	NA	10
300	NA	NA	10	NA	NA	10	NA	300	NA	10	NA	NA	NA	NA	NA	NA	NA	300
13.83	NA	NA	74.22	NA	NA	10	NA	300	NA	299.99	NA	NA	NA	NA	NA	NA	NA	42.99
300	NA	NA	29.77	NA	NA	10	NA	10	NA	48	NA	NA	NA	NA	NA	NA	NA	13.69
300	NA	NA	10	NA	NA	10	NA	300	NA	10	NA	NA	NA	NA	NA	NA	NA	11.18
300	NA	NA	10	NA	NA	10.86	NA	300	NA	10	NA	NA	NA	NA	NA	NA	NA	40.89
300	NA	NA	10	NA	NA	22.76	NA	300	NA	30.08	NA	NA	NA	NA	NA	NA	NA	83.13
10	NA	NA	10	NA	NA	113.96	NA	10	NA	10	NA	NA	NA	NA	NA	NA	NA	10
10	NA	NA	10	NA	NA	300	NA	15.71	NA	81.55	NA	NA	NA	NA	NA	NA	NA	34.49
10	NA	NA	10	NA	NA	10	NA	113.35	NA	72.54	NA	NA	NA	NA	NA	NA	NA	149.03
10	NA	NA	10	NA	NA	10	NA	300	NA	10	NA	NA	NA	NA	NA	NA	NA	300
10	NA	NA	10	NA	NA	20	NA	300	NA	10	NA	NA	NA	NA	NA	NA	NA	300
46.53	NA	NA	10	NA	NA	300	NA	10	NA	10	NA	NA	NA	NA	NA	NA	NA	300
10	NA	NA	14.91	NA	NA	300	NA	91.86	NA	10	NA	NA	NA	NA	NA	NA	NA	300
300	NA	NA	40.76	NA	NA	102.63	NA	270.84	NA	10	NA	NA	NA	NA	NA	NA	NA	10
300	NA	NA	10	NA	NA	23.81	NA	127.6	NA	10	NA	NA	NA	NA	NA	NA	NA	10
88.39	NA	NA	10	NA	NA	99.85	NA	10	NA	10	NA	NA	NA	NA	NA	NA	NA	23.03
113.38	NA	NA	10	NA	NA	300	NA	10	NA	10	NA	NA	NA	NA	NA	NA	NA	71.24
300	NA	NA	10	NA	NA	10	NA	238.97	NA	10	NA	NA	NA	NA	NA	NA	NA	113.19
57.82	NA	NA	10	NA	NA	10	NA	300	NA	10	NA	NA	NA	NA	NA	NA	NA	300
10	NA	NA	10	NA	NA	300	NA	10	NA	10	NA	NA	NA	NA	NA	NA	NA	83.2
10	NA	NA	10	NA	NA	13.71	NA	10	NA	10	NA	NA	NA	NA	NA	NA	NA	24.85
10	NA	NA	10	NA	NA	48.06	NA	10	NA	107.89	NA	NA	NA	NA	NA	NA	NA	10
10	NA	NA	10	NA	NA	300	NA	115.39	NA	15.05	NA	NA	NA	NA	NA	NA	NA	39.85
226.25	NA	NA	10	NA	NA	300	NA	300	NA	31.75	NA	NA	NA	NA	NA	NA	NA	300
12.5	NA	NA	10	NA	NA	10	NA	10	NA	39.66	NA	NA	NA	NA	NA	NA	NA	300
10	NA	NA	10	NA	NA	10	NA	10	NA	10	NA	NA	NA	NA	NA	NA	NA	300
300	NA	NA	10	NA	NA	47.37	NA	10	NA	10	NA	NA	NA	NA	NA	NA	NA	300
300	NA	NA	10	NA	NA	10	NA	10	NA	14.2	NA	NA	NA	NA	NA	NA	NA	10
17.38	NA	NA	71.58	NA	NA	300	NA	300	NA	15.1	NA	NA	NA	NA	NA	NA	NA	77.85
12.66	NA	NA	10	NA	NA	10	NA	46.31	NA	10	NA	NA	NA	NA	NA	NA	NA	300
10	NA	NA	10	NA	NA	19.55	NA	10	NA	10	NA	NA	NA	NA	NA	NA	NA	300
10	NA	NA	10	NA	NA	33.78	NA	10	NA	10	NA	NA	NA	NA	NA	NA	NA	10
10	NA	NA	10	NA	NA	300	NA	10	NA	10	NA	NA	NA	NA	NA	NA	NA	10
10	NA	NA	10	NA	NA	10	NA	10	NA	10	NA	NA	NA	NA	NA	NA	NA	10
10	NA	NA	10	NA	NA	10	NA	41.48	NA	10	NA	NA	NA	NA	NA	NA	NA	58.99
115.68	NA	NA	10	NA	NA	10	NA	20.31	NA	10	NA	NA	NA	NA	NA	NA	NA	66.29
300	NA	NA	10	NA	NA	12.01	NA	10	NA	10	NA	NA	NA	NA	NA	NA	NA	300
300	NA	NA	10	NA	NA	10	NA	10	NA	10	NA	NA	NA	NA	NA	NA	NA	300
300	NA	NA	11.33	NA	NA	10	NA	10	NA	43.62	NA	NA	NA	NA	NA	NA	NA	97.78
300	NA	NA	300	NA	NA	300	NA	10	NA	25.37	NA	NA	NA	NA	NA	NA	NA	29.64
300	NA	NA	10	NA	NA	300	NA	10	NA	10	NA	NA	NA	NA	NA	NA	NA	25.58
300	NA	NA	10.15	NA	NA	10	NA	300	NA	10	NA	NA	NA	NA	NA	NA	NA	85.75
300	NA	NA	11.2	NA	NA	26.74	NA	36.35	NA	10	NA	NA	NA	NA	NA	NA	NA	55.43
10	NA	NA	10	NA	NA	300	NA	30.98	NA	10.77	NA	NA	NA	NA	NA	NA	NA	10
10	NA	NA	10	NA	NA	300	NA	10	NA	10	NA	NA	NA	NA	NA	NA	NA	10
10	NA	NA	10	NA	NA	300	NA	10	NA	10	NA	NA	NA	NA	NA	NA	NA	27.44
10	NA	NA	10	NA	NA	10	NA	10	NA	10	NA	NA	NA	NA	NA	NA	NA	300
10	NA	NA	10	NA	NA	10	NA	15.68	NA	10	NA	NA	NA	NA	NA	NA	NA	300
300	NA	NA	10	NA	NA	45.56	NA	10	NA	10	NA	NA	NA	NA	NA	NA	NA	12.16
300	NA	NA	10	NA	NA	10	NA	10	NA	10	NA	NA	NA	NA	NA	NA	NA	10
300	NA	NA	10	NA	NA	10	NA	10	NA	10	NA	NA	NA	NA	NA	NA	NA	11.52
36.43	NA	NA	10	NA	NA	300	NA	10	NA	10	NA	NA	NA	NA	NA	NA	NA	44.81
62.39	NA	NA	10	NA	NA	300	NA	300	NA	10	NA	NA	NA	NA	NA	NA	NA	300
300	NA	NA	17.88	NA	NA	300	NA	300	NA	10	NA	NA	NA	NA	NA	NA	NA	10
300	NA	NA	23.18	NA	NA	112.41	NA	10	NA	10	NA	NA	NA	NA	NA	NA	NA	13.52
20.09	NA	NA	10.06	NA	NA	300	NA	10	NA	300	NA	NA	NA	NA	NA	NA	NA	21.77
10	NA	NA	10	NA	NA	300	NA	11.87	NA	46.52	NA	NA	NA	NA	NA	NA	NA	16.41
10	NA	NA	10	NA	NA	300	NA	15.57	NA	10	NA	NA	NA	NA	NA	NA	NA	10
10	NA	NA	10	NA	NA	38.58	NA	10	NA	10	NA	NA	NA	NA	NA	NA	NA	25.49
27.74	NA	NA	10	NA	NA	18.78	NA	300	NA	10	NA	NA	NA	NA	NA	NA	NA	31.1
300	NA	NA	13.43	NA	NA	16.29	NA	68.3	NA	10.02	NA	NA	NA	NA	NA	NA	NA	58.97
300	NA	NA	10	NA	NA	300	NA	83.14	NA	10	NA	NA	NA	NA	NA	NA	NA	108.9
300	NA	NA	10	NA	NA	300	NA	89.24	NA	10	NA	NA	NA	NA	NA	NA	NA	56.91
10	NA	NA	10	NA	NA	300	NA	11.22	NA	10	NA	NA	NA	NA	NA	NA	NA	60.91
300	NA	NA	10	NA	NA	300	NA	10	NA	10	NA	NA	NA	NA	NA	NA	NA	84.71
300	NA	NA	10	NA	NA	300	NA	10	NA	10	NA	NA	NA	NA	NA	NA	NA	300
10	NA	NA	10	NA	NA	72.98	NA	10.88	NA	10	NA	NA	NA	NA	NA	NA	NA	10
10	NA	NA	11.29	NA	NA	27.91	NA	103.12	NA	10	NA	NA	NA	NA	NA	NA	NA	10
10	NA	NA	10.68	NA	NA	23.22	NA	300	NA	10	NA	NA	NA	NA	NA	NA	NA	18.16
17.86	NA	NA	10	NA	NA	18.72	NA	300	NA	30.96	NA	NA	NA	NA	NA	NA	NA	59.78
25.41	NA	NA	10	NA	NA	14.66	NA	300	NA	300	NA	NA	NA	NA	NA	NA	NA	30.68
42.6	NA	NA	10	NA	NA	300	NA	16.8	NA	126.65	NA	NA	NA	NA	NA	NA	NA	10.46
300	NA	NA	10	NA	NA	300	NA	10	NA	10	NA	NA	NA	NA	NA	NA	NA	300
300	NA	NA	10	NA	NA	300	NA	10	NA	10	NA	NA	NA	NA	NA	NA	NA	133.66
300	NA	NA	10	NA	NA	76.35	NA	10	NA	10	NA	NA	NA	NA	NA	NA	NA	96.87
300	NA	NA	10	NA	NA	88.27	NA	300	NA	10	NA	NA	NA	NA	NA	NA	NA	70.65
300	NA	NA	10	NA	NA	42.09	NA	72.89	NA	10	NA	NA	NA	NA	NA	NA	NA	55.86
300	NA	NA	10	NA	NA	24.91	NA	300	NA	10	NA	NA	NA	NA	NA	NA	NA	98.37
10	NA	NA	10	NA	NA	11.98	NA	300	NA	10	NA	NA	NA	NA	NA	NA	NA	300
10	NA	NA	10	NA	NA	13.33	NA	67.79	NA	10	NA	NA	NA	NA	NA	NA	NA	10
300	NA	NA	10.53	NA	NA	300	NA	47.09	NA	24.38	NA	NA	NA	NA	NA	NA	NA	10
300	NA	NA	10	NA	NA	300	NA	43.64	NA	10	NA	NA	NA	NA	NA	NA	NA	10
300	NA	NA	10	NA	NA	43.55	NA	56.88	NA	10	NA	NA	NA	NA	NA	NA	NA	300
300	NA	NA	10	NA	NA	14.83	NA	55.87	NA	300	NA	NA	NA	NA	NA	NA	NA	89.7
300	NA	NA	10	NA	NA	10	NA	300	NA	300	NA	NA	NA	NA	NA	NA	NA	27.07
300	NA	NA	13	NA	NA	10	NA	300	NA	49.41	NA	NA	NA	NA	NA	NA	NA	193.74
300	NA	NA	300	NA	NA	26.9	NA	300	NA	10	NA	NA	NA	NA	NA	NA	NA	71.22
300	NA	NA	10	NA	NA	18.5	NA	46.61	NA	10	NA	NA	NA	NA	NA	NA	NA	143.57
300	NA	NA	10	NA	NA	86.55	NA	10	NA	10	NA	NA	NA	NA	NA	NA	NA	300
201.41	NA	NA	39.33	NA	NA	300	NA	10	NA	10	NA	NA	NA	NA	NA	NA	NA	300
300	NA	NA	10	NA	NA	300	NA	12.26	NA	12.94	NA	NA	NA	NA	NA	NA	NA	62.96
300	NA	NA	10	NA	NA	10	NA	10	NA	10	NA	NA	NA	NA	NA	NA	NA	29.42
300	NA	NA	10.42	NA	NA	10	NA	83.07	NA	10	NA	NA	NA	NA	NA	NA	NA	29.96
161.11	NA	NA	12.92	NA	NA	10	NA	300	NA	10	NA	NA	NA	NA	NA	NA	NA	14.24
104.3	NA	NA	10	NA	NA	82.25	NA	300	NA	10	NA	NA	NA	NA	NA	NA	NA	38.21
88.06	NA	NA	10	NA	NA	49.43	NA	10	NA	22.62	NA	NA	NA	NA	NA	NA	NA	61.38
92.33	NA	NA	50.47	NA	NA	10	NA	42.03	NA	300	NA	NA	NA	NA	NA	NA	NA	12.45
300	NA	NA	20.46	NA	NA	10	NA	113.3	NA	10	NA	NA	NA	NA	NA	NA	NA	10
300	NA	NA	10	NA	NA	10	NA	300	NA	10	NA	NA	NA	NA	NA	NA	NA	10
300	NA	NA	10	NA	NA	10	NA	117.92	NA	10	NA	NA	NA	NA	NA	NA	NA	11.5
300	NA	NA	10	NA	NA	300	NA	62.49	NA	10	NA	NA	NA	NA	NA	NA	NA	56.44
300	NA	NA	10	NA	NA	10	NA	49.38	NA	10.6	NA	NA	NA	NA	NA	NA	NA	300
300	NA	NA	10	NA	NA	10	NA	33.4	NA	20.58	NA	NA	NA	NA	NA	NA	NA	300
14.18	NA	NA	10	NA	NA	10	NA	10	NA	10.28	NA	NA	NA	NA	NA	NA	NA	24.31
10.66	NA	NA	14.83	NA	NA	300	NA	10	NA	10	NA	NA	NA	NA	NA	NA	NA	13.23
10.93	NA	NA	10	NA	NA	300	NA	10	NA	10	NA	NA	NA	NA	NA	NA	NA	300
50.03	NA	NA	10	NA	NA	10	NA	10	NA	10	NA	NA	NA	NA	NA	NA	NA	300
300	NA	NA	10	NA	NA	10	NA	10	NA	10	NA	NA	NA	NA	NA	NA	NA	300
300	NA	NA	10	NA	NA	10	NA	300	NA	10	NA	NA	NA	NA	NA	NA	NA	300
129.73	NA	NA	10	NA	NA	10	NA	300	NA	10	NA	NA	NA	NA	NA	NA	NA	300
300	NA	NA	10	NA	NA	12.43	NA	300	NA	12.28	NA	NA	NA	NA	NA	NA	NA	110.6
10	NA	NA	10	NA	NA	32.28	NA	17.69	NA	10	NA	NA	NA	NA	NA	NA	NA	10
10	NA	NA	10	NA	NA	45.48	NA	40.43	NA	37.41	NA	NA	NA	NA	NA	NA	NA	10
10	NA	NA	10	NA	NA	75.28	NA	66.03	NA	38.58	NA	NA	NA	NA	NA	NA	NA	10
10	NA	NA	223.29	NA	NA	300	NA	107.09	NA	33.34	NA	NA	NA	NA	NA	NA	NA	31.52
10	NA	NA	10	NA	NA	300	NA	64.48	NA	13.34	NA	NA	NA	NA	NA	NA	NA	70.56
10	NA	NA	10	NA	NA	10	NA	45.49	NA	10	NA	NA	NA	NA	NA	NA	NA	116.99
10	NA	NA	10	NA	NA	300	NA	10	NA	300	NA	NA	NA	NA	NA	NA	NA	10
57.1	NA	NA	10	NA	NA	300	NA	10	NA	10	NA	NA	NA	NA	NA	NA	NA	10
300	NA	NA	10	NA	NA	53.39	NA	300	NA	10	NA	NA	NA	NA	NA	NA	NA	10
12.67	NA	NA	10	NA	NA	300	NA	25.07	NA	10	NA	NA	NA	NA	NA	NA	NA	10
10	NA	NA	10	NA	NA	10	NA	10	NA	10	NA	NA	NA	NA	NA	NA	NA	10
37.4	NA	NA	10	NA	NA	10	NA	10	NA	10	NA	NA	NA	NA	NA	NA	NA	27.8
300	NA	NA	10	NA	NA	16.85	NA	10	NA	34	NA	NA	NA	NA	NA	NA	NA	13.28
300	NA	NA	11.67	NA	NA	11.99	NA	10	NA	31.31	NA	NA	NA	NA	NA	NA	NA	300
300	NA	NA	12.42	NA	NA	10	NA	300	NA	42.6	NA	NA	NA	NA	NA	NA	NA	90.36
300	NA	NA	13.28	NA	NA	300	NA	300	NA	67.65	NA	NA	NA	NA	NA	NA	NA	300
10	NA	NA	10	NA	NA	300	NA	124.25	NA	10	NA	NA	NA	NA	NA	NA	NA	10
10	NA	NA	18.62	NA	NA	20.81	NA	56.69	NA	300	NA	NA	NA	NA	NA	NA	NA	10
10	NA	NA	10	NA	NA	77.17	NA	300	NA	300	NA	NA	NA	NA	NA	NA	NA	10
30.52	NA	NA	17.67	NA	NA	300	NA	72.88	NA	10	NA	NA	NA	NA	NA	NA	NA	10
69.87	NA	NA	300	NA	NA	10	NA	37.76	NA	10	NA	NA	NA	NA	NA	NA	NA	300
90.49	NA	NA	10	NA	NA	10	NA	29.83	NA	10	NA	NA	NA	NA	NA	NA	NA	51.36
81.78	NA	NA	10	NA	NA	10	NA	14.35	NA	76.93	NA	NA	NA	NA	NA	NA	NA	145.01
300	NA	NA	10.24	NA	NA	10	NA	40.92	NA	300	NA	NA	NA	NA	NA	NA	NA	300
300	NA	NA	10	NA	NA	20.93	NA	32.88	NA	10	NA	NA	NA	NA	NA	NA	NA	300
300	NA	NA	10	NA	NA	10	NA	10	NA	10.85	NA	NA	NA	NA	NA	NA	NA	133.23
10	NA	NA	10	NA	NA	44.91	NA	10	NA	69.06	NA	NA	NA	NA	NA	NA	NA	10
10	NA	NA	10	NA	NA	10	NA	49.2	NA	300	NA	NA	NA	NA	NA	NA	NA	10
300	NA	NA	10	NA	NA	33.91	NA	300	NA	13.97	NA	NA	NA	NA	NA	NA	NA	74.29
300	NA	NA	10.29	NA	NA	69.19	NA	300	NA	300	NA	NA	NA	NA	NA	NA	NA	300
17.55	NA	NA	10	NA	NA	60.56	NA	300	NA	10	NA	NA	NA	NA	NA	NA	NA	88.47
47.55	NA	NA	10	NA	NA	10	NA	132.79	NA	10	NA	NA	NA	NA	NA	NA	NA	42.14
300	NA	NA	10	NA	NA	10	NA	39.53	NA	12.2	NA	NA	NA	NA	NA	NA	NA	101.01
28.15	NA	NA	10	NA	NA	10	NA	31.6	NA	300	NA	NA	NA	NA	NA	NA	NA	67.88
63.46	NA	NA	10	NA	NA	10	NA	111.91	NA	300	NA	NA	NA	NA	NA	NA	NA	44.65
32.05	NA	NA	10	NA	NA	10	NA	300	NA	10	NA	NA	NA	NA	NA	NA	NA	10
24.07	NA	NA	10	NA	NA	16.46	NA	300	NA	300	NA	NA	NA	NA	NA	NA	NA	10
19.84	NA	NA	10	NA	NA	10	NA	170.93	NA	10	NA	NA	NA	NA	NA	NA	NA	10
13.86	NA	NA	300	NA	NA	10	NA	90.51	NA	10	NA	NA	NA	NA	NA	NA	NA	176.75
50.66	NA	NA	10	NA	NA	17.22	NA	79.93	NA	10	NA	NA	NA	NA	NA	NA	NA	143.6
300	NA	NA	10.01	NA	NA	48.57	NA	48.46	NA	10	NA	NA	NA	NA	NA	NA	NA	47.13
300	NA	NA	15.09	NA	NA	10	NA	300	NA	10	NA	NA	NA	NA	NA	NA	NA	20.9
300	NA	NA	300	NA	NA	10	NA	300	NA	10	NA	NA	NA	NA	NA	NA	NA	15.24
300	NA	NA	10	NA	NA	10	NA	300	NA	10	NA	NA	NA	NA	NA	NA	NA	33.86
300	NA	NA	10	NA	NA	10	NA	36.83	NA	86.78	NA	NA	NA	NA	NA	NA	NA	33.83
300	NA	NA	10	NA	NA	10	NA	26.9	NA	300	NA	NA	NA	NA	NA	NA	NA	33.38
10	NA	NA	10	NA	NA	10	NA	12.83	NA	300	NA	NA	NA	NA	NA	NA	NA	114.15
10	NA	NA	10	NA	NA	14.19	NA	10	NA	300	NA	NA	NA	NA	NA	NA	NA	300
27.39	NA	NA	10	NA	NA	27.14	NA	73.84	NA	10	NA	NA	NA	NA	NA	NA	NA	300
300	NA	NA	10	NA	NA	55.28	NA	10	NA	10	NA	NA	NA	NA	NA	NA	NA	89.05
10	NA	NA	10	NA	NA	60.4	NA	10	NA	10	NA	NA	NA	NA	NA	NA	NA	179.32
10	NA	NA	10	NA	NA	300	NA	14.01	NA	10	NA	NA	NA	NA	NA	NA	NA	300
10	NA	NA	10	NA	NA	145.78	NA	10	NA	10	NA	NA	NA	NA	NA	NA	NA	10
300	NA	NA	10	NA	NA	56.77	NA	10	NA	10	NA	NA	NA	NA	NA	NA	NA	10
300	NA	NA	10	NA	NA	17.69	NA	10	NA	10	NA	NA	NA	NA	NA	NA	NA	10
190.42	NA	NA	10.34	NA	NA	10.94	NA	10	NA	10	NA	NA	NA	NA	NA	NA	NA	10
300	NA	NA	10	NA	NA	18.47	NA	10	NA	300	NA	NA	NA	NA	NA	NA	NA	13.02
10	NA	NA	10	NA	NA	21.01	NA	10	NA	300	NA	NA	NA	NA	NA	NA	NA	33.92
10	NA	NA	300	NA	NA	31.85	NA	10	NA	10	NA	NA	NA	NA	NA	NA	NA	10
10	NA	NA	300	NA	NA	180.18	NA	10	NA	10	NA	NA	NA	NA	NA	NA	NA	10
25.1	NA	NA	10	NA	NA	300	NA	10	NA	10	NA	NA	NA	NA	NA	NA	NA	10
300	NA	NA	10	NA	NA	300	NA	10	NA	10	NA	NA	NA	NA	NA	NA	NA	23.92
300	NA	NA	10	NA	NA	37.32	NA	10	NA	10	NA	NA	NA	NA	NA	NA	NA	10
10	NA	NA	10	NA	NA	39.05	NA	300	NA	10.01	NA	NA	NA	NA	NA	NA	NA	11.42
10	NA	NA	10	NA	NA	50.97	NA	10.09	NA	10	NA	NA	NA	NA	NA	NA	NA	215.1
68.03	NA	NA	13.21	NA	NA	36.99	NA	11.28	NA	300	NA	NA	NA	NA	NA	NA	NA	300
43.74	NA	NA	10	NA	NA	17.96	NA	25.33	NA	10	NA	NA	NA	NA	NA	NA	NA	300
12.27	NA	NA	10	NA	NA	31.69	NA	10	NA	300	NA	NA	NA	NA	NA	NA	NA	33.1
10.14	NA	NA	10	NA	NA	19.56	NA	10	NA	300	NA	NA	NA	NA	NA	NA	NA	89.31
59.12	NA	NA	10	NA	NA	10	NA	10	NA	58.02	NA	NA	NA	NA	NA	NA	NA	300
73.14	NA	NA	10	NA	NA	300	NA	10	NA	65.05	NA	NA	NA	NA	NA	NA	NA	300
43.47	NA	NA	26.92	NA	NA	33.15	NA	10	NA	10	NA	NA	NA	NA	NA	NA	NA	300
25.6	NA	NA	39.5	NA	NA	41.94	NA	16.18	NA	10	NA	NA	NA	NA	NA	NA	NA	18.44
300	NA	NA	300	NA	NA	99.33	NA	28.77	NA	26.21	NA	NA	NA	NA	NA	NA	NA	10
10	NA	NA	10	NA	NA	300	NA	55.56	NA	162.39	NA	NA	NA	NA	NA	NA	NA	10
10	NA	NA	10	NA	NA	36.62	NA	300	NA	31.8	NA	NA	NA	NA	NA	NA	NA	10
76.15	NA	NA	10	NA	NA	20.45	NA	10	NA	10	NA	NA	NA	NA	NA	NA	NA	17.2
18.6	NA	NA	12.19	NA	NA	300	NA	10	NA	10	NA	NA	NA	NA	NA	NA	NA	10.8
10	NA	NA	300	NA	NA	97.03	NA	10	NA	300	NA	NA	NA	NA	NA	NA	NA	25.75
10	NA	NA	10	NA	NA	58.37	NA	10	NA	300	NA	NA	NA	NA	NA	NA	NA	24.14
300	NA	NA	10	NA	NA	110.8	NA	10	NA	10	NA	NA	NA	NA	NA	NA	NA	16.1
300	NA	NA	10	NA	NA	300	NA	41.98	NA	127.7	NA	NA	NA	NA	NA	NA	NA	10
62.23	NA	NA	300	NA	NA	183.25	NA	86.64	NA	56.07	NA	NA	NA	NA	NA	NA	NA	10
28.95	NA	NA	300	NA	NA	119.28	NA	300	NA	300	NA	NA	NA	NA	NA	NA	NA	40.28
10	NA	NA	51.62	NA	NA	69.35	NA	300	NA	140.67	NA	NA	NA	NA	NA	NA	NA	215.8
10	NA	NA	10	NA	NA	19.67	NA	36.49	NA	89.43	NA	NA	NA	NA	NA	NA	NA	300
300	NA	NA	10	NA	NA	10	NA	10	NA	47.47	NA	NA	NA	NA	NA	NA	NA	10
300	NA	NA	10	NA	NA	300	NA	10	NA	65.66	NA	NA	NA	NA	NA	NA	NA	10
66.41	NA	NA	10.86	NA	NA	300	NA	10	NA	97.42	NA	NA	NA	NA	NA	NA	NA	43.11
29.32	NA	NA	19.37	NA	NA	300	NA	10	NA	300	NA	NA	NA	NA	NA	NA	NA	48.35
86.46	NA	NA	144.09	NA	NA	102.96	NA	22.03	NA	10	NA	NA	NA	NA	NA	NA	NA	87.32
300	NA	NA	10	NA	NA	70.82	NA	71.02	NA	24.64	NA	NA	NA	NA	NA	NA	NA	79.99
62.32	NA	NA	10	NA	NA	40.05	NA	300	NA	59.95	NA	NA	NA	NA	NA	NA	NA	40.9
48.6	NA	NA	27.48	NA	NA	81.69	NA	10	NA	300	NA	NA	NA	NA	NA	NA	NA	10
10	NA	NA	300	NA	NA	300	NA	10	NA	300	NA	NA	NA	NA	NA	NA	NA	78
10	NA	NA	10	NA	NA	76.37	NA	10	NA	300	NA	NA	NA	NA	NA	NA	NA	59.72
300	NA	NA	10	NA	NA	85.24	NA	10	NA	300	NA	NA	NA	NA	NA	NA	NA	62.41
300	NA	NA	10	NA	NA	10	NA	10	NA	300	NA	NA	NA	NA	NA	NA	NA	64.43
80.96	NA	NA	14.39	NA	NA	10	NA	10	NA	99.84	NA	NA	NA	NA	NA	NA	NA	146.87
95.72	NA	NA	25.81	NA	NA	115.68	NA	10	NA	34.57	NA	NA	NA	NA	NA	NA	NA	300
10	NA	NA	62.8	NA	NA	300	NA	10.82	NA	18.21	NA	NA	NA	NA	NA	NA	NA	17.73
33.53	NA	NA	10	NA	NA	61.28	NA	10.01	NA	10	NA	NA	NA	NA	NA	NA	NA	10
46.8	NA	NA	10.49	NA	NA	19.98	NA	10	NA	300	NA	NA	NA	NA	NA	NA	NA	10
300	NA	NA	300	NA	NA	17.02	NA	10	NA	10	NA	NA	NA	NA	NA	NA	NA	31.13
115.02	NA	NA	10	NA	NA	10	NA	13.67	NA	37.18	NA	NA	NA	NA	NA	NA	NA	55.09
300	NA	NA	10	NA	NA	10	NA	10	NA	52.68	NA	NA	NA	NA	NA	NA	NA	10
69.36	NA	NA	10	NA	NA	10	NA	300	NA	300	NA	NA	NA	NA	NA	NA	NA	10
68.73	NA	NA	15.66	NA	NA	11.9	NA	10	NA	300	NA	NA	NA	NA	NA	NA	NA	39.01
10	NA	NA	59.62	NA	NA	22.55	NA	10	NA	300	NA	NA	NA	NA	NA	NA	NA	92.27
56.41	NA	NA	300	NA	NA	10	NA	10	NA	300	NA	NA	NA	NA	NA	NA	NA	10
32.87	NA	NA	52.53	NA	NA	300	NA	300	NA	32.32	NA	NA	NA	NA	NA	NA	NA	10
57	NA	NA	40.74	NA	NA	62.78	NA	300	NA	10	NA	NA	NA	NA	NA	NA	NA	53.57
10	NA	NA	104.38	NA	NA	50.15	NA	300	NA	10	NA	NA	NA	NA	NA	NA	NA	300
117.5	NA	NA	10	NA	NA	10	NA	300	NA	40.22	NA	NA	NA	NA	NA	NA	NA	300
56.36	NA	NA	10	NA	NA	10	NA	300	NA	56.77	NA	NA	NA	NA	NA	NA	NA	300
45.53	NA	NA	10	NA	NA	10	NA	10	NA	10	NA	NA	NA	NA	NA	NA	NA	300
10	NA	NA	300	NA	NA	10	NA	14.52	NA	10	NA	NA	NA	NA	NA	NA	NA	16.51
10	NA	NA	300	NA	NA	10	NA	22.72	NA	10	NA	NA	NA	NA	NA	NA	NA	27.14
37.45	NA	NA	10	NA	NA	97.51	NA	300	NA	10	NA	NA	NA	NA	NA	NA	NA	44.37
84.5	NA	NA	10	NA	NA	50.71	NA	300	NA	300	NA	NA	NA	NA	NA	NA	NA	48.76
10	NA	NA	10	NA	NA	27	NA	10	NA	87.75	NA	NA	NA	NA	NA	NA	NA	300
41.01	NA	NA	300	NA	NA	16.81	NA	10	NA	300	NA	NA	NA	NA	NA	NA	NA	300
103.65	NA	NA	300	NA	NA	12.17	NA	10	NA	300	NA	NA	NA	NA	NA	NA	NA	10
300	NA	NA	300	NA	NA	34.24	NA	10	NA	300	NA	NA	NA	NA	NA	NA	NA	10
10	NA	NA	300	NA	NA	10	NA	10	NA	74.83	NA	NA	NA	NA	NA	NA	NA	10
10	NA	NA	10	NA	NA	10	NA	10	NA	63.76	NA	NA	NA	NA	NA	NA	NA	10
44.65	NA	NA	10	NA	NA	10	NA	10	NA	75.83	NA	NA	NA	NA	NA	NA	NA	10
41.41	NA	NA	10	NA	NA	10	NA	10	NA	30.49	NA	NA	NA	NA	NA	NA	NA	73.15
10	NA	NA	10	NA	NA	10	NA	10	NA	10	NA	NA	NA	NA	NA	NA	NA	97.34
240.33	NA	NA	300	NA	NA	10	NA	10	NA	16.29	NA	NA	NA	NA	NA	NA	NA	10
238.86	NA	NA	54.85	NA	NA	40.5	NA	10	NA	67.77	NA	NA	NA	NA	NA	NA	NA	10
300	NA	NA	300	NA	NA	10	NA	10	NA	44.15	NA	NA	NA	NA	NA	NA	NA	19.31
35.38	NA	NA	300	NA	NA	300	NA	10	NA	15.93	NA	NA	NA	NA	NA	NA	NA	23.67
10	NA	NA	10	NA	NA	22.39	NA	10	NA	23.68	NA	NA	NA	NA	NA	NA	NA	300
300	NA	NA	12.09	NA	NA	14.92	NA	10	NA	55.14	NA	NA	NA	NA	NA	NA	NA	300
83.93	NA	NA	10	NA	NA	16.26	NA	10	NA	10	NA	NA	NA	NA	NA	NA	NA	35.09
10	NA	NA	10	NA	NA	27.49	NA	10.86	NA	10	NA	NA	NA	NA	NA	NA	NA	10
300	NA	NA	10	NA	NA	71.76	NA	10	NA	111.02	NA	NA	NA	NA	NA	NA	NA	10
96.02	NA	NA	10	NA	NA	70.02	NA	10	NA	300	NA	NA	NA	NA	NA	NA	NA	10
18.62	NA	NA	300	NA	NA	300	NA	10	NA	300	NA	NA	NA	NA	NA	NA	NA	10
10	NA	NA	300	NA	NA	10	NA	10	NA	300	NA	NA	NA	NA	NA	NA	NA	10
10	NA	NA	10	NA	NA	10	NA	10	NA	84.49	NA	NA	NA	NA	NA	NA	NA	30.83
62.57	NA	NA	10	NA	NA	10	NA	10	NA	10	NA	NA	NA	NA	NA	NA	NA	48.55
300	NA	NA	10	NA	NA	10	NA	10	NA	300	NA	NA	NA	NA	NA	NA	NA	300
15.69	NA	NA	10	NA	NA	300	NA	10	NA	72.06	NA	NA	NA	NA	NA	NA	NA	300
30	NA	NA	10	NA	NA	13.21	NA	10	NA	74.42	NA	NA	NA	NA	NA	NA	NA	16.92
300	NA	NA	10	NA	NA	22.14	NA	10	NA	268.07	NA	NA	NA	NA	NA	NA	NA	10
111.29	NA	NA	300	NA	NA	38.09	NA	10	NA	192.99	NA	NA	NA	NA	NA	NA	NA	10
10	NA	NA	300	NA	NA	10	NA	10	NA	80.97	NA	NA	NA	NA	NA	NA	NA	10
10	NA	NA	300	NA	NA	12.12	NA	10	NA	48.75	NA	NA	NA	NA	NA	NA	NA	10
10	NA	NA	22.57	NA	NA	10	NA	10.03	NA	46.35	NA	NA	NA	NA	NA	NA	NA	19.42
10.17	NA	NA	10	NA	NA	10	NA	14.05	NA	44.88	NA	NA	NA	NA	NA	NA	NA	10
10	NA	NA	10	NA	NA	38.29	NA	10	NA	10	NA	NA	NA	NA	NA	NA	NA	299.98
13.09	NA	NA	10	NA	NA	50.98	NA	10	NA	43.71	NA	NA	NA	NA	NA	NA	NA	10
39.54	NA	NA	10	NA	NA	87.85	NA	43.12	NA	10	NA	NA	NA	NA	NA	NA	NA	10
300	NA	NA	10	NA	NA	10	NA	29.52	NA	10	NA	NA	NA	NA	NA	NA	NA	10
300	NA	NA	300	NA	NA	10	NA	35.22	NA	10	NA	NA	NA	NA	NA	NA	NA	10
10	NA	NA	10	NA	NA	10	NA	38.83	NA	10	NA	NA	NA	NA	NA	NA	NA	10.6
10	NA	NA	10	NA	NA	10	NA	10	NA	10	NA	NA	NA	NA	NA	NA	NA	31.62
30.76	NA	NA	10	NA	NA	300	NA	145.71	NA	300	NA	NA	NA	NA	NA	NA	NA	10
13.23	NA	NA	10	NA	NA	300	NA	203.76	NA	300	NA	NA	NA	NA	NA	NA	NA	300
10	NA	NA	10	NA	NA	10	NA	81.66	NA	10	NA	NA	NA	NA	NA	NA	NA	300
17.85	NA	NA	10	NA	NA	10	NA	10	NA	10	NA	NA	NA	NA	NA	NA	NA	10
300	NA	NA	10	NA	NA	10	NA	10	NA	10	NA	NA	NA	NA	NA	NA	NA	10
300	NA	NA	10	NA	NA	10	NA	77.24	NA	300	NA	NA	NA	NA	NA	NA	NA	10
10	NA	NA	10	NA	NA	10	NA	78.73	NA	300	NA	NA	NA	NA	NA	NA	NA	19.55
300	NA	NA	10	NA	NA	10	NA	17.7	NA	300	NA	NA	NA	NA	NA	NA	NA	10
88.77	NA	NA	21.01	NA	NA	10	NA	28.05	NA	81.07	NA	NA	NA	NA	NA	NA	NA	10
86.88	NA	NA	10	NA	NA	91.17	NA	10	NA	300	NA	NA	NA	NA	NA	NA	NA	18.81
119.63	NA	NA	10	NA	NA	10	NA	10	NA	300	NA	NA	NA	NA	NA	NA	NA	300
34.45	NA	NA	10	NA	NA	10	NA	50.58	NA	300	NA	NA	NA	NA	NA	NA	NA	46.12
10	NA	NA	10	NA	NA	25.13	NA	300	NA	98.12	NA	NA	NA	NA	NA	NA	NA	19.19
10	NA	NA	10	NA	NA	62.6	NA	10	NA	300	NA	NA	NA	NA	NA	NA	NA	10
10	NA	NA	10	NA	NA	300	NA	10	NA	300	NA	NA	NA	NA	NA	NA	NA	10
38.27	NA	NA	10	NA	NA	10	NA	12.22	NA	76.86	NA	NA	NA	NA	NA	NA	NA	15.62
300	NA	NA	300	NA	NA	10	NA	10	NA	10	NA	NA	NA	NA	NA	NA	NA	10
70.99	NA	NA	26.99	NA	NA	300	NA	300	NA	10	NA	NA	NA	NA	NA	NA	NA	10
114.19	NA	NA	10	NA	NA	93.03	NA	300	NA	10	NA	NA	NA	NA	NA	NA	NA	10.52
299.45	NA	NA	10	NA	NA	300	NA	37.13	NA	25.57	NA	NA	NA	NA	NA	NA	NA	19.15
300	NA	NA	10	NA	NA	300	NA	10	NA	10	NA	NA	NA	NA	NA	NA	NA	300
26.63	NA	NA	28	NA	NA	300	NA	10	NA	10	NA	NA	NA	NA	NA	NA	NA	82.13
10	NA	NA	28.43	NA	NA	19.72	NA	10	NA	10	NA	NA	NA	NA	NA	NA	NA	42.13
300	NA	NA	10	NA	NA	38.04	NA	10	NA	10	NA	NA	NA	NA	NA	NA	NA	43.76
300	NA	NA	10	NA	NA	160.83	NA	10	NA	10	NA	NA	NA	NA	NA	NA	NA	10
300	NA	NA	98.03	NA	NA	300	NA	11.8	NA	10	NA	NA	NA	NA	NA	NA	NA	10
300	NA	NA	20.14	NA	NA	300	NA	10	NA	10	NA	NA	NA	NA	NA	NA	NA	36.27
300	NA	NA	10	NA	NA	10	NA	10	NA	26.66	NA	NA	NA	NA	NA	NA	NA	64.93
300	NA	NA	10	NA	NA	300	NA	52.25	NA	137.4	NA	NA	NA	NA	NA	NA	NA	93.53
71.47	NA	NA	10	NA	NA	300	NA	122.83	NA	137.4	NA	NA	NA	NA	NA	NA	NA	21.32
57.79	NA	NA	10	NA	NA	300	NA	50.83	NA	37.78	NA	NA	NA	NA	NA	NA	NA	300
116.6	NA	NA	300	NA	NA	37.59	NA	49.95	NA	10	NA	NA	NA	NA	NA	NA	NA	10
142.78	NA	NA	10	NA	NA	151.74	NA	73.06	NA	10	NA	NA	NA	NA	NA	NA	NA	11.79
10	NA	NA	10	NA	NA	133.8	NA	10	NA	10	NA	NA	NA	NA	NA	NA	NA	27.06
10	NA	NA	110.74	NA	NA	300	NA	10	NA	10	NA	NA	NA	NA	NA	NA	NA	20.74
83.21	NA	NA	33.08	NA	NA	10	NA	10	NA	10	NA	NA	NA	NA	NA	NA	NA	20.74
300	NA	NA	11.83	NA	NA	10	NA	10	NA	10	NA	NA	NA	NA	NA	NA	NA	10
300	NA	NA	10	NA	NA	300	NA	19.15	NA	10	NA	NA	NA	NA	NA	NA	NA	52.32
10	NA	NA	10	NA	NA	95.7	NA	10	NA	10	NA	NA	NA	NA	NA	NA	NA	98.48
10	NA	NA	10	NA	NA	300	NA	33.88	NA	43.1	NA	NA	NA	NA	NA	NA	NA	106.16
300	NA	NA	300	NA	NA	43.98	NA	76.63	NA	10	NA	NA	NA	NA	NA	NA	NA	300
92.4	NA	NA	24.52	NA	NA	10	NA	53.73	NA	10	NA	NA	NA	NA	NA	NA	NA	107.26
12.92	NA	NA	10	NA	NA	10	NA	44.8	NA	10	NA	NA	NA	NA	NA	NA	NA	300
49.56	NA	NA	10	NA	NA	10	NA	61.71	NA	10	NA	NA	NA	NA	NA	NA	NA	111.32
10	NA	NA	300	NA	NA	10	NA	54.42	NA	10	NA	NA	NA	NA	NA	NA	NA	51.76
10	NA	NA	65.22	NA	NA	300	NA	21.16	NA	30	NA	NA	NA	NA	NA	NA	NA	10
10	NA	NA	65.09	NA	NA	300	NA	10	NA	77.09	NA	NA	NA	NA	NA	NA	NA	10
10	NA	NA	75.39	NA	NA	10	NA	10	NA	10	NA	NA	NA	NA	NA	NA	NA	10
300	NA	NA	10	NA	NA	10	NA	34.11	NA	10	NA	NA	NA	NA	NA	NA	NA	15.99
300	NA	NA	10	NA	NA	31.05	NA	44.55	NA	10	NA	NA	NA	NA	NA	NA	NA	24.15
300	NA	NA	10	NA	NA	300	NA	10	NA	10	NA	NA	NA	NA	NA	NA	NA	30.42
95.52	NA	NA	10	NA	NA	300	NA	10	NA	10	NA	NA	NA	NA	NA	NA	NA	51.81
10	NA	NA	10	NA	NA	10	NA	77.76	NA	10	NA	NA	NA	NA	NA	NA	NA	300
18.03	NA	NA	10	NA	NA	300	NA	145.41	NA	10	NA	NA	NA	NA	NA	NA	NA	300
168.23	NA	NA	10	NA	NA	300	NA	93.69	NA	10	NA	NA	NA	NA	NA	NA	NA	300
300	NA	NA	10	NA	NA	300	NA	21.02	NA	10	NA	NA	NA	NA	NA	NA	NA	10
10	NA	NA	300	NA	NA	300	NA	54.62	NA	10	NA	NA	NA	NA	NA	NA	NA	10
10	NA	NA	300	NA	NA	300	NA	59.27	NA	10	NA	NA	NA	NA	NA	NA	NA	15.06
10	NA	NA	300	NA	NA	300	NA	45.1	NA	10	NA	NA	NA	NA	NA	NA	NA	11.36
300	NA	NA	10	NA	NA	300	NA	27.68	NA	10	NA	NA	NA	NA	NA	NA	NA	10
300	NA	NA	10	NA	NA	15.41	NA	10.05	NA	10	NA	NA	NA	NA	NA	NA	NA	10
10	NA	NA	10	NA	NA	300	NA	10	NA	10	NA	NA	NA	NA	NA	NA	NA	15.54
57.64	NA	NA	10	NA	NA	300	NA	10	NA	10	NA	NA	NA	NA	NA	NA	NA	10
300	NA	NA	10	NA	NA	300	NA	10	NA	10	NA	NA	NA	NA	NA	NA	NA	10
300	NA	NA	10	NA	NA	300	NA	10	NA	10	NA	NA	NA	NA	NA	NA	NA	24.68
43.62	NA	NA	10	NA	NA	300	NA	23.74	NA	10	NA	NA	NA	NA	NA	NA	NA	36.96
12.66	NA	NA	10	NA	NA	54.19	NA	300	NA	300	NA	NA	NA	NA	NA	NA	NA	88.18
11.19	NA	NA	300	NA	NA	10	NA	128.35	NA	45.97	NA	NA	NA	NA	NA	NA	NA	300
10	NA	NA	300	NA	NA	10	NA	33.21	NA	10	NA	NA	NA	NA	NA	NA	NA	44.19
10	NA	NA	300	NA	NA	10	NA	24.95	NA	10	NA	NA	NA	NA	NA	NA	NA	10
10	NA	NA	10	NA	NA	300	NA	47.89	NA	10	NA	NA	NA	NA	NA	NA	NA	10
10	NA	NA	10	NA	NA	300	NA	300	NA	10	NA	NA	NA	NA	NA	NA	NA	10
10	NA	NA	10	NA	NA	300	NA	300	NA	10	NA	NA	NA	NA	NA	NA	NA	10
10	NA	NA	10	NA	NA	300	NA	45.01	NA	10	NA	NA	NA	NA	NA	NA	NA	10
10	NA	NA	10	NA	NA	300	NA	10	NA	10	NA	NA	NA	NA	NA	NA	NA	10
300	NA	NA	10	NA	NA	300	NA	10	NA	10	NA	NA	NA	NA	NA	NA	NA	23.65
300	NA	NA	10	NA	NA	34.97	NA	65.86	NA	10	NA	NA	NA	NA	NA	NA	NA	34.86
70.74	NA	NA	10.62	NA	NA	300	NA	27.77	NA	10	NA	NA	NA	NA	NA	NA	NA	29.42
20.89	NA	NA	10	NA	NA	70.77	NA	10.53	NA	10	NA	NA	NA	NA	NA	NA	NA	21.12
10	NA	NA	10	NA	NA	45.32	NA	34.82	NA	10	NA	NA	NA	NA	NA	NA	NA	10
104.26	NA	NA	10	NA	NA	38.19	NA	73.43	NA	10	NA	NA	NA	NA	NA	NA	NA	14.91
300	NA	NA	10	NA	NA	86.98	NA	69.09	NA	10	NA	NA	NA	NA	NA	NA	NA	89.26
10	NA	NA	10	NA	NA	116.9	NA	36.67	NA	10	NA	NA	NA	NA	NA	NA	NA	10.81
10	NA	NA	10	NA	NA	84.45	NA	34.27	NA	10	NA	NA	NA	NA	NA	NA	NA	10
10	NA	NA	10	NA	NA	10	NA	300	NA	42.56	NA	NA	NA	NA	NA	NA	NA	10
300	NA	NA	10	NA	NA	10	NA	300	NA	56.61	NA	NA	NA	NA	NA	NA	NA	86.31
300	NA	NA	10	NA	NA	10	NA	300	NA	53.39	NA	NA	NA	NA	NA	NA	NA	75.49
300	NA	NA	32.34	NA	NA	10	NA	52.51	NA	10	NA	NA	NA	NA	NA	NA	NA	72.63
300	NA	NA	37.16	NA	NA	196.98	NA	19.25	NA	10	NA	NA	NA	NA	NA	NA	NA	10
102.15	NA	NA	10	NA	NA	32.48	NA	10	NA	10	NA	NA	NA	NA	NA	NA	NA	300
300	NA	NA	10	NA	NA	25.68	NA	10	NA	10	NA	NA	NA	NA	NA	NA	NA	106.47
300	NA	NA	10	NA	NA	107.41	NA	25.13	NA	10	NA	NA	NA	NA	NA	NA	NA	39.14
300	NA	NA	10	NA	NA	300	NA	109.37	NA	10	NA	NA	NA	NA	NA	NA	NA	30.76
58.62	NA	NA	10	NA	NA	280.52	NA	182.59	NA	10	NA	NA	NA	NA	NA	NA	NA	29.95
26.32	NA	NA	10	NA	NA	10.58	NA	10	NA	10	NA	NA	NA	NA	NA	NA	NA	10
10	NA	NA	10	NA	NA	13.37	NA	37.48	NA	10	NA	NA	NA	NA	NA	NA	NA	26.49
10	NA	NA	185.44	NA	NA	300	NA	15.19	NA	10	NA	NA	NA	NA	NA	NA	NA	115.86
10	NA	NA	300	NA	NA	300	NA	10	NA	10	NA	NA	NA	NA	NA	NA	NA	65.92
72.44	NA	NA	300	NA	NA	185.86	NA	10	NA	10	NA	NA	NA	NA	NA	NA	NA	14.11
193.22	NA	NA	51.46	NA	NA	44.25	NA	10	NA	10	NA	NA	NA	NA	NA	NA	NA	10
48.09	NA	NA	10	NA	NA	43.9	NA	50.26	NA	10	NA	NA	NA	NA	NA	NA	NA	300
86.28	NA	NA	10	NA	NA	300	NA	10	NA	10	NA	NA	NA	NA	NA	NA	NA	172.98
10	NA	NA	16.45	NA	NA	10	NA	10	NA	10	NA	NA	NA	NA	NA	NA	NA	198.57
10	NA	NA	10	NA	NA	10	NA	65.56	NA	85.84	NA	NA	NA	NA	NA	NA	NA	300
10	NA	NA	300	NA	NA	10	NA	300	NA	43.25	NA	NA	NA	NA	NA	NA	NA	300
300	NA	NA	300	NA	NA	10	NA	200.65	NA	15.82	NA	NA	NA	NA	NA	NA	NA	300
15.77	NA	NA	300	NA	NA	10.01	NA	10	NA	10	NA	NA	NA	NA	NA	NA	NA	300
10	NA	NA	34.92	NA	NA	133.87	NA	10	NA	10	NA	NA	NA	NA	NA	NA	NA	10
10	NA	NA	10	NA	NA	87.98	NA	10	NA	10	NA	NA	NA	NA	NA	NA	NA	10
10	NA	NA	10	NA	NA	79.35	NA	10	NA	10	NA	NA	NA	NA	NA	NA	NA	10
10	NA	NA	10	NA	NA	154.34	NA	69.41	NA	10	NA	NA	NA	NA	NA	NA	NA	137.39
10	NA	NA	10	NA	NA	300	NA	10	NA	10	NA	NA	NA	NA	NA	NA	NA	71.08
10	NA	NA	92.96	NA	NA	215.75	NA	10	NA	10	NA	NA	NA	NA	NA	NA	NA	55.24
31.88	NA	NA	300	NA	NA	39.06	NA	10	NA	12.97	NA	NA	NA	NA	NA	NA	NA	118.94
100.46	NA	NA	300	NA	NA	29.88	NA	300	NA	24.83	NA	NA	NA	NA	NA	NA	NA	116.99
300	NA	NA	10	NA	NA	300	NA	59.8	NA	18.32	NA	NA	NA	NA	NA	NA	NA	300
300	NA	NA	10	NA	NA	300	NA	10.06	NA	10	NA	NA	NA	NA	NA	NA	NA	74.47
300	NA	NA	10	NA	NA	300	NA	23.76	NA	18.36	NA	NA	NA	NA	NA	NA	NA	300
55.73	NA	NA	10	NA	NA	32.23	NA	300	NA	52.41	NA	NA	NA	NA	NA	NA	NA	300
64.24	NA	NA	10	NA	NA	19.18	NA	10	NA	10.23	NA	NA	NA	NA	NA	NA	NA	300
86.32	NA	NA	10	NA	NA	52.71	NA	10	NA	10	NA	NA	NA	NA	NA	NA	NA	10
10	NA	NA	121.47	NA	NA	300	NA	37.65	NA	10	NA	NA	NA	NA	NA	NA	NA	10
10	NA	NA	155.02	NA	NA	10	NA	20.07	NA	10	NA	NA	NA	NA	NA	NA	NA	10
10	NA	NA	10	NA	NA	10	NA	49.45	NA	19.91	NA	NA	NA	NA	NA	NA	NA	61.7
39.72	NA	NA	10	NA	NA	10	NA	300	NA	10	NA	NA	NA	NA	NA	NA	NA	10
300	NA	NA	10	NA	NA	10	NA	300	NA	10	NA	NA	NA	NA	NA	NA	NA	10
300	NA	NA	10	NA	NA	300	NA	32.47	NA	10	NA	NA	NA	NA	NA	NA	NA	73.73
300	NA	NA	10	NA	NA	66.97	NA	30.47	NA	63.88	NA	NA	NA	NA	NA	NA	NA	89.68
300	NA	NA	10	NA	NA	300	NA	10	NA	300	NA	NA	NA	NA	NA	NA	NA	300
21.06	NA	NA	10	NA	NA	300	NA	10	NA	102.91	NA	NA	NA	NA	NA	NA	NA	300
10	NA	NA	10	NA	NA	300	NA	10	NA	52.6	NA	NA	NA	NA	NA	NA	NA	300
10	NA	NA	300	NA	NA	300	NA	17.83	NA	11.1	NA	NA	NA	NA	NA	NA	NA	175.81
10	NA	NA	300	NA	NA	40.41	NA	25.14	NA	10	NA	NA	NA	NA	NA	NA	NA	65.41
10	NA	NA	300	NA	NA	38.63	NA	36.5	NA	10	NA	NA	NA	NA	NA	NA	NA	49.77
10	NA	NA	151.67	NA	NA	37.6	NA	300	NA	10	NA	NA	NA	NA	NA	NA	NA	33.88
10	NA	NA	10	NA	NA	31.75	NA	300	NA	10	NA	NA	NA	NA	NA	NA	NA	12.08
10	NA	NA	10	NA	NA	72.68	NA	30.97	NA	10	NA	NA	NA	NA	NA	NA	NA	300
10	NA	NA	14.21	NA	NA	79.31	NA	54.53	NA	10	NA	NA	NA	NA	NA	NA	NA	73.3
10	NA	NA	10	NA	NA	38.48	NA	10	NA	10	NA	NA	NA	NA	NA	NA	NA	10
10	NA	NA	10	NA	NA	24.15	NA	10	NA	22.14	NA	NA	NA	NA	NA	NA	NA	11.86
37.65	NA	NA	10	NA	NA	34.3	NA	10	NA	104.36	NA	NA	NA	NA	NA	NA	NA	61.49
88.11	NA	NA	10	NA	NA	86.1	NA	10	NA	70.29	NA	NA	NA	NA	NA	NA	NA	78.05
300	NA	NA	300	NA	NA	300	NA	10	NA	10	NA	NA	NA	NA	NA	NA	NA	118.83
212.45	NA	NA	300	NA	NA	10	NA	10	NA	10	NA	NA	NA	NA	NA	NA	NA	300
300	NA	NA	300	NA	NA	10	NA	25.92	NA	10	NA	NA	NA	NA	NA	NA	NA	21.35
300	NA	NA	300	NA	NA	10	NA	35.62	NA	10	NA	NA	NA	NA	NA	NA	NA	17.21
300	NA	NA	299.97	NA	NA	300	NA	110.58	NA	10	NA	NA	NA	NA	NA	NA	NA	33.12
16.4	NA	NA	101.01	NA	NA	300	NA	104.73	NA	10	NA	NA	NA	NA	NA	NA	NA	54.7
51.12	NA	NA	10	NA	NA	55.54	NA	18.44	NA	10	NA	NA	NA	NA	NA	NA	NA	300
63.75	NA	NA	10	NA	NA	15.23	NA	18.27	NA	10	NA	NA	NA	NA	NA	NA	NA	300
300	NA	NA	10	NA	NA	63.62	NA	167.06	NA	10	NA	NA	NA	NA	NA	NA	NA	300
10.54	NA	NA	10	NA	NA	10	NA	10	NA	83.25	NA	NA	NA	NA	NA	NA	NA	300
58.83	NA	NA	10	NA	NA	10	NA	10	NA	69.7	NA	NA	NA	NA	NA	NA	NA	72.51
46.57	NA	NA	10	NA	NA	10	NA	10	NA	22.54	NA	NA	NA	NA	NA	NA	NA	59.19
10	NA	NA	10	NA	NA	23.15	NA	16.95	NA	10	NA	NA	NA	NA	NA	NA	NA	10.8
10	NA	NA	10	NA	NA	28.82	NA	10	NA	10	NA	NA	NA	NA	NA	NA	NA	10
10	NA	NA	10	NA	NA	48.36	NA	10	NA	10	NA	NA	NA	NA	NA	NA	NA	22.81
10	NA	NA	300	NA	NA	30.41	NA	10	NA	10	NA	NA	NA	NA	NA	NA	NA	10
10	NA	NA	300	NA	NA	21.8	NA	300	NA	10	NA	NA	NA	NA	NA	NA	NA	300
10	NA	NA	300	NA	NA	43.21	NA	300	NA	10	NA	NA	NA	NA	NA	NA	NA	300
10	NA	NA	300	NA	NA	47.23	NA	300	NA	10	NA	NA	NA	NA	NA	NA	NA	86.03
10	NA	NA	10	NA	NA	164.13	NA	300	NA	84.72	NA	NA	NA	NA	NA	NA	NA	61.05
10	NA	NA	10	NA	NA	300	NA	45.57	NA	62.68	NA	NA	NA	NA	NA	NA	NA	10
23.73	NA	NA	10	NA	NA	300	NA	18.15	NA	37.36	NA	NA	NA	NA	NA	NA	NA	10
101.82	NA	NA	11.95	NA	NA	300	NA	16.74	NA	28	NA	NA	NA	NA	NA	NA	NA	68.31
98.24	NA	NA	10	NA	NA	300	NA	10	NA	10	NA	NA	NA	NA	NA	NA	NA	10
300	NA	NA	10	NA	NA	94.71	NA	300	NA	10	NA	NA	NA	NA	NA	NA	NA	10
300	NA	NA	10	NA	NA	10	NA	300	NA	10	NA	NA	NA	NA	NA	NA	NA	10
13.88	NA	NA	10	NA	NA	10	NA	10	NA	10	NA	NA	NA	NA	NA	NA	NA	10
33.07	NA	NA	10	NA	NA	300	NA	10	NA	10	NA	NA	NA	NA	NA	NA	NA	10
30.39	NA	NA	300	NA	NA	300	NA	70.18	NA	106.84	NA	NA	NA	NA	NA	NA	NA	10
12.66	NA	NA	300	NA	NA	21.73	NA	63.44	NA	37.95	NA	NA	NA	NA	NA	NA	NA	10
10	NA	NA	300	NA	NA	10	NA	49.55	NA	36.71	NA	NA	NA	NA	NA	NA	NA	29.22
10	NA	NA	10	NA	NA	10	NA	26.62	NA	10	NA	NA	NA	NA	NA	NA	NA	11.51
23.3	NA	NA	10	NA	NA	10	NA	44.67	NA	10	NA	NA	NA	NA	NA	NA	NA	10
10	NA	NA	12.33	NA	NA	10	NA	72.28	NA	10	NA	NA	NA	NA	NA	NA	NA	10
10	NA	NA	10	NA	NA	10	NA	10	NA	10	NA	NA	NA	NA	NA	NA	NA	10
10	NA	NA	10	NA	NA	10	NA	10	NA	10	NA	NA	NA	NA	NA	NA	NA	10
10	NA	NA	10	NA	NA	38.53	NA	10	NA	10	NA	NA	NA	NA	NA	NA	NA	10
10	NA	NA	10.51	NA	NA	43.07	NA	300	NA	10	NA	NA	NA	NA	NA	NA	NA	93.85
300	NA	NA	10.72	NA	NA	83.45	NA	16.68	NA	10	NA	NA	NA	NA	NA	NA	NA	81.4
300	NA	NA	10	NA	NA	300	NA	10	NA	10	NA	NA	NA	NA	NA	NA	NA	22.5
10.9	NA	NA	300	NA	NA	300	NA	10	NA	10	NA	NA	NA	NA	NA	NA	NA	10
10	NA	NA	300	NA	NA	300	NA	300	NA	125.34	NA	NA	NA	NA	NA	NA	NA	10
23.47	NA	NA	104.85	NA	NA	300	NA	300	NA	38.04	NA	NA	NA	NA	NA	NA	NA	220.98
38.87	NA	NA	73.02	NA	NA	300	NA	300	NA	22.66	NA	NA	NA	NA	NA	NA	NA	10
71.57	NA	NA	11.95	NA	NA	300	NA	15.71	NA	10	NA	NA	NA	NA	NA	NA	NA	10
300	NA	NA	10	NA	NA	300	NA	235	NA	205.91	NA	NA	NA	NA	NA	NA	NA	10
300	NA	NA	11.82	NA	NA	300	NA	116.7	NA	74.11	NA	NA	NA	NA	NA	NA	NA	10.14
10	NA	NA	12.53	NA	NA	11.84	NA	95.83	NA	37.97	NA	NA	NA	NA	NA	NA	NA	300
10	NA	NA	10	NA	NA	300	NA	53.69	NA	48.45	NA	NA	NA	NA	NA	NA	NA	300
10	NA	NA	10	NA	NA	10	NA	36.56	NA	10	NA	NA	NA	NA	NA	NA	NA	114.52
10	NA	NA	10	NA	NA	10	NA	46	NA	300	NA	NA	NA	NA	NA	NA	NA	22.86
10	NA	NA	300	NA	NA	10	NA	78.95	NA	96.35	NA	NA	NA	NA	NA	NA	NA	10
10	NA	NA	10	NA	NA	300	NA	10	NA	50.35	NA	NA	NA	NA	NA	NA	NA	10
10	NA	NA	300	NA	NA	10	NA	10	NA	28.28	NA	NA	NA	NA	NA	NA	NA	17.98
10	NA	NA	300	NA	NA	68.8	NA	10	NA	10	NA	NA	NA	NA	NA	NA	NA	300
10	NA	NA	59.59	NA	NA	42.98	NA	140.75	NA	10	NA	NA	NA	NA	NA	NA	NA	300
10	NA	NA	15.72	NA	NA	29.29	NA	22.54	NA	90.96	NA	NA	NA	NA	NA	NA	NA	300
10	NA	NA	10.08	NA	NA	40.2	NA	12.08	NA	49.51	NA	NA	NA	NA	NA	NA	NA	10
10	NA	NA	10	NA	NA	10	NA	14.77	NA	36.73	NA	NA	NA	NA	NA	NA	NA	10
300	NA	NA	10	NA	NA	10	NA	44.06	NA	10	NA	NA	NA	NA	NA	NA	NA	42.24
300	NA	NA	11.51	NA	NA	10	NA	300	NA	10	NA	NA	NA	NA	NA	NA	NA	300
10	NA	NA	13.28	NA	NA	10	NA	300	NA	70.71	NA	NA	NA	NA	NA	NA	NA	10
10	NA	NA	10	NA	NA	10	NA	50.17	NA	42.92	NA	NA	NA	NA	NA	NA	NA	10
62.2	NA	NA	10	NA	NA	10	NA	27.53	NA	34.56	NA	NA	NA	NA	NA	NA	NA	15.9
76.22	NA	NA	10	NA	NA	25.7	NA	49.43	NA	45.92	NA	NA	NA	NA	NA	NA	NA	14.94
300	NA	NA	15.09	NA	NA	166.1	NA	60	NA	10	NA	NA	NA	NA	NA	NA	NA	300
300	NA	NA	55.97	NA	NA	115.69	NA	39.13	NA	10	NA	NA	NA	NA	NA	NA	NA	102.98
300	NA	NA	300	NA	NA	24.4	NA	45.7	NA	10	NA	NA	NA	NA	NA	NA	NA	36.75
50.3	NA	NA	300	NA	NA	300	NA	69.73	NA	52.32	NA	NA	NA	NA	NA	NA	NA	25.17
300	NA	NA	103.17	NA	NA	300	NA	74.38	NA	35.7	NA	NA	NA	NA	NA	NA	NA	30.33
31.76	NA	NA	11.56	NA	NA	10	NA	74.61	NA	300	NA	NA	NA	NA	NA	NA	NA	10
10	NA	NA	10	NA	NA	10	NA	10	NA	43.34	NA	NA	NA	NA	NA	NA	NA	75.01
10	NA	NA	10	NA	NA	155.84	NA	10	NA	23.11	NA	NA	NA	NA	NA	NA	NA	81.07
10	NA	NA	10	NA	NA	10	NA	15.46	NA	81.1	NA	NA	NA	NA	NA	NA	NA	65.9
10	NA	NA	10.9	NA	NA	10	NA	20.84	NA	10	NA	NA	NA	NA	NA	NA	NA	36.29
10	NA	NA	10	NA	NA	10	NA	35.37	NA	10	NA	NA	NA	NA	NA	NA	NA	10
10	NA	NA	10	NA	NA	133.21	NA	139.67	NA	10	NA	NA	NA	NA	NA	NA	NA	77.28
10	NA	NA	10	NA	NA	174.51	NA	300	NA	13.9	NA	NA	NA	NA	NA	NA	NA	28.07
10	NA	NA	10	NA	NA	300	NA	300	NA	300	NA	NA	NA	NA	NA	NA	NA	10
10	NA	NA	10	NA	NA	300	NA	300	NA	10	NA	NA	NA	NA	NA	NA	NA	10
10	NA	NA	10	NA	NA	122.84	NA	35.25	NA	10	NA	NA	NA	NA	NA	NA	NA	300
10	NA	NA	174.82	NA	NA	69.62	NA	14.13	NA	10	NA	NA	NA	NA	NA	NA	NA	300
10	NA	NA	300	NA	NA	32.12	NA	14.27	NA	10	NA	NA	NA	NA	NA	NA	NA	53.25
300	NA	NA	300	NA	NA	22.58	NA	25.42	NA	10	NA	NA	NA	NA	NA	NA	NA	75.8
140.94	NA	NA	10	NA	NA	47.12	NA	300	NA	10	NA	NA	NA	NA	NA	NA	NA	19.86
300	NA	NA	10	NA	NA	15.59	NA	117.5	NA	10	NA	NA	NA	NA	NA	NA	NA	10
27.39	NA	NA	10	NA	NA	300	NA	72.72	NA	10	NA	NA	NA	NA	NA	NA	NA	10
10	NA	NA	10	NA	NA	300	NA	63.17	NA	10	NA	NA	NA	NA	NA	NA	NA	10
10	NA	NA	10	NA	NA	11.45	NA	63.84	NA	10	NA	NA	NA	NA	NA	NA	NA	80.44
10	NA	NA	10	NA	NA	13.28	NA	64.97	NA	10	NA	NA	NA	NA	NA	NA	NA	300
10	NA	NA	10	NA	NA	300	NA	30	NA	10	NA	NA	NA	NA	NA	NA	NA	300
10	NA	NA	10	NA	NA	300	NA	25.77	NA	10	NA	NA	NA	NA	NA	NA	NA	300
10	NA	NA	13.67	NA	NA	300	NA	37.72	NA	10	NA	NA	NA	NA	NA	NA	NA	10
300	NA	NA	17.66	NA	NA	10	NA	78.44	NA	14.65	NA	NA	NA	NA	NA	NA	NA	35.71
10	NA	NA	23.55	NA	NA	138.26	NA	300	NA	10	NA	NA	NA	NA	NA	NA	NA	10
10	NA	NA	39.03	NA	NA	300	NA	300	NA	10	NA	NA	NA	NA	NA	NA	NA	10
10	NA	NA	33.57	NA	NA	300	NA	60.82	NA	10	NA	NA	NA	NA	NA	NA	NA	10
10	NA	NA	300	NA	NA	300	NA	10	NA	10	NA	NA	NA	NA	NA	NA	NA	300
10	NA	NA	10	NA	NA	10	NA	35.78	NA	10	NA	NA	NA	NA	NA	NA	NA	300
300	NA	NA	10	NA	NA	10	NA	16.84	NA	10	NA	NA	NA	NA	NA	NA	NA	10
300	NA	NA	10	NA	NA	10	NA	38.72	NA	10	NA	NA	NA	NA	NA	NA	NA	300
34.68	NA	NA	300	NA	NA	10	NA	32.05	NA	10	NA	NA	NA	NA	NA	NA	NA	300
10	NA	NA	300	NA	NA	42.73	NA	300	NA	10	NA	NA	NA	NA	NA	NA	NA	10
10	NA	NA	10	NA	NA	31.07	NA	300	NA	10	NA	NA	NA	NA	NA	NA	NA	10
10	NA	NA	10	NA	NA	25.96	NA	83.33	NA	10	NA	NA	NA	NA	NA	NA	NA	10
10	NA	NA	21.4	NA	NA	13.58	NA	56.03	NA	10	NA	NA	NA	NA	NA	NA	NA	10
10	NA	NA	300	NA	NA	10	NA	48.63	NA	10	NA	NA	NA	NA	NA	NA	NA	300
300	NA	NA	300	NA	NA	10	NA	54.68	NA	10	NA	NA	NA	NA	NA	NA	NA	48.55
300	NA	NA	17.97	NA	NA	10	NA	300	NA	10	NA	NA	NA	NA	NA	NA	NA	10
300	NA	NA	65.63	NA	NA	50.02	NA	128.85	NA	10	NA	NA	NA	NA	NA	NA	NA	300
300	NA	NA	11.19	NA	NA	300	NA	10	NA	10	NA	NA	NA	NA	NA	NA	NA	300
10	NA	NA	84.79	NA	NA	53.58	NA	11.6	NA	10	NA	NA	NA	NA	NA	NA	NA	300
300	NA	NA	10	NA	NA	300	NA	18.1	NA	10	NA	NA	NA	NA	NA	NA	NA	33.08
300	NA	NA	10	NA	NA	300	NA	10	NA	10	NA	NA	NA	NA	NA	NA	NA	25.23
57.95	NA	NA	10	NA	NA	300	NA	10	NA	10.01	NA	NA	NA	NA	NA	NA	NA	10
10	NA	NA	10	NA	NA	10	NA	33.15	NA	10	NA	NA	NA	NA	NA	NA	NA	10
10	NA	NA	300	NA	NA	10	NA	64.18	NA	10	NA	NA	NA	NA	NA	NA	NA	10
10	NA	NA	10	NA	NA	19.51	NA	80.25	NA	10	NA	NA	NA	NA	NA	NA	NA	10
300	NA	NA	10	NA	NA	32.12	NA	92.94	NA	10	NA	NA	NA	NA	NA	NA	NA	10
10	NA	NA	299.99	NA	NA	33.03	NA	132.64	NA	10	NA	NA	NA	NA	NA	NA	NA	28
10	NA	NA	126.99	NA	NA	10	NA	85.38	NA	10	NA	NA	NA	NA	NA	NA	NA	35.98
10	NA	NA	10	NA	NA	10	NA	47.31	NA	10	NA	NA	NA	NA	NA	NA	NA	10
68.95	NA	NA	10	NA	NA	10	NA	41.87	NA	10	NA	NA	NA	NA	NA	NA	NA	10
76.15	NA	NA	10	NA	NA	10	NA	51.71	NA	10	NA	NA	NA	NA	NA	NA	NA	11.9
78.77	NA	NA	300	NA	NA	56.47	NA	39.77	NA	10	NA	NA	NA	NA	NA	NA	NA	300
77.54	NA	NA	10	NA	NA	52.07	NA	23.89	NA	10	NA	NA	NA	NA	NA	NA	NA	300
29.08	NA	NA	10	NA	NA	52.09	NA	17.61	NA	10	NA	NA	NA	NA	NA	NA	NA	30.6
30.32	NA	NA	10	NA	NA	51.13	NA	12.59	NA	10	NA	NA	NA	NA	NA	NA	NA	10
41.95	NA	NA	18.91	NA	NA	14.35	NA	10	NA	300	NA	NA	NA	NA	NA	NA	NA	10
66.66	NA	NA	10	NA	NA	75.72	NA	10	NA	43.66	NA	NA	NA	NA	NA	NA	NA	300
181.37	NA	NA	10	NA	NA	86.77	NA	38.46	NA	10	NA	NA	NA	NA	NA	NA	NA	99.03
300	NA	NA	14.74	NA	NA	57.28	NA	94.83	NA	10	NA	NA	NA	NA	NA	NA	NA	17.55
102.37	NA	NA	10	NA	NA	10	NA	300	NA	17.07	NA	NA	NA	NA	NA	NA	NA	10
63.5	NA	NA	10	NA	NA	10	NA	69	NA	12.57	NA	NA	NA	NA	NA	NA	NA	20.68
38.7	NA	NA	10	NA	NA	10	NA	27.91	NA	10	NA	NA	NA	NA	NA	NA	NA	251.65
10	NA	NA	10	NA	NA	15.93	NA	34.91	NA	10	NA	NA	NA	NA	NA	NA	NA	108.36
10	NA	NA	10	NA	NA	34.94	NA	42.57	NA	10	NA	NA	NA	NA	NA	NA	NA	23.49
18.47	NA	NA	10	NA	NA	27.36	NA	31.86	NA	10	NA	NA	NA	NA	NA	NA	NA	17.01
300	NA	NA	10	NA	NA	60.39	NA	21.38	NA	10	NA	NA	NA	NA	NA	NA	NA	300
131.6	NA	NA	10	NA	NA	58.78	NA	13.53	NA	10	NA	NA	NA	NA	NA	NA	NA	300
80.51	NA	NA	10	NA	NA	80.22	NA	10	NA	10	NA	NA	NA	NA	NA	NA	NA	16.09
300	NA	NA	10	NA	NA	300	NA	58.73	NA	10	NA	NA	NA	NA	NA	NA	NA	48.07
300	NA	NA	10	NA	NA	300	NA	300	NA	10	NA	NA	NA	NA	NA	NA	NA	10
37.61	NA	NA	10	NA	NA	10	NA	300	NA	10	NA	NA	NA	NA	NA	NA	NA	10
19.9	NA	NA	10	NA	NA	300	NA	34.55	NA	21.11	NA	NA	NA	NA	NA	NA	NA	10
45.06	NA	NA	300	NA	NA	300	NA	59.1	NA	10	NA	NA	NA	NA	NA	NA	NA	10
137.66	NA	NA	10	NA	NA	300	NA	57.15	NA	10	NA	NA	NA	NA	NA	NA	NA	10
32.25	NA	NA	10	NA	NA	10	NA	35.32	NA	300	NA	NA	NA	NA	NA	NA	NA	10
47.37	NA	NA	10	NA	NA	10	NA	27.23	NA	300	NA	NA	NA	NA	NA	NA	NA	300
68.66	NA	NA	300	NA	NA	31.99	NA	10	NA	31.17	NA	NA	NA	NA	NA	NA	NA	300
61.19	NA	NA	10	NA	NA	120.68	NA	35.45	NA	15.43	NA	NA	NA	NA	NA	NA	NA	75.82
24.45	NA	NA	10	NA	NA	52.44	NA	300	NA	34.4	NA	NA	NA	NA	NA	NA	NA	10
116.35	NA	NA	300	NA	NA	300	NA	10	NA	51.6	NA	NA	NA	NA	NA	NA	NA	26.79
80.57	NA	NA	300	NA	NA	300	NA	21.24	NA	10	NA	NA	NA	NA	NA	NA	NA	300
56.52	NA	NA	10	NA	NA	300	NA	81.73	NA	10	NA	NA	NA	NA	NA	NA	NA	300
20.57	NA	NA	10	NA	NA	12.03	NA	51.54	NA	10	NA	NA	NA	NA	NA	NA	NA	300
11.2	NA	NA	10	NA	NA	10	NA	300	NA	10	NA	NA	NA	NA	NA	NA	NA	10
28.98	NA	NA	300	NA	NA	300	NA	10	NA	10	NA	NA	NA	NA	NA	NA	NA	10
300	NA	NA	300	NA	NA	42.7	NA	10	NA	12.2	NA	NA	NA	NA	NA	NA	NA	16.41
117.66	NA	NA	10	NA	NA	44.99	NA	70.31	NA	10	NA	NA	NA	NA	NA	NA	NA	70.69
10	NA	NA	10	NA	NA	300	NA	50.68	NA	300	NA	NA	NA	NA	NA	NA	NA	92.42
33.19	NA	NA	10	NA	NA	18.35	NA	63.21	NA	10	NA	NA	NA	NA	NA	NA	NA	10.65
74.24	NA	NA	10	NA	NA	10	NA	300	NA	10	NA	NA	NA	NA	NA	NA	NA	10
86.54	NA	NA	300	NA	NA	10	NA	78.52	NA	300	NA	NA	NA	NA	NA	NA	NA	300
300	NA	NA	10	NA	NA	300	NA	12.78	NA	300	NA	NA	NA	NA	NA	NA	NA	300
77.58	NA	NA	10	NA	NA	56.61	NA	10	NA	165.45	NA	NA	NA	NA	NA	NA	NA	48.03
62.96	NA	NA	12.19	NA	NA	300	NA	10	NA	16.5	NA	NA	NA	NA	NA	NA	NA	10
59.17	NA	NA	10	NA	NA	300	NA	35.78	NA	45.6	NA	NA	NA	NA	NA	NA	NA	10
10.01	NA	NA	10	NA	NA	66.73	NA	45.02	NA	31.23	NA	NA	NA	NA	NA	NA	NA	11.17
10	NA	NA	10	NA	NA	300	NA	300	NA	10	NA	NA	NA	NA	NA	NA	NA	78.11
15.56	NA	NA	10	NA	NA	300	NA	300	NA	10	NA	NA	NA	NA	NA	NA	NA	300
300	NA	NA	10	NA	NA	300	NA	300	NA	10	NA	NA	NA	NA	NA	NA	NA	13
300	NA	NA	10	NA	NA	300	NA	10	NA	300	NA	NA	NA	NA	NA	NA	NA	43.23
20.73	NA	NA	10	NA	NA	300	NA	10	NA	300	NA	NA	NA	NA	NA	NA	NA	299.99
110.72	NA	NA	12.54	NA	NA	300	NA	10	NA	300	NA	NA	NA	NA	NA	NA	NA	300
183.05	NA	NA	39.11	NA	NA	139.72	NA	25.91	NA	300	NA	NA	NA	NA	NA	NA	NA	48.92
10.31	NA	NA	11.51	NA	NA	300	NA	37.41	NA	10	NA	NA	NA	NA	NA	NA	NA	44.74
58.45	NA	NA	10	NA	NA	42.31	NA	39.33	NA	300	NA	NA	NA	NA	NA	NA	NA	300
48.99	NA	NA	29.16	NA	NA	300	NA	10	NA	10	NA	NA	NA	NA	NA	NA	NA	300
10	NA	NA	10	NA	NA	176.28	NA	10	NA	10	NA	NA	NA	NA	NA	NA	NA	300
10	NA	NA	10	NA	NA	25.12	NA	11.82	NA	300	NA	NA	NA	NA	NA	NA	NA	300
10	NA	NA	88.88	NA	NA	10.96	NA	10	NA	300	NA	NA	NA	NA	NA	NA	NA	71.73
64.66	NA	NA	21.24	NA	NA	10	NA	30.92	NA	120.03	NA	NA	NA	NA	NA	NA	NA	24.8
44.43	NA	NA	10	NA	NA	10	NA	23.43	NA	11.75	NA	NA	NA	NA	NA	NA	NA	10
300	NA	NA	300	NA	NA	10	NA	16.5	NA	10	NA	NA	NA	NA	NA	NA	NA	10
300	NA	NA	73.55	NA	NA	18.97	NA	17.5	NA	10	NA	NA	NA	NA	NA	NA	NA	10
22.85	NA	NA	33.52	NA	NA	23.52	NA	21.39	NA	12.76	NA	NA	NA	NA	NA	NA	NA	19.77
39.8	NA	NA	300	NA	NA	10	NA	38.37	NA	53.09	NA	NA	NA	NA	NA	NA	NA	12.62
23.52	NA	NA	32.85	NA	NA	10	NA	10.55	NA	300	NA	NA	NA	NA	NA	NA	NA	10
50.64	NA	NA	20.63	NA	NA	10	NA	10	NA	300	NA	NA	NA	NA	NA	NA	NA	10
31.47	NA	NA	300	NA	NA	300	NA	10	NA	300	NA	NA	NA	NA	NA	NA	NA	206.12
10	NA	NA	31.92	NA	NA	79.95	NA	10	NA	300	NA	NA	NA	NA	NA	NA	NA	63.21
10	NA	NA	13.41	NA	NA	10	NA	10	NA	215.26	NA	NA	NA	NA	NA	NA	NA	10
10	NA	NA	10	NA	NA	NA	NA	10	NA	10	NA	NA	NA	NA	NA	NA	NA	45.14
10	NA	NA	300	NA	NA	NA	NA	10	NA	300	NA	NA	NA	NA	NA	NA	NA	300
10	NA	NA	300	NA	NA	NA	NA	10	NA	10	NA	NA	NA	NA	NA	NA	NA	300
10	NA	NA	128.24	NA	NA	NA	NA	10	NA	101.96	NA	NA	NA	NA	NA	NA	NA	112.82
21.54	NA	NA	22.96	NA	NA	NA	NA	10	NA	300	NA	NA	NA	NA	NA	NA	NA	74.57
35.86	NA	NA	10.63	NA	NA	NA	NA	10	NA	300	NA	NA	NA	NA	NA	NA	NA	51.37
300	NA	NA	10	NA	NA	NA	NA	10	NA	110.15	NA	NA	NA	NA	NA	NA	NA	69.21
10	NA	NA	10	NA	NA	NA	NA	10	NA	10	NA	NA	NA	NA	NA	NA	NA	79.63
10	NA	NA	300	NA	NA	NA	NA	10	NA	10	NA	NA	NA	NA	NA	NA	NA	39.39
10	NA	NA	300	NA	NA	NA	NA	10	NA	10	NA	NA	NA	NA	NA	NA	NA	10
33.73	NA	NA	33.34	NA	NA	NA	NA	10	NA	300	NA	NA	NA	NA	NA	NA	NA	10
20.41	NA	NA	15.92	NA	NA	NA	NA	10	NA	64.84	NA	NA	NA	NA	NA	NA	NA	10
10	NA	NA	10.27	NA	NA	NA	NA	10	NA	69.02	NA	NA	NA	NA	NA	NA	NA	10
10	NA	NA	10	NA	NA	NA	NA	10	NA	96.03	NA	NA	NA	NA	NA	NA	NA	10
10	NA	NA	10	NA	NA	NA	NA	10	NA	10	NA	NA	NA	NA	NA	NA	NA	48.82
33.26	NA	NA	300	NA	NA	NA	NA	53.13	NA	10	NA	NA	NA	NA	NA	NA	NA	24.96
45.34	NA	NA	300	NA	NA	NA	NA	224.75	NA	10	NA	NA	NA	NA	NA	NA	NA	13.51
58.85	NA	NA	18.15	NA	NA	NA	NA	14.76	NA	10	NA	NA	NA	NA	NA	NA	NA	300
300	NA	NA	12.33	NA	NA	NA	NA	71.33	NA	300	NA	NA	NA	NA	NA	NA	NA	10
300	NA	NA	11.29	NA	NA	NA	NA	300	NA	126.52	NA	NA	NA	NA	NA	NA	NA	300
10	NA	NA	10.93	NA	NA	NA	NA	10	NA	300	NA	NA	NA	NA	NA	NA	NA	10
10	NA	NA	10	NA	NA	NA	NA	10	NA	126.26	NA	NA	NA	NA	NA	NA	NA	10
23.82	NA	NA	300	NA	NA	NA	NA	54.85	NA	10	NA	NA	NA	NA	NA	NA	NA	10
68.81	NA	NA	88.17	NA	NA	NA	NA	16.22	NA	10	NA	NA	NA	NA	NA	NA	NA	10
300	NA	NA	17.53	NA	NA	NA	NA	10	NA	107.52	NA	NA	NA	NA	NA	NA	NA	24.68
10	NA	NA	14.63	NA	NA	NA	NA	10	NA	49.03	NA	NA	NA	NA	NA	NA	NA	54.91
10	NA	NA	13.95	NA	NA	NA	NA	41.44	NA	53.33	NA	NA	NA	NA	NA	NA	NA	10
10	NA	NA	15.39	NA	NA	NA	NA	10	NA	38.6	NA	NA	NA	NA	NA	NA	NA	10
23.98	NA	NA	300	NA	NA	NA	NA	300	NA	10	NA	NA	NA	NA	NA	NA	NA	10
43.32	NA	NA	19.89	NA	NA	NA	NA	300	NA	10	NA	NA	NA	NA	NA	NA	NA	10
50.65	NA	NA	11.08	NA	NA	NA	NA	10	NA	79.56	NA	NA	NA	NA	NA	NA	NA	124.65
71.51	NA	NA	10	NA	NA	NA	NA	10	NA	55.48	NA	NA	NA	NA	NA	NA	NA	10
300	NA	NA	10	NA	NA	NA	NA	10	NA	76.63	NA	NA	NA	NA	NA	NA	NA	10
300	NA	NA	13.23	NA	NA	NA	NA	10	NA	300	NA	NA	NA	NA	NA	NA	NA	10
37.68	NA	NA	300	NA	NA	NA	NA	10	NA	300	NA	NA	NA	NA	NA	NA	NA	10
25.25	NA	NA	300	NA	NA	NA	NA	10	NA	85.37	NA	NA	NA	NA	NA	NA	NA	195.42
10	NA	NA	14.69	NA	NA	NA	NA	10	NA	59.59	NA	NA	NA	NA	NA	NA	NA	10
49.36	NA	NA	10	NA	NA	NA	NA	300	NA	65.14	NA	NA	NA	NA	NA	NA	NA	10
85.52	NA	NA	10	NA	NA	NA	NA	10	NA	69.2	NA	NA	NA	NA	NA	NA	NA	10
10	NA	NA	10	NA	NA	NA	NA	10	NA	10	NA	NA	NA	NA	NA	NA	NA	16.58
10	NA	NA	10	NA	NA	NA	NA	10	NA	21.77	NA	NA	NA	NA	NA	NA	NA	109.88
10	NA	NA	300	NA	NA	NA	NA	10	NA	39.76	NA	NA	NA	NA	NA	NA	NA	300
19.42	NA	NA	300	NA	NA	NA	NA	10	NA	15.74	NA	NA	NA	NA	NA	NA	NA	10
13.06	NA	NA	300	NA	NA	NA	NA	10	NA	89.21	NA	NA	NA	NA	NA	NA	NA	10
42.33	NA	NA	13.67	NA	NA	NA	NA	10	NA	190.13	NA	NA	NA	NA	NA	NA	NA	10
62.14	NA	NA	10	NA	NA	NA	NA	10	NA	300	NA	NA	NA	NA	NA	NA	NA	14.13
97.57	NA	NA	10	NA	NA	NA	NA	300	NA	300	NA	NA	NA	NA	NA	NA	NA	10
79.14	NA	NA	10	NA	NA	NA	NA	10	NA	300	NA	NA	NA	NA	NA	NA	NA	10
79.5	NA	NA	10	NA	NA	NA	NA	10	NA	300	NA	NA	NA	NA	NA	NA	NA	27.91
27.81	NA	NA	300	NA	NA	NA	NA	16.24	NA	108.86	NA	NA	NA	NA	NA	NA	NA	300
10	NA	NA	300	NA	NA	NA	NA	10	NA	10	NA	NA	NA	NA	NA	NA	NA	300
11.02	NA	NA	18.4	NA	NA	NA	NA	10	NA	10	NA	NA	NA	NA	NA	NA	NA	300
50.31	NA	NA	10	NA	NA	NA	NA	10	NA	53.51	NA	NA	NA	NA	NA	NA	NA	10
300	NA	NA	10	NA	NA	NA	NA	61.93	NA	300	NA	NA	NA	NA	NA	NA	NA	10
10	NA	NA	10	NA	NA	NA	NA	300	NA	107.06	NA	NA	NA	NA	NA	NA	NA	10
10	NA	NA	10	NA	NA	NA	NA	300	NA	10	NA	NA	NA	NA	NA	NA	NA	54.85
[truncated: 6,604 more rows]
