# Supplementary material for: Diffusion weighted imaging in patients with rectal cancer: Comparison between Gaussian and non-Gaussian models
Source: PLoS One. 2017 Sep 1;12(9):e0184197. doi: 10.1371/journal.pone.0184197 (PMC5593499; doi:10.1371/journal.pone.0184197)
Supplement: S1 Dataset — The derived DWI parameters from the four examined models and the statistical analysis results are provided in csv format. (ZIP) [file pone.0184197.s001.zip › PLOS_data/dataPLOS_TABLE3_f.csv]

P1	P2	P3	P4	P5	P6	P7	P8	P9	P10	P11	P12	P13	P14	P15	P16	P17	P18	P19
0.449	0.05	0.05	0.05	0.2	0.087	0.229	0.293	0.05	0.174	0.05	0.093	0.05	0.05	0.219	0.22	0.548	0.062	0.226
0.395	0.314	0.232	0.05	0.087	0.185	0.349	0.236	0.623	0.185	0.05	0.05	0.13	0.229	0.254	0.33	0.178	0.05	0.268
0.353	0.45	0.124	0.102	0.261	0.279	0.347	0.05	0.682	0.106	0.05	0.05	0.212	0.258	0.228	0.295	0.229	0.05	0.185
0.335	0.48	0.208	0.05	0.392	0.285	0.093	0.075	0.721	0.135	0.05	0.22	0.236	0.28	0.191	0.314	0.513	0.177	0.188
0.271	0.434	0.271	0.05	0.259	0.327	0.199	0.105	0.05	0.195	0.05	0.39	0.182	0.331	0.186	0.156	0.425	0.077	0.27
0.238	0.123	0.179	0.05	0.186	0.128	0.376	0.186	0.05	0.082	0.05	0.05	0.188	0.085	0.05	0.215	0.186	0.158	0.268
0.306	0.325	0.208	0.289	0.295	0.244	0.416	0.05	0.05	0.05	0.05	0.05	0.05	0.05	0.05	0.278	0.05	0.101	0.178
0.204	0.412	0.192	0.05	0.313	0.24	0.406	0.05	0.05	0.05	0.05	0.052	0.072	0.108	0.262	0.238	0.05	0.105	0.22
0.171	0.407	0.258	0.05	0.201	0.276	0.05	0.05	0.05	0.068	0.05	0.067	0.189	0.213	0.31	0.224	0.18	0.051	0.228
0.161	0.381	0.249	0.05	0.05	0.19	0.177	0.094	0.181	0.076	0.05	0.173	0.292	0.265	0.224	0.05	0.05	0.05	0.291
0.286	0.093	0.151	0.05	0.05	0.215	0.395	0.144	0.405	0.05	0.05	0.362	0.153	0.122	0.217	0.159	0.05	0.05	0.247
0.269	0.05	0.256	0.393	0.201	0.286	0.489	0.052	0.613	0.05	0.05	0.05	0.233	0.105	0.298	0.219	0.05	0.05	0.301
0.143	0.05	0.05	0.05	0.267	0.352	0.505	0.05	0.472	0.094	0.05	0.05	0.206	0.123	0.337	0.205	0.095	0.05	0.338
0.065	0.054	0.223	0.05	0.142	0.101	0.258	0.05	0.227	0.199	0.05	0.098	0.264	0.159	0.355	0.197	0.215	0.05	0.234
0.139	0.158	0.245	0.05	0.05	0.188	0.169	0.05	0.05	0.354	0.05	0.254	0.05	0.163	0.063	0.203	0.05	0.05	0.336
0.26	0.054	0.05	0.05	0.279	0.23	0.153	0.071	0.05	0.295	0.05	0.366	0.255	0.192	0.05	0.238	0.05	0.05	0.402
0.366	0.143	0.05	0.447	0.245	0.211	0.154	0.089	0.05	0.203	0.05	0.05	0.218	0.132	0.05	0.074	0.05	0.05	0.05
0.385	0.169	0.162	0.05	0.176	0.226	0.093	0.16	0.375	0.05	0.05	0.05	0.085	0.158	0.05	0.123	0.444	0.071	0.05
0.397	0.21	0.299	0.05	0.051	0.231	0.05	0.05	0.379	0.05	0.05	0.145	0.061	0.192	0.212	0.194	0.428	0.05	0.219
0.368	0.373	0.315	0.05	0.05	0.196	0.05	0.05	0.194	0.05	0.05	0.221	0.164	0.106	0.311	0.185	0.05	0.05	0.237
0.276	0.337	0.261	0.05	0.137	0.193	0.067	0.05	0.05	0.05	0.05	0.181	0.245	0.05	0.181	0.183	0.05	0.05	0.253
0.389	0.292	0.304	0.465	0.141	0.399	0.325	0.107	0.05	0.05	0.05	0.05	0.204	0.112	0.149	0.243	0.05	0.198	0.331
0.338	0.066	0.219	0.05	0.05	0.286	0.507	0.232	0.05	0.05	0.05	0.05	0.187	0.155	0.073	0.262	0.05	0.197	0.312
0.358	0.115	0.078	0.05	0.05	0.107	0.619	0.05	0.05	0.05	0.05	0.05	0.119	0.126	0.102	0.212	0.05	0.203	0.354
0.252	0.115	0.05	0.05	0.112	0.171	0.296	0.05	0.05	0.114	0.05	0.228	0.103	0.159	0.307	0.144	0.393	0.153	0.225
0.135	0.05	0.05	0.05	0.107	0.126	0.195	0.05	0.233	0.165	0.05	0.05	0.196	0.162	0.302	0.134	0.163	0.171	0.172
0.05	0.05	0.05	0.419	0.082	0.053	0.171	0.05	0.422	0.243	0.05	0.05	0.056	0.218	0.383	0.134	0.05	0.546	0.159
0.127	0.09	0.208	0.33	0.2	0.097	0.089	0.184	0.461	0.239	0.084	0.139	0.063	0.3	0.05	0.161	0.05	0.488	0.181
0.358	0.102	0.313	0.05	0.176	0.243	0.111	0.297	0.332	0.175	0.05	0.111	0.05	0.159	0.05	0.23	0.05	0.562	0.288
0.36	0.151	0.301	0.05	0.17	0.176	0.135	0.05	0.109	0.13	0.05	0.056	0.05	0.063	0.05	0.258	0.499	0.05	0.452
0.381	0.239	0.33	0.05	0.104	0.19	0.169	0.05	0.05	0.099	0.05	0.192	0.105	0.134	0.05	0.05	0.48	0.05	0.415
0.347	0.255	0.212	0.056	0.05	0.236	0.128	0.058	0.05	0.05	0.05	0.142	0.162	0.227	0.055	0.05	0.426	0.05	0.225
0.317	0.05	0.077	0.47	0.098	0.376	0.05	0.161	0.15	0.083	0.112	0.169	0.08	0.245	0.151	0.143	0.103	0.05	0.05
0.401	0.05	0.161	0.355	0.16	0.05	0.05	0.285	0.408	0.061	0.197	0.076	0.199	0.287	0.307	0.161	0.05	0.05	0.05
0.469	0.05	0.084	0.05	0.105	0.05	0.166	0.208	0.464	0.05	0.138	0.088	0.262	0.084	0.146	0.178	0.05	0.05	0.057
0.402	0.05	0.05	0.05	0.081	0.134	0.331	0.05	0.406	0.05	0.05	0.188	0.211	0.062	0.05	0.05	0.05	0.05	0.392
0.352	0.152	0.33	0.221	0.153	0.273	0.533	0.05	0.248	0.094	0.05	0.087	0.123	0.138	0.05	0.05	0.3	0.05	0.46
0.3	0.05	0.329	0.549	0.192	0.176	0.05	0.126	0.05	0.162	0.05	0.211	0.232	0.217	0.05	0.091	0.456	0.05	0.348
0.256	0.05	0.31	0.457	0.249	0.184	0.069	0.23	0.05	0.229	0.05	0.202	0.171	0.293	0.152	0.111	0.418	0.05	0.264
0.208	0.05	0.281	0.05	0.257	0.238	0.164	0.267	0.05	0.266	0.05	0.196	0.064	0.291	0.271	0.138	0.107	0.073	0.224
0.216	0.05	0.28	0.05	0.147	0.337	0.05	0.211	0.069	0.301	0.05	0.101	0.05	0.266	0.339	0.114	0.05	0.153	0.278
0.224	0.05	0.219	0.271	0.121	0.274	0.055	0.05	0.06	0.337	0.208	0.05	0.08	0.139	0.191	0.069	0.142	0.248	0.166
0.207	0.05	0.142	0.504	0.185	0.269	0.086	0.05	0.056	0.149	0.051	0.05	0.15	0.082	0.05	0.089	0.271	0.145	0.19
0.215	0.05	0.224	0.356	0.103	0.152	0.129	0.152	0.05	0.082	0.096	0.122	0.076	0.05	0.05	0.134	0.299	0.083	0.05
0.258	0.05	0.195	0.05	0.188	0.19	0.05	0.165	0.05	0.128	0.093	0.083	0.05	0.05	0.05	0.133	0.188	0.05	0.077
0.291	0.05	0.326	0.05	0.365	0.163	0.05	0.201	0.124	0.182	0.05	0.103	0.087	0.05	0.085	0.182	0.272	0.05	0.143
0.328	0.05	0.266	0.225	0.21	0.239	0.076	0.11	0.158	0.176	0.05	0.261	0.185	0.177	0.261	0.152	0.185	0.198	0.143
0.322	0.05	0.28	0.346	0.062	0.171	0.205	0.152	0.2	0.075	0.05	0.306	0.117	0.244	0.05	0.109	0.05	0.32	0.302
0.335	0.05	0.295	0.05	0.05	0.16	0.381	0.192	0.081	0.061	0.05	0.322	0.161	0.244	0.05	0.131	0.05	0.461	0.277
0.321	0.065	0.323	0.05	0.05	0.212	0.05	0.191	0.05	0.096	0.214	0.257	0.181	0.202	0.05	0.157	0.05	0.259	0.251
0.268	0.098	0.285	0.178	0.089	0.369	0.05	0.128	0.05	0.137	0.427	0.179	0.114	0.188	0.223	0.195	0.142	0.155	0.261
0.152	0.089	0.183	0.229	0.185	0.426	0.05	0.193	0.161	0.222	0.421	0.128	0.11	0.05	0.32	0.131	0.28	0.05	0.167
0.073	0.074	0.114	0.05	0.226	0.304	0.05	0.079	0.156	0.299	0.05	0.109	0.11	0.109	0.37	0.176	0.397	0.05	0.097
0.251	0.128	0.225	0.05	0.16	0.273	0.05	0.138	0.098	0.425	0.05	0.103	0.114	0.069	0.05	0.161	0.05	0.05	0.063
0.353	0.121	0.077	0.203	0.254	0.15	0.05	0.203	0.079	0.179	0.05	0.05	0.127	0.05	0.05	0.171	0.05	0.05	0.333
0.292	0.133	0.204	0.231	0.286	0.163	0.13	0.187	0.115	0.132	0.05	0.159	0.141	0.05	0.375	0.05	0.056	0.216	0.603
0.177	0.155	0.05	0.152	0.409	0.169	0.158	0.195	0.241	0.166	0.05	0.31	0.055	0.056	0.333	0.074	0.104	0.296	0.603
0.168	0.249	0.188	0.162	0.328	0.201	0.156	0.137	0.262	0.169	0.05	0.374	0.05	0.078	0.07	0.129	0.05	0.169	0.448
0.214	0.273	0.282	0.05	0.302	0.072	0.188	0.205	0.248	0.075	0.05	0.373	0.158	0.202	0.05	0.192	0.05	0.05	0.37
0.243	0.22	0.321	0.05	0.162	0.094	0.293	0.217	0.263	0.16	0.247	0.167	0.22	0.34	0.05	0.171	0.19	0.05	0.27
0.266	0.143	0.089	0.05	0.101	0.258	0.495	0.21	0.367	0.153	0.07	0.093	0.115	0.278	0.05	0.167	0.421	0.05	0.265
0.268	0.097	0.153	0.05	0.186	0.463	0.05	0.15	0.281	0.069	0.212	0.062	0.05	0.212	0.244	0.18	0.05	0.05	0.182
0.256	0.08	0.248	0.085	0.263	0.604	0.05	0.171	0.092	0.05	0.094	0.111	0.05	0.05	0.05	0.334	0.05	0.05	0.104
0.149	0.05	0.327	0.256	0.257	0.495	0.05	0.173	0.05	0.101	0.14	0.212	0.05	0.05	0.05	0.406	0.17	0.306	0.156
0.151	0.05	0.086	0.289	0.225	0.114	0.05	0.128	0.05	0.175	0.072	0.239	0.41	0.05	0.15	0.425	0.252	0.473	0.125
0.192	0.05	0.113	0.293	0.209	0.17	0.177	0.078	0.272	0.218	0.05	0.293	0.293	0.077	0.307	0.05	0.317	0.541	0.05
0.18	0.05	0.218	0.05	0.05	0.227	0.05	0.076	0.086	0.356	0.05	0.327	0.164	0.053	0.354	0.078	0.086	0.264	0.095
0.198	0.05	0.315	0.05	0.078	0.215	0.05	0.267	0.197	0.425	0.05	0.05	0.122	0.054	0.239	0.169	0.05	0.37	0.121
0.235	0.05	0.274	0.05	0.359	0.2	0.05	0.323	0.273	0.238	0.078	0.07	0.357	0.1	0.192	0.16	0.05	0.351	0.157
0.279	0.05	0.183	0.088	0.198	0.221	0.05	0.176	0.334	0.077	0.477	0.125	0.345	0.068	0.255	0.104	0.05	0.316	0.187
0.16	0.05	0.126	0.094	0.185	0.215	0.05	0.107	0.162	0.104	0.682	0.186	0.335	0.05	0.05	0.05	0.102	0.05	0.401
0.161	0.05	0.119	0.143	0.05	0.209	0.111	0.214	0.05	0.163	0.57	0.159	0.272	0.175	0.05	0.05	0.198	0.05	0.377
0.241	0.05	0.149	0.303	0.05	0.302	0.175	0.195	0.05	0.1	0.167	0.265	0.214	0.305	0.05	0.142	0.221	0.075	0.086
0.238	0.05	0.05	0.388	0.092	0.491	0.118	0.131	0.05	0.181	0.05	0.114	0.277	0.247	0.05	0.207	0.05	0.235	0.106
0.234	0.05	0.084	0.05	0.05	0.628	0.188	0.075	0.05	0.215	0.136	0.116	0.22	0.263	0.05	0.176	0.05	0.331	0.222
0.232	0.05	0.23	0.05	0.05	0.05	0.359	0.251	0.05	0.05	0.05	0.109	0.209	0.05	0.05	0.131	0.101	0.404	0.234
0.18	0.05	0.323	0.05	0.07	0.152	0.504	0.265	0.05	0.112	0.05	0.114	0.225	0.05	0.05	0.05	0.065	0.462	0.343
0.201	0.516	0.272	0.241	0.346	0.227	0.05	0.174	0.165	0.167	0.05	0.159	0.249	0.05	0.119	0.05	0.447	0.446	0.256
0.331	0.404	0.151	0.177	0.305	0.187	0.05	0.203	0.158	0.213	0.05	0.218	0.155	0.145	0.276	0.09	0.36	0.489	0.121
0.081	0.05	0.143	0.121	0.062	0.058	0.05	0.352	0.116	0.218	0.388	0.392	0.231	0.122	0.354	0.136	0.338	0.382	0.05
0.06	0.05	0.096	0.235	0.05	0.101	0.05	0.353	0.05	0.321	0.217	0.05	0.256	0.079	0.081	0.105	0.193	0.05	0.081
0.232	0.05	0.094	0.36	0.121	0.236	0.181	0.234	0.351	0.283	0.05	0.05	0.3	0.086	0.218	0.089	0.145	0.05	0.093
0.273	0.05	0.096	0.403	0.244	0.244	0.05	0.13	0.543	0.191	0.178	0.237	0.229	0.113	0.218	0.115	0.05	0.083	0.054
0.184	0.078	0.27	0.05	0.287	0.25	0.05	0.072	0.331	0.221	0.124	0.118	0.166	0.144	0.217	0.159	0.588	0.343	0.051
0.15	0.188	0.304	0.05	0.267	0.336	0.05	0.05	0.185	0.175	0.075	0.122	0.215	0.189	0.05	0.217	0.486	0.384	0.121
0.205	0.074	0.166	0.05	0.05	0.487	0.05	0.189	0.05	0.172	0.083	0.141	0.224	0.239	0.05	0.176	0.36	0.294	0.172
0.143	0.06	0.095	0.361	0.05	0.3	0.05	0.333	0.065	0.194	0.116	0.28	0.156	0.266	0.05	0.05	0.217	0.448	0.195
0.174	0.269	0.114	0.311	0.05	0.136	0.053	0.469	0.346	0.191	0.079	0.094	0.117	0.25	0.05	0.05	0.05	0.396	0.297
0.213	0.05	0.115	0.439	0.1	0.094	0.138	0.497	0.314	0.16	0.091	0.22	0.169	0.05	0.05	0.05	0.617	0.245	0.296
0.238	0.05	0.062	0.379	0.21	0.119	0.285	0.377	0.143	0.253	0.495	0.208	0.291	0.05	0.05	0.057	0.596	0.05	0.212
0.22	0.05	0.05	0.459	0.143	0.195	0.296	0.2	0.279	0.334	0.645	0.23	0.224	0.05	0.131	0.121	0.46	0.05	0.267
0.207	0.05	0.199	0.05	0.082	0.164	0.371	0.187	0.407	0.371	0.722	0.136	0.273	0.187	0.275	0.196	0.172	0.123	0.265
0.149	0.073	0.341	0.05	0.061	0.086	0.431	0.375	0.452	0.268	0.699	0.184	0.235	0.159	0.353	0.23	0.05	0.367	0.303
0.211	0.301	0.268	0.243	0.104	0.135	0.05	0.517	0.322	0.139	0.398	0.203	0.14	0.112	0.062	0.196	0.059	0.416	0.185
0.419	0.343	0.069	0.461	0.139	0.169	0.05	0.545	0.173	0.099	0.18	0.155	0.117	0.136	0.055	0.16	0.071	0.511	0.141
0.429	0.174	0.05	0.527	0.162	0.05	0.05	0.493	0.05	0.104	0.169	0.05	0.261	0.163	0.144	0.256	0.132	0.427	0.18
0.206	0.346	0.087	0.613	0.072	0.05	0.05	0.326	0.05	0.185	0.13	0.099	0.327	0.174	0.219	0.124	0.121	0.244	0.135
0.256	0.05	0.147	0.631	0.075	0.118	0.05	0.186	0.05	0.185	0.05	0.146	0.254	0.16	0.168	0.05	0.452	0.103	0.05
0.236	0.19	0.094	0.05	0.075	0.355	0.05	0.182	0.05	0.176	0.05	0.127	0.21	0.215	0.05	0.05	0.219	0.082	0.078
0.228	0.263	0.05	0.342	0.153	0.305	0.05	0.634	0.05	0.278	0.05	0.112	0.187	0.343	0.05	0.053	0.05	0.066	0.094
0.23	0.05	0.05	0.595	0.212	0.15	0.05	0.651	0.085	0.405	0.05	0.389	0.255	0.331	0.05	0.198	0.05	0.05	0.104
0.219	0.059	0.129	0.682	0.351	0.156	0.062	0.503	0.05	0.274	0.05	0.406	0.215	0.184	0.166	0.19	0.05	0.05	0.177
0.217	0.071	0.24	0.714	0.306	0.183	0.05	0.164	0.05	0.109	0.239	0.05	0.128	0.05	0.352	0.186	0.351	0.451	0.326
0.186	0.116	0.165	0.655	0.051	0.175	0.139	0.05	0.102	0.09	0.05	0.101	0.126	0.05	0.381	0.223	0.05	0.397	0.383
0.121	0.05	0.058	0.05	0.05	0.078	0.303	0.14	0.323	0.067	0.05	0.116	0.24	0.068	0.391	0.251	0.05	0.246	0.203
0.175	0.082	0.05	0.05	0.05	0.174	0.34	0.301	0.427	0.124	0.05	0.106	0.257	0.221	0.05	0.05	0.05	0.22	0.251
0.182	0.113	0.05	0.292	0.05	0.322	0.325	0.05	0.521	0.195	0.226	0.054	0.3	0.233	0.08	0.05	0.05	0.307	0.197
0.205	0.101	0.109	0.648	0.253	0.348	0.05	0.05	0.503	0.162	0.101	0.146	0.25	0.173	0.099	0.05	0.472	0.234	0.103
0.219	0.079	0.143	0.717	0.199	0.264	0.05	0.05	0.325	0.209	0.101	0.349	0.285	0.132	0.053	0.124	0.147	0.091	0.137
0.162	0.169	0.232	0.691	0.116	0.074	0.05	0.101	0.122	0.256	0.159	0.394	0.262	0.087	0.073	0.25	0.05	0.469	0.202
0.271	0.21	0.166	0.641	0.076	0.182	0.05	0.053	0.148	0.231	0.221	0.05	0.302	0.068	0.145	0.202	0.05	0.539	0.201
0.422	0.185	0.05	0.05	0.139	0.106	0.05	0.079	0.197	0.203	0.117	0.074	0.228	0.148	0.064	0.204	0.05	0.495	0.346
0.476	0.095	0.05	0.05	0.148	0.05	0.05	0.05	0.118	0.169	0.344	0.141	0.217	0.235	0.05	0.225	0.555	0.408	0.125
0.237	0.05	0.05	0.269	0.147	0.132	0.05	0.05	0.222	0.154	0.65	0.126	0.197	0.371	0.05	0.239	0.344	0.352	0.264
0.226	0.073	0.093	0.519	0.111	0.239	0.05	0.341	0.348	0.116	0.685	0.074	0.195	0.2	0.279	0.05	0.118	0.308	0.244
0.158	0.197	0.09	0.594	0.132	0.252	0.05	0.221	0.452	0.12	0.646	0.053	0.223	0.127	0.288	0.05	0.05	0.191	0.171
0.198	0.317	0.113	0.524	0.13	0.241	0.05	0.051	0.246	0.163	0.697	0.126	0.318	0.051	0.347	0.05	0.05	0.161	0.254
0.281	0.336	0.05	0.488	0.075	0.315	0.146	0.05	0.05	0.24	0.506	0.259	0.285	0.05	0.398	0.05	0.559	0.231	0.303
0.234	0.3	0.05	0.05	0.05	0.469	0.05	0.087	0.05	0.224	0.297	0.343	0.318	0.05	0.19	0.154	0.313	0.144	0.322
0.196	0.166	0.05	0.142	0.124	0.555	0.05	0.183	0.05	0.245	0.217	0.05	0.245	0.115	0.096	0.129	0.08	0.13	0.182
0.209	0.05	0.099	0.399	0.228	0.559	0.05	0.185	0.112	0.17	0.232	0.05	0.262	0.171	0.05	0.177	0.05	0.075	0.088
0.189	0.131	0.186	0.497	0.135	0.172	0.05	0.187	0.336	0.105	0.174	0.102	0.168	0.256	0.05	0.159	0.063	0.05	0.133
0.168	0.267	0.09	0.426	0.098	0.05	0.05	0.142	0.441	0.074	0.05	0.159	0.185	0.232	0.05	0.198	0.586	0.05	0.117
0.165	0.315	0.05	0.111	0.063	0.05	0.05	0.184	0.48	0.123	0.05	0.05	0.05	0.177	0.05	0.05	0.459	0.063	0.214
0.208	0.354	0.05	0.132	0.05	0.223	0.05	0.169	0.444	0.108	0.05	0.05	0.05	0.103	0.05	0.05	0.128	0.138	0.143
0.151	0.279	0.153	0.141	0.078	0.338	0.05	0.097	0.391	0.085	0.05	0.05	0.094	0.252	0.32	0.05	0.05	0.162	0.082
0.23	0.218	0.217	0.144	0.05	0.393	0.05	0.177	0.442	0.115	0.053	0.05	0.345	0.271	0.274	0.064	0.335	0.066	0.171
0.404	0.05	0.307	0.05	0.07	0.218	0.05	0.05	0.505	0.134	0.398	0.18	0.284	0.321	0.289	0.156	0.511	0.168	0.229
0.195	0.098	0.276	0.114	0.05	0.127	0.05	0.05	0.337	0.164	0.05	0.277	0.097	0.243	0.36	0.153	0.486	0.245	0.16
0.166	0.354	0.178	0.05	0.061	0.05	0.05	0.2	0.05	0.05	0.05	0.05	0.155	0.124	0.228	0.215	0.05	0.05	0.164
0.162	0.568	0.05	0.05	0.05	0.178	0.05	0.104	0.05	0.051	0.103	0.112	0.164	0.091	0.144	0.145	0.05	0.172	0.149
0.125	0.309	0.05	0.05	0.098	0.245	0.05	0.05	0.061	0.132	0.198	0.214	0.154	0.05	0.05	0.05	0.393	0.16	0.05
0.168	0.305	0.05	0.05	0.076	0.35	0.05	0.05	0.132	0.199	0.062	0.242	0.172	0.05	0.05	0.088	0.505	0.05	0.05
0.154	0.309	0.079	0.05	0.226	0.104	0.05	0.175	0.177	0.265	0.136	0.089	0.132	0.05	0.05	0.109	0.401	0.329	0.186
0.275	0.256	0.114	0.225	0.167	0.205	0.05	0.185	0.121	0.05	0.233	0.05	0.05	0.05	0.176	0.147	0.05	0.504	0.282
0.266	0.205	0.112	0.05	0.054	0.098	0.05	0.072	0.076	0.071	0.182	0.05	0.1	0.287	0.345	0.134	0.05	0.293	0.134
0.179	0.083	0.127	0.05	0.115	0.117	0.11	0.05	0.283	0.11	0.333	0.054	0.319	0.431	0.304	0.153	0.553	0.202	0.102
0.144	0.288	0.122	0.05	0.058	0.05	0.103	0.05	0.05	0.217	0.656	0.19	0.358	0.369	0.261	0.168	0.426	0.05	0.05
0.174	0.211	0.138	0.05	0.289	0.059	0.05	0.05	0.05	0.279	0.668	0.314	0.312	0.266	0.315	0.124	0.05	0.05	0.05
0.249	0.09	0.142	0.05	0.309	0.05	0.065	0.109	0.398	0.135	0.527	0.073	0.205	0.316	0.08	0.085	0.05	0.58	0.299
0.075	0.32	0.115	0.05	0.323	0.05	0.05	0.455	0.436	0.112	0.534	0.189	0.226	0.392	0.093	0.132	0.099	0.416	0.348
0.158	0.471	0.23	0.05	0.189	0.129	0.05	0.444	0.437	0.107	0.458	0.291	0.251	0.13	0.11	0.05	0.263	0.292	0.05
0.062	0.426	0.161	0.107	0.149	0.05	0.05	0.05	0.442	0.21	0.389	0.05	0.247	0.107	0.05	0.06	0.05	0.241	0.05
0.05	0.251	0.092	0.05	0.262	0.05	0.05	0.05	0.374	0.21	0.305	0.05	0.23	0.16	0.05	0.115	0.05	0.151	0.106
0.167	0.266	0.05	0.05	0.299	0.076	0.05	0.05	0.243	0.414	0.321	0.138	0.213	0.123	0.371	0.197	0.155	0.05	0.182
0.273	0.278	0.05	0.05	0.408	0.169	0.05	0.05	0.161	0.312	0.263	0.252	0.286	0.05	0.405	0.209	0.231	0.314	0.423
0.365	0.324	0.05	0.05	0.426	0.252	0.05	0.167	0.321	0.097	0.05	0.05	0.303	0.05	0.317	0.183	0.135	0.213	0.397
0.214	0.297	0.125	0.05	0.143	0.218	0.05	0.408	0.368	0.173	0.05	0.218	0.221	0.05	0.283	0.209	0.206	0.269	0.079
0.17	0.266	0.183	0.05	0.118	0.05	0.05	0.46	0.262	0.241	0.05	0.434	0.192	0.277	0.276	0.05	0.265	0.33	0.05
0.186	0.143	0.156	0.05	0.176	0.05	0.067	0.059	0.05	0.103	0.05	0.323	0.108	0.337	0.28	0.114	0.297	0.305	0.159
0.246	0.05	0.12	0.05	0.174	0.224	0.072	0.05	0.05	0.05	0.05	0.48	0.051	0.348	0.08	0.158	0.231	0.229	0.446
0.213	0.05	0.067	0.05	0.36	0.275	0.232	0.05	0.195	0.145	0.224	0.273	0.138	0.328	0.05	0.196	0.05	0.254	0.393
0.05	0.159	0.05	0.05	0.05	0.153	0.198	0.098	0.23	0.107	0.24	0.375	0.101	0.349	0.07	0.186	0.05	0.438	0.355
0.129	0.307	0.05	0.268	0.096	0.068	0.05	0.255	0.112	0.073	0.161	0.476	0.173	0.433	0.05	0.209	0.247	0.517	0.171
0.143	0.189	0.05	0.05	0.201	0.178	0.05	0.4	0.05	0.122	0.05	0.26	0.218	0.123	0.05	0.189	0.151	0.521	0.091
0.143	0.33	0.05	0.05	0.082	0.262	0.05	0.433	0.05	0.05	0.05	0.388	0.198	0.15	0.304	0.198	0.05	0.478	0.114
0.154	0.231	0.072	0.05	0.072	0.298	0.05	0.2	0.458	0.05	0.05	0.523	0.163	0.159	0.392	0.195	0.05	0.318	0.241
0.297	0.39	0.093	0.05	0.198	0.268	0.05	0.325	0.273	0.057	0.251	0.167	0.179	0.243	0.332	0.259	0.158	0.338	0.237
0.315	0.366	0.203	0.05	0.204	0.126	0.05	0.24	0.05	0.131	0.437	0.368	0.218	0.172	0.299	0.179	0.247	0.477	0.204
0.271	0.272	0.062	0.05	0.301	0.05	0.05	0.238	0.05	0.305	0.289	0.57	0.112	0.05	0.284	0.098	0.423	0.608	0.149
0.23	0.087	0.05	0.05	0.193	0.069	0.055	0.206	0.05	0.135	0.065	0.633	0.179	0.05	0.241	0.083	0.05	0.456	0.463
0.165	0.05	0.159	0.165	0.05	0.256	0.256	0.195	0.05	0.146	0.7	0.05	0.164	0.173	0.324	0.093	0.05	0.348	0.467
0.187	0.05	0.166	0.075	0.05	0.281	0.216	0.178	0.05	0.145	0.62	0.05	0.185	0.215	0.272	0.081	0.17	0.374	0.423
0.242	0.145	0.11	0.05	0.256	0.216	0.113	0.3	0.05	0.152	0.24	0.111	0.21	0.314	0.05	0.089	0.088	0.38	0.05
0.05	0.241	0.05	0.05	0.27	0.209	0.073	0.287	0.05	0.102	0.374	0.097	0.361	0.165	0.05	0.214	0.05	0.456	0.05
0.054	0.246	0.05	0.283	0.288	0.362	0.05	0.307	0.05	0.05	0.327	0.054	0.086	0.18	0.05	0.265	0.05	0.679	0.136
0.12	0.199	0.05	0.05	0.085	0.44	0.05	0.098	0.05	0.05	0.05	0.05	0.061	0.305	0.05	0.197	0.05	0.408	0.291
0.205	0.11	0.1	0.05	0.05	0.588	0.062	0.05	0.128	0.079	0.05	0.05	0.05	0.239	0.426	0.156	0.131	0.192	0.387
0.125	0.05	0.092	0.05	0.248	0.213	0.368	0.15	0.234	0.156	0.05	0.05	0.123	0.05	0.274	0.109	0.122	0.05	0.323
0.127	0.18	0.05	0.05	0.451	0.227	0.05	0.238	0.05	0.161	0.05	0.05	0.138	0.05	0.215	0.215	0.05	0.05	0.243
0.097	0.244	0.114	0.05	0.195	0.122	0.05	0.432	0.182	0.218	0.05	0.242	0.264	0.063	0.207	0.254	0.05	0.169	0.236
0.097	0.205	0.341	0.05	0.235	0.05	0.05	0.495	0.269	0.362	0.05	0.454	0.399	0.272	0.232	0.108	0.05	0.441	0.311
0.174	0.134	0.105	0.05	0.234	0.05	0.236	0.416	0.3	0.171	0.354	0.525	0.05	0.264	0.25	0.062	0.05	0.464	0.353
0.254	0.05	0.05	0.237	0.084	0.098	0.326	0.188	0.197	0.185	0.436	0.205	0.05	0.189	0.344	0.061	0.05	0.498	0.05
0.242	0.05	0.05	0.252	0.05	0.143	0.267	0.05	0.155	0.262	0.06	0.093	0.12	0.216	0.175	0.067	0.05	0.592	0.05
0.179	0.05	0.213	0.226	0.136	0.14	0.05	0.232	0.223	0.32	0.49	0.05	0.069	0.18	0.05	0.154	0.051	0.599	0.204
0.186	0.05	0.189	0.152	0.236	0.177	0.05	0.577	0.05	0.313	0.208	0.05	0.05	0.286	0.05	0.151	0.319	0.479	0.275
0.247	0.05	0.13	0.24	0.281	0.202	0.05	0.675	0.05	0.196	0.138	0.05	0.05	0.082	0.05	0.17	0.077	0.094	0.25
0.134	0.05	0.167	0.05	0.292	0.428	0.05	0.557	0.05	0.232	0.05	0.072	0.05	0.057	0.05	0.187	0.05	0.05	0.426
0.058	0.15	0.326	0.05	0.361	0.514	0.05	0.361	0.05	0.188	0.05	0.073	0.114	0.05	0.275	0.154	0.05	0.071	0.53
0.05	0.186	0.152	0.05	0.173	0.441	0.353	0.256	0.05	0.05	0.05	0.05	0.163	0.056	0.156	0.05	0.05	0.487	0.501
0.091	0.19	0.075	0.05	0.178	0.386	0.05	0.127	0.05	0.05	0.05	0.05	0.308	0.188	0.091	0.062	0.05	0.504	0.429
0.109	0.128	0.212	0.05	0.172	0.37	0.05	0.05	0.05	0.05	0.299	0.05	0.366	0.164	0.05	0.084	0.05	0.678	0.331
0.135	0.05	0.364	0.05	0.05	0.348	0.115	0.174	0.05	0.091	0.564	0.05	0.217	0.2	0.069	0.125	0.065	0.654	0.383
0.184	0.05	0.227	0.229	0.05	0.161	0.05	0.362	0.211	0.166	0.274	0.106	0.173	0.122	0.386	0.145	0.05	0.469	0.05
0.055	0.05	0.121	0.304	0.11	0.05	0.073	0.473	0.314	0.18	0.162	0.258	0.05	0.105	0.44	0.079	0.05	0.284	0.05
0.158	0.05	0.05	0.335	0.05	0.185	0.241	0.412	0.176	0.174	0.05	0.316	0.073	0.09	0.05	0.126	0.05	0.315	0.092
0.246	0.05	0.191	0.23	0.17	0.25	0.372	0.413	0.05	0.192	0.05	0.158	0.05	0.106	0.05	0.191	0.05	0.366	0.388
0.231	0.05	0.298	0.186	0.189	0.203	0.278	0.291	0.083	0.343	0.459	0.113	0.05	0.188	0.05	0.178	0.05	0.148	0.384
0.126	0.05	0.293	0.05	0.238	0.097	0.05	0.379	0.165	0.109	0.069	0.05	0.05	0.257	0.05	0.11	0.05	0.556	0.481
0.05	0.05	0.068	0.05	0.162	0.134	0.05	0.131	0.05	0.159	0.05	0.05	0.116	0.234	0.05	0.141	0.241	0.583	0.554
0.211	0.05	0.221	0.05	0.086	0.354	0.05	0.137	0.237	0.194	0.066	0.05	0.167	0.202	0.05	0.198	0.05	0.593	0.601
0.39	0.05	0.321	0.05	0.149	0.488	0.05	0.16	0.292	0.287	0.05	0.05	0.221	0.147	0.05	0.103	0.05	0.587	0.567
0.162	0.116	0.463	0.138	0.204	0.49	0.05	0.186	0.341	0.295	0.05	0.05	0.319	0.05	0.05	0.073	0.562	0.567	0.129
0.133	0.214	0.107	0.343	0.342	0.444	0.259	0.226	0.378	0.265	0.05	0.093	0.079	0.11	0.374	0.051	0.189	0.459	0.311
0.107	0.05	0.064	0.284	0.393	0.05	0.05	0.348	0.299	0.2	0.05	0.089	0.097	0.187	0.451	0.05	0.05	0.309	0.05
0.066	0.05	0.107	0.207	0.32	0.05	0.05	0.378	0.376	0.177	0.05	0.05	0.05	0.223	0.392	0.05	0.533	0.231	0.05
0.167	0.05	0.21	0.139	0.297	0.119	0.05	0.319	0.05	0.196	0.05	0.05	0.05	0.174	0.05	0.156	0.488	0.618	0.084
0.274	0.05	0.197	0.13	0.286	0.341	0.05	0.357	0.451	0.147	0.05	0.05	0.05	0.14	0.227	0.162	0.069	0.674	0.284
0.308	0.091	0.16	0.05	0.163	0.307	0.05	0.378	0.558	0.05	0.05	0.192	0.098	0.065	0.302	0.223	0.05	0.625	0.368
0.304	0.288	0.324	0.05	0.05	0.227	0.206	0.158	0.404	0.05	0.09	0.325	0.131	0.05	0.359	0.253	0.493	0.526	0.336
0.182	0.487	0.477	0.209	0.05	0.175	0.124	0.21	0.232	0.05	0.05	0.479	0.146	0.182	0.351	0.07	0.429	0.556	0.367
0.156	0.169	0.479	0.365	0.05	0.317	0.066	0.132	0.089	0.071	0.05	0.093	0.171	0.298	0.395	0.191	0.153	0.559	0.382
0.147	0.05	0.21	0.279	0.199	0.356	0.085	0.153	0.095	0.191	0.05	0.05	0.211	0.233	0.393	0.12	0.05	0.456	0.259
0.174	0.05	0.136	0.229	0.117	0.339	0.138	0.152	0.05	0.21	0.05	0.05	0.257	0.155	0.345	0.184	0.484	0.359	0.269
0.117	0.05	0.1	0.244	0.262	0.256	0.312	0.295	0.05	0.191	0.05	0.05	0.05	0.203	0.311	0.07	0.314	0.285	0.324
0.088	0.11	0.188	0.234	0.284	0.05	0.299	0.298	0.28	0.175	0.05	0.05	0.096	0.254	0.255	0.051	0.214	0.152	0.343
0.169	0.242	0.177	0.05	0.389	0.05	0.05	0.25	0.29	0.195	0.05	0.05	0.138	0.211	0.309	0.105	0.352	0.518	0.262
0.31	0.427	0.225	0.05	0.323	0.05	0.05	0.194	0.434	0.158	0.05	0.052	0.082	0.05	0.359	0.154	0.243	0.65	0.262
0.32	0.391	0.063	0.186	0.417	0.11	0.05	0.312	0.388	0.101	0.05	0.133	0.05	0.05	0.343	0.143	0.222	0.536	0.28
0.212	0.358	0.212	0.424	0.519	0.234	0.158	0.133	0.318	0.109	0.05	0.193	0.132	0.07	0.297	0.157	0.248	0.243	0.442
0.058	0.233	0.338	0.3	0.487	0.264	0.495	0.078	0.383	0.135	0.189	0.194	0.136	0.112	0.274	0.143	0.296	0.524	0.314
0.099	0.155	0.351	0.263	0.159	0.26	0.05	0.076	0.05	0.222	0.05	0.171	0.17	0.179	0.429	0.05	0.301	0.592	0.186
0.166	0.05	0.226	0.303	0.05	0.249	0.05	0.211	0.05	0.186	0.05	0.139	0.232	0.196	0.382	0.05	0.164	0.54	0.285
0.18	0.071	0.103	0.363	0.05	0.273	0.05	0.216	0.51	0.229	0.05	0.233	0.216	0.232	0.292	0.108	0.08	0.427	0.306
0.344	0.183	0.062	0.344	0.05	0.36	0.05	0.185	0.506	0.189	0.05	0.401	0.199	0.081	0.246	0.15	0.05	0.279	0.352
0.379	0.152	0.098	0.05	0.126	0.381	0.05	0.05	0.317	0.114	0.05	0.158	0.101	0.05	0.338	0.191	0.05	0.179	0.424
0.313	0.514	0.119	0.05	0.34	0.301	0.05	0.05	0.183	0.064	0.05	0.05	0.14	0.05	0.05	0.153	0.1	0.151	0.463
0.25	0.226	0.16	0.502	0.05	0.264	0.05	0.073	0.068	0.05	0.05	0.05	0.165	0.23	0.05	0.17	0.104	0.328	0.483
0.23	0.119	0.166	0.576	0.05	0.107	0.05	0.247	0.05	0.05	0.05	0.05	0.156	0.295	0.05	0.175	0.145	0.263	0.385
0.195	0.05	0.05	0.327	0.071	0.05	0.05	0.098	0.05	0.082	0.05	0.072	0.081	0.24	0.05	0.308	0.405	0.262	0.404
0.226	0.05	0.05	0.201	0.244	0.05	0.05	0.05	0.122	0.194	0.05	0.065	0.19	0.176	0.091	0.169	0.427	0.122	0.33
0.186	0.069	0.191	0.181	0.241	0.05	0.065	0.052	0.276	0.228	0.05	0.062	0.26	0.187	0.069	0.182	0.054	0.213	0.297
0.188	0.213	0.256	0.311	0.183	0.05	0.12	0.114	0.171	0.229	0.062	0.123	0.339	0.208	0.05	0.179	0.05	0.289	0.288
0.177	0.362	0.05	0.335	0.05	0.05	0.05	0.135	0.16	0.223	0.101	0.226	0.16	0.214	0.378	0.147	0.05	0.34	0.297
0.201	0.261	0.05	0.05	0.05	0.106	0.05	0.05	0.252	0.221	0.191	0.253	0.149	0.055	0.361	0.11	0.05	0.417	0.398
0.244	0.269	0.071	0.05	0.05	0.117	0.05	0.05	0.195	0.287	0.083	0.075	0.208	0.087	0.291	0.22	0.05	0.426	0.402
0.375	0.052	0.116	0.49	0.05	0.241	0.38	0.05	0.05	0.05	0.05	0.05	0.141	0.106	0.172	0.238	0.587	0.315	0.376
0.305	0.073	0.125	0.565	0.318	0.301	0.523	0.187	0.05	0.216	0.05	0.05	0.209	0.18	0.267	0.138	0.749	0.158	0.415
0.247	0.094	0.092	0.383	0.397	0.377	0.05	0.215	0.05	0.17	0.051	0.18	0.301	0.249	0.078	0.088	0.476	0.081	0.362
0.212	0.241	0.203	0.197	0.05	0.488	0.05	0.236	0.32	0.059	0.05	0.059	0.05	0.323	0.099	0.175	0.05	0.05	0.296
0.276	0.29	0.193	0.13	0.05	0.05	0.05	0.22	0.237	0.05	0.05	0.05	0.05	0.356	0.217	0.204	0.05	0.05	0.259
0.162	0.05	0.057	0.266	0.05	0.05	0.05	0.186	0.146	0.116	0.05	0.071	0.05	0.064	0.05	0.18	0.05	0.217	0.075
0.223	0.097	0.072	0.235	0.05	0.05	0.05	0.173	0.05	0.239	0.05	0.073	0.182	0.108	0.05	0.103	0.05	0.314	0.089
0.253	0.211	0.134	0.05	0.099	0.05	0.05	0.125	0.058	0.05	0.05	0.07	0.269	0.232	0.05	0.05	0.593	0.373	0.188
0.16	0.364	0.177	0.05	0.118	0.05	0.05	0.355	0.108	0.05	0.05	0.05	0.284	0.203	0.514	0.155	0.162	0.344	0.132
0.121	0.469	0.183	0.347	0.202	0.056	0.05	0.306	0.17	0.151	0.05	0.114	0.266	0.07	0.412	0.287	0.05	0.324	0.082
0.261	0.348	0.137	0.535	0.116	0.05	0.05	0.252	0.303	0.214	0.05	0.194	0.246	0.104	0.064	0.05	0.05	0.314	0.12
0.336	0.258	0.139	0.379	0.242	0.05	0.108	0.175	0.28	0.235	0.163	0.178	0.05	0.159	0.05	0.051	0.05	0.309	0.05
0.219	0.254	0.141	0.152	0.328	0.05	0.214	0.169	0.286	0.248	0.149	0.052	0.05	0.226	0.205	0.255	0.673	0.114	0.108
0.208	0.05	0.145	0.144	0.245	0.05	0.276	0.06	0.192	0.22	0.097	0.088	0.05	0.05	0.368	0.213	0.528	0.05	0.056
0.248	0.165	0.146	0.245	0.189	0.05	0.05	0.148	0.05	0.339	0.275	0.084	0.205	0.05	0.301	0.102	0.201	0.05	0.053
0.182	0.173	0.185	0.215	0.219	0.192	0.05	0.186	0.05	0.257	0.186	0.05	0.292	0.05	0.197	0.063	0.05	0.102	0.213
0.219	0.132	0.157	0.113	0.178	0.339	0.17	0.222	0.05	0.375	0.132	0.05	0.223	0.185	0.05	0.189	0.05	0.347	0.305
0.206	0.05	0.104	0.05	0.312	0.259	0.416	0.127	0.174	0.322	0.107	0.05	0.144	0.377	0.065	0.337	0.05	0.382	0.311
0.32	0.147	0.171	0.05	0.267	0.174	0.434	0.087	0.127	0.085	0.05	0.094	0.05	0.392	0.18	0.107	0.574	0.379	0.364
0.202	0.05	0.05	0.05	0.171	0.11	0.377	0.132	0.05	0.05	0.05	0.131	0.14	0.45	0.163	0.267	0.506	0.374	0.472
0.234	0.05	0.05	0.05	0.093	0.082	0.05	0.144	0.207	0.2	0.05	0.089	0.26	0.207	0.05	0.247	0.169	0.411	0.414
0.295	0.05	0.155	0.46	0.142	0.078	0.05	0.057	0.186	0.05	0.05	0.093	0.288	0.07	0.05	0.18	0.155	0.487	0.205
0.249	0.183	0.144	0.438	0.213	0.07	0.05	0.064	0.313	0.139	0.05	0.137	0.21	0.175	0.05	0.141	0.126	0.276	0.197
0.128	0.305	0.133	0.244	0.31	0.12	0.05	0.074	0.417	0.208	0.05	0.168	0.326	0.141	0.26	0.197	0.615	0.213	0.05
0.08	0.382	0.123	0.16	0.3	0.13	0.086	0.166	0.365	0.251	0.05	0.158	0.293	0.147	0.3	0.263	0.45	0.538	0.05
0.096	0.227	0.179	0.176	0.087	0.168	0.122	0.133	0.351	0.226	0.05	0.083	0.287	0.186	0.243	0.302	0.228	0.403	0.194
0.135	0.105	0.125	0.16	0.05	0.061	0.165	0.141	0.375	0.219	0.05	0.079	0.267	0.211	0.139	0.05	0.164	0.247	0.167
0.21	0.218	0.096	0.05	0.305	0.05	0.249	0.135	0.05	0.319	0.05	0.124	0.084	0.296	0.237	0.071	0.213	0.05	0.193
0.279	0.05	0.062	0.05	0.438	0.05	0.325	0.238	0.05	0.336	0.05	0.187	0.162	0.05	0.267	0.134	0.498	0.05	0.305
0.306	0.05	0.111	0.05	0.423	0.117	0.05	0.202	0.05	0.244	0.128	0.109	0.195	0.05	0.338	0.147	0.304	0.05	0.409
0.212	0.05	0.085	0.05	0.147	0.383	0.05	0.161	0.05	0.183	0.112	0.111	0.05	0.05	0.28	0.126	0.137	0.612	0.509
0.193	0.05	0.16	0.1	0.205	0.474	0.11	0.146	0.221	0.229	0.101	0.269	0.05	0.05	0.053	0.1	0.055	0.329	0.558
0.286	0.05	0.13	0.05	0.319	0.371	0.12	0.16	0.234	0.43	0.154	0.26	0.147	0.24	0.057	0.093	0.05	0.339	0.458
0.263	0.05	0.081	0.05	0.283	0.13	0.05	0.064	0.383	0.315	0.236	0.386	0.168	0.351	0.125	0.111	0.522	0.643	0.38
0.195	0.213	0.123	0.222	0.209	0.104	0.05	0.086	0.485	0.117	0.158	0.32	0.157	0.437	0.172	0.131	0.311	0.574	0.592
0.188	0.371	0.218	0.362	0.255	0.08	0.05	0.106	0.442	0.194	0.058	0.231	0.05	0.39	0.089	0.083	0.093	0.559	0.708
0.235	0.279	0.077	0.243	0.186	0.097	0.05	0.189	0.418	0.321	0.109	0.279	0.05	0.18	0.05	0.108	0.05	0.551	0.492
0.243	0.096	0.05	0.099	0.241	0.093	0.05	0.05	0.425	0.246	0.076	0.218	0.05	0.051	0.074	0.122	0.696	0.709	0.196
0.261	0.064	0.075	0.094	0.202	0.163	0.05	0.05	0.05	0.105	0.05	0.084	0.085	0.067	0.222	0.085	0.478	0.578	0.183
0.248	0.05	0.165	0.081	0.098	0.176	0.05	0.083	0.152	0.186	0.05	0.224	0.131	0.265	0.12	0.05	0.239	0.513	0.208
0.05	0.05	0.217	0.05	0.073	0.05	0.05	0.05	0.23	0.214	0.127	0.269	0.05	0.213	0.05	0.05	0.05	0.459	0.231
0.05	0.05	0.147	0.05	0.132	0.05	0.504	0.05	0.353	0.245	0.216	0.39	0.05	0.153	0.05	0.072	0.05	0.475	0.207
0.089	0.05	0.278	0.05	0.11	0.067	0.385	0.05	0.295	0.282	0.156	0.377	0.247	0.143	0.219	0.092	0.6	0.686	0.245
0.193	0.05	0.21	0.05	0.126	0.211	0.289	0.05	0.05	0.297	0.242	0.26	0.301	0.156	0.23	0.108	0.298	0.621	0.269
0.187	0.081	0.05	0.05	0.192	0.229	0.249	0.082	0.054	0.281	0.312	0.262	0.05	0.208	0.153	0.069	0.056	0.549	0.393
0.201	0.169	0.058	0.302	0.05	0.181	0.237	0.05	0.372	0.252	0.24	0.16	0.05	0.147	0.257	0.05	0.05	0.376	0.444
0.264	0.179	0.159	0.156	0.05	0.126	0.23	0.05	0.559	0.406	0.126	0.174	0.08	0.05	0.105	0.065	0.05	0.127	0.428
0.177	0.116	0.118	0.05	0.1	0.088	0.267	0.05	0.602	0.375	0.05	0.196	0.05	0.05	0.08	0.153	0.678	0.05	0.328
0.183	0.075	0.1	0.05	0.154	0.084	0.532	0.05	0.17	0.255	0.05	0.344	0.123	0.05	0.097	0.263	0.443	0.203	0.273
0.255	0.05	0.106	0.136	0.191	0.065	0.411	0.05	0.105	0.165	0.05	0.182	0.098	0.061	0.113	0.195	0.263	0.527	0.189
0.254	0.05	0.225	0.213	0.05	0.099	0.17	0.088	0.165	0.075	0.05	0.054	0.075	0.181	0.05	0.183	0.05	0.592	0.593
0.17	0.05	0.258	0.133	0.05	0.14	0.102	0.145	0.304	0.227	0.05	0.128	0.124	0.261	0.05	0.132	0.05	0.508	0.781
0.221	0.05	0.204	0.086	0.097	0.132	0.206	0.132	0.335	0.346	0.05	0.276	0.208	0.419	0.062	0.14	0.05	0.311	0.662
0.188	0.05	0.193	0.075	0.177	0.05	0.2	0.087	0.05	0.273	0.05	0.375	0.296	0.153	0.151	0.05	0.599	0.456	0.368
0.176	0.05	0.263	0.05	0.05	0.05	0.173	0.05	0.05	0.148	0.05	0.218	0.05	0.142	0.101	0.066	0.668	0.158	0.175
0.05	0.141	0.339	0.05	0.071	0.239	0.15	0.05	0.05	0.217	0.05	0.304	0.05	0.146	0.132	0.05	0.614	0.05	0.306
0.064	0.152	0.224	0.05	0.05	0.187	0.184	0.05	0.258	0.075	0.05	0.05	0.131	0.153	0.252	0.05	0.629	0.05	0.386
0.094	0.05	0.131	0.05	0.05	0.238	0.26	0.182	0.702	0.217	0.05	0.094	0.158	0.122	0.172	0.16	0.214	0.285	0.152
0.125	0.05	0.146	0.111	0.116	0.177	0.42	0.05	0.652	0.244	0.05	0.147	0.124	0.121	0.423	0.198	0.05	0.249	0.116
0.099	0.05	0.191	0.408	0.185	0.113	0.446	0.208	0.59	0.189	0.074	0.132	0.093	0.169	0.204	0.191	0.05	0.155	0.122
0.107	0.256	0.133	0.267	0.257	0.101	0.327	0.224	0.091	0.218	0.05	0.216	0.195	0.27	0.25	0.276	0.05	0.053	0.144
0.134	0.436	0.089	0.104	0.069	0.105	0.05	0.185	0.079	0.226	0.088	0.282	0.242	0.468	0.137	0.315	0.464	0.05	0.259
0.259	0.05	0.073	0.05	0.205	0.05	0.05	0.079	0.306	0.206	0.113	0.412	0.255	0.176	0.074	0.05	0.592	0.05	0.131
0.25	0.05	0.136	0.06	0.204	0.05	0.103	0.07	0.377	0.224	0.12	0.144	0.308	0.05	0.05	0.05	0.645	0.163	0.143
0.232	0.05	0.177	0.204	0.233	0.05	0.158	0.066	0.223	0.243	0.05	0.122	0.05	0.05	0.05	0.078	0.713	0.353	0.163
0.129	0.256	0.213	0.256	0.361	0.05	0.071	0.284	0.05	0.22	0.052	0.187	0.05	0.05	0.05	0.09	0.651	0.11	0.308
0.082	0.419	0.202	0.128	0.371	0.05	0.057	0.05	0.05	0.132	0.223	0.188	0.094	0.05	0.362	0.155	0.05	0.075	0.366
0.106	0.05	0.281	0.117	0.05	0.235	0.113	0.062	0.05	0.166	0.05	0.189	0.217	0.087	0.442	0.147	0.05	0.678	0.386
0.23	0.05	0.202	0.106	0.05	0.378	0.181	0.32	0.063	0.161	0.05	0.156	0.165	0.153	0.248	0.207	0.05	0.568	0.305
0.289	0.05	0.21	0.167	0.094	0.05	0.191	0.259	0.314	0.264	0.053	0.204	0.188	0.352	0.05	0.129	0.345	0.253	0.228
0.129	0.05	0.176	0.05	0.334	0.05	0.329	0.092	0.282	0.05	0.125	0.177	0.202	0.287	0.05	0.195	0.566	0.05	0.23
0.05	0.05	0.05	0.05	0.336	0.131	0.292	0.05	0.291	0.05	0.177	0.145	0.3	0.161	0.05	0.209	0.667	0.05	0.385
0.05	0.216	0.05	0.208	0.368	0.129	0.166	0.076	0.155	0.055	0.05	0.156	0.348	0.128	0.05	0.151	0.695	0.05	0.457
0.184	0.202	0.078	0.438	0.452	0.079	0.05	0.377	0.276	0.05	0.164	0.152	0.325	0.132	0.05	0.133	0.456	0.244	0.455
0.183	0.05	0.192	0.331	0.05	0.05	0.051	0.05	0.393	0.073	0.1	0.103	0.084	0.126	0.05	0.249	0.05	0.276	0.385
0.069	0.05	0.181	0.204	0.05	0.05	0.097	0.172	0.478	0.136	0.066	0.102	0.05	0.108	0.05	0.256	0.05	0.266	0.358
0.163	0.05	0.075	0.05	0.05	0.05	0.114	0.377	0.149	0.22	0.167	0.101	0.05	0.132	0.05	0.051	0.05	0.69	0.352
0.17	0.132	0.128	0.066	0.137	0.05	0.05	0.29	0.05	0.256	0.165	0.134	0.107	0.245	0.05	0.114	0.141	0.629	0.197
0.269	0.313	0.174	0.216	0.3	0.05	0.05	0.202	0.19	0.05	0.073	0.05	0.169	0.604	0.05	0.14	0.532	0.408	0.135
0.191	0.329	0.165	0.292	0.261	0.191	0.05	0.119	0.139	0.054	0.05	0.05	0.2	0.342	0.076	0.231	0.67	0.155	0.078
0.05	0.053	0.141	0.05	0.171	0.263	0.059	0.202	0.05	0.104	0.05	0.05	0.319	0.174	0.142	0.05	0.708	0.292	0.217
0.05	0.052	0.147	0.225	0.165	0.194	0.05	0.05	0.05	0.141	0.05	0.19	0.359	0.056	0.05	0.05	0.492	0.368	0.201
0.05	0.205	0.133	0.451	0.372	0.213	0.098	0.124	0.05	0.243	0.05	0.183	0.358	0.05	0.05	0.091	0.05	0.313	0.068
0.064	0.369	0.074	0.4	0.422	0.191	0.25	0.31	0.222	0.107	0.05	0.192	0.402	0.05	0.154	0.095	0.05	0.476	0.132
0.111	0.05	0.216	0.267	0.05	0.072	0.36	0.308	0.386	0.05	0.05	0.221	0.43	0.059	0.409	0.08	0.05	0.55	0.249
0.18	0.05	0.305	0.05	0.232	0.132	0.274	0.339	0.525	0.05	0.096	0.05	0.13	0.056	0.476	0.05	0.05	0.409	0.078
0.275	0.05	0.271	0.05	0.308	0.253	0.14	0.379	0.48	0.088	0.133	0.05	0.066	0.154	0.248	0.116	0.387	0.306	0.05
0.304	0.05	0.079	0.087	0.32	0.338	0.05	0.432	0.389	0.149	0.05	0.056	0.083	0.39	0.05	0.234	0.611	0.19	0.062
0.114	0.05	0.05	0.202	0.365	0.301	0.05	0.05	0.077	0.204	0.05	0.227	0.119	0.197	0.05	0.05	0.72	0.246	0.116
0.05	0.05	0.057	0.386	0.26	0.264	0.05	0.05	0.05	0.05	0.05	0.308	0.203	0.142	0.05	0.073	0.693	0.388	0.281
0.164	0.05	0.133	0.537	0.394	0.268	0.05	0.05	0.124	0.065	0.05	0.297	0.255	0.258	0.05	0.201	0.428	0.383	0.18
0.24	0.05	0.235	0.349	0.361	0.215	0.05	0.203	0.189	0.175	0.05	0.308	0.315	0.224	0.251	0.05	0.13	0.319	0.132
0.217	0.05	0.144	0.378	0.231	0.421	0.05	0.274	0.066	0.16	0.05	0.399	0.334	0.079	0.361	0.05	0.05	0.301	0.147
0.26	0.05	0.222	0.429	0.056	0.574	0.05	0.367	0.05	0.205	0.07	0.05	0.354	0.05	0.432	0.05	0.05	0.403	0.198
0.233	0.05	0.4	0.287	0.088	0.294	0.05	0.466	0.05	0.2	0.076	0.154	0.207	0.105	0.335	0.05	0.591	0.439	0.326
0.153	0.05	0.274	0.07	0.13	0.377	0.094	0.452	0.135	0.209	0.05	0.279	0.506	0.588	0.177	0.143	0.592	0.324	0.292
0.05	0.05	0.153	0.066	0.05	0.182	0.05	0.05	0.38	0.237	0.05	0.355	0.175	0.326	0.129	0.147	0.528	0.05	0.222
0.05	0.05	0.081	0.136	0.05	0.272	0.05	0.05	0.465	0.119	0.08	0.403	0.15	0.13	0.211	0.181	0.274	0.281	0.266
0.05	0.05	0.1	0.204	0.05	0.417	0.05	0.096	0.309	0.14	0.17	0.463	0.153	0.05	0.283	0.223	0.05	0.294	0.245
0.05	0.05	0.125	0.294	0.398	0.516	0.191	0.263	0.275	0.082	0.05	0.05	0.127	0.05	0.058	0.05	0.05	0.331	0.219
0.05	0.05	0.529	0.412	0.509	0.377	0.299	0.234	0.308	0.05	0.05	0.07	0.141	0.05	0.251	0.107	0.469	0.329	0.252
0.13	0.05	0.344	0.05	0.104	0.321	0.409	0.243	0.257	0.05	0.05	0.244	0.132	0.077	0.298	0.206	0.31	0.22	0.174
0.196	0.05	0.224	0.41	0.05	0.086	0.443	0.235	0.306	0.094	0.094	0.377	0.16	0.05	0.269	0.05	0.05	0.733	0.05
0.16	0.05	NA	0.418	0.05	0.05	0.382	0.397	0.302	0.125	0.11	0.487	0.151	0.05	0.28	0.05	0.05	0.788	0.05
0.129	0.05	NA	0.431	0.092	0.075	0.05	0.05	0.154	0.126	0.131	0.05	0.193	0.194	0.351	0.096	0.05	0.598	0.062
0.182	0.05	NA	0.407	0.157	0.337	0.05	0.05	0.05	0.159	0.135	0.05	0.307	0.185	0.339	0.137	0.073	0.34	0.252
0.209	0.05	NA	0.265	0.299	0.424	0.05	0.055	0.05	0.05	0.05	0.214	0.307	0.226	0.05	0.154	0.055	0.173	0.077
0.278	0.05	NA	0.174	0.292	0.376	0.05	0.263	0.05	0.05	0.05	0.337	0.303	0.274	0.312	0.069	0.08	0.184	0.05
0.178	0.05	NA	0.218	0.284	0.187	0.05	0.35	0.262	0.186	0.05	0.432	0.267	0.107	0.236	0.149	0.13	0.059	0.125
0.098	0.05	NA	0.25	0.152	0.116	0.05	0.118	0.077	0.236	0.05	0.05	0.242	0.05	0.173	0.216	0.144	0.339	0.209
0.096	0.079	NA	0.256	0.05	0.264	0.103	0.05	0.456	0.222	0.05	0.05	0.213	0.152	0.299	0.192	0.134	0.409	0.288
0.05	0.05	NA	0.278	0.05	0.398	0.138	0.212	0.387	0.236	0.05	0.157	0.162	0.487	0.259	0.05	0.161	0.289	0.281
0.05	0.05	NA	0.582	0.05	0.478	0.29	0.05	0.489	0.248	0.05	0.283	0.162	0.063	0.189	0.05	0.081	0.082	0.243
0.087	0.05	NA	0.547	0.05	0.05	0.119	0.05	0.599	0.14	0.05	0.435	0.152	0.05	0.359	0.05	0.062	0.658	0.294
0.162	0.05	NA	0.511	0.05	0.05	0.05	0.085	0.645	0.145	0.082	0.05	0.145	0.05	0.05	0.13	0.389	0.746	0.17
0.283	0.05	NA	0.393	0.345	0.05	0.05	0.177	0.551	0.125	0.053	0.05	0.193	0.05	0.05	0.223	0.415	0.697	0.182
0.276	0.068	NA	0.308	0.05	0.05	0.198	0.17	0.05	0.299	0.05	0.141	0.159	0.05	0.105	0.216	0.376	0.447	0.147
0.204	0.104	NA	0.236	0.05	0.05	0.293	0.25	0.05	0.103	0.187	0.29	0.177	0.05	0.163	0.05	0.228	0.181	0.167
0.05	NA	NA	0.288	0.05	0.072	0.349	0.427	0.05	0.05	0.483	0.477	0.05	0.05	0.198	0.05	0.139	0.05	0.203
0.05	NA	NA	0.341	0.05	0.146	0.462	0.361	0.255	0.142	0.495	0.05	0.195	0.05	0.208	0.1	0.091	0.514	0.248
0.05	NA	NA	0.383	0.05	0.169	0.592	0.393	0.154	0.193	0.262	0.078	0.174	0.109	0.237	0.158	0.068	0.526	0.221
0.05	NA	NA	0.401	0.05	0.105	0.05	0.558	0.064	0.205	0.05	0.229	0.152	0.212	0.227	0.05	0.081	0.37	0.125
0.05	NA	NA	0.292	0.086	0.136	0.05	0.05	0.249	0.169	0.05	0.298	0.106	0.21	0.05	0.05	0.05	0.112	0.087
0.228	NA	NA	0.32	0.052	0.207	0.05	0.093	0.201	0.119	0.05	0.437	0.135	0.236	0.05	0.05	0.325	0.339	0.114
0.23	NA	NA	0.588	0.05	0.165	0.05	0.05	0.186	0.104	0.05	0.067	0.183	0.191	0.05	0.166	0.411	0.45	0.307
0.241	NA	NA	0.639	0.05	0.119	0.09	0.05	0.275	0.131	0.05	0.172	0.175	0.15	0.086	0.23	0.489	0.606	0.266
0.264	NA	NA	0.597	0.05	0.058	0.151	0.233	0.255	0.234	0.05	0.249	0.164	0.085	0.237	0.134	0.532	0.541	0.187
0.223	NA	NA	0.481	0.05	0.05	0.308	0.329	0.238	0.177	0.05	0.234	0.259	0.176	0.255	0.076	0.361	0.306	0.095
0.2	NA	NA	0.336	0.235	0.05	0.05	0.377	0.056	0.226	0.05	0.237	0.07	0.41	0.245	0.099	0.09	0.128	0.076
0.164	NA	NA	0.366	0.145	0.068	0.05	0.264	0.152	0.077	0.05	0.05	0.176	0.118	0.186	0.05	0.064	0.483	0.097
0.13	NA	NA	0.476	0.093	0.238	0.05	0.088	0.185	0.127	0.14	0.237	0.178	0.05	0.267	0.05	0.05	0.308	0.095
0.092	NA	NA	0.516	0.128	0.331	0.166	0.324	0.05	0.166	0.125	0.29	0.118	0.05	0.371	0.087	0.106	0.223	0.152
0.161	NA	NA	0.509	0.05	0.264	0.311	0.461	0.05	0.178	0.057	0.254	0.086	0.05	0.451	0.195	0.252	0.261	0.172
0.449	NA	NA	0.492	0.05	0.05	0.398	0.396	0.05	0.212	0.05	0.153	0.062	0.058	0.081	0.23	0.401	0.297	0.155
0.44	NA	NA	0.349	0.249	0.05	0.446	0.333	0.509	0.181	0.068	0.187	0.101	0.068	0.129	0.283	0.524	0.116	0.081
0.399	NA	NA	0.214	0.361	0.05	0.05	0.334	0.18	0.185	0.135	0.05	0.079	0.066	0.18	0.277	0.643	0.24	0.068
0.226	NA	NA	0.675	0.344	0.05	0.05	0.347	0.19	0.105	0.058	0.062	0.136	0.05	0.246	0.245	0.516	0.445	0.05
0.202	NA	NA	0.668	0.082	0.248	0.05	0.353	0.125	0.075	0.195	0.219	0.19	0.061	0.364	0.07	0.283	0.423	0.05
0.18	NA	NA	0.614	0.05	0.457	0.05	0.398	0.235	0.057	0.054	0.303	0.123	0.148	0.345	0.173	0.178	0.203	0.184
0.233	NA	NA	0.534	0.191	0.519	0.062	0.102	0.294	0.091	0.191	0.227	0.125	0.149	0.366	0.248	0.067	0.586	0.192
0.118	NA	NA	0.54	0.283	0.365	0.158	0.279	0.322	0.113	0.136	0.05	0.111	0.206	0.474	0.089	0.05	0.467	0.144
0.544	NA	NA	0.559	0.229	0.257	0.05	0.243	0.32	0.175	0.05	0.083	0.121	0.189	0.513	0.102	0.081	0.331	0.116
0.472	NA	NA	0.542	0.279	0.124	0.051	0.225	0.34	0.165	0.05	0.05	0.171	0.166	0.159	0.082	0.297	0.29	0.364
0.265	NA	NA	0.494	0.116	0.05	0.05	0.12	0.181	0.2	0.05	0.055	0.244	0.082	0.179	0.16	0.382	0.336	0.43
0.284	NA	NA	0.408	0.05	0.086	0.05	0.124	0.176	0.2	0.05	0.058	0.055	0.214	0.193	0.071	0.627	0.431	0.079
0.193	NA	NA	0.204	0.269	0.314	0.133	0.226	0.205	0.18	0.097	0.087	0.104	0.165	0.205	0.346	0.563	0.536	0.169
0.169	NA	NA	0.116	0.214	0.471	0.341	0.231	0.307	0.164	0.05	0.144	0.175	0.271	0.228	0.358	0.479	0.518	0.063
0.18	NA	NA	0.676	0.364	0.589	0.46	0.28	0.327	0.226	0.051	0.307	0.34	0.178	0.237	0.309	0.436	0.727	0.05
0.384	NA	NA	0.722	0.073	0.647	0.576	0.05	0.255	0.221	0.113	0.149	0.417	0.161	0.296	0.155	0.05	0.629	0.089
0.343	NA	NA	0.672	0.227	0.542	0.113	0.109	0.05	0.05	0.085	0.05	0.165	0.132	0.329	0.059	0.05	0.459	0.149
0.155	NA	NA	0.603	0.234	0.257	0.051	0.217	0.05	0.122	0.05	0.074	0.251	0.077	0.05	0.152	0.126	0.36	0.109
0.174	NA	NA	0.569	0.153	0.097	0.05	0.129	0.337	0.214	0.308	0.066	0.303	0.08	0.119	0.221	0.422	0.374	0.05
0.417	NA	NA	0.515	0.076	0.098	0.05	0.05	0.424	0.151	0.561	0.14	0.417	0.123	0.112	0.268	0.365	0.373	0.05
0.375	NA	NA	0.413	0.24	0.05	0.14	0.05	0.332	0.074	0.644	0.252	0.237	0.05	0.128	0.217	0.408	0.446	0.05
0.39	NA	NA	0.278	0.244	0.05	0.05	0.05	0.156	0.095	0.608	0.228	0.281	0.065	0.151	0.201	0.107	0.409	0.07
0.35	NA	NA	0.134	0.355	0.05	0.05	0.123	0.05	0.059	0.485	0.089	0.297	0.237	0.05	0.171	0.05	0.093	0.144
0.257	NA	NA	0.665	0.463	0.162	0.05	0.165	0.05	0.05	0.212	0.05	0.339	0.189	0.05	0.104	0.05	0.05	0.198
0.215	NA	NA	0.565	0.19	0.449	0.054	0.216	0.132	0.05	0.116	0.08	0.317	0.251	0.06	0.05	0.05	0.533	0.263
0.233	NA	NA	0.508	0.071	0.257	0.196	0.267	0.32	0.162	0.05	0.076	0.285	0.332	0.172	0.074	0.05	0.176	0.497
0.341	NA	NA	0.407	0.148	0.05	0.05	0.309	0.292	0.156	0.05	0.05	0.238	0.343	0.139	0.171	0.05	0.05	0.604
0.355	NA	NA	0.05	0.247	0.05	0.05	0.199	0.321	0.171	0.05	0.08	0.283	0.277	0.05	0.214	0.123	0.658	0.102
0.38	NA	NA	0.05	0.132	0.05	0.05	0.05	0.331	0.172	0.05	0.228	0.213	0.25	0.05	0.309	0.406	0.294	0.065
0.492	NA	NA	0.05	0.053	0.139	0.109	0.05	0.36	0.192	0.05	0.12	0.108	0.134	0.05	0.223	0.358	0.05	0.05
0.352	NA	NA	0.05	0.151	0.077	0.272	0.158	0.294	0.184	0.117	0.057	0.278	0.058	0.174	0.156	0.353	0.8	0.05
0.349	NA	NA	0.05	0.296	0.05	0.05	0.204	0.273	0.143	0.101	0.184	0.345	0.055	0.176	0.122	0.337	0.8	0.069
0.302	NA	NA	0.05	0.2	0.145	0.05	0.166	0.265	0.244	0.111	0.052	0.314	0.12	0.173	0.05	0.205	0.636	0.139
0.231	NA	NA	0.05	0.217	0.184	0.05	0.11	0.329	0.135	0.195	0.061	0.298	0.185	0.191	0.05	0.05	0.201	0.232
0.261	NA	NA	0.05	0.149	0.13	0.148	0.113	0.42	0.11	0.165	0.126	0.259	0.167	0.26	0.052	0.05	0.05	0.174
0.231	NA	NA	0.05	0.05	0.05	0.333	0.488	0.491	0.05	0.171	0.15	0.257	0.161	0.353	0.139	0.05	0.8	0.05
0.129	NA	NA	0.05	0.05	0.05	0.05	0.373	0.247	0.258	0.184	0.151	0.116	0.102	0.495	0.304	0.05	0.8	0.05
0.101	NA	NA	0.05	0.072	0.05	0.05	0.269	0.05	0.234	0.227	0.08	0.119	0.093	0.05	0.12	0.05	0.8	0.084
0.159	NA	NA	0.05	0.142	0.066	0.05	0.275	0.05	0.159	0.141	0.072	0.296	0.05	0.05	0.158	0.146	0.544	0.151
0.285	NA	NA	0.05	0.149	0.136	0.086	0.308	0.278	0.079	0.173	0.05	0.307	0.05	0.31	0.113	0.443	0.05	0.231
0.354	NA	NA	0.05	0.181	0.094	0.313	0.231	0.345	0.112	0.05	0.056	0.331	0.05	0.05	0.066	0.417	0.8	0.319
0.41	NA	NA	0.05	0.149	0.068	0.05	0.122	0.217	0.105	0.05	0.184	0.308	0.238	0.22	0.05	0.305	0.8	0.472
0.469	NA	NA	0.417	0.224	0.186	0.05	0.064	0.188	0.118	0.05	0.145	0.234	0.249	0.308	0.075	0.183	0.8	0.622
0.556	NA	NA	0.352	0.246	0.365	0.09	0.128	0.089	0.323	0.086	0.175	0.219	0.093	0.25	0.149	0.05	0.7	0.267
0.309	NA	NA	0.307	0.272	0.255	0.302	0.191	0.05	0.347	0.085	0.178	0.268	0.07	0.286	0.05	0.05	0.8	0.233
0.272	NA	NA	0.05	0.306	0.122	0.05	0.076	0.082	0.352	0.05	0.251	0.149	0.169	0.332	0.078	0.05	0.05	0.084
0.259	NA	NA	0.05	0.279	0.164	0.05	0.05	0.223	0.24	0.05	0.192	0.193	0.171	0.426	0.072	0.05	0.05	0.118
0.21	NA	NA	0.05	0.165	0.05	0.05	0.05	0.318	0.292	0.061	0.074	0.274	0.118	0.525	0.183	0.05	0.05	0.089
0.159	NA	NA	0.05	0.069	0.166	0.05	0.05	0.329	0.359	0.05	0.062	0.282	0.095	0.498	0.238	0.11	0.798	0.308
0.168	NA	NA	0.05	0.05	0.229	0.05	0.05	0.319	0.381	0.05	0.129	0.238	0.088	0.494	0.278	0.547	0.8	0.135
0.159	NA	NA	0.05	0.153	0.223	0.05	0.05	0.408	0.137	0.053	0.228	0.269	0.104	0.154	0.074	0.46	0.8	0.168
0.127	NA	NA	0.05	0.223	0.139	0.361	0.05	0.425	0.157	0.05	0.158	0.206	0.128	0.05	0.074	0.347	0.05	0.216
0.155	NA	NA	0.332	0.227	0.05	0.05	0.05	0.325	0.214	0.123	0.073	0.228	0.178	0.05	0.227	0.239	0.05	0.239
0.192	NA	NA	0.282	0.21	0.05	0.055	0.05	0.331	0.28	0.419	0.115	0.291	0.166	0.05	0.298	0.284	0.05	0.187
0.23	NA	NA	0.202	0.239	0.203	0.138	0.05	0.343	0.289	0.349	0.137	0.113	0.072	0.163	0.353	0.301	0.718	0.058
0.275	NA	NA	0.184	0.17	0.196	0.273	0.05	0.374	0.116	0.657	0.166	0.176	0.086	0.296	0.05	0.05	0.771	0.204
0.325	NA	NA	0.05	0.057	0.05	0.412	0.05	0.331	0.292	0.684	0.127	0.05	0.152	0.196	0.066	0.05	0.79	0.289
0.36	NA	NA	0.05	0.066	0.214	0.05	0.086	0.138	0.425	0.611	0.213	0.071	0.161	0.282	0.168	0.05	0.785	0.342
0.451	NA	NA	0.05	0.205	0.277	0.05	0.05	0.05	0.211	0.52	0.247	0.178	0.138	0.32	0.209	0.066	0.789	0.41
0.308	NA	NA	0.05	0.395	0.224	0.135	0.05	0.05	0.187	0.504	0.39	0.23	0.144	0.494	0.365	0.098	0.256	0.424
0.074	NA	NA	0.05	0.291	0.079	0.379	0.05	0.05	0.279	0.289	0.116	0.203	0.184	0.534	0.357	0.423	0.145	0.459
0.06	NA	NA	0.05	0.238	0.05	0.05	0.05	0.202	0.338	0.077	0.05	0.27	0.194	0.522	0.097	0.28	0.218	0.293
0.209	NA	NA	0.275	0.212	0.05	0.05	0.05	0.27	0.237	0.05	0.105	0.357	0.199	0.504	0.05	0.157	0.741	0.09
0.211	NA	NA	0.312	0.196	0.05	0.06	0.05	0.326	0.117	0.05	0.303	0.069	0.189	0.43	0.099	0.05	0.8	0.195
0.175	NA	NA	0.243	0.187	0.12	0.202	0.05	0.291	0.087	0.05	0.29	0.109	0.17	0.116	0.186	0.05	0.78	0.05
0.104	NA	NA	0.144	0.177	0.183	0.302	0.159	0.05	0.274	0.105	0.178	0.135	0.151	0.087	0.269	0.05	0.738	0.115
0.151	NA	NA	0.15	0.203	0.284	0.461	0.05	0.05	0.388	0.182	0.214	0.142	0.115	0.052	0.217	0.176	0.653	0.242
0.161	NA	NA	0.221	0.109	0.115	0.05	0.05	0.139	0.298	0.083	0.149	0.165	0.05	0.08	0.348	0.134	0.319	0.266
0.157	NA	NA	0.05	0.05	0.05	0.28	0.05	0.284	0.066	0.1	0.079	0.199	0.05	0.172	0.251	0.05	0.8	0.122
0.127	NA	NA	0.05	0.05	0.05	0.423	0.05	0.333	0.063	0.236	0.11	0.078	0.115	0.24	0.05	0.05	0.438	0.05
0.05	NA	NA	0.05	0.165	0.05	0.05	0.215	0.439	0.183	0.26	0.139	0.096	0.158	0.172	0.05	0.05	0.216	0.099
0.115	NA	NA	0.05	0.31	0.102	0.05	0.05	0.485	0.17	0.218	0.25	0.17	0.222	0.189	0.141	0.05	0.719	0.286
0.204	NA	NA	0.05	0.147	0.073	0.05	0.05	0.416	0.104	0.323	0.373	0.209	0.299	0.315	0.179	0.05	0.8	0.219
0.244	NA	NA	0.433	0.098	0.136	0.05	0.05	0.351	0.085	0.301	0.187	0.055	0.188	0.475	0.154	0.05	0.799	0.278
0.316	NA	NA	0.425	0.11	0.232	0.091	0.112	0.335	0.05	0.23	0.05	0.154	0.122	0.485	0.216	0.05	0.735	0.301
0.332	NA	NA	0.395	0.05	0.393	0.05	0.281	0.331	0.196	0.05	0.05	0.106	0.09	0.491	0.311	0.147	0.572	0.273
0.05	NA	NA	0.308	0.11	0.443	0.196	0.054	0.231	0.271	0.05	0.198	0.101	0.09	0.4	0.244	0.172	0.301	0.126
0.05	NA	NA	0.24	0.161	0.381	0.388	0.05	0.05	0.129	0.05	0.303	0.076	0.117	0.118	0.05	0.181	0.156	0.095
0.196	NA	NA	0.254	0.168	0.173	0.401	0.098	0.05	0.083	0.104	0.219	0.158	0.05	0.102	0.05	0.269	0.311	0.146
0.165	NA	NA	0.17	0.309	0.404	0.161	0.165	0.05	0.135	0.111	0.169	0.087	0.05	0.083	0.095	0.155	0.611	0.109
0.064	NA	NA	0.05	0.385	0.438	0.05	0.267	0.05	0.19	0.152	0.207	0.186	0.05	0.106	0.074	0.116	0.759	0.141
0.05	NA	NA	0.05	0.085	0.095	0.05	0.05	0.205	0.167	0.136	0.103	0.196	0.106	0.14	0.078	0.097	0.753	0.199
0.075	NA	NA	0.05	0.05	0.061	0.05	0.05	0.282	0.05	0.05	0.05	0.212	0.216	0.054	0.157	0.101	0.682	0.097
0.132	NA	NA	0.05	0.05	0.05	0.05	0.05	0.279	0.09	0.05	0.05	0.146	0.233	0.101	0.219	0.128	0.113	0.05
0.17	NA	NA	0.416	0.05	0.06	0.05	0.096	0.243	0.18	0.05	0.277	0.179	0.277	0.267	0.38	0.421	0.388	0.05
0.08	NA	NA	0.448	0.05	0.147	0.072	0.212	0.05	0.264	0.05	0.385	0.207	0.235	0.286	0.146	0.499	0.649	0.05
0.1	NA	NA	0.358	0.176	0.084	0.05	0.05	0.05	0.294	0.05	0.224	0.25	0.153	0.39	0.172	0.382	0.774	0.05
0.129	NA	NA	0.199	0.146	0.06	0.16	0.05	0.061	0.265	0.241	0.05	0.248	0.05	0.339	0.209	0.256	0.727	0.05
0.221	NA	NA	0.175	0.108	0.202	0.196	0.05	0.106	0.05	0.638	0.05	0.259	0.05	0.325	0.18	0.138	0.788	0.177
0.224	NA	NA	0.305	0.135	0.195	0.114	0.084	0.184	0.131	0.397	0.05	0.312	0.077	0.075	0.208	0.128	0.8	0.092
0.283	NA	NA	0.255	0.247	0.228	0.05	0.239	0.175	0.127	0.466	0.152	0.225	0.05	0.067	0.329	0.076	0.79	0.05
0.332	NA	NA	0.175	0.303	0.158	0.05	0.05	0.261	0.092	0.729	0.125	0.174	0.05	0.152	0.367	0.222	0.762	0.05
0.146	NA	NA	0.05	0.05	0.08	0.066	0.05	0.594	0.1	0.54	0.079	0.172	0.05	0.219	0.519	0.289	0.711	0.16
0.05	NA	NA	0.606	0.21	0.05	0.074	0.1	0.52	0.05	0.448	0.164	0.279	0.136	0.272	0.252	0.299	0.585	0.093
0.145	NA	NA	0.479	0.225	0.22	0.099	0.197	0.426	0.05	0.503	0.268	0.05	0.137	0.224	0.05	0.302	0.8	0.053
0.102	NA	NA	0.43	0.199	0.279	0.05	0.27	0.293	0.125	0.433	0.171	0.05	0.153	0.452	0.05	0.319	0.795	0.093
0.05	NA	NA	0.263	0.062	0.065	0.05	0.05	0.193	0.127	0.171	0.05	0.076	0.269	0.293	0.076	0.355	0.8	0.161
0.05	NA	NA	0.05	0.05	0.05	0.05	0.05	0.084	0.085	0.05	0.05	0.201	0.201	0.218	0.15	0.195	0.8	0.05
0.18	NA	NA	0.092	0.067	0.09	0.05	0.05	0.167	0.185	0.05	0.05	0.234	0.074	0.271	0.164	0.098	0.788	0.05
0.213	NA	NA	0.228	0.116	0.145	0.05	0.05	0.203	0.202	0.107	0.05	0.324	0.05	0.37	0.268	0.066	0.751	0.278
0.202	NA	NA	0.252	0.151	0.135	0.05	0.248	0.162	0.168	0.153	0.099	0.334	0.053	0.41	0.183	0.16	0.665	0.276
0.207	NA	NA	0.219	0.325	0.067	0.094	0.276	0.072	0.23	0.224	0.291	0.327	0.133	0.12	0.159	0.142	0.8	0.05
0.173	NA	NA	0.176	0.423	0.05	0.05	0.227	0.102	0.186	0.209	0.226	0.22	0.057	0.151	0.05	0.15	0.8	0.05
0.211	NA	NA	0.05	0.389	0.167	0.05	0.05	0.798	0.109	0.152	0.162	0.05	0.05	0.094	0.05	0.291	0.793	0.05
0.217	NA	NA	0.05	0.258	0.181	0.304	0.05	0.659	0.062	0.212	0.05	0.08	0.064	0.173	0.115	0.345	0.785	0.12
0.123	NA	NA	0.334	0.214	0.191	0.189	0.05	0.515	0.147	0.243	0.05	0.251	0.108	0.205	0.19	0.323	0.764	0.169
0.231	NA	NA	0.685	0.171	0.14	0.05	0.05	0.324	0.244	0.252	0.05	0.355	0.206	0.597	0.257	0.213	0.702	0.148
0.274	NA	NA	0.586	0.199	0.131	0.143	0.158	0.05	0.325	0.286	0.178	0.379	0.25	0.412	0.214	0.067	0.8	0.211
0.293	NA	NA	0.484	0.084	0.14	0.137	0.324	0.152	0.223	0.183	0.335	0.456	0.238	0.26	0.243	0.05	0.756	0.364
0.129	NA	NA	0.306	0.277	0.218	0.076	0.332	0.074	0.19	0.169	0.313	0.251	0.07	0.28	0.051	0.071	0.709	0.261
0.051	NA	NA	0.177	0.05	0.259	0.05	0.05	0.128	0.134	0.188	0.302	0.106	0.05	0.375	0.05	0.171	0.75	0.208
0.05	NA	NA	0.224	0.05	0.157	0.05	0.05	0.129	0.127	0.186	0.238	0.157	0.147	0.444	0.097	0.108	0.698	0.387
0.189	NA	NA	0.274	0.055	0.092	0.05	0.092	0.081	0.125	0.097	0.05	0.215	0.256	0.061	0.175	0.05	NA	0.391
0.227	NA	NA	0.247	0.129	0.113	0.05	0.129	0.127	0.225	0.187	0.05	0.242	0.218	0.201	0.238	0.315	NA	0.196
0.229	NA	NA	0.225	0.05	0.119	0.064	0.182	0.768	0.241	0.187	0.168	0.373	0.151	0.149	0.281	0.607	NA	0.05
0.179	NA	NA	0.05	0.05	0.05	0.199	0.291	0.608	0.141	0.05	0.27	0.21	0.103	0.05	0.294	0.435	NA	0.05
0.208	NA	NA	0.05	0.05	0.05	0.32	0.35	0.385	0.05	0.05	0.285	0.07	0.055	0.05	0.344	0.278	NA	0.05
0.167	NA	NA	0.05	0.09	0.101	0.275	0.347	0.153	0.15	0.05	0.313	0.05	0.107	0.305	0.05	0.124	NA	0.279
0.197	NA	NA	0.05	0.275	0.189	0.095	0.05	0.05	0.255	0.05	0.255	0.136	0.148	0.389	0.102	0.05	NA	0.279
0.26	NA	NA	0.726	0.352	0.208	0.116	0.077	0.183	0.281	0.05	0.191	0.226	0.382	0.099	0.109	0.05	NA	0.236
0.258	NA	NA	0.675	0.26	0.186	0.202	0.297	0.05	0.27	0.458	0.196	0.1	0.357	0.05	0.165	0.05	NA	0.238
0.195	NA	NA	0.608	0.166	0.161	0.135	0.222	0.05	0.325	0.396	0.229	0.169	0.304	0.05	0.257	0.108	NA	0.241
0.05	NA	NA	0.472	0.173	0.103	0.05	0.172	0.05	0.331	0.538	0.231	0.125	0.069	0.05	0.317	0.249	NA	0.31
0.095	NA	NA	0.287	0.101	0.275	0.05	0.202	0.05	0.05	0.629	0.166	0.088	0.05	0.168	0.204	0.05	NA	0.39
0.163	NA	NA	0.281	0.193	0.329	0.11	0.334	0.708	0.05	0.718	0.094	0.137	0.253	0.171	0.05	0.05	NA	0.415
0.285	NA	NA	0.301	0.068	0.215	0.384	0.307	0.584	0.09	0.37	0.182	0.172	0.187	0.05	0.166	0.662	NA	0.229
0.116	NA	NA	0.284	0.077	0.092	0.494	0.05	0.474	0.162	0.364	0.134	NA	0.073	0.05	0.442	0.45	NA	0.204
0.096	NA	NA	0.274	0.098	0.072	0.288	0.05	0.176	0.192	0.463	0.05	NA	0.05	0.05	0.126	0.29	NA	0.05
0.201	NA	NA	0.05	0.147	0.09	0.236	0.181	0.206	0.144	0.432	0.194	NA	0.054	0.05	0.05	0.05	NA	0.05
0.308	NA	NA	0.05	0.05	0.05	0.092	0.269	0.153	0.05	0.248	0.213	NA	0.099	0.05	0.159	0.05	NA	0.053
0.262	NA	NA	0.05	0.058	0.05	0.05	0.158	0.05	0.05	0.051	0.221	NA	0.096	0.05	0.26	0.05	NA	0.193
0.248	NA	NA	0.05	0.069	0.185	0.091	0.097	0.05	0.095	0.05	0.123	NA	0.13	0.05	0.077	0.103	NA	0.318
0.213	NA	NA	0.05	0.103	0.05	0.202	0.233	0.05	0.09	0.055	0.05	NA	0.191	0.142	0.1	0.192	NA	0.443
0.188	NA	NA	0.589	0.179	0.05	0.216	0.05	0.207	0.05	0.108	0.118	NA	0.236	0.318	0.299	0.05	NA	0.465
0.177	NA	NA	0.552	0.104	0.05	0.087	0.05	0.495	0.05	0.186	0.152	NA	0.476	0.052	0.446	0.05	NA	0.256
0.092	NA	NA	0.49	0.094	0.186	0.05	0.05	0.468	0.05	0.282	0.191	NA	0.471	0.175	0.177	0.464	NA	0.12
0.05	NA	NA	0.36	0.067	0.168	0.05	0.05	0.544	0.05	0.227	0.256	NA	0.385	0.272	0.113	0.05	NA	0.268
0.099	NA	NA	0.316	0.158	0.12	0.05	0.116	0.444	0.05	0.335	0.388	NA	0.171	0.285	0.225	0.05	NA	0.275
0.191	NA	NA	0.304	0.127	0.05	0.05	0.18	0.063	0.05	0.22	0.479	NA	0.132	0.154	0.189	0.05	NA	0.455
0.101	NA	NA	0.301	0.05	0.05	0.05	0.209	0.268	0.05	0.057	0.294	NA	0.077	0.173	0.265	0.05	NA	0.436
0.087	NA	NA	0.246	0.178	0.146	0.112	0.05	0.187	0.05	0.057	0.173	NA	0.05	0.243	0.269	0.095	NA	0.15
0.242	NA	NA	0.255	0.194	0.158	0.282	0.05	0.05	0.085	0.05	0.05	NA	0.097	0.196	0.086	0.05	NA	0.105
0.404	NA	NA	0.23	0.239	0.05	0.404	0.05	0.05	0.09	0.05	0.102	NA	0.132	0.209	0.091	0.05	NA	0.05
0.101	NA	NA	0.05	0.05	0.05	0.1	0.085	0.285	0.15	0.05	0.188	NA	0.128	0.234	0.203	0.05	NA	0.05
0.153	NA	NA	0.05	0.05	0.235	0.17	0.306	0.366	0.239	0.05	0.17	NA	0.132	0.331	0.165	0.05	NA	0.066
0.244	NA	NA	0.05	0.098	0.385	0.288	0.612	0.313	0.266	0.385	0.109	NA	0.161	0.149	0.166	0.059	NA	0.233
0.214	NA	NA	0.05	0.086	0.127	0.297	0.567	0.525	0.302	0.315	0.186	NA	0.195	0.126	0.184	0.104	NA	0.428
0.216	NA	NA	0.05	0.128	0.05	0.255	0.594	0.396	0.11	0.223	0.36	NA	0.337	0.221	0.119	0.05	NA	0.546
0.237	NA	NA	0.2	0.412	0.05	0.138	0.641	0.068	0.228	0.119	0.213	NA	0.539	0.349	0.167	0.05	NA	0.551
0.165	NA	NA	0.15	0.205	0.174	0.268	0.05	0.192	0.243	0.136	0.05	NA	0.42	0.214	0.203	0.05	NA	0.053
0.18	NA	NA	0.05	0.129	0.318	0.05	0.103	0.361	0.163	0.064	0.132	NA	0.314	0.163	0.15	0.05	NA	0.16
0.173	NA	NA	0.32	0.061	0.05	0.05	0.151	0.215	0.05	0.059	0.275	NA	0.238	0.202	0.126	0.05	NA	0.17
0.129	NA	NA	0.399	0.063	0.21	0.05	0.204	0.05	0.05	0.064	0.32	NA	0.277	0.39	0.141	0.193	NA	0.264
0.068	NA	NA	0.324	0.095	0.366	0.05	0.21	0.05	0.05	0.202	0.167	NA	0.271	0.359	0.287	0.05	NA	0.208
0.156	NA	NA	0.195	0.089	0.304	0.05	0.33	0.125	0.05	0.209	0.291	NA	0.221	0.274	0.264	0.05	NA	0.073
0.253	NA	NA	0.148	0.141	0.05	0.05	0.05	0.399	0.05	0.1	0.401	NA	0.234	0.231	0.126	0.05	NA	0.072
0.19	NA	NA	0.161	0.198	0.21	0.209	0.05	0.556	0.05	0.074	0.452	NA	0.178	0.321	0.05	0.05	NA	0.344
0.194	NA	NA	0.212	0.166	0.415	0.309	0.097	0.38	0.084	0.05	0.089	NA	0.164	0.435	0.241	0.285	NA	0.309
0.244	NA	NA	0.345	0.056	0.473	0.05	0.144	0.05	0.05	0.05	0.207	NA	0.213	0.433	0.172	0.05	NA	0.37
0.457	NA	NA	0.05	0.05	0.08	0.078	0.06	0.14	0.05	0.17	0.247	NA	0.24	0.323	0.177	0.05	NA	0.46
0.05	NA	NA	0.05	0.05	0.191	0.147	0.05	0.237	0.05	0.062	0.161	NA	0.469	0.218	0.065	0.05	NA	0.069
0.05	NA	NA	0.05	0.112	0.288	0.159	0.185	0.33	0.161	0.3	0.058	NA	0.234	0.137	0.183	0.05	NA	0.066
0.136	NA	NA	0.05	0.361	0.323	0.146	0.41	0.059	0.227	0.05	0.137	NA	0.131	0.269	0.246	0.05	NA	0.05
0.133	NA	NA	0.183	0.227	0.447	0.286	0.221	0.05	0.233	0.168	0.161	NA	0.243	0.39	0.05	0.553	NA	0.05
0.214	NA	NA	0.203	0.224	0.494	0.246	0.247	0.05	0.172	0.211	0.05	NA	0.226	0.366	0.05	0.318	NA	0.064
0.253	NA	NA	0.05	0.21	0.351	0.05	0.275	0.126	0.158	0.061	0.186	NA	0.243	0.213	0.131	0.05	NA	0.284
0.143	NA	NA	0.05	0.246	0.225	0.05	0.267	0.581	0.244	0.05	0.34	NA	0.193	0.393	0.228	0.05	NA	0.467
0.175	NA	NA	0.549	0.181	0.315	0.05	0.153	0.538	0.05	0.05	0.385	NA	0.128	0.403	0.05	0.05	NA	0.58
0.185	NA	NA	0.565	0.088	0.151	0.05	0.167	0.05	0.066	0.059	0.328	NA	0.136	0.302	0.091	0.05	NA	0.379
0.199	NA	NA	0.423	0.067	0.216	0.05	0.217	0.05	0.05	0.05	0.149	NA	0.263	0.227	0.184	0.474	NA	0.183
0.228	NA	NA	0.215	0.05	0.247	0.116	0.318	0.187	0.125	0.134	0.207	NA	0.05	0.249	0.221	0.378	NA	0.05
0.21	NA	NA	0.139	0.05	0.282	0.249	0.09	0.342	0.254	0.05	0.205	NA	0.05	0.278	0.05	0.05	NA	0.05
0.284	NA	NA	0.17	0.05	0.357	0.05	0.208	0.277	0.05	0.05	0.168	NA	0.129	0.195	0.05	0.05	NA	0.05
0.273	NA	NA	0.2	0.05	0.248	0.05	0.231	0.151	0.097	0.172	0.122	NA	0.111	0.31	0.115	0.05	NA	0.05
0.119	NA	NA	0.235	0.05	0.159	0.102	0.264	0.05	0.208	0.373	0.076	NA	0.05	0.317	0.281	0.05	NA	0.051
0.214	NA	NA	0.461	0.127	0.364	0.164	0.208	0.05	0.289	0.205	0.05	NA	0.05	0.292	0.282	0.05	NA	0.117
0.367	NA	NA	0.05	0.414	0.403	0.359	0.287	0.05	0.27	0.098	0.05	NA	0.05	0.272	0.05	0.05	NA	0.05
0.05	NA	NA	0.05	0.267	0.432	0.05	0.354	0.05	0.141	0.253	0.05	NA	0.05	0.339	0.05	0.05	NA	0.05
0.05	NA	NA	0.05	0.28	0.22	0.05	0.323	0.05	0.085	0.236	0.099	NA	0.133	0.286	0.056	0.05	NA	0.161
0.087	NA	NA	0.05	0.157	0.05	0.05	0.308	0.136	0.201	0.05	0.168	NA	0.108	0.215	0.206	0.05	NA	0.362
0.166	NA	NA	0.504	0.089	0.121	0.05	0.468	0.334	0.05	0.05	0.195	NA	0.09	0.279	0.33	0.05	NA	0.359
0.263	NA	NA	0.431	0.19	0.198	0.054	0.323	0.264	0.063	0.075	0.217	NA	0.122	0.3	0.05	0.05	NA	0.339
0.311	NA	NA	0.504	0.241	0.191	0.05	0.161	0.14	0.117	0.064	0.146	NA	0.078	0.246	0.05	0.05	NA	0.395
0.205	NA	NA	0.595	0.216	0.115	0.05	0.14	0.1	0.193	0.065	0.096	NA	0.094	0.197	0.083	0.05	NA	0.059
0.172	NA	NA	0.577	0.148	0.114	0.05	0.245	0.05	0.23	0.174	0.084	NA	0.112	0.282	0.171	0.05	NA	0.097
0.178	NA	NA	0.5	0.176	0.129	0.165	0.31	0.05	0.108	0.05	0.065	NA	0.121	0.12	0.253	0.158	NA	0.09
0.163	NA	NA	0.425	0.351	0.142	0.228	0.563	0.05	0.218	0.05	0.05	NA	0.1	0.265	0.05	0.05	NA	0.05
0.097	NA	NA	0.372	0.156	0.225	0.05	0.403	0.068	0.323	0.05	0.05	NA	0.091	0.267	0.079	0.05	NA	0.05
0.16	NA	NA	0.289	0.05	0.404	0.05	0.083	0.257	0.136	0.271	0.05	NA	0.108	0.226	0.17	0.05	NA	0.177
0.266	NA	NA	0.234	0.05	0.317	0.05	0.05	0.05	0.165	0.398	0.126	NA	0.153	0.162	0.199	0.05	NA	0.37
0.212	NA	NA	0.238	0.096	0.169	0.05	0.077	0.05	0.289	0.211	0.258	NA	0.106	0.266	0.256	NA	NA	0.485
0.071	NA	NA	0.264	0.1	0.181	0.054	0.276	0.137	0.302	0.16	0.409	NA	0.094	0.243	0.133	NA	NA	0.414
0.182	NA	NA	0.214	0.064	0.24	0.052	0.252	0.391	0.05	0.282	0.427	NA	0.086	0.261	0.201	NA	NA	0.09
0.297	NA	NA	0.05	0.104	0.298	0.051	0.05	0.063	0.075	0.264	0.108	NA	0.117	0.05	0.315	NA	NA	0.05
0.297	NA	NA	0.05	0.183	0.267	0.09	0.05	0.05	0.14	0.108	0.275	NA	0.117	0.05	0.233	NA	NA	0.05
0.1	NA	NA	0.05	0.281	0.408	0.234	0.139	0.05	0.124	0.192	0.501	NA	0.111	0.053	0.193	NA	NA	0.05
0.085	NA	NA	0.416	0.182	0.506	0.05	0.258	0.088	0.183	0.138	0.05	NA	0.115	0.13	0.275	NA	NA	0.07
0.116	NA	NA	0.571	0.05	0.422	0.05	0.292	0.05	0.271	0.106	0.149	NA	0.15	0.061	NA	NA	NA	0.118
0.195	NA	NA	0.438	0.069	0.311	0.05	0.05	0.05	0.283	0.069	0.295	NA	0.089	0.108	NA	NA	NA	0.05
0.256	NA	NA	0.388	0.205	0.277	0.05	0.05	0.064	0.093	0.168	0.449	NA	0.132	0.321	NA	NA	NA	0.05
0.29	NA	NA	0.419	0.392	0.191	0.05	0.05	0.207	0.176	0.123	0.414	NA	0.096	0.373	NA	NA	NA	0.262
0.194	NA	NA	0.498	0.138	0.231	0.187	0.231	0.235	0.184	0.05	0.05	NA	0.064	0.05	NA	NA	NA	0.345
0.108	NA	NA	0.528	0.05	0.34	0.05	0.328	0.05	0.15	0.05	0.05	NA	0.095	0.05	NA	NA	NA	0.372
0.088	NA	NA	0.491	0.091	0.291	0.05	0.319	0.05	0.247	0.05	0.125	NA	0.145	0.05	NA	NA	NA	0.201
0.065	NA	NA	0.349	0.208	0.196	0.05	0.05	0.05	0.299	0.384	0.332	NA	0.096	0.147	NA	NA	NA	0.234
0.081	NA	NA	0.243	0.122	0.167	0.05	0.05	0.326	0.43	0.203	0.45	NA	0.069	0.08	NA	NA	NA	0.324
0.169	NA	NA	0.245	0.3	0.055	0.074	0.05	0.231	0.401	0.288	NA	NA	0.132	0.177	NA	NA	NA	0.05
0.167	NA	NA	0.328	0.247	0.08	0.285	0.239	0.05	0.061	0.209	NA	NA	0.192	0.354	NA	NA	NA	0.119
0.275	NA	NA	0.29	0.05	0.171	0.05	0.368	0.05	0.164	0.097	NA	NA	0.108	0.431	NA	NA	NA	0.174
0.183	NA	NA	0.05	0.05	0.097	0.05	0.05	0.05	0.204	0.16	NA	NA	0.05	0.05	NA	NA	NA	0.2
0.079	NA	NA	0.05	0.05	0.065	0.05	0.05	0.06	0.332	0.227	NA	NA	0.05	0.05	NA	NA	NA	0.054
0.204	NA	NA	0.05	0.05	0.05	0.05	0.05	0.073	0.449	0.332	NA	NA	0.122	0.064	NA	NA	NA	0.05
0.29	NA	NA	0.192	0.097	0.12	0.07	0.079	0.107	0.427	0.292	NA	NA	0.13	0.245	NA	NA	NA	0.167
0.342	NA	NA	0.359	0.05	0.164	0.232	0.217	0.115	0.328	0.143	NA	NA	0.1	0.239	NA	NA	NA	0.273
0.29	NA	NA	0.335	0.359	0.175	0.05	0.05	0.05	0.266	0.107	NA	NA	0.061	0.05	NA	NA	NA	0.258
0.228	NA	NA	0.245	0.082	0.261	0.05	0.05	0.05	0.103	0.219	NA	NA	0.107	0.235	NA	NA	NA	0.119
0.072	NA	NA	0.087	0.05	0.294	0.05	0.05	0.05	0.05	0.361	NA	NA	0.163	0.122	NA	NA	NA	0.334
0.109	NA	NA	0.266	0.05	0.379	0.05	0.05	0.136	0.05	0.05	NA	NA	0.223	0.286	NA	NA	NA	0.261
0.102	NA	NA	0.46	0.055	0.462	0.265	0.109	0.239	0.136	0.05	NA	NA	0.153	0.308	NA	NA	NA	0.213
0.158	NA	NA	0.466	0.22	0.374	0.378	0.05	0.206	0.349	0.103	NA	NA	0.119	0.05	NA	NA	NA	0.173
0.229	NA	NA	0.363	0.086	0.056	0.05	0.05	0.05	0.333	0.155	NA	NA	0.19	0.336	NA	NA	NA	0.126
0.242	NA	NA	0.223	0.244	0.05	0.05	0.05	0.05	0.3	0.4	NA	NA	0.122	0.232	NA	NA	NA	0.076
0.05	NA	NA	0.203	0.118	0.059	0.05	0.05	0.05	0.215	0.082	NA	NA	0.087	0.25	NA	NA	NA	0.239
0.05	NA	NA	0.259	0.054	0.189	0.091	0.125	0.168	0.05	0.126	NA	NA	0.19	0.178	NA	NA	NA	0.353
0.05	NA	NA	0.342	0.05	0.298	0.263	0.05	0.283	0.208	0.274	NA	NA	0.167	0.057	NA	NA	NA	0.307
0.05	NA	NA	0.05	0.05	0.557	0.391	0.05	0.237	0.23	0.36	NA	NA	0.124	0.178	NA	NA	NA	0.272
0.095	NA	NA	0.05	0.05	0.629	0.05	0.05	0.05	0.32	0.349	NA	NA	0.134	0.207	NA	NA	NA	0.05
0.249	NA	NA	0.05	0.061	0.532	0.05	0.05	0.05	0.341	0.093	NA	NA	0.151	0.206	NA	NA	NA	0.05
0.26	NA	NA	0.05	0.188	0.355	0.05	0.133	0.05	0.503	0.158	NA	NA	0.181	0.192	NA	NA	NA	0.159
0.238	NA	NA	0.241	0.115	0.161	0.05	0.252	0.05	0.448	0.216	NA	NA	0.178	0.08	NA	NA	NA	0.125
0.222	NA	NA	0.242	0.078	0.196	0.11	0.05	0.05	0.421	0.269	NA	NA	0.233	0.089	NA	NA	NA	0.05
0.122	NA	NA	0.242	0.05	0.228	0.163	0.05	0.217	0.504	0.05	NA	NA	0.234	0.093	NA	NA	NA	0.05
0.252	NA	NA	0.138	0.127	0.277	0.05	0.05	0.282	0.139	0.05	NA	NA	0.203	0.211	NA	NA	NA	0.05
0.261	NA	NA	0.05	0.114	0.569	0.266	0.142	0.171	0.191	0.204	NA	NA	0.236	0.362	NA	NA	NA	0.2
0.14	NA	NA	0.137	0.078	0.518	0.408	0.164	0.179	0.371	0.256	NA	NA	0.193	0.084	NA	NA	NA	0.314
0.122	NA	NA	0.292	0.076	0.479	0.05	0.05	0.322	0.393	0.142	NA	NA	0.18	0.05	NA	NA	NA	0.157
0.154	NA	NA	0.324	0.05	0.321	0.05	0.05	0.364	0.48	0.375	NA	NA	0.138	0.082	NA	NA	NA	0.408
0.055	NA	NA	0.301	0.05	0.259	0.05	0.05	0.292	0.493	0.355	NA	NA	0.175	0.224	NA	NA	NA	0.362
0.05	NA	NA	0.199	0.065	0.283	0.05	0.158	0.05	0.562	0.276	NA	NA	0.268	0.478	NA	NA	NA	0.275
0.05	NA	NA	0.075	0.05	0.305	0.05	0.315	0.05	0.068	0.299	NA	NA	0.215	0.05	NA	NA	NA	0.128
0.176	NA	NA	0.072	0.077	0.19	0.05	0.05	0.05	0.05	0.289	NA	NA	0.311	0.05	NA	NA	NA	0.177
0.171	NA	NA	0.05	0.36	0.261	0.05	0.05	0.05	0.296	0.24	NA	NA	0.367	0.173	NA	NA	NA	0.305
0.143	NA	NA	0.05	0.392	0.253	0.05	0.05	0.05	0.249	0.123	NA	NA	0.322	0.374	NA	NA	NA	0.357
0.105	NA	NA	0.05	0.261	0.502	0.05	0.147	0.05	0.241	0.19	NA	NA	0.189	0.171	NA	NA	NA	0.374
0.109	NA	NA	0.05	0.092	0.401	0.125	0.246	0.05	0.384	0.225	NA	NA	0.194	0.05	NA	NA	NA	0.219
0.08	NA	NA	0.05	0.165	0.336	0.201	0.05	0.196	0.455	0.14	NA	NA	0.159	0.098	NA	NA	NA	0.107
0.229	NA	NA	0.426	0.152	0.23	0.139	0.05	0.369	0.561	0.05	NA	NA	0.102	0.321	NA	NA	NA	0.282
0.256	NA	NA	0.402	0.101	0.167	0.05	0.05	0.454	0.203	0.05	NA	NA	0.136	0.105	NA	NA	NA	0.143
0.215	NA	NA	0.359	0.071	0.137	0.05	0.226	0.43	0.194	0.195	NA	NA	0.2	0.168	NA	NA	NA	0.05
0.174	NA	NA	0.19	0.05	0.174	0.05	0.341	0.05	0.232	0.232	NA	NA	0.347	0.202	NA	NA	NA	0.05
0.227	NA	NA	0.05	0.05	0.26	0.05	0.228	0.05	0.323	0.198	NA	NA	0.328	0.14	NA	NA	NA	0.05
0.224	NA	NA	0.153	0.189	0.223	0.05	0.051	0.088	0.452	0.05	NA	NA	0.354	0.095	NA	NA	NA	0.126
0.216	NA	NA	0.244	0.366	0.534	0.05	0.05	0.05	0.565	0.379	NA	NA	0.297	0.168	NA	NA	NA	0.208
0.279	NA	NA	0.251	0.368	0.405	0.05	0.059	0.05	0.195	0.541	NA	NA	0.321	0.134	NA	NA	NA	0.29
0.116	NA	NA	0.241	0.26	0.221	0.05	0.16	0.05	0.175	0.563	NA	NA	0.388	0.05	NA	NA	NA	0.205
0.187	NA	NA	0.177	0.23	0.061	0.05	0.262	0.05	0.302	0.374	NA	NA	0.314	0.18	NA	NA	NA	0.281
0.178	NA	NA	0.098	0.088	0.05	0.05	0.382	0.41	0.348	0.05	NA	NA	0.157	0.05	NA	NA	NA	0.28
0.153	NA	NA	0.05	0.17	0.09	0.05	0.05	0.589	0.38	0.137	NA	NA	0.141	0.089	NA	NA	NA	0.159
0.052	NA	NA	0.05	0.278	0.11	0.071	0.139	0.56	0.527	0.248	NA	NA	0.181	0.202	NA	NA	NA	0.055
0.092	NA	NA	0.05	0.164	0.121	0.152	0.196	0.351	0.127	0.109	NA	NA	0.179	0.184	NA	NA	NA	0.312
0.188	NA	NA	0.05	0.298	0.415	0.262	0.17	0.276	0.164	0.077	NA	NA	0.135	0.119	NA	NA	NA	0.223
0.175	NA	NA	0.05	0.231	0.269	0.285	0.194	0.254	0.175	0.097	NA	NA	0.158	0.142	NA	NA	NA	0.22
0.243	NA	NA	0.05	0.152	0.219	0.225	0.313	0.053	0.172	0.132	NA	NA	0.225	0.22	NA	NA	NA	0.121
0.251	NA	NA	0.602	0.05	0.096	0.05	0.092	0.05	0.23	0.186	NA	NA	0.374	0.246	NA	NA	NA	0.05
0.241	NA	NA	0.55	0.195	0.126	0.05	0.176	0.226	0.587	0.093	NA	NA	0.212	0.273	NA	NA	NA	0.173
0.201	NA	NA	0.501	0.235	0.107	0.05	0.212	0.156	0.05	0.051	NA	NA	0.278	0.384	NA	NA	NA	0.05
0.222	NA	NA	0.337	0.21	0.12	0.05	0.183	0.148	0.05	0.05	NA	NA	0.345	0.126	NA	NA	NA	0.096
0.203	NA	NA	0.197	0.207	0.352	0.05	0.192	0.149	0.14	0.063	NA	NA	0.336	0.137	NA	NA	NA	0.237
0.153	NA	NA	0.196	0.231	0.323	0.05	0.31	0.05	0.171	0.163	NA	NA	0.292	0.198	NA	NA	NA	0.246
0.119	NA	NA	0.414	0.294	0.295	0.05	0.194	0.138	0.219	0.419	NA	NA	0.267	0.081	NA	NA	NA	0.216
0.187	NA	NA	0.355	0.279	0.268	0.05	0.211	0.364	0.305	0.34	NA	NA	0.219	0.126	NA	NA	NA	0.224
0.243	NA	NA	0.254	0.168	0.178	0.05	0.332	0.05	0.338	0.204	NA	NA	0.167	0.19	NA	NA	NA	0.206
0.19	NA	NA	0.206	0.05	0.085	0.05	0.317	0.05	0.05	0.29	NA	NA	0.192	0.154	NA	NA	NA	0.324
0.056	NA	NA	0.196	0.05	0.058	0.067	0.189	0.217	0.192	0.23	NA	NA	0.263	0.209	NA	NA	NA	0.344
0.165	NA	NA	0.05	0.16	0.145	0.05	0.05	0.298	0.213	0.296	NA	NA	0.246	0.303	NA	NA	NA	0.405
0.156	NA	NA	0.05	0.059	0.05	0.05	0.467	0.292	0.251	0.445	NA	NA	0.104	0.397	NA	NA	NA	0.294
0.187	NA	NA	0.05	0.057	0.178	0.05	0.333	0.377	0.31	0.534	NA	NA	0.118	0.162	NA	NA	NA	0.256
0.173	NA	NA	0.05	0.051	0.247	0.05	0.106	0.487	0.295	0.594	NA	NA	0.214	0.253	NA	NA	NA	0.213
0.227	NA	NA	0.05	0.099	0.351	0.05	0.05	0.516	0.198	0.376	NA	NA	0.242	0.276	NA	NA	NA	0.212
0.218	NA	NA	0.05	0.262	0.496	0.05	0.05	0.445	0.129	0.119	NA	NA	0.212	0.129	NA	NA	NA	0.185
0.191	NA	NA	0.512	0.05	0.195	0.05	0.05	0.05	0.177	0.115	NA	NA	0.194	0.108	NA	NA	NA	0.267
0.173	NA	NA	0.575	0.058	0.16	0.05	0.05	0.198	0.262	0.079	NA	NA	0.178	0.164	NA	NA	NA	0.059
0.304	NA	NA	0.546	0.233	0.189	0.05	0.05	0.284	0.295	0.11	NA	NA	0.278	0.05	NA	NA	NA	0.082
0.314	NA	NA	0.347	0.201	0.274	0.05	0.05	0.233	0.05	0.421	NA	NA	0.216	0.117	NA	NA	NA	0.189
0.28	NA	NA	0.151	0.122	0.228	0.05	0.174	0.188	0.105	0.444	NA	NA	0.248	0.196	NA	NA	NA	0.363
0.239	NA	NA	0.126	0.05	0.076	0.05	0.199	0.218	0.142	0.422	NA	NA	0.293	0.213	NA	NA	NA	0.2
0.199	NA	NA	0.431	0.069	0.05	0.055	0.05	0.278	0.227	0.494	NA	NA	0.288	0.05	NA	NA	NA	0.112
0.138	NA	NA	0.395	0.114	0.052	0.05	0.104	0.347	0.17	0.562	NA	NA	0.241	0.135	NA	NA	NA	0.198
0.149	NA	NA	0.265	0.227	0.05	0.05	0.311	0.486	0.05	0.451	NA	NA	0.187	0.278	NA	NA	NA	0.26
0.187	NA	NA	0.094	0.223	0.05	0.05	0.362	0.483	0.076	0.176	NA	NA	0.174	0.181	NA	NA	NA	0.438
0.208	NA	NA	0.05	0.295	0.091	0.05	0.08	0.34	0.142	0.179	NA	NA	0.077	0.187	NA	NA	NA	0.107
0.206	NA	NA	0.05	0.436	0.263	0.05	0.05	0.29	0.178	0.376	NA	NA	0.114	0.182	NA	NA	NA	0.05
0.117	NA	NA	0.05	0.108	0.407	0.113	0.05	0.219	0.151	0.27	NA	NA	0.15	0.244	NA	NA	NA	0.135
0.084	NA	NA	0.05	0.111	0.613	0.282	0.147	0.05	0.114	0.213	NA	NA	0.223	0.254	NA	NA	NA	0.066
0.088	NA	NA	0.05	0.099	0.116	0.194	0.355	0.259	0.111	0.162	NA	NA	0.157	0.092	NA	NA	NA	0.05
0.344	NA	NA	0.05	0.197	0.106	0.153	0.414	0.328	0.083	0.287	NA	NA	0.05	0.127	NA	NA	NA	0.05
0.309	NA	NA	0.415	0.269	0.153	0.261	0.187	0.24	0.109	0.43	NA	NA	0.05	0.179	NA	NA	NA	0.079
0.182	NA	NA	0.569	0.106	0.162	0.373	0.05	0.281	0.174	0.404	NA	NA	0.05	0.208	NA	NA	NA	0.237
0.119	NA	NA	0.505	0.05	0.167	0.401	0.05	0.304	0.101	0.273	NA	NA	0.158	0.131	NA	NA	NA	0.252
0.2	NA	NA	0.308	0.05	0.214	0.246	0.05	0.386	0.05	0.487	NA	NA	0.313	0.168	NA	NA	NA	0.461
0.269	NA	NA	0.081	0.051	0.094	0.175	0.162	0.05	0.115	0.473	NA	NA	0.419	0.213	NA	NA	NA	0.253
0.257	NA	NA	0.102	0.162	0.061	0.05	0.331	0.286	0.346	0.253	NA	NA	0.411	0.247	NA	NA	NA	0.162
0.228	NA	NA	0.281	0.265	0.12	0.05	0.339	0.05	0.199	0.148	NA	NA	0.233	0.32	NA	NA	NA	0.086
0.087	NA	NA	0.248	0.05	0.5	0.05	0.155	0.05	0.188	0.147	NA	NA	0.081	0.151	NA	NA	NA	0.069
0.169	NA	NA	0.155	0.474	0.352	0.05	0.05	0.05	0.32	0.393	NA	NA	0.078	0.085	NA	NA	NA	0.05
0.302	NA	NA	0.098	0.483	0.146	0.05	0.05	0.05	0.446	0.521	NA	NA	0.075	0.218	NA	NA	NA	0.05
0.235	NA	NA	0.05	0.234	0.05	0.05	0.05	0.484	0.478	0.545	NA	NA	0.145	0.065	NA	NA	NA	0.113
0.202	NA	NA	0.05	0.075	0.05	0.05	0.05	0.519	0.434	0.519	NA	NA	0.22	0.05	NA	NA	NA	0.224
0.13	NA	NA	0.05	0.06	0.05	0.106	0.05	0.228	0.331	0.494	NA	NA	0.223	0.09	NA	NA	NA	0.201
0.162	NA	NA	0.05	0.094	0.151	0.089	0.115	0.118	0.24	0.372	NA	NA	0.05	0.262	NA	NA	NA	0.089
0.188	NA	NA	0.232	0.05	0.479	0.195	0.137	0.21	0.304	0.256	NA	NA	0.05	0.296	NA	NA	NA	0.426
0.156	NA	NA	0.435	0.05	0.598	0.409	0.222	0.132	0.319	0.238	NA	NA	0.05	0.347	NA	NA	NA	0.26
0.206	NA	NA	0.517	0.05	0.213	0.377	0.05	0.091	0.272	0.2	NA	NA	0.05	0.245	NA	NA	NA	0.099
0.198	NA	NA	0.476	0.157	0.151	0.253	0.05	0.325	0.248	0.19	NA	NA	0.097	0.053	NA	NA	NA	0.05
0.182	NA	NA	0.284	0.331	0.212	0.195	0.05	0.05	0.278	0.22	NA	NA	0.262	0.053	NA	NA	NA	0.12
0.184	NA	NA	0.12	0.454	0.343	0.231	0.05	0.05	0.084	0.054	NA	NA	0.422	0.098	NA	NA	NA	0.152
0.122	NA	NA	0.068	0.342	0.352	0.507	0.097	0.05	0.093	0.203	NA	NA	0.442	0.175	NA	NA	NA	0.228
0.15	NA	NA	0.059	0.28	0.223	0.429	0.35	0.05	0.05	0.273	NA	NA	0.284	0.261	NA	NA	NA	0.203
0.279	NA	NA	0.159	0.32	0.053	0.291	0.431	0.05	0.078	0.276	NA	NA	0.154	0.377	NA	NA	NA	0.144
0.191	NA	NA	0.169	0.384	0.05	0.29	0.05	0.138	0.186	0.271	NA	NA	0.188	0.196	NA	NA	NA	0.101
0.103	NA	NA	0.187	0.311	0.405	0.258	0.05	0.255	0.262	0.231	NA	NA	0.158	0.192	NA	NA	NA	0.101
0.225	NA	NA	0.05	0.08	0.302	0.201	0.05	0.335	0.05	0.219	NA	NA	0.193	0.24	NA	NA	NA	0.374
0.275	NA	NA	0.05	0.05	0.194	0.186	0.05	0.461	0.104	0.322	NA	NA	0.177	0.229	NA	NA	NA	0.313
0.248	NA	NA	0.05	0.05	0.145	0.174	0.194	0.05	0.192	0.395	NA	NA	0.143	0.297	NA	NA	NA	0.195
0.172	NA	NA	0.05	0.05	0.05	0.05	0.338	0.05	0.243	0.418	NA	NA	0.233	0.162	NA	NA	NA	0.05
0.15	NA	NA	0.364	0.05	0.05	0.05	0.233	0.225	0.288	0.225	NA	NA	0.074	0.05	NA	NA	NA	0.05
0.246	NA	NA	0.506	0.088	0.05	0.05	0.05	0.284	0.063	0.15	NA	NA	0.237	0.05	NA	NA	NA	0.113
0.304	NA	NA	0.501	0.385	0.05	0.05	0.137	0.05	0.142	0.166	NA	NA	0.193	0.178	NA	NA	NA	0.17
0.285	NA	NA	0.494	0.05	0.337	0.05	0.255	0.05	0.196	0.387	NA	NA	0.15	0.21	NA	NA	NA	0.189
0.166	NA	NA	0.459	0.05	0.442	0.277	0.234	0.05	0.05	0.279	NA	NA	0.171	0.153	NA	NA	NA	0.139
0.141	NA	NA	0.323	0.05	0.349	0.465	0.145	0.05	0.05	0.05	NA	NA	0.18	0.081	NA	NA	NA	0.173
0.124	NA	NA	0.183	0.142	0.258	0.32	0.05	0.05	0.142	0.077	NA	NA	0.289	0.08	NA	NA	NA	0.333
0.097	NA	NA	0.065	0.178	0.27	0.05	0.05	0.267	0.335	0.286	NA	NA	0.374	0.054	NA	NA	NA	0.443
0.09	NA	NA	0.077	0.129	0.35	0.05	0.053	0.121	0.435	0.209	NA	NA	0.364	0.385	NA	NA	NA	0.465
0.109	NA	NA	0.177	0.42	0.284	0.069	0.254	0.151	0.093	0.146	NA	NA	0.286	0.522	NA	NA	NA	0.194
0.172	NA	NA	0.235	0.05	0.142	0.272	0.127	0.189	0.274	0.271	NA	NA	0.175	0.05	NA	NA	NA	0.05
0.301	NA	NA	0.212	0.05	0.05	0.464	0.075	0.277	0.326	0.266	NA	NA	0.206	0.05	NA	NA	NA	0.05
0.251	NA	NA	0.05	0.151	0.05	0.265	0.076	0.281	0.322	0.187	NA	NA	0.147	0.193	NA	NA	NA	0.109
0.218	NA	NA	0.05	0.185	0.407	0.229	0.05	0.327	0.322	0.299	NA	NA	0.147	0.089	NA	NA	NA	0.139
0.109	NA	NA	0.05	0.176	0.237	0.213	0.05	0.05	0.454	0.25	NA	NA	0.283	0.05	NA	NA	NA	0.16
0.176	NA	NA	0.05	0.157	0.094	0.214	0.235	0.05	0.05	0.154	NA	NA	0.403	0.12	NA	NA	NA	0.22
0.249	NA	NA	0.477	0.179	0.102	0.232	0.161	0.313	0.184	0.084	NA	NA	0.261	0.29	NA	NA	NA	0.41
0.181	NA	NA	0.561	0.05	0.155	0.05	0.199	0.333	0.36	0.177	NA	NA	0.165	0.413	NA	NA	NA	0.435
0.197	NA	NA	0.546	0.05	0.177	0.05	0.26	0.259	0.363	0.05	NA	NA	0.133	0.087	NA	NA	NA	0.302
0.262	NA	NA	0.514	0.05	0.07	0.05	0.05	0.08	0.435	0.05	NA	NA	0.186	0.11	NA	NA	NA	0.306
0.255	NA	NA	0.463	0.05	0.074	0.05	0.05	0.05	0.517	0.32	NA	NA	0.189	0.138	NA	NA	NA	0.303
0.183	NA	NA	0.37	0.05	0.094	0.05	0.05	0.05	0.474	0.529	NA	NA	0.14	0.05	NA	NA	NA	0.308
0.225	NA	NA	0.235	0.184	0.203	0.05	0.236	0.05	0.063	0.409	NA	NA	0.184	0.05	NA	NA	NA	0.24
0.301	NA	NA	0.188	0.194	0.15	0.05	0.226	0.05	0.07	0.05	NA	NA	0.126	0.05	NA	NA	NA	0.289
0.283	NA	NA	0.158	0.211	0.105	0.13	0.186	0.05	0.127	0.09	NA	NA	0.128	0.05	NA	NA	NA	0.298
0.199	NA	NA	0.129	0.193	0.127	0.05	0.31	0.05	0.258	0.349	NA	NA	0.256	0.108	NA	NA	NA	0.105
0.14	NA	NA	0.08	0.277	0.201	0.094	0.05	0.202	0.383	0.308	NA	NA	0.171	0.199	NA	NA	NA	0.463
0.192	NA	NA	0.05	0.05	0.216	0.159	0.05	0.163	0.455	0.209	NA	NA	0.1	0.05	NA	NA	NA	0.195
0.197	NA	NA	0.05	0.05	0.067	0.221	0.05	0.107	0.447	0.302	NA	NA	0.149	0.05	NA	NA	NA	0.223
0.215	NA	NA	0.05	0.05	0.05	0.261	0.167	0.05	0.4	0.48	NA	NA	0.128	0.05	NA	NA	NA	0.239
0.17	NA	NA	0.503	0.151	0.291	0.05	0.162	0.05	0.218	0.453	NA	NA	0.14	0.05	NA	NA	NA	0.32
0.235	NA	NA	0.573	0.185	0.122	0.05	0.206	0.261	0.12	0.173	NA	NA	0.153	0.05	NA	NA	NA	0.156
0.315	NA	NA	0.585	0.192	0.05	0.05	0.329	0.369	0.12	0.05	NA	NA	0.098	0.191	NA	NA	NA	0.05
0.306	NA	NA	0.615	0.158	0.07	0.179	0.41	0.327	0.247	0.05	NA	NA	0.075	0.146	NA	NA	NA	0.05
0.197	NA	NA	0.562	0.161	0.138	0.12	0.066	0.074	0.258	0.13	NA	NA	0.05	0.114	NA	NA	NA	0.3
0.05	NA	NA	0.476	0.05	0.166	0.05	0.05	0.05	0.263	0.121	NA	NA	0.132	0.05	NA	NA	NA	0.147
0.098	NA	NA	0.395	0.05	0.113	0.05	0.107	0.05	0.326	0.22	NA	NA	0.26	0.139	NA	NA	NA	0.082
0.278	NA	NA	0.332	0.171	0.114	0.146	0.189	0.05	0.12	0.389	NA	NA	0.05	0.155	NA	NA	NA	0.082
0.265	NA	NA	0.244	0.298	0.106	0.232	0.181	0.05	0.171	0.498	NA	NA	0.051	0.203	NA	NA	NA	0.175
0.309	NA	NA	0.132	0.274	0.05	0.302	0.224	0.146	0.284	0.249	NA	NA	0.094	0.05	NA	NA	NA	0.36
0.257	NA	NA	0.069	0.05	0.05	0.273	0.437	0.134	0.404	0.32	NA	NA	0.103	0.05	NA	NA	NA	0.249
0.236	NA	NA	0.07	0.077	0.05	0.321	0.05	0.257	0.132	0.394	NA	NA	0.19	0.112	NA	NA	NA	0.255
0.25	NA	NA	0.223	0.328	0.05	0.05	0.05	0.293	0.119	0.369	NA	NA	0.405	0.224	NA	NA	NA	0.168
0.172	NA	NA	0.05	0.05	0.149	0.05	0.188	0.323	0.124	0.307	NA	NA	0.211	0.275	NA	NA	NA	0.117
0.136	NA	NA	0.05	0.05	0.151	0.05	0.311	0.317	0.098	0.352	NA	NA	0.109	0.106	NA	NA	NA	0.235
0.138	NA	NA	0.245	0.177	0.054	0.277	0.254	0.106	0.126	0.509	NA	NA	0.09	0.113	NA	NA	NA	0.399
0.232	NA	NA	0.664	0.05	0.361	0.082	0.127	0.05	0.195	0.156	NA	NA	0.069	0.136	NA	NA	NA	0.366
0.343	NA	NA	0.62	0.05	0.348	0.109	0.349	0.05	0.132	0.262	NA	NA	0.183	0.253	NA	NA	NA	0.341
0.224	NA	NA	0.607	0.12	0.28	0.143	0.05	0.389	0.077	0.402	NA	NA	0.246	0.256	NA	NA	NA	0.14
0.181	NA	NA	0.599	0.088	0.152	0.214	0.05	0.468	0.05	0.383	NA	NA	0.149	0.282	NA	NA	NA	0.12
0.129	NA	NA	0.56	0.202	0.214	0.257	0.25	0.294	0.05	0.084	NA	NA	0.05	0.062	NA	NA	NA	0.161
0.124	NA	NA	0.476	0.255	0.12	0.05	0.308	0.05	0.244	0.131	NA	NA	0.05	0.17	NA	NA	NA	0.332
0.105	NA	NA	0.409	0.179	0.104	0.05	0.308	0.05	0.217	0.167	NA	NA	0.05	0.269	NA	NA	NA	0.277
0.078	NA	NA	0.334	0.248	0.146	0.05	0.322	0.05	0.054	0.068	NA	NA	0.206	0.284	NA	NA	NA	0.324
0.151	NA	NA	0.166	0.301	0.138	0.05	0.444	0.05	0.05	0.05	NA	NA	0.454	0.228	NA	NA	NA	0.424
0.261	NA	NA	0.235	0.169	0.118	0.099	0.409	0.05	0.05	0.05	NA	NA	0.128	0.136	NA	NA	NA	0.391
0.183	NA	NA	0.469	0.187	0.685	0.095	0.251	0.242	0.244	0.05	NA	NA	0.074	0.15	NA	NA	NA	0.435
0.105	NA	NA	0.524	0.283	0.8	0.142	0.231	0.288	0.147	0.05	NA	NA	0.175	0.231	NA	NA	NA	0.158
0.145	NA	NA	0.531	0.289	0.665	0.242	0.266	0.731	0.11	0.05	NA	NA	0.226	0.292	NA	NA	NA	0.152
0.24	NA	NA	0.05	0.308	0.28	0.279	0.337	0.593	0.097	0.088	NA	NA	0.193	0.173	NA	NA	NA	0.161
0.309	NA	NA	0.05	0.307	0.05	0.05	0.44	0.321	0.05	0.105	NA	NA	0.195	0.245	NA	NA	NA	0.183
0.17	NA	NA	0.546	0.297	0.251	0.05	0.463	0.187	0.361	0.093	NA	NA	0.346	0.15	NA	NA	NA	0.37
0.174	NA	NA	0.553	0.146	0.412	0.059	0.444	0.356	0.277	0.05	NA	NA	0.067	0.161	NA	NA	NA	0.347
0.231	NA	NA	0.533	0.223	0.585	0.055	0.408	0.515	0.176	0.072	NA	NA	0.05	0.21	NA	NA	NA	0.339
0.18	NA	NA	0.495	0.251	0.632	0.09	0.267	0.488	0.152	0.29	NA	NA	0.05	0.31	NA	NA	NA	0.359
0.156	NA	NA	0.491	0.05	0.452	0.174	0.287	0.05	0.259	0.275	NA	NA	0.05	0.365	NA	NA	NA	0.307
0.119	NA	NA	0.475	0.053	0.135	0.264	0.467	0.144	0.183	0.123	NA	NA	0.183	0.35	NA	NA	NA	0.312
0.138	NA	NA	0.453	0.175	0.05	0.336	0.354	0.13	0.146	0.05	NA	NA	0.446	0.448	NA	NA	NA	0.309
0.324	NA	NA	0.426	0.2	0.05	0.05	0.433	0.05	0.121	0.05	NA	NA	0.062	0.374	NA	NA	NA	0.462
0.226	NA	NA	0.431	0.303	0.05	0.087	0.567	0.249	0.346	0.05	NA	NA	0.05	0.258	NA	NA	NA	0.308
0.188	NA	NA	0.535	0.223	0.211	0.201	0.528	0.343	0.262	0.05	NA	NA	0.092	0.299	NA	NA	NA	0.198
0.232	NA	NA	0.641	0.239	0.264	0.275	NA	0.05	0.216	0.05	NA	NA	0.181	0.322	NA	NA	NA	0.134
0.165	NA	NA	0.615	0.22	0.332	0.375	NA	0.264	0.195	0.05	NA	NA	0.235	0.281	NA	NA	NA	0.21
0.256	NA	NA	0.506	0.427	0.276	0.05	NA	0.254	0.371	0.05	NA	NA	0.278	0.184	NA	NA	NA	0.254
0.256	NA	NA	0.05	0.378	0.217	0.091	NA	0.123	0.324	0.085	NA	NA	0.05	0.194	NA	NA	NA	0.257
0.24	NA	NA	0.05	0.409	0.151	0.245	NA	0.222	0.061	0.154	NA	NA	0.05	0.126	NA	NA	NA	0.265
0.254	NA	NA	0.313	0.397	0.139	0.337	NA	0.432	0.18	0.147	NA	NA	0.05	0.276	NA	NA	NA	0.141
0.238	NA	NA	0.451	0.378	0.15	0.37	NA	0.354	0.168	0.149	NA	NA	0.103	0.303	NA	NA	NA	0.08
0.208	NA	NA	0.422	0.336	0.05	0.063	NA	0.281	0.17	0.184	NA	NA	0.24	0.281	NA	NA	NA	0.289
0.14	NA	NA	0.425	0.333	0.05	0.174	NA	0.266	0.257	0.106	NA	NA	0.362	0.211	NA	NA	NA	0.44
0.079	NA	NA	0.464	0.416	0.199	0.209	NA	0.249	0.35	0.095	NA	NA	0.181	0.05	NA	NA	NA	0.416
0.05	NA	NA	0.489	0.384	0.267	0.23	NA	0.103	0.248	0.137	NA	NA	0.087	0.15	NA	NA	NA	0.273
0.218	NA	NA	0.535	0.327	0.29	0.077	NA	0.411	0.298	0.134	NA	NA	0.064	0.278	NA	NA	NA	0.138
0.213	NA	NA	0.617	0.191	0.17	0.147	NA	0.289	0.207	0.05	NA	NA	0.141	0.226	NA	NA	NA	0.163
0.232	NA	NA	0.663	0.05	0.09	0.143	NA	0.376	0.103	0.05	NA	NA	0.177	0.088	NA	NA	NA	0.141
0.333	NA	NA	0.652	0.05	0.148	0.076	NA	0.398	0.05	0.05	NA	NA	0.318	0.05	NA	NA	NA	0.154
0.341	NA	NA	0.564	0.485	0.137	0.179	NA	0.397	0.162	0.05	NA	NA	0.05	0.061	NA	NA	NA	0.157
0.258	NA	NA	0.37	0.378	0.334	0.143	NA	0.305	0.38	0.05	NA	NA	0.05	0.132	NA	NA	NA	0.173
0.247	NA	NA	0.05	0.329	0.208	0.05	NA	0.249	0.31	0.05	NA	NA	0.05	0.171	NA	NA	NA	0.239
0.183	NA	NA	0.102	0.273	0.265	0.05	NA	0.351	0.272	0.05	NA	NA	0.168	0.05	NA	NA	NA	0.338
0.231	NA	NA	0.326	0.18	0.321	0.05	NA	0.371	0.265	0.05	NA	NA	0.281	0.05	NA	NA	NA	0.332
0.225	NA	NA	0.38	0.05	0.273	0.149	NA	0.4	0.223	0.05	NA	NA	0.37	0.084	NA	NA	NA	0.258
0.189	NA	NA	0.475	0.068	0.193	0.05	NA	0.327	0.204	0.05	NA	NA	0.05	0.137	NA	NA	NA	0.177
0.149	NA	NA	0.524	0.05	0.171	0.05	NA	0.208	0.13	0.106	NA	NA	0.077	0.133	NA	NA	NA	0.221
0.05	NA	NA	0.488	0.05	0.191	0.05	NA	0.153	0.168	0.296	NA	NA	0.147	0.05	NA	NA	NA	0.222
0.05	NA	NA	0.442	0.099	0.133	0.129	NA	0.242	0.158	0.309	NA	NA	0.2	0.05	NA	NA	NA	0.05
0.075	NA	NA	0.515	0.237	0.368	0.116	NA	0.082	0.068	0.358	NA	NA	0.335	0.078	NA	NA	NA	0.092
0.221	NA	NA	0.664	0.436	0.361	0.05	NA	0.368	0.123	0.156	NA	NA	0.405	0.149	NA	NA	NA	0.295
0.174	NA	NA	0.597	0.288	0.228	0.05	NA	0.283	0.24	0.05	NA	NA	0.05	0.059	NA	NA	NA	0.278
0.206	NA	NA	0.05	0.21	0.177	0.071	NA	0.232	0.294	0.05	NA	NA	0.105	0.157	NA	NA	NA	0.242
0.217	NA	NA	0.05	0.221	0.202	0.05	NA	0.175	0.194	0.05	NA	NA	0.128	0.186	NA	NA	NA	0.229
0.223	NA	NA	0.119	0.089	0.161	0.15	NA	0.082	0.068	0.05	NA	NA	0.113	0.234	NA	NA	NA	0.05
0.216	NA	NA	0.244	0.05	0.191	0.37	NA	0.147	0.05	0.05	NA	NA	0.158	0.05	NA	NA	NA	0.357
0.22	NA	NA	0.278	0.051	0.204	0.487	NA	0.299	0.05	0.05	NA	NA	0.2	0.05	NA	NA	NA	0.161
0.274	NA	NA	0.528	0.05	0.14	0.297	NA	0.054	0.05	0.05	NA	NA	0.274	0.05	NA	NA	NA	0.05
0.21	NA	NA	0.511	0.05	0.4	0.05	NA	0.438	0.05	0.05	NA	NA	0.28	0.206	NA	NA	NA	0.05
0.15	NA	NA	0.287	0.05	0.344	0.05	NA	0.372	0.05	0.05	NA	NA	0.234	0.319	NA	NA	NA	0.176
0.114	NA	NA	0.141	0.121	0.174	0.05	NA	0.384	0.098	0.05	NA	NA	0.05	0.228	NA	NA	NA	0.228
0.116	NA	NA	0.05	0.399	0.106	0.05	NA	0.317	0.264	0.05	NA	NA	0.05	0.281	NA	NA	NA	0.32
0.05	NA	NA	0.126	0.328	0.111	0.05	NA	0.249	0.131	0.05	NA	NA	0.05	0.421	NA	NA	NA	0.277
0.05	NA	NA	0.05	0.231	0.079	0.05	NA	0.368	0.05	0.081	NA	NA	0.103	NA	NA	NA	NA	0.209
0.077	NA	NA	0.05	0.05	0.103	0.051	NA	0.39	0.05	0.084	NA	NA	0.111	NA	NA	NA	NA	0.11
0.304	NA	NA	0.05	0.05	0.127	0.05	NA	0.05	0.05	0.05	NA	NA	0.089	NA	NA	NA	NA	0.05
0.155	NA	NA	0.149	0.05	0.188	0.085	NA	0.288	0.403	0.05	NA	NA	0.127	NA	NA	NA	NA	0.05
0.17	NA	NA	0.412	0.2	0.511	0.166	NA	0.414	0.05	0.152	NA	NA	0.193	NA	NA	NA	NA	0.181
0.166	NA	NA	0.173	0.094	0.28	0.05	NA	0.455	0.05	0.215	NA	NA	0.183	NA	NA	NA	NA	0.33
0.152	NA	NA	0.1	0.072	0.123	0.258	NA	0.448	0.05	0.349	NA	NA	0.156	NA	NA	NA	NA	0.338
0.127	NA	NA	0.05	0.113	0.05	0.432	NA	0.389	0.086	0.31	NA	NA	0.18	NA	NA	NA	NA	0.311
0.171	NA	NA	0.05	0.263	0.067	0.313	NA	0.361	0.05	0.119	NA	NA	0.054	NA	NA	NA	NA	0.231
0.244	NA	NA	0.05	0.213	0.05	0.278	NA	0.166	0.05	0.05	NA	NA	0.05	NA	NA	NA	NA	0.377
0.27	NA	NA	0.05	0.05	0.079	0.147	NA	0.05	NA	0.05	NA	NA	0.05	NA	NA	NA	NA	0.05
0.184	NA	NA	0.05	0.05	0.164	0.05	NA	0.138	NA	0.121	NA	NA	0.05	NA	NA	NA	NA	0.05
0.11	NA	NA	0.135	0.194	0.518	0.05	NA	0.337	NA	0.05	NA	NA	0.075	NA	NA	NA	NA	0.051
0.05	NA	NA	0.122	0.05	0.236	0.05	NA	0.389	NA	0.05	NA	NA	0.13	NA	NA	NA	NA	0.242
0.05	NA	NA	0.196	0.05	0.077	0.05	NA	0.369	NA	0.05	NA	NA	0.185	NA	NA	NA	NA	0.324
0.065	NA	NA	0.093	0.095	0.178	0.05	NA	0.204	NA	0.05	NA	NA	0.212	NA	NA	NA	NA	0.137
0.13	NA	NA	0.05	0.119	0.172	0.05	NA	0.063	NA	0.05	NA	NA	0.238	NA	NA	NA	NA	0.16
0.164	NA	NA	0.05	0.261	0.127	0.119	NA	0.05	NA	0.05	NA	NA	0.212	NA	NA	NA	NA	0.237
0.302	NA	NA	0.147	0.203	0.212	0.314	NA	0.05	NA	0.05	NA	NA	0.119	NA	NA	NA	NA	0.098
0.193	NA	NA	0.05	0.307	0.314	0.126	NA	0.155	NA	0.05	NA	NA	0.083	NA	NA	NA	NA	0.05
0.115	NA	NA	0.05	0.37	0.124	0.128	NA	0.05	NA	0.05	NA	NA	0.05	NA	NA	NA	NA	0.236
0.13	NA	NA	0.05	0.05	0.145	0.308	NA	0.05	NA	0.05	NA	NA	0.05	NA	NA	NA	NA	0.248
0.181	NA	NA	0.05	0.291	0.266	0.266	NA	0.05	NA	0.05	NA	NA	0.05	NA	NA	NA	NA	0.133
0.182	NA	NA	0.083	0.475	0.22	0.05	NA	0.05	NA	0.103	NA	NA	0.05	NA	NA	NA	NA	0.051
0.153	NA	NA	0.099	0.05	0.17	0.05	NA	0.05	NA	0.102	NA	NA	0.087	NA	NA	NA	NA	0.178
0.174	NA	NA	0.05	0.05	0.252	0.05	NA	0.104	NA	0.05	NA	NA	0.073	NA	NA	NA	NA	0.24
0.203	NA	NA	0.05	0.182	0.064	0.05	NA	0.228	NA	0.05	NA	NA	0.099	NA	NA	NA	NA	0.152
0.246	NA	NA	0.05	0.366	0.05	0.05	NA	0.148	NA	0.108	NA	NA	0.198	NA	NA	NA	NA	0.05
0.245	NA	NA	0.05	0.05	0.05	0.05	NA	0.072	NA	0.238	NA	NA	0.217	NA	NA	NA	NA	0.05
0.126	NA	NA	0.05	0.097	0.05	0.05	NA	0.05	NA	0.33	NA	NA	0.2	NA	NA	NA	NA	0.062
0.088	NA	NA	0.05	0.192	0.05	0.273	NA	0.05	NA	0.238	NA	NA	0.259	NA	NA	NA	NA	0.083
0.08	NA	NA	0.05	0.174	0.085	0.299	NA	0.05	NA	0.172	NA	NA	0.05	NA	NA	NA	NA	0.132
0.125	NA	NA	0.05	0.05	0.254	0.176	NA	0.082	NA	0.216	NA	NA	0.05	NA	NA	NA	NA	0.233
0.095	NA	NA	0.069	0.184	0.329	0.099	NA	0.05	NA	0.161	NA	NA	0.05	NA	NA	NA	NA	0.206
0.133	NA	NA	0.05	0.142	0.243	0.126	NA	0.262	NA	0.193	NA	NA	0.05	NA	NA	NA	NA	0.18
0.362	NA	NA	0.05	0.118	0.207	0.298	NA	0.364	NA	0.186	NA	NA	0.088	NA	NA	NA	NA	0.168
0.145	NA	NA	0.05	0.075	0.05	0.337	NA	0.142	NA	0.133	NA	NA	0.139	NA	NA	NA	NA	0.164
0.071	NA	NA	0.05	0.309	0.05	0.268	NA	0.05	NA	0.05	NA	NA	0.061	NA	NA	NA	NA	0.121
0.065	NA	NA	0.05	0.26	0.204	0.05	NA	0.05	NA	0.05	NA	NA	0.093	NA	NA	NA	NA	0.119
0.131	NA	NA	0.05	0.122	0.262	0.05	NA	0.05	NA	0.05	NA	NA	0.215	NA	NA	NA	NA	0.122
0.161	NA	NA	0.05	0.091	0.14	0.05	NA	0.145	NA	0.05	NA	NA	0.315	NA	NA	NA	NA	0.178
0.166	NA	NA	0.05	0.121	0.05	0.079	NA	0.198	NA	0.05	NA	NA	0.361	NA	NA	NA	NA	0.23
0.103	NA	NA	0.056	0.05	0.16	0.05	NA	0.178	NA	0.05	NA	NA	0.22	NA	NA	NA	NA	0.225
0.128	NA	NA	0.05	0.05	0.05	0.05	NA	0.238	NA	0.05	NA	NA	0.05	NA	NA	NA	NA	0.18
0.17	NA	NA	0.05	0.114	0.05	0.05	NA	0.193	NA	0.05	NA	NA	0.052	NA	NA	NA	NA	0.174
0.178	NA	NA	0.05	0.095	0.289	0.186	NA	0.05	NA	0.05	NA	NA	0.079	NA	NA	NA	NA	0.162
0.122	NA	NA	0.05	0.05	0.555	0.351	NA	0.276	NA	0.05	NA	NA	0.164	NA	NA	NA	NA	0.194
0.089	NA	NA	0.05	0.08	0.527	0.386	NA	0.158	NA	0.05	NA	NA	0.172	NA	NA	NA	NA	0.227
0.093	NA	NA	0.05	0.061	0.355	0.358	NA	0.106	NA	0.104	NA	NA	0.068	NA	NA	NA	NA	0.288
0.05	NA	NA	0.05	0.169	0.278	0.05	NA	0.1	NA	0.077	NA	NA	0.091	NA	NA	NA	NA	0.163
0.05	NA	NA	0.05	0.148	0.292	0.05	NA	0.118	NA	0.05	NA	NA	0.157	NA	NA	NA	NA	0.305
0.255	NA	NA	0.05	0.2	0.05	0.05	NA	0.101	NA	0.05	NA	NA	0.258	NA	NA	NA	NA	0.363
0.05	NA	NA	0.05	0.144	0.05	0.238	NA	0.059	NA	0.078	NA	NA	0.318	NA	NA	NA	NA	0.233
0.05	NA	NA	0.05	0.05	0.359	0.287	NA	0.154	NA	0.149	NA	NA	0.435	NA	NA	NA	NA	0.103
0.093	NA	NA	0.062	0.05	0.245	0.05	NA	0.337	NA	0.225	NA	NA	0.492	NA	NA	NA	NA	0.181
0.167	NA	NA	0.183	0.085	0.19	0.151	NA	0.449	NA	0.235	NA	NA	0.093	NA	NA	NA	NA	0.226
0.139	NA	NA	0.146	0.068	0.252	0.292	NA	0.347	NA	0.226	NA	NA	0.184	NA	NA	NA	NA	0.2
0.177	NA	NA	0.076	0.115	0.328	0.372	NA	0.05	NA	0.328	NA	NA	0.199	NA	NA	NA	NA	0.068
0.26	NA	NA	0.059	0.05	0.543	0.42	NA	0.05	NA	0.235	NA	NA	0.446	NA	NA	NA	NA	0.161
0.166	NA	NA	0.104	0.05	0.618	0.105	NA	0.05	NA	0.192	NA	NA	0.398	NA	NA	NA	NA	0.29
0.15	NA	NA	0.085	0.05	0.605	0.17	NA	0.05	NA	0.118	NA	NA	0.093	NA	NA	NA	NA	0.404
0.13	NA	NA	0.135	0.104	0.554	0.189	NA	0.081	NA	0.163	NA	NA	0.147	NA	NA	NA	NA	0.417
0.173	NA	NA	0.187	0.226	0.463	0.16	NA	0.208	NA	0.074	NA	NA	0.235	NA	NA	NA	NA	0.303
0.208	NA	NA	0.154	0.465	0.232	0.172	NA	0.074	NA	0.05	NA	NA	0.214	NA	NA	NA	NA	0.338
0.204	NA	NA	0.13	0.206	0.216	0.248	NA	0.05	NA	0.05	NA	NA	0.197	NA	NA	NA	NA	0.05
0.132	NA	NA	0.135	0.138	0.097	0.332	NA	0.053	NA	0.05	NA	NA	0.347	NA	NA	NA	NA	0.202
0.05	NA	NA	0.102	0.16	0.444	0.435	NA	0.426	NA	0.05	NA	NA	0.357	NA	NA	NA	NA	0.414
0.05	NA	NA	0.086	0.168	0.237	0.251	NA	0.393	NA	0.05	NA	NA	0.425	NA	NA	NA	NA	0.111
0.134	NA	NA	0.094	0.118	0.05	0.338	NA	0.414	NA	0.05	NA	NA	0.125	NA	NA	NA	NA	0.198
0.179	NA	NA	0.137	0.219	0.061	0.085	NA	0.155	NA	0.05	NA	NA	0.1	NA	NA	NA	NA	0.142
0.162	NA	NA	0.202	0.346	0.16	0.05	NA	0.05	NA	0.06	NA	NA	0.097	NA	NA	NA	NA	0.108
0.217	NA	NA	0.242	0.42	0.143	0.05	NA	0.05	NA	0.057	NA	NA	0.092	NA	NA	NA	NA	0.217
0.18	NA	NA	0.218	0.45	0.139	0.05	NA	0.05	NA	0.05	NA	NA	0.154	NA	NA	NA	NA	0.248
0.207	NA	NA	0.103	0.249	0.399	0.11	NA	0.05	NA	0.05	NA	NA	0.216	NA	NA	NA	NA	0.262
0.26	NA	NA	0.05	0.297	0.556	0.074	NA	0.05	NA	0.05	NA	NA	0.467	NA	NA	NA	NA	0.121
0.293	NA	NA	0.05	0.278	0.506	0.068	NA	0.062	NA	0.07	NA	NA	0.05	NA	NA	NA	NA	0.05
0.189	NA	NA	0.05	0.087	0.32	0.086	NA	0.25	NA	0.05	NA	NA	0.05	NA	NA	NA	NA	0.101
0.151	NA	NA	0.05	0.236	0.184	0.128	NA	0.05	NA	0.05	NA	NA	0.05	NA	NA	NA	NA	0.352
0.204	NA	NA	0.05	0.305	0.073	0.05	NA	0.05	NA	0.05	NA	NA	0.05	NA	NA	NA	NA	0.524
0.342	NA	NA	0.145	0.292	0.205	0.05	NA	0.05	NA	0.05	NA	NA	0.164	NA	NA	NA	NA	0.538
0.282	NA	NA	0.198	0.354	0.245	0.085	NA	0.05	NA	0.05	NA	NA	0.353	NA	NA	NA	NA	0.322
0.216	NA	NA	0.124	0.397	0.05	0.178	NA	0.05	NA	0.076	NA	NA	0.501	NA	NA	NA	NA	0.295
0.19	NA	NA	0.122	0.437	0.05	0.191	NA	0.128	NA	0.216	NA	NA	0.268	NA	NA	NA	NA	0.113
0.261	NA	NA	0.102	0.168	0.06	0.05	NA	0.078	NA	0.326	NA	NA	0.312	NA	NA	NA	NA	0.05
0.189	NA	NA	0.1	0.063	0.194	0.05	NA	0.05	NA	0.283	NA	NA	0.196	NA	NA	NA	NA	0.05
0.115	NA	NA	0.132	0.07	0.152	0.05	NA	0.05	NA	0.102	NA	NA	0.189	NA	NA	NA	NA	0.05
0.065	NA	NA	0.155	0.187	0.05	0.05	NA	0.05	NA	0.052	NA	NA	0.138	NA	NA	NA	NA	0.249
0.138	NA	NA	0.226	0.292	0.05	0.063	NA	0.05	NA	0.073	NA	NA	0.05	NA	NA	NA	NA	0.192
0.166	NA	NA	0.252	0.345	0.27	0.052	NA	0.05	NA	0.05	NA	NA	0.167	NA	NA	NA	NA	0.317
0.146	NA	NA	0.215	0.236	0.341	0.05	NA	0.05	NA	0.108	NA	NA	0.121	NA	NA	NA	NA	0.281
0.102	NA	NA	0.05	0.201	0.192	0.05	NA	0.05	NA	0.05	NA	NA	0.05	NA	NA	NA	NA	0.186
0.152	NA	NA	0.05	0.228	0.057	0.22	NA	0.193	NA	0.05	NA	NA	0.05	NA	NA	NA	NA	0.152
0.26	NA	NA	0.05	0.302	0.075	0.165	NA	0.222	NA	0.05	NA	NA	0.05	NA	NA	NA	NA	0.185
0.23	NA	NA	0.05	0.326	0.212	0.135	NA	0.121	NA	0.05	NA	NA	0.189	NA	NA	NA	NA	0.113
0.185	NA	NA	0.05	0.263	0.275	0.157	NA	0.088	NA	0.05	NA	NA	0.093	NA	NA	NA	NA	0.1
0.181	NA	NA	0.05	0.43	0.109	0.202	NA	0.05	NA	0.05	NA	NA	0.129	NA	NA	NA	NA	0.183
0.262	NA	NA	0.237	0.218	0.05	0.078	NA	0.05	NA	0.05	NA	NA	0.107	NA	NA	NA	NA	0.287
0.149	NA	NA	0.278	0.128	0.074	0.096	NA	0.05	NA	0.09	NA	NA	0.1	NA	NA	NA	NA	0.358
0.072	NA	NA	0.324	0.064	0.144	0.058	NA	0.05	NA	0.161	NA	NA	0.138	NA	NA	NA	NA	0.298
0.05	NA	NA	0.19	0.082	0.217	0.05	NA	0.207	NA	0.129	NA	NA	0.231	NA	NA	NA	NA	0.246
0.05	NA	NA	0.144	0.209	0.242	0.05	NA	0.248	NA	0.077	NA	NA	0.18	NA	NA	NA	NA	0.174
0.05	NA	NA	0.065	0.272	0.155	0.05	NA	0.171	NA	0.102	NA	NA	0.097	NA	NA	NA	NA	0.063
0.05	NA	NA	0.05	0.126	0.077	0.05	NA	0.18	NA	0.064	NA	NA	0.101	NA	NA	NA	NA	0.091
0.05	NA	NA	0.178	0.05	0.05	0.115	NA	0.285	NA	0.05	NA	NA	0.173	NA	NA	NA	NA	0.05
0.05	NA	NA	0.21	0.105	0.057	0.064	NA	0.05	NA	0.068	NA	NA	0.226	NA	NA	NA	NA	0.05
0.05	NA	NA	0.216	0.05	0.05	0.111	NA	0.05	NA	0.05	NA	NA	0.219	NA	NA	NA	NA	0.05
0.05	NA	NA	0.098	0.05	0.05	0.128	NA	0.05	NA	0.05	NA	NA	0.267	NA	NA	NA	NA	0.05
0.132	NA	NA	0.05	0.05	0.251	0.081	NA	0.05	NA	0.05	NA	NA	0.08	NA	NA	NA	NA	0.342
0.183	NA	NA	0.124	0.218	0.406	0.05	NA	0.05	NA	0.05	NA	NA	0.059	NA	NA	NA	NA	0.271
0.106	NA	NA	0.082	0.171	0.141	0.05	NA	0.169	NA	0.05	NA	NA	0.053	NA	NA	NA	NA	0.162
0.092	NA	NA	0.05	0.092	0.05	0.05	NA	0.05	NA	0.208	NA	NA	0.131	NA	NA	NA	NA	0.241
0.117	NA	NA	0.05	0.129	0.075	0.05	NA	0.05	NA	0.315	NA	NA	0.193	NA	NA	NA	NA	0.25
0.19	NA	NA	0.05	0.208	0.153	0.05	NA	0.05	NA	0.115	NA	NA	0.266	NA	NA	NA	NA	0.218
0.212	NA	NA	0.05	0.28	0.117	0.05	NA	0.083	NA	0.05	NA	NA	0.312	NA	NA	NA	NA	0.188
0.194	NA	NA	0.05	0.358	0.143	0.101	NA	0.05	NA	0.09	NA	NA	0.06	NA	NA	NA	NA	0.189
0.147	NA	NA	0.05	0.219	0.103	0.108	NA	0.05	NA	0.248	NA	NA	0.052	NA	NA	NA	NA	0.196
0.05	NA	NA	0.19	0.298	0.086	0.182	NA	0.05	NA	0.078	NA	NA	0.05	NA	NA	NA	NA	0.074
0.05	NA	NA	0.26	0.278	0.05	0.239	NA	0.05	NA	0.088	NA	NA	0.103	NA	NA	NA	NA	0.102
0.05	NA	NA	0.305	0.212	0.05	0.05	NA	0.05	NA	0.05	NA	NA	0.186	NA	NA	NA	NA	0.234
0.115	NA	NA	0.342	0.119	0.05	0.05	NA	0.05	NA	0.05	NA	NA	0.253	NA	NA	NA	NA	0.263
0.221	NA	NA	0.148	0.05	0.05	0.063	NA	0.05	NA	0.05	NA	NA	0.389	NA	NA	NA	NA	0.112
0.11	NA	NA	0.072	0.199	0.188	0.154	NA	0.05	NA	0.05	NA	NA	0.089	NA	NA	NA	NA	0.145
0.142	NA	NA	0.074	0.05	0.425	0.202	NA	0.05	NA	0.05	NA	NA	0.075	NA	NA	NA	NA	0.103
0.203	NA	NA	0.213	0.05	0.124	0.132	NA	0.05	NA	0.083	NA	NA	0.073	NA	NA	NA	NA	0.062
0.306	NA	NA	0.209	0.05	0.05	0.074	NA	0.05	NA	0.115	NA	NA	0.191	NA	NA	NA	NA	0.05
0.358	NA	NA	0.089	0.05	0.101	0.085	NA	0.05	NA	0.098	NA	NA	0.215	NA	NA	NA	NA	0.258
0.368	NA	NA	0.054	0.553	0.237	0.115	NA	0.05	NA	0.135	NA	NA	0.383	NA	NA	NA	NA	0.17
0.276	NA	NA	0.179	0.583	0.099	0.173	NA	0.05	NA	0.184	NA	NA	0.151	NA	NA	NA	NA	0.084
0.194	NA	NA	0.319	0.454	0.05	0.258	NA	0.05	NA	0.241	NA	NA	0.088	NA	NA	NA	NA	0.174
0.154	NA	NA	0.05	0.319	0.05	0.19	NA	0.05	NA	0.214	NA	NA	0.095	NA	NA	NA	NA	0.254
0.194	NA	NA	0.062	0.218	0.05	0.05	NA	0.05	NA	0.212	NA	NA	0.088	NA	NA	NA	NA	0.242
0.208	NA	NA	0.05	0.151	0.057	0.081	NA	0.05	NA	0.113	NA	NA	0.192	NA	NA	NA	NA	0.205
0.262	NA	NA	0.05	0.419	0.173	0.207	NA	0.05	NA	0.05	NA	NA	0.244	NA	NA	NA	NA	0.228
0.095	NA	NA	0.05	0.257	0.288	0.247	NA	0.063	NA	0.05	NA	NA	0.296	NA	NA	NA	NA	0.238
0.05	NA	NA	0.05	0.12	0.15	0.202	NA	0.05	NA	0.05	NA	NA	0.136	NA	NA	NA	NA	0.154
0.05	NA	NA	0.05	0.05	0.05	0.294	NA	0.05	NA	0.05	NA	NA	0.097	NA	NA	NA	NA	0.05
0.21	NA	NA	0.05	0.05	0.207	0.186	NA	0.05	NA	0.05	NA	NA	0.103	NA	NA	NA	NA	0.05
0.324	NA	NA	0.167	0.073	0.292	0.083	NA	0.05	NA	0.05	NA	NA	0.104	NA	NA	NA	NA	0.244
0.283	NA	NA	0.391	0.465	0.212	0.085	NA	0.05	NA	0.11	NA	NA	0.203	NA	NA	NA	NA	0.438
0.242	NA	NA	0.235	0.279	0.204	0.105	NA	0.05	NA	0.236	NA	NA	0.224	NA	NA	NA	NA	0.387
0.237	NA	NA	0.178	0.2	0.239	0.152	NA	0.05	NA	0.297	NA	NA	0.182	NA	NA	NA	NA	0.315
0.235	NA	NA	0.05	0.056	0.264	0.06	NA	0.05	NA	0.05	NA	NA	0.05	NA	NA	NA	NA	0.303
0.26	NA	NA	0.067	0.05	0.268	0.05	NA	0.05	NA	0.05	NA	NA	0.05	NA	NA	NA	NA	0.285
0.221	NA	NA	0.125	0.215	0.228	0.05	NA	0.05	NA	0.139	NA	NA	0.17	NA	NA	NA	NA	0.152
0.167	NA	NA	0.143	0.377	0.375	0.05	NA	0.05	NA	0.427	NA	NA	0.131	NA	NA	NA	NA	0.211
0.341	NA	NA	0.096	0.229	0.378	0.205	NA	0.05	NA	0.382	NA	NA	0.12	NA	NA	NA	NA	0.328
0.297	NA	NA	0.108	0.081	0.255	0.274	NA	0.05	NA	0.05	NA	NA	0.121	NA	NA	NA	NA	0.503
0.342	NA	NA	0.192	0.05	0.069	0.21	NA	0.05	NA	0.11	NA	NA	0.194	NA	NA	NA	NA	0.111
0.299	NA	NA	0.05	0.098	0.247	0.072	NA	0.05	NA	0.1	NA	NA	0.269	NA	NA	NA	NA	0.05
0.294	NA	NA	0.05	0.184	0.052	0.241	NA	0.05	NA	0.05	NA	NA	0.302	NA	NA	NA	NA	0.164
0.462	NA	NA	0.05	0.194	0.05	0.05	NA	0.05	NA	0.05	NA	NA	0.236	NA	NA	NA	NA	0.304
0.493	NA	NA	0.086	0.259	0.05	0.05	NA	0.05	NA	0.05	NA	NA	0.223	NA	NA	NA	NA	0.175
0.498	NA	NA	0.102	0.057	0.05	0.05	NA	0.05	NA	0.05	NA	NA	0.202	NA	NA	NA	NA	0.132
0.462	NA	NA	0.05	0.05	0.177	0.064	NA	0.05	NA	0.05	NA	NA	0.138	NA	NA	NA	NA	0.092
0.05	NA	NA	0.05	0.153	0.314	0.105	NA	0.05	NA	0.076	NA	NA	0.107	NA	NA	NA	NA	0.087
0.057	NA	NA	0.05	0.257	0.162	0.112	NA	0.05	NA	0.171	NA	NA	0.158	NA	NA	NA	NA	0.15
0.122	NA	NA	0.194	0.285	0.05	0.05	NA	0.05	NA	0.198	NA	NA	0.151	NA	NA	NA	NA	0.173
0.067	NA	NA	0.477	0.328	0.05	0.05	NA	0.05	NA	0.248	NA	NA	0.266	NA	NA	NA	NA	0.282
0.05	NA	NA	0.344	0.172	0.05	0.05	NA	0.05	NA	0.186	NA	NA	0.339	NA	NA	NA	NA	0.331
0.05	NA	NA	0.222	0.177	0.505	0.05	NA	0.05	NA	0.219	NA	NA	0.27	NA	NA	NA	NA	0.334
0.087	NA	NA	0.05	0.305	0.41	0.288	NA	0.22	NA	0.308	NA	NA	0.227	NA	NA	NA	NA	0.323
0.208	NA	NA	0.088	0.361	0.184	0.32	NA	0.21	NA	0.286	NA	NA	0.05	NA	NA	NA	NA	0.218
0.258	NA	NA	0.183	0.299	0.05	0.294	NA	0.05	NA	0.094	NA	NA	0.107	NA	NA	NA	NA	0.2
0.214	NA	NA	0.163	0.153	0.05	0.236	NA	0.274	NA	0.05	NA	NA	0.186	NA	NA	NA	NA	0.321
0.266	NA	NA	0.05	0.05	0.05	0.05	NA	0.292	NA	0.05	NA	NA	0.209	NA	NA	NA	NA	0.32
0.21	NA	NA	0.108	0.05	0.052	0.05	NA	0.163	NA	0.05	NA	NA	0.204	NA	NA	NA	NA	0.258
0.136	NA	NA	0.05	0.218	0.429	0.05	NA	0.05	NA	0.079	NA	NA	0.208	NA	NA	NA	NA	0.209
0.158	NA	NA	0.05	0.448	0.348	0.05	NA	0.05	NA	0.109	NA	NA	0.142	NA	NA	NA	NA	0.148
0.195	NA	NA	0.05	0.626	0.08	0.05	NA	0.05	NA	0.211	NA	NA	0.1	NA	NA	NA	NA	0.066
0.134	NA	NA	0.05	0.157	0.05	0.062	NA	0.125	NA	0.262	NA	NA	0.05	NA	NA	NA	NA	0.1
0.117	NA	NA	0.05	0.202	0.05	0.05	NA	0.077	NA	0.322	NA	NA	0.051	NA	NA	NA	NA	0.25
0.173	NA	NA	0.085	0.184	0.141	0.05	NA	0.073	NA	0.157	NA	NA	0.075	NA	NA	NA	NA	0.302
0.145	NA	NA	0.05	0.219	0.278	0.05	NA	0.05	NA	0.05	NA	NA	0.198	NA	NA	NA	NA	0.183
0.121	NA	NA	0.05	0.261	0.239	0.05	NA	0.05	NA	0.05	NA	NA	0.178	NA	NA	NA	NA	0.191
0.143	NA	NA	0.305	0.287	0.05	0.21	NA	0.05	NA	0.276	NA	NA	0.115	NA	NA	NA	NA	0.314
0.257	NA	NA	0.386	0.07	0.089	0.256	NA	0.05	NA	0.527	NA	NA	0.163	NA	NA	NA	NA	0.329
0.317	NA	NA	0.316	0.05	0.092	0.279	NA	0.05	NA	0.548	NA	NA	0.22	NA	NA	NA	NA	0.317
0.298	NA	NA	0.222	0.05	0.079	0.34	NA	0.05	NA	0.05	NA	NA	0.105	NA	NA	NA	NA	0.288
0.181	NA	NA	0.127	0.4	0.151	0.419	NA	0.05	NA	0.097	NA	NA	0.066	NA	NA	NA	NA	0.284
0.067	NA	NA	0.18	0.146	0.286	0.05	NA	0.05	NA	0.05	NA	NA	0.054	NA	NA	NA	NA	0.334
0.112	NA	NA	0.197	0.092	0.05	0.05	NA	0.05	NA	0.05	NA	NA	0.176	NA	NA	NA	NA	0.23
0.255	NA	NA	0.112	0.064	0.05	0.05	NA	0.05	NA	0.05	NA	NA	0.212	NA	NA	NA	NA	0.28
0.112	NA	NA	0.05	0.187	0.05	0.05	NA	0.05	NA	0.05	NA	NA	0.142	NA	NA	NA	NA	0.38
0.105	NA	NA	0.136	0.392	0.073	0.05	NA	0.05	NA	0.05	NA	NA	0.104	NA	NA	NA	NA	0.388
0.066	NA	NA	0.05	0.215	0.065	0.077	NA	0.05	NA	0.05	NA	NA	0.169	NA	NA	NA	NA	0.237
0.067	NA	NA	0.05	0.05	0.05	0.05	NA	0.05	NA	0.05	NA	NA	0.235	NA	NA	NA	NA	0.151
0.099	NA	NA	0.05	0.093	0.05	0.178	NA	0.119	NA	0.316	NA	NA	0.163	NA	NA	NA	NA	0.05
0.101	NA	NA	0.05	0.255	0.202	0.367	NA	0.126	NA	0.378	NA	NA	0.05	NA	NA	NA	NA	0.154
0.167	NA	NA	0.05	0.502	0.408	0.467	NA	0.05	NA	0.306	NA	NA	0.05	NA	NA	NA	NA	0.163
0.229	NA	NA	0.05	0.442	0.065	0.412	NA	0.05	NA	0.366	NA	NA	0.05	NA	NA	NA	NA	0.159
0.295	NA	NA	0.169	0.269	0.057	0.23	NA	0.05	NA	0.426	NA	NA	0.174	NA	NA	NA	NA	0.233
0.412	NA	NA	0.356	0.092	0.05	0.05	NA	0.05	NA	0.479	NA	NA	0.223	NA	NA	NA	NA	0.249
0.394	NA	NA	0.358	0.12	0.05	0.05	NA	0.05	NA	0.387	NA	NA	0.213	NA	NA	NA	NA	0.246
0.241	NA	NA	0.308	0.303	0.05	0.05	NA	0.071	NA	0.235	NA	NA	0.194	NA	NA	NA	NA	0.181
0.255	NA	NA	0.258	0.312	0.063	0.05	NA	0.241	NA	0.05	NA	NA	0.158	NA	NA	NA	NA	0.174
0.21	NA	NA	0.208	0.145	0.379	0.05	NA	0.302	NA	0.05	NA	NA	0.186	NA	NA	NA	NA	0.187
0.173	NA	NA	0.169	0.05	0.584	0.061	NA	0.342	NA	0.144	NA	NA	0.112	NA	NA	NA	NA	0.085
0.087	NA	NA	0.167	0.192	0.05	0.05	NA	0.156	NA	0.248	NA	NA	0.05	NA	NA	NA	NA	0.074
0.108	NA	NA	0.198	0.215	0.068	0.311	NA	0.05	NA	0.231	NA	NA	0.05	NA	NA	NA	NA	0.13
0.119	NA	NA	0.133	0.154	0.092	0.442	NA	0.125	NA	0.316	NA	NA	0.05	NA	NA	NA	NA	0.204
0.155	NA	NA	0.05	0.257	0.05	0.403	NA	0.129	NA	0.261	NA	NA	0.124	NA	NA	NA	NA	0.178
0.115	NA	NA	0.05	0.192	0.05	0.308	NA	0.188	NA	0.256	NA	NA	0.197	NA	NA	NA	NA	0.109
0.05	NA	NA	0.05	0.149	0.231	0.05	NA	0.249	NA	0.093	NA	NA	0.172	NA	NA	NA	NA	0.209
0.063	NA	NA	0.05	0.15	0.491	0.05	NA	0.182	NA	0.356	NA	NA	0.159	NA	NA	NA	NA	0.382
0.127	NA	NA	0.05	0.112	0.432	0.05	NA	0.195	NA	0.386	NA	NA	0.077	NA	NA	NA	NA	0.389
0.155	NA	NA	0.05	0.142	0.05	0.05	NA	0.245	NA	0.371	NA	NA	0.05	NA	NA	NA	NA	0.35
0.121	NA	NA	0.05	0.064	0.082	0.181	NA	0.305	NA	0.05	NA	NA	0.05	NA	NA	NA	NA	0.39
0.223	NA	NA	0.056	0.226	0.154	0.05	NA	0.156	NA	0.05	NA	NA	0.05	NA	NA	NA	NA	0.473
0.221	NA	NA	0.267	0.215	0.11	0.05	NA	0.331	NA	0.05	NA	NA	0.05	NA	NA	NA	NA	0.423
0.308	NA	NA	0.194	0.173	0.05	0.05	NA	0.341	NA	0.05	NA	NA	0.05	NA	NA	NA	NA	0.377
0.298	NA	NA	0.16	0.265	0.05	0.05	NA	0.373	NA	0.081	NA	NA	0.134	NA	NA	NA	NA	0.355
0.332	NA	NA	0.172	0.24	0.311	0.123	NA	0.246	NA	0.05	NA	NA	0.144	NA	NA	NA	NA	0.417
0.325	NA	NA	0.241	0.117	0.384	0.085	NA	0.268	NA	0.05	NA	NA	0.057	NA	NA	NA	NA	0.398
0.284	NA	NA	0.26	0.05	0.071	0.05	NA	0.36	NA	0.05	NA	NA	0.1	NA	NA	NA	NA	0.252
0.129	NA	NA	0.228	0.05	0.05	0.05	NA	0.207	NA	0.136	NA	NA	0.07	NA	NA	NA	NA	0.28
0.05	NA	NA	0.151	0.354	0.05	0.05	NA	0.414	NA	0.179	NA	NA	0.058	NA	NA	NA	NA	0.078
0.069	NA	NA	0.211	0.312	0.05	0.357	NA	0.449	NA	0.237	NA	NA	0.126	NA	NA	NA	NA	0.067
0.172	NA	NA	0.05	0.208	0.05	0.337	NA	0.461	NA	0.445	NA	NA	0.05	NA	NA	NA	NA	0.159
0.2	NA	NA	0.05	0.15	0.119	0.113	NA	0.39	NA	0.568	NA	NA	0.05	NA	NA	NA	NA	0.087
0.217	NA	NA	0.05	0.293	0.358	0.05	NA	0.344	NA	0.634	NA	NA	0.073	NA	NA	NA	NA	0.05
0.167	NA	NA	0.05	0.314	0.171	0.05	NA	0.05	NA	0.655	NA	NA	0.102	NA	NA	NA	NA	0.224
0.175	NA	NA	0.05	0.443	0.099	0.05	NA	0.05	NA	0.595	NA	NA	0.2	NA	NA	NA	NA	0.364
0.164	NA	NA	0.05	0.567	0.05	0.051	NA	0.05	NA	0.316	NA	NA	0.07	NA	NA	NA	NA	0.434
0.192	NA	NA	0.05	0.242	0.05	0.157	NA	0.05	NA	0.339	NA	NA	0.07	NA	NA	NA	NA	0.424
0.198	NA	NA	0.079	0.374	0.05	0.202	NA	0.05	NA	0.39	NA	NA	0.101	NA	NA	NA	NA	0.293
0.207	NA	NA	0.203	0.434	0.05	0.297	NA	0.05	NA	0.279	NA	NA	0.084	NA	NA	NA	NA	0.1
0.218	NA	NA	0.157	0.474	0.072	0.368	NA	0.05	NA	0.212	NA	NA	0.196	NA	NA	NA	NA	0.05
0.18	NA	NA	0.189	0.181	0.05	0.147	NA	0.27	NA	0.375	NA	NA	0.05	NA	NA	NA	NA	0.054
0.14	NA	NA	0.254	0.233	0.05	0.05	NA	0.263	NA	0.325	NA	NA	0.05	NA	NA	NA	NA	0.137
0.205	NA	NA	0.349	0.261	0.277	0.05	NA	0.22	NA	0.052	NA	NA	0.089	NA	NA	NA	NA	0.132
0.262	NA	NA	0.304	0.262	0.133	0.05	NA	0.05	NA	0.05	NA	NA	0.132	NA	NA	NA	NA	0.113
0.314	NA	NA	0.231	0.28	0.067	0.05	NA	0.05	NA	0.05	NA	NA	0.143	NA	NA	NA	NA	0.06
0.284	NA	NA	0.247	0.287	0.317	0.05	NA	0.323	NA	0.05	NA	NA	0.355	NA	NA	NA	NA	0.157
0.253	NA	NA	0.281	0.134	0.185	0.172	NA	0.294	NA	0.124	NA	NA	0.208	NA	NA	NA	NA	0.404
0.141	NA	NA	0.05	0.089	0.05	0.281	NA	0.203	NA	0.087	NA	NA	0.058	NA	NA	NA	NA	0.492
0.05	NA	NA	0.05	0.05	0.05	0.222	NA	0.111	NA	0.05	NA	NA	0.05	NA	NA	NA	NA	0.357
0.11	NA	NA	0.05	0.05	0.05	0.05	NA	0.05	NA	0.256	NA	NA	0.099	NA	NA	NA	NA	0.381
0.262	NA	NA	0.05	0.05	0.184	0.05	NA	0.05	NA	0.214	NA	NA	0.05	NA	NA	NA	NA	0.445
0.263	NA	NA	0.05	0.106	0.113	0.05	NA	0.054	NA	0.05	NA	NA	0.05	NA	NA	NA	NA	0.408
0.271	NA	NA	0.05	0.186	0.05	0.05	NA	0.246	NA	0.24	NA	NA	0.05	NA	NA	NA	NA	0.366
0.142	NA	NA	0.102	0.194	0.168	0.05	NA	0.15	NA	0.562	NA	NA	0.068	NA	NA	NA	NA	0.362
0.177	NA	NA	0.331	0.05	0.05	0.05	NA	0.057	NA	0.34	NA	NA	0.065	NA	NA	NA	NA	0.23
0.215	NA	NA	0.28	0.05	0.05	0.065	NA	0.05	NA	0.309	NA	NA	0.05	NA	NA	NA	NA	0.142
0.243	NA	NA	0.248	0.052	0.256	0.237	NA	0.05	NA	0.122	NA	NA	0.05	NA	NA	NA	NA	0.152
0.164	NA	NA	0.152	0.107	0.281	0.22	NA	0.05	NA	0.073	NA	NA	0.05	NA	NA	NA	NA	0.228
0.236	NA	NA	0.184	0.064	0.091	0.186	NA	0.05	NA	0.067	NA	NA	0.05	NA	NA	NA	NA	0.336
0.236	NA	NA	0.189	0.107	0.05	0.126	NA	0.152	NA	0.086	NA	NA	0.05	NA	NA	NA	NA	0.393
0.241	NA	NA	0.197	0.195	0.05	0.05	NA	0.192	NA	0.05	NA	NA	0.05	NA	NA	NA	NA	0.233
0.105	NA	NA	0.277	0.191	0.142	0.15	NA	0.197	NA	0.059	NA	NA	0.05	NA	NA	NA	NA	0.05
0.071	NA	NA	0.37	0.084	0.098	0.195	NA	0.126	NA	0.298	NA	NA	0.05	NA	NA	NA	NA	0.05
0.11	NA	NA	0.318	0.05	0.067	0.109	NA	0.05	NA	0.293	NA	NA	0.05	NA	NA	NA	NA	0.05
0.319	NA	NA	0.133	0.292	0.184	0.05	NA	0.05	NA	0.259	NA	NA	0.05	NA	NA	NA	NA	0.228
0.054	NA	NA	0.05	0.274	0.176	0.05	NA	0.05	NA	0.438	NA	NA	0.05	NA	NA	NA	NA	0.364
0.181	NA	NA	0.05	0.275	0.176	0.181	NA	0.05	NA	0.33	NA	NA	0.05	NA	NA	NA	NA	0.497
0.186	NA	NA	0.05	0.227	0.122	0.203	NA	0.294	NA	0.366	NA	NA	0.11	NA	NA	NA	NA	0.407
0.065	NA	NA	0.05	0.201	0.05	0.067	NA	0.299	NA	0.179	NA	NA	0.156	NA	NA	NA	NA	0.124
0.108	NA	NA	0.05	0.103	0.05	0.05	NA	0.23	NA	0.198	NA	NA	0.183	NA	NA	NA	NA	0.069
0.232	NA	NA	0.05	0.136	0.128	0.05	NA	0.153	NA	0.137	NA	NA	0.162	NA	NA	NA	NA	0.098
0.326	NA	NA	0.392	0.261	0.209	0.05	NA	0.05	NA	0.05	NA	NA	0.05	NA	NA	NA	NA	0.241
0.235	NA	NA	0.43	0.255	0.138	0.05	NA	0.05	NA	0.05	NA	NA	0.101	NA	NA	NA	NA	0.346
0.15	NA	NA	0.393	0.195	0.126	0.05	NA	0.163	NA	0.092	NA	NA	0.183	NA	NA	NA	NA	0.175
0.176	NA	NA	0.304	0.192	0.278	0.223	NA	0.185	NA	0.219	NA	NA	0.198	NA	NA	NA	NA	0.105
0.288	NA	NA	0.222	0.236	0.235	0.151	NA	0.33	NA	0.346	NA	NA	0.178	NA	NA	NA	NA	0.11
0.263	NA	NA	0.182	0.278	0.136	0.112	NA	0.319	NA	0.506	NA	NA	0.135	NA	NA	NA	NA	0.361
0.246	NA	NA	0.081	0.285	0.075	0.096	NA	0.31	NA	0.373	NA	NA	0.079	NA	NA	NA	NA	0.572
0.193	NA	NA	0.05	0.512	0.095	0.195	NA	0.276	NA	0.412	NA	NA	0.164	NA	NA	NA	NA	0.282
0.229	NA	NA	0.11	0.388	0.144	0.188	NA	0.086	NA	0.406	NA	NA	0.147	NA	NA	NA	NA	0.288
0.244	NA	NA	0.322	0.189	0.179	0.144	NA	0.05	NA	0.29	NA	NA	0.053	NA	NA	NA	NA	0.206
0.105	NA	NA	0.382	0.09	0.489	0.123	NA	0.238	NA	0.198	NA	NA	0.061	NA	NA	NA	NA	0.263
0.103	NA	NA	0.114	0.132	0.386	0.228	NA	0.455	NA	0.16	NA	NA	0.169	NA	NA	NA	NA	0.199
0.17	NA	NA	0.05	0.413	0.106	0.179	NA	0.416	NA	0.064	NA	NA	0.108	NA	NA	NA	NA	0.213
0.305	NA	NA	0.05	0.376	0.115	0.05	NA	0.463	NA	0.096	NA	NA	0.165	NA	NA	NA	NA	0.05
0.439	NA	NA	0.565	0.243	0.215	0.05	NA	0.254	NA	0.102	NA	NA	0.239	NA	NA	NA	NA	0.05
0.178	NA	NA	0.724	0.05	0.402	0.244	NA	0.09	NA	0.157	NA	NA	0.368	NA	NA	NA	NA	0.05
0.164	NA	NA	0.573	0.05	0.296	0.374	NA	0.283	NA	0.365	NA	NA	NA	NA	NA	NA	NA	0.178
0.075	NA	NA	0.441	0.244	NA	0.105	NA	0.261	NA	0.339	NA	NA	NA	NA	NA	NA	NA	0.354
0.151	NA	NA	0.323	0.254	NA	0.053	NA	0.192	NA	0.422	NA	NA	NA	NA	NA	NA	NA	0.376
0.248	NA	NA	0.259	0.204	NA	0.05	NA	0.164	NA	0.236	NA	NA	NA	NA	NA	NA	NA	0.38
0.223	NA	NA	0.106	0.05	NA	0.05	NA	0.205	NA	0.278	NA	NA	NA	NA	NA	NA	NA	0.289
0.165	NA	NA	0.05	0.201	NA	0.145	NA	0.219	NA	0.185	NA	NA	NA	NA	NA	NA	NA	0.333
0.193	NA	NA	0.05	0.244	NA	0.302	NA	0.406	NA	0.237	NA	NA	NA	NA	NA	NA	NA	0.196
0.261	NA	NA	0.203	0.208	NA	0.228	NA	0.05	NA	0.27	NA	NA	NA	NA	NA	NA	NA	0.243
0.166	NA	NA	0.267	0.207	NA	0.2	NA	0.05	NA	0.214	NA	NA	NA	NA	NA	NA	NA	0.11
0.164	NA	NA	0.301	0.05	NA	0.05	NA	0.078	NA	0.165	NA	NA	NA	NA	NA	NA	NA	0.081
0.21	NA	NA	0.05	0.051	NA	0.056	NA	0.173	NA	0.208	NA	NA	NA	NA	NA	NA	NA	0.251
0.245	NA	NA	0.551	0.086	NA	0.05	NA	0.123	NA	0.346	NA	NA	NA	NA	NA	NA	NA	0.236
0.207	NA	NA	0.781	0.188	NA	0.05	NA	0.05	NA	0.562	NA	NA	NA	NA	NA	NA	NA	0.302
0.212	NA	NA	0.703	0.05	NA	0.05	NA	0.05	NA	0.05	NA	NA	NA	NA	NA	NA	NA	0.254
0.274	NA	NA	0.592	0.05	NA	0.05	NA	0.05	NA	0.171	NA	NA	NA	NA	NA	NA	NA	0.149
0.298	NA	NA	0.417	0.05	NA	0.123	NA	0.076	NA	0.227	NA	NA	NA	NA	NA	NA	NA	0.143
0.335	NA	NA	0.281	0.23	NA	0.05	NA	0.135	NA	0.168	NA	NA	NA	NA	NA	NA	NA	0.22
0.281	NA	NA	0.221	0.197	NA	0.138	NA	0.123	NA	0.299	NA	NA	NA	NA	NA	NA	NA	0.189
0.094	NA	NA	0.178	0.093	NA	0.144	NA	0.05	NA	0.381	NA	NA	NA	NA	NA	NA	NA	0.289
0.081	NA	NA	0.11	0.074	NA	0.121	NA	0.149	NA	0.294	NA	NA	NA	NA	NA	NA	NA	0.454
0.206	NA	NA	0.213	0.124	NA	0.05	NA	0.197	NA	0.248	NA	NA	NA	NA	NA	NA	NA	0.39
0.306	NA	NA	0.307	0.172	NA	0.05	NA	0.226	NA	0.361	NA	NA	NA	NA	NA	NA	NA	0.281
0.213	NA	NA	0.406	0.13	NA	0.05	NA	0.21	NA	0.05	NA	NA	NA	NA	NA	NA	NA	0.05
0.091	NA	NA	0.05	0.128	NA	0.118	NA	0.23	NA	0.05	NA	NA	NA	NA	NA	NA	NA	0.05
0.091	NA	NA	0.05	0.123	NA	0.115	NA	0.342	NA	0.078	NA	NA	NA	NA	NA	NA	NA	0.05
0.094	NA	NA	0.05	0.05	NA	0.078	NA	0.262	NA	0.193	NA	NA	NA	NA	NA	NA	NA	0.05
0.125	NA	NA	0.05	0.05	NA	0.115	NA	0.296	NA	0.289	NA	NA	NA	NA	NA	NA	NA	0.05
0.234	NA	NA	0.413	0.351	NA	0.149	NA	0.173	NA	0.387	NA	NA	NA	NA	NA	NA	NA	0.098
0.277	NA	NA	0.637	0.433	NA	0.12	NA	0.179	NA	0.345	NA	NA	NA	NA	NA	NA	NA	0.205
0.241	NA	NA	0.625	0.071	NA	0.18	NA	0.319	NA	0.332	NA	NA	NA	NA	NA	NA	NA	0.191
0.278	NA	NA	0.565	0.214	NA	0.176	NA	0.256	NA	0.459	NA	NA	NA	NA	NA	NA	NA	0.216
0.31	NA	NA	0.342	0.303	NA	0.234	NA	0.322	NA	0.329	NA	NA	NA	NA	NA	NA	NA	0.296
0.334	NA	NA	0.21	0.375	NA	0.13	NA	0.294	NA	0.254	NA	NA	NA	NA	NA	NA	NA	0.458
0.198	NA	NA	0.27	0.05	NA	0.106	NA	0.239	NA	0.303	NA	NA	NA	NA	NA	NA	NA	0.444
0.121	NA	NA	0.294	0.05	NA	0.072	NA	0.24	NA	0.431	NA	NA	NA	NA	NA	NA	NA	0.21
0.129	NA	NA	0.263	0.277	NA	0.098	NA	0.203	NA	0.05	NA	NA	NA	NA	NA	NA	NA	0.057
0.218	NA	NA	0.115	0.237	NA	0.117	NA	0.32	NA	0.05	NA	NA	NA	NA	NA	NA	NA	0.05
0.287	NA	NA	0.167	0.05	NA	0.085	NA	0.311	NA	0.109	NA	NA	NA	NA	NA	NA	NA	0.05
0.05	NA	NA	0.289	0.146	NA	0.148	NA	0.261	NA	0.168	NA	NA	NA	NA	NA	NA	NA	0.37
0.153	NA	NA	0.05	0.287	NA	0.056	NA	0.252	NA	0.235	NA	NA	NA	NA	NA	NA	NA	0.344
0.134	NA	NA	0.05	0.375	NA	0.092	NA	0.261	NA	0.295	NA	NA	NA	NA	NA	NA	NA	0.226
0.133	NA	NA	0.05	0.452	NA	0.19	NA	0.249	NA	0.355	NA	NA	NA	NA	NA	NA	NA	0.127
0.278	NA	NA	0.05	0.227	NA	0.074	NA	0.05	NA	0.411	NA	NA	NA	NA	NA	NA	NA	0.228
0.371	NA	NA	0.05	0.235	NA	0.068	NA	0.076	NA	0.482	NA	NA	NA	NA	NA	NA	NA	0.409
0.198	NA	NA	0.05	0.159	NA	0.072	NA	0.243	NA	0.464	NA	NA	NA	NA	NA	NA	NA	0.455
0.098	NA	NA	0.213	0.123	NA	0.105	NA	0.244	NA	0.41	NA	NA	NA	NA	NA	NA	NA	0.179
0.309	NA	NA	0.337	0.264	NA	0.05	NA	0.315	NA	0.428	NA	NA	NA	NA	NA	NA	NA	0.086
0.324	NA	NA	0.297	0.242	NA	0.051	NA	0.304	NA	0.406	NA	NA	NA	NA	NA	NA	NA	0.267
0.221	NA	NA	0.152	0.143	NA	0.263	NA	0.265	NA	0.393	NA	NA	NA	NA	NA	NA	NA	0.429
0.146	NA	NA	0.149	0.165	NA	0.319	NA	0.324	NA	0.298	NA	NA	NA	NA	NA	NA	NA	0.482
0.136	NA	NA	0.279	0.28	NA	0.226	NA	0.05	NA	0.194	NA	NA	NA	NA	NA	NA	NA	0.423
0.207	NA	NA	0.252	0.237	NA	0.07	NA	0.05	NA	0.05	NA	NA	NA	NA	NA	NA	NA	0.173
0.155	NA	NA	0.183	0.199	NA	0.067	NA	0.201	NA	0.05	NA	NA	NA	NA	NA	NA	NA	0.05
0.09	NA	NA	0.093	0.21	NA	0.254	NA	0.291	NA	0.105	NA	NA	NA	NA	NA	NA	NA	0.053
0.107	NA	NA	0.075	0.173	NA	0.071	NA	0.303	NA	0.187	NA	NA	NA	NA	NA	NA	NA	0.196
0.239	NA	NA	0.183	0.135	NA	0.167	NA	0.237	NA	0.208	NA	NA	NA	NA	NA	NA	NA	0.226
0.312	NA	NA	0.05	0.132	NA	0.255	NA	0.375	NA	0.158	NA	NA	NA	NA	NA	NA	NA	0.28
0.085	NA	NA	0.05	0.073	NA	0.272	NA	0.459	NA	0.213	NA	NA	NA	NA	NA	NA	NA	0.304
0.05	NA	NA	0.05	0.05	NA	0.181	NA	0.05	NA	0.401	NA	NA	NA	NA	NA	NA	NA	0.249
0.345	NA	NA	0.05	0.198	NA	0.172	NA	0.05	NA	0.435	NA	NA	NA	NA	NA	NA	NA	0.114
0.293	NA	NA	0.05	0.307	NA	0.176	NA	0.05	NA	0.459	NA	NA	NA	NA	NA	NA	NA	0.144
0.179	NA	NA	0.05	0.289	NA	0.282	NA	0.05	NA	0.49	NA	NA	NA	NA	NA	NA	NA	0.203
0.132	NA	NA	0.142	0.146	NA	0.05	NA	0.05	NA	0.455	NA	NA	NA	NA	NA	NA	NA	0.213
0.203	NA	NA	0.158	0.05	NA	0.05	NA	0.131	NA	0.457	NA	NA	NA	NA	NA	NA	NA	0.05
0.066	NA	NA	0.159	0.119	NA	0.05	NA	0.153	NA	0.51	NA	NA	NA	NA	NA	NA	NA	0.05
0.09	NA	NA	0.113	0.309	NA	0.227	NA	0.246	NA	0.481	NA	NA	NA	NA	NA	NA	NA	0.117
0.05	NA	NA	0.05	0.122	NA	0.189	NA	0.249	NA	0.218	NA	NA	NA	NA	NA	NA	NA	0.094
0.055	NA	NA	0.158	0.215	NA	0.197	NA	0.313	NA	0.05	NA	NA	NA	NA	NA	NA	NA	0.05
0.317	NA	NA	0.241	0.175	NA	0.156	NA	0.225	NA	0.136	NA	NA	NA	NA	NA	NA	NA	0.09
0.195	NA	NA	0.183	0.05	NA	0.135	NA	0.062	NA	0.2	NA	NA	NA	NA	NA	NA	NA	0.321
0.105	NA	NA	0.054	0.061	NA	0.18	NA	0.05	NA	0.219	NA	NA	NA	NA	NA	NA	NA	0.381
0.486	NA	NA	0.077	0.21	NA	0.212	NA	0.05	NA	0.267	NA	NA	NA	NA	NA	NA	NA	0.431
0.275	NA	NA	0.279	0.296	NA	0.33	NA	0.05	NA	0.262	NA	NA	NA	NA	NA	NA	NA	0.328
0.164	NA	NA	0.23	0.154	NA	0.345	NA	0.05	NA	0.331	NA	NA	NA	NA	NA	NA	NA	0.49
0.061	NA	NA	0.05	0.05	NA	0.152	NA	0.101	NA	0.403	NA	NA	NA	NA	NA	NA	NA	0.508
0.252	NA	NA	0.05	0.175	NA	0.119	NA	0.06	NA	0.48	NA	NA	NA	NA	NA	NA	NA	0.267
0.05	NA	NA	0.05	0.371	NA	0.05	NA	0.102	NA	0.531	NA	NA	NA	NA	NA	NA	NA	0.256
0.05	NA	NA	0.05	0.372	NA	0.05	NA	0.198	NA	0.497	NA	NA	NA	NA	NA	NA	NA	0.144
0.09	NA	NA	0.05	0.22	NA	0.05	NA	0.297	NA	0.446	NA	NA	NA	NA	NA	NA	NA	0.104
0.05	NA	NA	0.05	0.05	NA	0.05	NA	0.315	NA	0.477	NA	NA	NA	NA	NA	NA	NA	0.122
0.05	NA	NA	0.378	0.05	NA	0.139	NA	0.18	NA	0.523	NA	NA	NA	NA	NA	NA	NA	0.364
0.282	NA	NA	0.303	0.05	NA	0.079	NA	0.289	NA	0.417	NA	NA	NA	NA	NA	NA	NA	0.449
0.275	NA	NA	0.272	0.196	NA	0.05	NA	0.403	NA	0.261	NA	NA	NA	NA	NA	NA	NA	0.38
0.208	NA	NA	0.238	0.277	NA	0.05	NA	0.262	NA	0.325	NA	NA	NA	NA	NA	NA	NA	0.204
0.414	NA	NA	0.216	0.135	NA	0.05	NA	0.104	NA	0.266	NA	NA	NA	NA	NA	NA	NA	0.156
0.65	NA	NA	0.148	0.128	NA	0.081	NA	0.05	NA	0.339	NA	NA	NA	NA	NA	NA	NA	0.05
0.252	NA	NA	0.219	0.291	NA	0.23	NA	0.05	NA	0.406	NA	NA	NA	NA	NA	NA	NA	0.05
0.218	NA	NA	0.22	0.05	NA	0.27	NA	0.05	NA	0.332	NA	NA	NA	NA	NA	NA	NA	0.05
0.271	NA	NA	0.238	0.05	NA	0.217	NA	0.05	NA	0.319	NA	NA	NA	NA	NA	NA	NA	0.185
0.05	NA	NA	0.058	0.05	NA	0.05	NA	0.05	NA	0.53	NA	NA	NA	NA	NA	NA	NA	0.404
0.14	NA	NA	0.05	0.223	NA	0.05	NA	0.05	NA	0.473	NA	NA	NA	NA	NA	NA	NA	0.475
0.178	NA	NA	0.32	0.316	NA	0.19	NA	0.2	NA	0.439	NA	NA	NA	NA	NA	NA	NA	0.409
0.148	NA	NA	0.413	0.14	NA	0.05	NA	0.313	NA	0.51	NA	NA	NA	NA	NA	NA	NA	0.305
0.103	NA	NA	0.05	0.05	NA	0.05	NA	0.317	NA	0.519	NA	NA	NA	NA	NA	NA	NA	0.138
0.295	NA	NA	0.05	0.456	NA	0.05	NA	0.418	NA	0.231	NA	NA	NA	NA	NA	NA	NA	0.05
0.226	NA	NA	0.05	0.467	NA	0.05	NA	0.415	NA	0.124	NA	NA	NA	NA	NA	NA	NA	0.071
0.291	NA	NA	0.05	0.382	NA	0.05	NA	0.503	NA	0.075	NA	NA	NA	NA	NA	NA	NA	0.264
0.391	NA	NA	0.05	0.164	NA	0.267	NA	0.417	NA	0.289	NA	NA	NA	NA	NA	NA	NA	0.366
0.586	NA	NA	0.05	NA	NA	0.05	NA	0.326	NA	0.355	NA	NA	NA	NA	NA	NA	NA	0.339
0.05	NA	NA	0.505	NA	NA	0.05	NA	0.176	NA	0.25	NA	NA	NA	NA	NA	NA	NA	0.278
0.145	NA	NA	0.424	NA	NA	0.13	NA	0.05	NA	0.38	NA	NA	NA	NA	NA	NA	NA	0.241
0.177	NA	NA	0.295	NA	NA	0.21	NA	0.05	NA	0.467	NA	NA	NA	NA	NA	NA	NA	0.237
0.22	NA	NA	0.084	NA	NA	0.293	NA	0.05	NA	0.475	NA	NA	NA	NA	NA	NA	NA	0.05
0.218	NA	NA	0.088	NA	NA	0.29	NA	0.07	NA	0.498	NA	NA	NA	NA	NA	NA	NA	0.05
0.191	NA	NA	0.267	NA	NA	0.071	NA	0.215	NA	0.446	NA	NA	NA	NA	NA	NA	NA	0.244
0.193	NA	NA	0.278	NA	NA	0.05	NA	0.295	NA	0.072	NA	NA	NA	NA	NA	NA	NA	0.355
0.178	NA	NA	0.259	NA	NA	0.05	NA	0.184	NA	0.104	NA	NA	NA	NA	NA	NA	NA	0.141
0.193	NA	NA	0.262	NA	NA	0.05	NA	0.32	NA	0.261	NA	NA	NA	NA	NA	NA	NA	0.097
0.307	NA	NA	0.289	NA	NA	0.05	NA	0.425	NA	0.314	NA	NA	NA	NA	NA	NA	NA	0.221
0.485	NA	NA	0.315	NA	NA	0.063	NA	0.453	NA	0.532	NA	NA	NA	NA	NA	NA	NA	0.252
0.62	NA	NA	0.143	NA	NA	0.278	NA	0.435	NA	0.533	NA	NA	NA	NA	NA	NA	NA	0.243
0.198	NA	NA	0.05	NA	NA	0.05	NA	0.368	NA	0.124	NA	NA	NA	NA	NA	NA	NA	0.296
0.281	NA	NA	0.076	NA	NA	0.169	NA	0.05	NA	0.153	NA	NA	NA	NA	NA	NA	NA	0.05
0.201	NA	NA	0.275	NA	NA	0.295	NA	0.05	NA	0.443	NA	NA	NA	NA	NA	NA	NA	0.05
0.182	NA	NA	0.05	NA	NA	0.384	NA	0.184	NA	0.518	NA	NA	NA	NA	NA	NA	NA	0.058
0.129	NA	NA	0.05	NA	NA	0.428	NA	0.255	NA	0.05	NA	NA	NA	NA	NA	NA	NA	0.09
0.059	NA	NA	0.05	NA	NA	0.422	NA	0.05	NA	0.05	NA	NA	NA	NA	NA	NA	NA	0.076
0.126	NA	NA	0.05	NA	NA	0.365	NA	0.05	NA	0.05	NA	NA	NA	NA	NA	NA	NA	0.067
0.15	NA	NA	0.248	NA	NA	0.254	NA	0.065	NA	0.278	NA	NA	NA	NA	NA	NA	NA	0.182
0.245	NA	NA	0.644	NA	NA	0.05	NA	0.309	NA	0.365	NA	NA	NA	NA	NA	NA	NA	0.365
0.219	NA	NA	0.585	NA	NA	0.05	NA	0.352	NA	0.307	NA	NA	NA	NA	NA	NA	NA	0.191
0.13	NA	NA	0.473	NA	NA	0.05	NA	0.417	NA	0.05	NA	NA	NA	NA	NA	NA	NA	0.093
0.289	NA	NA	0.206	NA	NA	0.185	NA	0.094	NA	0.08	NA	NA	NA	NA	NA	NA	NA	0.056
0.458	NA	NA	0.05	NA	NA	0.165	NA	0.156	NA	0.077	NA	NA	NA	NA	NA	NA	NA	0.064
0.232	NA	NA	0.05	NA	NA	0.213	NA	0.206	NA	0.05	NA	NA	NA	NA	NA	NA	NA	0.05
0.249	NA	NA	0.067	NA	NA	0.312	NA	0.05	NA	0.265	NA	NA	NA	NA	NA	NA	NA	0.137
0.23	NA	NA	0.182	NA	NA	0.392	NA	0.191	NA	0.372	NA	NA	NA	NA	NA	NA	NA	0.138
0.132	NA	NA	0.202	NA	NA	0.436	NA	0.347	NA	0.443	NA	NA	NA	NA	NA	NA	NA	0.195
0.227	NA	NA	0.214	NA	NA	0.387	NA	0.331	NA	0.112	NA	NA	NA	NA	NA	NA	NA	0.296
0.294	NA	NA	0.23	NA	NA	0.342	NA	0.386	NA	0.224	NA	NA	NA	NA	NA	NA	NA	0.212
0.367	NA	NA	0.226	NA	NA	0.152	NA	0.379	NA	0.167	NA	NA	NA	NA	NA	NA	NA	0.185
0.226	NA	NA	0.281	NA	NA	0.05	NA	0.239	NA	0.094	NA	NA	NA	NA	NA	NA	NA	0.23
0.05	NA	NA	0.172	NA	NA	0.05	NA	0.415	NA	0.271	NA	NA	NA	NA	NA	NA	NA	0.207
0.307	NA	NA	0.062	NA	NA	0.111	NA	0.421	NA	0.473	NA	NA	NA	NA	NA	NA	NA	0.05
0.45	NA	NA	0.139	NA	NA	0.26	NA	0.368	NA	0.326	NA	NA	NA	NA	NA	NA	NA	0.063
0.136	NA	NA	0.05	NA	NA	0.354	NA	0.261	NA	0.224	NA	NA	NA	NA	NA	NA	NA	0.085
0.202	NA	NA	0.05	NA	NA	0.389	NA	0.193	NA	0.296	NA	NA	NA	NA	NA	NA	NA	0.136
0.185	NA	NA	0.05	NA	NA	0.368	NA	0.44	NA	0.225	NA	NA	NA	NA	NA	NA	NA	0.202
0.223	NA	NA	0.05	NA	NA	0.209	NA	0.457	NA	0.182	NA	NA	NA	NA	NA	NA	NA	0.19
0.272	NA	NA	0.05	NA	NA	0.05	NA	0.309	NA	0.383	NA	NA	NA	NA	NA	NA	NA	0.113
0.223	NA	NA	0.657	NA	NA	0.05	NA	0.168	NA	0.478	NA	NA	NA	NA	NA	NA	NA	0.114
0.128	NA	NA	0.654	NA	NA	0.178	NA	0.176	NA	0.229	NA	NA	NA	NA	NA	NA	NA	0.207
0.333	NA	NA	0.494	NA	NA	0.193	NA	0.369	NA	0.136	NA	NA	NA	NA	NA	NA	NA	0.244
0.46	NA	NA	0.296	NA	NA	0.088	NA	0.497	NA	0.351	NA	NA	NA	NA	NA	NA	NA	0.119
0.222	NA	NA	0.184	NA	NA	0.146	NA	0.351	NA	0.218	NA	NA	NA	NA	NA	NA	NA	0.117
0.27	NA	NA	0.136	NA	NA	0.163	NA	0.197	NA	0.268	NA	NA	NA	NA	NA	NA	NA	0.099
0.188	NA	NA	0.067	NA	NA	0.05	NA	0.161	NA	0.128	NA	NA	NA	NA	NA	NA	NA	0.225
0.178	NA	NA	0.05	NA	NA	0.05	NA	0.41	NA	0.407	NA	NA	NA	NA	NA	NA	NA	0.23
0.171	NA	NA	0.096	NA	NA	0.05	NA	0.429	NA	0.458	NA	NA	NA	NA	NA	NA	NA	0.13
0.151	NA	NA	0.12	NA	NA	0.05	NA	0.227	NA	0.224	NA	NA	NA	NA	NA	NA	NA	0.28
0.114	NA	NA	0.151	NA	NA	0.05	NA	0.127	NA	0.106	NA	NA	NA	NA	NA	NA	NA	0.054
0.106	NA	NA	0.152	NA	NA	0.12	NA	0.05	NA	0.359	NA	NA	NA	NA	NA	NA	NA	0.188
0.315	NA	NA	0.198	NA	NA	0.152	NA	0.32	NA	0.05	NA	NA	NA	NA	NA	NA	NA	0.102
0.46	NA	NA	0.212	NA	NA	0.236	NA	0.228	NA	0.062	NA	NA	NA	NA	NA	NA	NA	0.179
0.467	NA	NA	0.252	NA	NA	0.313	NA	0.056	NA	0.082	NA	NA	NA	NA	NA	NA	NA	0.33
0.311	NA	NA	0.05	NA	NA	0.31	NA	0.05	NA	0.131	NA	NA	NA	NA	NA	NA	NA	0.218
0.305	NA	NA	0.05	NA	NA	0.084	NA	0.145	NA	0.205	NA	NA	NA	NA	NA	NA	NA	0.132
0.281	NA	NA	0.05	NA	NA	0.05	NA	0.07	NA	0.293	NA	NA	NA	NA	NA	NA	NA	0.147
0.126	NA	NA	0.05	NA	NA	0.05	NA	0.05	NA	0.372	NA	NA	NA	NA	NA	NA	NA	0.233
0.179	NA	NA	0.445	NA	NA	0.131	NA	0.05	NA	0.113	NA	NA	NA	NA	NA	NA	NA	0.18
0.169	NA	NA	0.605	NA	NA	0.291	NA	0.05	NA	0.273	NA	NA	NA	NA	NA	NA	NA	0.05
0.137	NA	NA	0.487	NA	NA	0.097	NA	0.05	NA	0.279	NA	NA	NA	NA	NA	NA	NA	0.127
0.107	NA	NA	0.343	NA	NA	0.174	NA	0.05	NA	0.338	NA	NA	NA	NA	NA	NA	NA	0.05
0.113	NA	NA	0.303	NA	NA	0.233	NA	0.05	NA	0.403	NA	NA	NA	NA	NA	NA	NA	0.117
0.147	NA	NA	0.276	NA	NA	0.3	NA	0.05	NA	0.39	NA	NA	NA	NA	NA	NA	NA	0.187
0.334	NA	NA	0.165	NA	NA	0.215	NA	0.05	NA	0.172	NA	NA	NA	NA	NA	NA	NA	0.245
0.407	NA	NA	0.05	NA	NA	0.156	NA	0.136	NA	0.153	NA	NA	NA	NA	NA	NA	NA	0.269
0.507	NA	NA	0.05	NA	NA	0.068	NA	0.108	NA	0.484	NA	NA	NA	NA	NA	NA	NA	0.152
0.241	NA	NA	0.087	NA	NA	0.103	NA	0.05	NA	0.05	NA	NA	NA	NA	NA	NA	NA	0.05
0.241	NA	NA	0.242	NA	NA	0.275	NA	0.05	NA	0.05	NA	NA	NA	NA	NA	NA	NA	0.071
0.202	NA	NA	0.206	NA	NA	0.291	NA	0.05	NA	0.05	NA	NA	NA	NA	NA	NA	NA	0.151
0.122	NA	NA	0.101	NA	NA	0.092	NA	0.278	NA	0.088	NA	NA	NA	NA	NA	NA	NA	0.166
0.117	NA	NA	0.083	NA	NA	0.05	NA	0.287	NA	0.065	NA	NA	NA	NA	NA	NA	NA	0.129
0.241	NA	NA	0.05	NA	NA	0.05	NA	0.126	NA	0.081	NA	NA	NA	NA	NA	NA	NA	0.138
0.246	NA	NA	0.05	NA	NA	0.05	NA	0.05	NA	0.094	NA	NA	NA	NA	NA	NA	NA	0.206
0.224	NA	NA	0.112	NA	NA	0.182	NA	0.05	NA	0.117	NA	NA	NA	NA	NA	NA	NA	0.339
0.088	NA	NA	0.568	NA	NA	0.304	NA	0.209	NA	0.114	NA	NA	NA	NA	NA	NA	NA	0.297
0.125	NA	NA	0.488	NA	NA	0.411	NA	0.313	NA	0.134	NA	NA	NA	NA	NA	NA	NA	0.171
0.192	NA	NA	0.368	NA	NA	0.197	NA	0.302	NA	0.192	NA	NA	NA	NA	NA	NA	NA	0.064
0.31	NA	NA	0.197	NA	NA	0.17	NA	0.241	NA	0.433	NA	NA	NA	NA	NA	NA	NA	0.155
0.304	NA	NA	0.239	NA	NA	0.217	NA	0.059	NA	0.362	NA	NA	NA	NA	NA	NA	NA	0.178
0.498	NA	NA	0.224	NA	NA	0.279	NA	0.05	NA	0.249	NA	NA	NA	NA	NA	NA	NA	0.201
0.149	NA	NA	0.167	NA	NA	0.118	NA	0.113	NA	0.325	NA	NA	NA	NA	NA	NA	NA	0.187
0.117	NA	NA	0.05	NA	NA	0.117	NA	0.156	NA	0.254	NA	NA	NA	NA	NA	NA	NA	0.12
0.074	NA	NA	0.069	NA	NA	0.232	NA	0.203	NA	0.258	NA	NA	NA	NA	NA	NA	NA	0.202
0.099	NA	NA	0.218	NA	NA	0.084	NA	0.161	NA	0.355	NA	NA	NA	NA	NA	NA	NA	0.247
0.165	NA	NA	0.216	NA	NA	0.05	NA	0.252	NA	0.302	NA	NA	NA	NA	NA	NA	NA	0.181
0.254	NA	NA	0.072	NA	NA	0.126	NA	0.117	NA	0.082	NA	NA	NA	NA	NA	NA	NA	0.21
0.346	NA	NA	0.05	NA	NA	0.15	NA	0.305	NA	0.117	NA	NA	NA	NA	NA	NA	NA	0.175
0.273	NA	NA	0.05	NA	NA	0.07	NA	0.131	NA	0.527	NA	NA	NA	NA	NA	NA	NA	0.223
0.135	NA	NA	0.458	NA	NA	0.05	NA	0.079	NA	0.05	NA	NA	NA	NA	NA	NA	NA	0.146
0.179	NA	NA	0.538	NA	NA	0.05	NA	0.05	NA	0.05	NA	NA	NA	NA	NA	NA	NA	0.255
0.222	NA	NA	0.441	NA	NA	0.1	NA	0.073	NA	0.05	NA	NA	NA	NA	NA	NA	NA	0.34
0.259	NA	NA	0.291	NA	NA	0.181	NA	0.155	NA	0.05	NA	NA	NA	NA	NA	NA	NA	0.204
0.295	NA	NA	0.229	NA	NA	0.326	NA	0.331	NA	0.05	NA	NA	NA	NA	NA	NA	NA	0.08
0.518	NA	NA	0.24	NA	NA	0.163	NA	0.253	NA	0.05	NA	NA	NA	NA	NA	NA	NA	0.184
0.094	NA	NA	0.224	NA	NA	0.224	NA	0.05	NA	0.09	NA	NA	NA	NA	NA	NA	NA	0.142
0.087	NA	NA	0.144	NA	NA	0.219	NA	0.05	NA	0.084	NA	NA	NA	NA	NA	NA	NA	0.05
0.129	NA	NA	0.091	NA	NA	0.283	NA	0.05	NA	0.113	NA	NA	NA	NA	NA	NA	NA	0.163
0.171	NA	NA	0.101	NA	NA	0.193	NA	0.207	NA	0.099	NA	NA	NA	NA	NA	NA	NA	0.335
0.195	NA	NA	0.112	NA	NA	0.125	NA	0.264	NA	0.088	NA	NA	NA	NA	NA	NA	NA	0.346
0.183	NA	NA	0.096	NA	NA	0.086	NA	0.309	NA	0.05	NA	NA	NA	NA	NA	NA	NA	0.234
0.185	NA	NA	0.087	NA	NA	0.105	NA	0.416	NA	0.05	NA	NA	NA	NA	NA	NA	NA	0.133
0.166	NA	NA	0.359	NA	NA	0.14	NA	0.401	NA	0.05	NA	NA	NA	NA	NA	NA	NA	0.068
0.193	NA	NA	0.462	NA	NA	0.128	NA	0.05	NA	0.391	NA	NA	NA	NA	NA	NA	NA	0.16
0.213	NA	NA	0.471	NA	NA	0.169	NA	0.05	NA	0.273	NA	NA	NA	NA	NA	NA	NA	0.078
0.209	NA	NA	0.46	NA	NA	0.249	NA	0.05	NA	0.344	NA	NA	NA	NA	NA	NA	NA	0.381
0.213	NA	NA	0.367	NA	NA	0.08	NA	0.05	NA	0.276	NA	NA	NA	NA	NA	NA	NA	0.327
0.311	NA	NA	0.303	NA	NA	0.078	NA	0.483	NA	0.236	NA	NA	NA	NA	NA	NA	NA	0.156
0.475	NA	NA	0.304	NA	NA	0.117	NA	0.524	NA	0.378	NA	NA	NA	NA	NA	NA	NA	0.197
0.176	NA	NA	0.23	NA	NA	0.133	NA	0.368	NA	0.17	NA	NA	NA	NA	NA	NA	NA	0.294
0.098	NA	NA	0.155	NA	NA	0.12	NA	0.194	NA	0.087	NA	NA	NA	NA	NA	NA	NA	0.152
0.122	NA	NA	0.095	NA	NA	0.184	NA	0.369	NA	0.202	NA	NA	NA	NA	NA	NA	NA	0.198
0.132	NA	NA	0.157	NA	NA	0.254	NA	0.306	NA	0.227	NA	NA	NA	NA	NA	NA	NA	0.269
0.191	NA	NA	0.087	NA	NA	0.164	NA	0.05	NA	0.05	NA	NA	NA	NA	NA	NA	NA	0.28
0.162	NA	NA	0.306	NA	NA	0.088	NA	0.05	NA	0.05	NA	NA	NA	NA	NA	NA	NA	0.156
0.173	NA	NA	0.404	NA	NA	0.052	NA	0.05	NA	0.05	NA	NA	NA	NA	NA	NA	NA	0.097
0.176	NA	NA	0.283	NA	NA	0.05	NA	0.05	NA	0.05	NA	NA	NA	NA	NA	NA	NA	0.26
0.237	NA	NA	0.131	NA	NA	0.07	NA	0.494	NA	0.05	NA	NA	NA	NA	NA	NA	NA	0.243
0.198	NA	NA	0.268	NA	NA	0.112	NA	0.592	NA	0.05	NA	NA	NA	NA	NA	NA	NA	0.186
0.137	NA	NA	0.315	NA	NA	0.109	NA	0.492	NA	0.05	NA	NA	NA	NA	NA	NA	NA	0.05
0.05	NA	NA	0.252	NA	NA	0.094	NA	0.05	NA	0.05	NA	NA	NA	NA	NA	NA	NA	0.157
0.067	NA	NA	0.129	NA	NA	0.077	NA	0.331	NA	0.05	NA	NA	NA	NA	NA	NA	NA	0.226
0.239	NA	NA	0.156	NA	NA	0.051	NA	0.519	NA	0.068	NA	NA	NA	NA	NA	NA	NA	0.334
0.259	NA	NA	0.342	NA	NA	0.061	NA	0.521	NA	0.119	NA	NA	NA	NA	NA	NA	NA	0.332
0.217	NA	NA	0.209	NA	NA	0.15	NA	0.05	NA	0.148	NA	NA	NA	NA	NA	NA	NA	0.3
0.14	NA	NA	0.167	NA	NA	0.139	NA	0.05	NA	0.053	NA	NA	NA	NA	NA	NA	NA	0.268
0.147	NA	NA	0.05	NA	NA	0.149	NA	0.05	NA	0.05	NA	NA	NA	NA	NA	NA	NA	0.2
0.157	NA	NA	0.05	NA	NA	0.193	NA	0.05	NA	0.05	NA	NA	NA	NA	NA	NA	NA	0.1
0.164	NA	NA	0.151	NA	NA	0.167	NA	0.588	NA	0.05	NA	NA	NA	NA	NA	NA	NA	0.152
0.174	NA	NA	0.198	NA	NA	0.174	NA	0.542	NA	0.085	NA	NA	NA	NA	NA	NA	NA	0.318
0.154	NA	NA	0.269	NA	NA	0.23	NA	0.357	NA	0.107	NA	NA	NA	NA	NA	NA	NA	0.446
0.066	NA	NA	0.132	NA	NA	0.163	NA	0.05	NA	0.236	NA	NA	NA	NA	NA	NA	NA	0.227
0.05	NA	NA	0.05	NA	NA	0.186	NA	0.05	NA	0.293	NA	NA	NA	NA	NA	NA	NA	0.05
0.192	NA	NA	0.05	NA	NA	0.211	NA	0.068	NA	0.227	NA	NA	NA	NA	NA	NA	NA	0.05
0.144	NA	NA	0.382	NA	NA	0.229	NA	0.569	NA	0.149	NA	NA	NA	NA	NA	NA	NA	0.05
0.151	NA	NA	0.05	NA	NA	0.215	NA	0.645	NA	0.096	NA	NA	NA	NA	NA	NA	NA	0.074
0.172	NA	NA	0.05	NA	NA	0.24	NA	0.534	NA	0.174	NA	NA	NA	NA	NA	NA	NA	0.149
0.143	NA	NA	0.05	NA	NA	0.219	NA	0.244	NA	0.327	NA	NA	NA	NA	NA	NA	NA	0.172
0.121	NA	NA	0.05	NA	NA	0.307	NA	0.05	NA	0.297	NA	NA	NA	NA	NA	NA	NA	0.145
0.15	NA	NA	0.379	NA	NA	0.289	NA	0.05	NA	0.05	NA	NA	NA	NA	NA	NA	NA	0.17
0.215	NA	NA	0.267	NA	NA	0.178	NA	0.05	NA	0.05	NA	NA	NA	NA	NA	NA	NA	0.079
0.198	NA	NA	0.05	NA	NA	0.05	NA	0.583	NA	0.187	NA	NA	NA	NA	NA	NA	NA	0.05
0.113	NA	NA	0.05	NA	NA	0.05	NA	0.577	NA	0.05	NA	NA	NA	NA	NA	NA	NA	0.147
0.213	NA	NA	0.05	NA	NA	0.161	NA	0.373	NA	0.05	NA	NA	NA	NA	NA	NA	NA	0.34
0.227	NA	NA	0.05	NA	NA	0.18	NA	0.104	NA	0.05	NA	NA	NA	NA	NA	NA	NA	0.262
0.372	NA	NA	0.189	NA	NA	0.188	NA	0.05	NA	0.05	NA	NA	NA	NA	NA	NA	NA	0.164
0.141	NA	NA	0.408	NA	NA	0.192	NA	0.05	NA	0.05	NA	NA	NA	NA	NA	NA	NA	0.136
0.156	NA	NA	0.406	NA	NA	0.206	NA	0.05	NA	0.05	NA	NA	NA	NA	NA	NA	NA	0.112
0.182	NA	NA	0.338	NA	NA	0.092	NA	0.545	NA	0.05	NA	NA	NA	NA	NA	NA	NA	0.064
0.159	NA	NA	0.05	NA	NA	0.078	NA	0.451	NA	0.05	NA	NA	NA	NA	NA	NA	NA	0.05
0.184	NA	NA	0.05	NA	NA	0.05	NA	0.32	NA	0.05	NA	NA	NA	NA	NA	NA	NA	0.067
0.172	NA	NA	0.05	NA	NA	0.071	NA	0.14	NA	0.066	NA	NA	NA	NA	NA	NA	NA	0.05
0.265	NA	NA	0.05	NA	NA	0.329	NA	0.05	NA	0.05	NA	NA	NA	NA	NA	NA	NA	0.179
0.237	NA	NA	0.05	NA	NA	0.352	NA	0.05	NA	0.05	NA	NA	NA	NA	NA	NA	NA	0.281
0.187	NA	NA	0.05	NA	NA	0.362	NA	0.519	NA	0.05	NA	NA	NA	NA	NA	NA	NA	0.242
0.06	NA	NA	0.05	NA	NA	0.219	NA	0.407	NA	0.05	NA	NA	NA	NA	NA	NA	NA	0.154
0.177	NA	NA	0.372	NA	NA	0.201	NA	0.175	NA	0.052	NA	NA	NA	NA	NA	NA	NA	0.256
0.181	NA	NA	0.51	NA	NA	0.18	NA	0.05	NA	0.246	NA	NA	NA	NA	NA	NA	NA	0.504
0.214	NA	NA	0.457	NA	NA	0.255	NA	0.05	NA	0.126	NA	NA	NA	NA	NA	NA	NA	0.231
0.161	NA	NA	0.175	NA	NA	0.146	NA	0.103	NA	0.05	NA	NA	NA	NA	NA	NA	NA	0.059
0.203	NA	NA	0.05	NA	NA	0.384	NA	0.539	NA	0.059	NA	NA	NA	NA	NA	NA	NA	0.05
0.155	NA	NA	0.05	NA	NA	0.354	NA	0.462	NA	0.116	NA	NA	NA	NA	NA	NA	NA	0.091
0.146	NA	NA	0.05	NA	NA	0.285	NA	0.216	NA	0.089	NA	NA	NA	NA	NA	NA	NA	0.233
0.231	NA	NA	0.05	NA	NA	0.32	NA	0.119	NA	0.05	NA	NA	NA	NA	NA	NA	NA	0.311
0.167	NA	NA	0.05	NA	NA	0.267	NA	0.185	NA	0.095	NA	NA	NA	NA	NA	NA	NA	0.345
0.096	NA	NA	0.05	NA	NA	0.339	NA	0.09	NA	0.172	NA	NA	NA	NA	NA	NA	NA	0.306
0.05	NA	NA	0.05	NA	NA	0.312	NA	0.275	NA	0.255	NA	NA	NA	NA	NA	NA	NA	0.136
0.05	NA	NA	0.106	NA	NA	0.181	NA	0.422	NA	0.05	NA	NA	NA	NA	NA	NA	NA	0.05
0.238	NA	NA	0.05	NA	NA	0.05	NA	0.271	NA	0.05	NA	NA	NA	NA	NA	NA	NA	0.136
0.178	NA	NA	0.308	NA	NA	0.071	NA	0.11	NA	0.05	NA	NA	NA	NA	NA	NA	NA	0.221
0.125	NA	NA	0.409	NA	NA	0.05	NA	0.05	NA	0.05	NA	NA	NA	NA	NA	NA	NA	0.268
0.125	NA	NA	0.308	NA	NA	0.08	NA	0.131	NA	0.05	NA	NA	NA	NA	NA	NA	NA	0.217
0.149	NA	NA	0.05	NA	NA	0.126	NA	0.397	NA	0.05	NA	NA	NA	NA	NA	NA	NA	0.3
0.287	NA	NA	0.05	NA	NA	0.242	NA	0.291	NA	0.05	NA	NA	NA	NA	NA	NA	NA	0.082
0.21	NA	NA	0.05	NA	NA	0.217	NA	0.05	NA	0.05	NA	NA	NA	NA	NA	NA	NA	0.103
0.086	NA	NA	0.05	NA	NA	0.072	NA	0.05	NA	0.05	NA	NA	NA	NA	NA	NA	NA	0.191
0.05	NA	NA	0.05	NA	NA	0.05	NA	0.414	NA	0.054	NA	NA	NA	NA	NA	NA	NA	0.122
0.112	NA	NA	0.05	NA	NA	0.05	NA	0.313	NA	0.05	NA	NA	NA	NA	NA	NA	NA	0.084
0.255	NA	NA	0.05	NA	NA	0.127	NA	0.107	NA	0.05	NA	NA	NA	NA	NA	NA	NA	0.184
0.184	NA	NA	0.05	NA	NA	0.29	NA	0.05	NA	0.144	NA	NA	NA	NA	NA	NA	NA	0.193
0.069	NA	NA	0.189	NA	NA	0.185	NA	0.382	NA	0.092	NA	NA	NA	NA	NA	NA	NA	0.228
0.09	NA	NA	0.18	NA	NA	0.295	NA	0.411	NA	0.12	NA	NA	NA	NA	NA	NA	NA	0.221
0.208	NA	NA	0.059	NA	NA	0.414	NA	0.293	NA	0.183	NA	NA	NA	NA	NA	NA	NA	0.233
0.176	NA	NA	0.05	NA	NA	0.32	NA	0.06	NA	0.122	NA	NA	NA	NA	NA	NA	NA	0.428
0.135	NA	NA	0.05	NA	NA	0.12	NA	0.05	NA	0.05	NA	NA	NA	NA	NA	NA	NA	0.406
0.177	NA	NA	0.05	NA	NA	0.05	NA	0.364	NA	0.05	NA	NA	NA	NA	NA	NA	NA	0.372
0.269	NA	NA	0.05	NA	NA	0.05	NA	0.258	NA	0.071	NA	NA	NA	NA	NA	NA	NA	0.402
0.149	NA	NA	0.05	NA	NA	0.05	NA	0.05	NA	0.242	NA	NA	NA	NA	NA	NA	NA	0.341
0.089	NA	NA	0.05	NA	NA	0.491	NA	0.05	NA	0.222	NA	NA	NA	NA	NA	NA	NA	0.342
0.173	NA	NA	0.05	NA	NA	0.313	NA	0.05	NA	0.096	NA	NA	NA	NA	NA	NA	NA	0.232
0.209	NA	NA	0.05	NA	NA	0.185	NA	0.375	NA	0.05	NA	NA	NA	NA	NA	NA	NA	0.234
0.352	NA	NA	0.115	NA	NA	0.194	NA	0.181	NA	0.05	NA	NA	NA	NA	NA	NA	NA	0.201
0.23	NA	NA	0.077	NA	NA	0.374	NA	0.096	NA	0.05	NA	NA	NA	NA	NA	NA	NA	0.082
0.125	NA	NA	0.072	NA	NA	0.344	NA	0.05	NA	0.05	NA	NA	NA	NA	NA	NA	NA	0.102
0.109	NA	NA	0.202	NA	NA	0.2	NA	0.05	NA	0.05	NA	NA	NA	NA	NA	NA	NA	0.193
0.239	NA	NA	0.305	NA	NA	0.05	NA	0.05	NA	0.05	NA	NA	NA	NA	NA	NA	NA	0.258
0.175	NA	NA	0.204	NA	NA	0.05	NA	0.244	NA	0.06	NA	NA	NA	NA	NA	NA	NA	0.232
0.138	NA	NA	0.05	NA	NA	0.05	NA	0.228	NA	0.114	NA	NA	NA	NA	NA	NA	NA	0.17
0.092	NA	NA	0.05	NA	NA	0.45	NA	0.197	NA	0.174	NA	NA	NA	NA	NA	NA	NA	0.253
0.068	NA	NA	0.05	NA	NA	0.357	NA	0.05	NA	0.101	NA	NA	NA	NA	NA	NA	NA	0.143
0.148	NA	NA	0.05	NA	NA	0.161	NA	0.05	NA	0.078	NA	NA	NA	NA	NA	NA	NA	0.089
0.193	NA	NA	0.05	NA	NA	0.05	NA	0.154	NA	0.174	NA	NA	NA	NA	NA	NA	NA	0.25
0.247	NA	NA	0.05	NA	NA	0.05	NA	0.454	NA	0.283	NA	NA	NA	NA	NA	NA	NA	0.442
0.296	NA	NA	0.05	NA	NA	0.24	NA	0.447	NA	0.105	NA	NA	NA	NA	NA	NA	NA	0.46
0.341	NA	NA	0.05	NA	NA	0.494	NA	0.368	NA	0.05	NA	NA	NA	NA	NA	NA	NA	0.39
0.213	NA	NA	0.32	NA	NA	0.107	NA	0.124	NA	0.05	NA	NA	NA	NA	NA	NA	NA	0.305
0.207	NA	NA	0.297	NA	NA	0.05	NA	0.058	NA	0.05	NA	NA	NA	NA	NA	NA	NA	0.286
0.274	NA	NA	0.114	NA	NA	0.05	NA	0.05	NA	0.05	NA	NA	NA	NA	NA	NA	NA	0.407
0.261	NA	NA	0.187	NA	NA	0.096	NA	0.05	NA	0.05	NA	NA	NA	NA	NA	NA	NA	0.341
0.163	NA	NA	0.318	NA	NA	0.213	NA	0.279	NA	0.05	NA	NA	NA	NA	NA	NA	NA	0.136
0.209	NA	NA	0.247	NA	NA	0.35	NA	0.334	NA	0.05	NA	NA	NA	NA	NA	NA	NA	0.168
0.05	NA	NA	0.05	NA	NA	0.193	NA	0.269	NA	0.05	NA	NA	NA	NA	NA	NA	NA	0.226
0.064	NA	NA	0.05	NA	NA	0.161	NA	0.05	NA	0.21	NA	NA	NA	NA	NA	NA	NA	0.187
0.147	NA	NA	0.05	NA	NA	0.076	NA	0.05	NA	0.226	NA	NA	NA	NA	NA	NA	NA	0.258
0.237	NA	NA	0.05	NA	NA	0.05	NA	0.05	NA	0.259	NA	NA	NA	NA	NA	NA	NA	0.247
0.305	NA	NA	0.05	NA	NA	0.161	NA	0.05	NA	0.258	NA	NA	NA	NA	NA	NA	NA	0.26
0.344	NA	NA	0.05	NA	NA	0.444	NA	0.05	NA	0.241	NA	NA	NA	NA	NA	NA	NA	0.23
0.346	NA	NA	0.05	NA	NA	0.05	NA	0.05	NA	0.245	NA	NA	NA	NA	NA	NA	NA	0.211
0.268	NA	NA	0.05	NA	NA	0.156	NA	0.05	NA	0.241	NA	NA	NA	NA	NA	NA	NA	0.409
0.362	NA	NA	0.173	NA	NA	0.156	NA	0.05	NA	0.203	NA	NA	NA	NA	NA	NA	NA	0.359
0.322	NA	NA	0.284	NA	NA	0.13	NA	0.234	NA	0.05	NA	NA	NA	NA	NA	NA	NA	0.311
0.226	NA	NA	0.325	NA	NA	0.212	NA	0.214	NA	0.05	NA	NA	NA	NA	NA	NA	NA	0.113
0.153	NA	NA	0.34	NA	NA	0.138	NA	0.096	NA	0.05	NA	NA	NA	NA	NA	NA	NA	0.174
0.141	NA	NA	0.329	NA	NA	0.082	NA	0.05	NA	0.05	NA	NA	NA	NA	NA	NA	NA	0.175
0.17	NA	NA	0.199	NA	NA	0.153	NA	0.05	NA	0.05	NA	NA	NA	NA	NA	NA	NA	0.21
0.224	NA	NA	0.05	NA	NA	0.232	NA	0.05	NA	0.05	NA	NA	NA	NA	NA	NA	NA	0.278
0.218	NA	NA	0.05	NA	NA	0.364	NA	0.05	NA	0.068	NA	NA	NA	NA	NA	NA	NA	0.378
0.239	NA	NA	0.05	NA	NA	0.517	NA	0.05	NA	0.148	NA	NA	NA	NA	NA	NA	NA	0.413
0.356	NA	NA	0.05	NA	NA	0.586	NA	0.255	NA	0.333	NA	NA	NA	NA	NA	NA	NA	0.25
0.36	NA	NA	0.05	NA	NA	0.165	NA	0.337	NA	0.314	NA	NA	NA	NA	NA	NA	NA	0.304
0.232	NA	NA	0.05	NA	NA	0.141	NA	0.289	NA	0.296	NA	NA	NA	NA	NA	NA	NA	0.431
0.148	NA	NA	0.05	NA	NA	0.243	NA	0.369	NA	0.287	NA	NA	NA	NA	NA	NA	NA	0.52
0.34	NA	NA	0.05	NA	NA	0.169	NA	0.05	NA	0.293	NA	NA	NA	NA	NA	NA	NA	0.414
0.355	NA	NA	0.076	NA	NA	0.062	NA	0.05	NA	0.309	NA	NA	NA	NA	NA	NA	NA	0.26
0.211	NA	NA	0.242	NA	NA	0.053	NA	0.394	NA	0.269	NA	NA	NA	NA	NA	NA	NA	0.248
0.12	NA	NA	0.368	NA	NA	0.221	NA	0.353	NA	0.087	NA	NA	NA	NA	NA	NA	NA	0.05
0.126	NA	NA	0.335	NA	NA	0.347	NA	0.206	NA	0.05	NA	NA	NA	NA	NA	NA	NA	0.05
0.171	NA	NA	0.243	NA	NA	0.505	NA	0.102	NA	0.05	NA	NA	NA	NA	NA	NA	NA	0.191
0.183	NA	NA	0.05	NA	NA	0.618	NA	0.057	NA	0.081	NA	NA	NA	NA	NA	NA	NA	0.372
0.186	NA	NA	0.05	NA	NA	0.195	NA	0.2	NA	0.08	NA	NA	NA	NA	NA	NA	NA	0.489
0.34	NA	NA	0.05	NA	NA	0.243	NA	0.05	NA	0.094	NA	NA	NA	NA	NA	NA	NA	0.433
0.34	NA	NA	0.05	NA	NA	0.2	NA	0.05	NA	0.107	NA	NA	NA	NA	NA	NA	NA	0.288
0.277	NA	NA	0.05	NA	NA	0.282	NA	0.05	NA	0.148	NA	NA	NA	NA	NA	NA	NA	0.352
0.3	NA	NA	0.05	NA	NA	0.342	NA	0.2	NA	0.288	NA	NA	NA	NA	NA	NA	NA	0.397
0.321	NA	NA	0.05	NA	NA	0.435	NA	0.299	NA	0.416	NA	NA	NA	NA	NA	NA	NA	0.501
0.213	NA	NA	0.05	NA	NA	0.394	NA	0.305	NA	0.389	NA	NA	NA	NA	NA	NA	NA	0.357
0.081	NA	NA	0.177	NA	NA	0.457	NA	0.253	NA	0.274	NA	NA	NA	NA	NA	NA	NA	0.321
0.05	NA	NA	0.286	NA	NA	0.528	NA	0.319	NA	0.258	NA	NA	NA	NA	NA	NA	NA	0.304
0.254	NA	NA	0.26	NA	NA	0.187	NA	0.463	NA	0.347	NA	NA	NA	NA	NA	NA	NA	0.062
0.284	NA	NA	0.205	NA	NA	0.286	NA	0.567	NA	0.388	NA	NA	NA	NA	NA	NA	NA	0.05
0.317	NA	NA	0.05	NA	NA	0.426	NA	0.54	NA	0.05	NA	NA	NA	NA	NA	NA	NA	0.066
0.492	NA	NA	0.05	NA	NA	0.416	NA	0.427	NA	0.05	NA	NA	NA	NA	NA	NA	NA	0.345
0.557	NA	NA	0.185	NA	NA	0.158	NA	0.242	NA	0.063	NA	NA	NA	NA	NA	NA	NA	0.536
0.572	NA	NA	0.199	NA	NA	0.273	NA	0.122	NA	0.113	NA	NA	NA	NA	NA	NA	NA	0.272
0.522	NA	NA	0.134	NA	NA	0.481	NA	0.142	NA	0.186	NA	NA	NA	NA	NA	NA	NA	0.211
0.391	NA	NA	0.134	NA	NA	0.386	NA	0.264	NA	0.071	NA	NA	NA	NA	NA	NA	NA	0.074
0.371	NA	NA	0.256	NA	NA	0.376	NA	0.111	NA	0.102	NA	NA	NA	NA	NA	NA	NA	0.059
0.589	NA	NA	0.173	NA	NA	0.29	NA	0.05	NA	0.263	NA	NA	NA	NA	NA	NA	NA	0.097
0.72	NA	NA	0.05	NA	NA	0.271	NA	0.188	NA	0.526	NA	NA	NA	NA	NA	NA	NA	0.31
0.591	NA	NA	0.051	NA	NA	0.05	NA	0.284	NA	0.517	NA	NA	NA	NA	NA	NA	NA	0.166
0.6	NA	NA	0.397	NA	NA	0.05	NA	0.213	NA	0.271	NA	NA	NA	NA	NA	NA	NA	0.164
0.607	NA	NA	0.374	NA	NA	0.067	NA	0.198	NA	0.155	NA	NA	NA	NA	NA	NA	NA	0.171
0.573	NA	NA	0.153	NA	NA	0.319	NA	0.242	NA	0.49	NA	NA	NA	NA	NA	NA	NA	0.258
0.566	NA	NA	0.096	NA	NA	0.363	NA	0.335	NA	0.066	NA	NA	NA	NA	NA	NA	NA	0.419
0.562	NA	NA	0.216	NA	NA	0.203	NA	0.347	NA	0.158	NA	NA	NA	NA	NA	NA	NA	0.193
0.493	NA	NA	0.247	NA	NA	0.05	NA	0.435	NA	0.113	NA	NA	NA	NA	NA	NA	NA	0.161
0.496	NA	NA	0.102	NA	NA	0.05	NA	0.474	NA	0.178	NA	NA	NA	NA	NA	NA	NA	0.164
0.532	NA	NA	0.136	NA	NA	0.14	NA	0.42	NA	0.167	NA	NA	NA	NA	NA	NA	NA	0.297
0.547	NA	NA	0.265	NA	NA	0.089	NA	0.381	NA	0.19	NA	NA	NA	NA	NA	NA	NA	0.387
0.473	NA	NA	0.293	NA	NA	0.05	NA	0.323	NA	0.396	NA	NA	NA	NA	NA	NA	NA	0.243
0.385	NA	NA	0.143	NA	NA	0.05	NA	0.197	NA	0.562	NA	NA	NA	NA	NA	NA	NA	0.21
0.427	NA	NA	0.071	NA	NA	0.089	NA	0.078	NA	0.577	NA	NA	NA	NA	NA	NA	NA	0.132
0.31	NA	NA	0.105	NA	NA	0.234	NA	0.05	NA	0.319	NA	NA	NA	NA	NA	NA	NA	0.1
0.268	NA	NA	0.24	NA	NA	0.208	NA	0.183	NA	0.173	NA	NA	NA	NA	NA	NA	NA	0.251
0.218	NA	NA	0.271	NA	NA	0.272	NA	0.19	NA	0.05	NA	NA	NA	NA	NA	NA	NA	0.27
0.241	NA	NA	0.05	NA	NA	0.05	NA	0.196	NA	0.065	NA	NA	NA	NA	NA	NA	NA	0.11
0.339	NA	NA	0.05	NA	NA	0.05	NA	0.226	NA	0.118	NA	NA	NA	NA	NA	NA	NA	0.179
0.394	NA	NA	0.05	NA	NA	0.05	NA	0.118	NA	0.122	NA	NA	NA	NA	NA	NA	NA	0.135
0.386	NA	NA	0.05	NA	NA	0.21	NA	0.214	NA	0.16	NA	NA	NA	NA	NA	NA	NA	0.075
0.289	NA	NA	0.05	NA	NA	0.193	NA	0.377	NA	0.207	NA	NA	NA	NA	NA	NA	NA	0.05
0.05	NA	NA	0.05	NA	NA	0.254	NA	0.459	NA	0.395	NA	NA	NA	NA	NA	NA	NA	0.119
0.05	NA	NA	0.186	NA	NA	0.319	NA	0.505	NA	0.473	NA	NA	NA	NA	NA	NA	NA	0.09
0.072	NA	NA	0.12	NA	NA	0.315	NA	0.431	NA	0.571	NA	NA	NA	NA	NA	NA	NA	0.189
0.067	NA	NA	0.059	NA	NA	0.357	NA	0.466	NA	0.665	NA	NA	NA	NA	NA	NA	NA	0.191
0.095	NA	NA	0.137	NA	NA	0.206	NA	0.441	NA	0.364	NA	NA	NA	NA	NA	NA	NA	0.179
0.174	NA	NA	0.316	NA	NA	0.091	NA	0.168	NA	0.07	NA	NA	NA	NA	NA	NA	NA	0.051
0.307	NA	NA	0.05	NA	NA	0.115	NA	0.05	NA	0.08	NA	NA	NA	NA	NA	NA	NA	0.05
0.312	NA	NA	0.05	NA	NA	0.224	NA	0.084	NA	0.15	NA	NA	NA	NA	NA	NA	NA	0.05
0.307	NA	NA	0.05	NA	NA	0.067	NA	0.205	NA	0.221	NA	NA	NA	NA	NA	NA	NA	0.05
0.227	NA	NA	0.05	NA	NA	0.05	NA	0.05	NA	0.23	NA	NA	NA	NA	NA	NA	NA	0.05
0.184	NA	NA	0.05	NA	NA	0.05	NA	0.05	NA	0.28	NA	NA	NA	NA	NA	NA	NA	0.159
0.071	NA	NA	0.05	NA	NA	0.172	NA	0.05	NA	0.402	NA	NA	NA	NA	NA	NA	NA	0.209
0.091	NA	NA	0.05	NA	NA	0.245	NA	0.156	NA	0.492	NA	NA	NA	NA	NA	NA	NA	0.287
0.18	NA	NA	0.05	NA	NA	0.273	NA	0.187	NA	0.565	NA	NA	NA	NA	NA	NA	NA	0.256
0.263	NA	NA	0.05	NA	NA	0.219	NA	0.216	NA	0.591	NA	NA	NA	NA	NA	NA	NA	0.079
0.154	NA	NA	0.05	NA	NA	0.197	NA	0.347	NA	0.225	NA	NA	NA	NA	NA	NA	NA	0.05
0.05	NA	NA	0.05	NA	NA	0.226	NA	0.478	NA	0.09	NA	NA	NA	NA	NA	NA	NA	0.05
0.05	NA	NA	0.13	NA	NA	0.165	NA	0.42	NA	0.115	NA	NA	NA	NA	NA	NA	NA	0.05
0.114	NA	NA	0.305	NA	NA	0.212	NA	0.438	NA	0.123	NA	NA	NA	NA	NA	NA	NA	0.194
0.182	NA	NA	0.101	NA	NA	0.214	NA	0.351	NA	0.172	NA	NA	NA	NA	NA	NA	NA	0.311
0.222	NA	NA	0.05	NA	NA	0.054	NA	0.223	NA	0.343	NA	NA	NA	NA	NA	NA	NA	0.477
0.188	NA	NA	0.118	NA	NA	0.06	NA	0.172	NA	0.32	NA	NA	NA	NA	NA	NA	NA	0.324
0.205	NA	NA	0.358	NA	NA	0.093	NA	0.307	NA	0.318	NA	NA	NA	NA	NA	NA	NA	0.191
0.164	NA	NA	0.05	NA	NA	0.16	NA	0.322	NA	0.278	NA	NA	NA	NA	NA	NA	NA	0.119
0.15	NA	NA	0.05	NA	NA	0.18	NA	0.204	NA	0.525	NA	NA	NA	NA	NA	NA	NA	0.358
0.184	NA	NA	0.05	NA	NA	0.131	NA	0.211	NA	0.585	NA	NA	NA	NA	NA	NA	NA	0.05
0.208	NA	NA	0.05	NA	NA	0.101	NA	0.222	NA	0.432	NA	NA	NA	NA	NA	NA	NA	0.054
0.314	NA	NA	0.05	NA	NA	0.145	NA	0.15	NA	0.055	NA	NA	NA	NA	NA	NA	NA	0.313
0.286	NA	NA	0.05	NA	NA	0.106	NA	0.214	NA	0.212	NA	NA	NA	NA	NA	NA	NA	0.316
0.249	NA	NA	0.05	NA	NA	0.235	NA	0.292	NA	0.191	NA	NA	NA	NA	NA	NA	NA	0.227
0.23	NA	NA	0.05	NA	NA	0.05	NA	0.409	NA	0.179	NA	NA	NA	NA	NA	NA	NA	0.306
0.187	NA	NA	0.05	NA	NA	0.05	NA	0.373	NA	0.303	NA	NA	NA	NA	NA	NA	NA	0.319
0.097	NA	NA	0.05	NA	NA	0.05	NA	0.385	NA	0.344	NA	NA	NA	NA	NA	NA	NA	0.205
0.19	NA	NA	0.05	NA	NA	0.05	NA	0.257	NA	0.413	NA	NA	NA	NA	NA	NA	NA	0.064
0.281	NA	NA	0.117	NA	NA	0.092	NA	0.174	NA	0.324	NA	NA	NA	NA	NA	NA	NA	0.05
0.282	NA	NA	0.297	NA	NA	0.126	NA	0.199	NA	0.363	NA	NA	NA	NA	NA	NA	NA	0.05
0.273	NA	NA	0.383	NA	NA	0.05	NA	0.235	NA	0.405	NA	NA	NA	NA	NA	NA	NA	0.19
0.236	NA	NA	0.107	NA	NA	0.05	NA	0.295	NA	0.251	NA	NA	NA	NA	NA	NA	NA	0.345
0.312	NA	NA	0.05	NA	NA	0.094	NA	0.412	NA	0.05	NA	NA	NA	NA	NA	NA	NA	0.294
0.311	NA	NA	0.166	NA	NA	0.101	NA	0.601	NA	0.151	NA	NA	NA	NA	NA	NA	NA	0.371
0.28	NA	NA	0.386	NA	NA	0.131	NA	0.119	NA	0.202	NA	NA	NA	NA	NA	NA	NA	0.393
0.318	NA	NA	0.158	NA	NA	0.155	NA	0.11	NA	0.139	NA	NA	NA	NA	NA	NA	NA	0.15
0.117	NA	NA	0.05	NA	NA	0.247	NA	0.194	NA	0.214	NA	NA	NA	NA	NA	NA	NA	0.141
0.079	NA	NA	0.05	NA	NA	0.206	NA	0.284	NA	0.443	NA	NA	NA	NA	NA	NA	NA	0.218
0.063	NA	NA	0.05	NA	NA	0.14	NA	0.529	NA	0.457	NA	NA	NA	NA	NA	NA	NA	0.227
0.217	NA	NA	0.05	NA	NA	0.181	NA	0.731	NA	0.373	NA	NA	NA	NA	NA	NA	NA	0.305
0.257	NA	NA	0.05	NA	NA	0.205	NA	0.708	NA	0.373	NA	NA	NA	NA	NA	NA	NA	0.259
0.249	NA	NA	0.05	NA	NA	0.24	NA	0.065	NA	0.367	NA	NA	NA	NA	NA	NA	NA	0.288
0.207	NA	NA	0.05	NA	NA	0.194	NA	0.118	NA	0.05	NA	NA	NA	NA	NA	NA	NA	0.367
0.062	NA	NA	0.05	NA	NA	0.233	NA	0.23	NA	0.084	NA	NA	NA	NA	NA	NA	NA	0.231
0.083	NA	NA	0.05	NA	NA	0.19	NA	0.468	NA	0.161	NA	NA	NA	NA	NA	NA	NA	0.064
0.192	NA	NA	0.05	NA	NA	0.21	NA	0.459	NA	0.126	NA	NA	NA	NA	NA	NA	NA	0.05
0.2	NA	NA	0.068	NA	NA	0.366	NA	0.284	NA	0.184	NA	NA	NA	NA	NA	NA	NA	0.064
0.282	NA	NA	0.232	NA	NA	0.337	NA	0.423	NA	0.38	NA	NA	NA	NA	NA	NA	NA	0.151
0.311	NA	NA	0.275	NA	NA	0.253	NA	0.56	NA	0.42	NA	NA	NA	NA	NA	NA	NA	0.257
0.107	NA	NA	0.059	NA	NA	0.257	NA	0.188	NA	0.366	NA	NA	NA	NA	NA	NA	NA	0.302
0.052	NA	NA	0.05	NA	NA	0.318	NA	0.221	NA	0.385	NA	NA	NA	NA	NA	NA	NA	0.33
0.05	NA	NA	0.21	NA	NA	0.348	NA	0.322	NA	0.144	NA	NA	NA	NA	NA	NA	NA	0.214
0.05	NA	NA	0.125	NA	NA	0.25	NA	0.363	NA	0.103	NA	NA	NA	NA	NA	NA	NA	0.05
0.129	NA	NA	0.05	NA	NA	0.186	NA	0.104	NA	0.071	NA	NA	NA	NA	NA	NA	NA	0.05
0.176	NA	NA	0.05	NA	NA	0.216	NA	0.05	NA	0.164	NA	NA	NA	NA	NA	NA	NA	0.206
0.216	NA	NA	0.05	NA	NA	0.33	NA	0.05	NA	0.436	NA	NA	NA	NA	NA	NA	NA	0.285
0.05	NA	NA	0.074	NA	NA	0.281	NA	0.1	NA	0.404	NA	NA	NA	NA	NA	NA	NA	0.258
0.05	NA	NA	0.05	NA	NA	0.247	NA	0.398	NA	0.315	NA	NA	NA	NA	NA	NA	NA	0.26
0.279	NA	NA	0.05	NA	NA	0.238	NA	0.41	NA	0.067	NA	NA	NA	NA	NA	NA	NA	0.274
0.257	NA	NA	0.05	NA	NA	0.392	NA	0.296	NA	0.187	NA	NA	NA	NA	NA	NA	NA	0.333
0.151	NA	NA	0.05	NA	NA	0.364	NA	0.135	NA	0.141	NA	NA	NA	NA	NA	NA	NA	0.052
0.137	NA	NA	0.05	NA	NA	0.256	NA	0.05	NA	0.197	NA	NA	NA	NA	NA	NA	NA	0.105
0.204	NA	NA	0.05	NA	NA	0.205	NA	0.05	NA	0.233	NA	NA	NA	NA	NA	NA	NA	0.139
0.191	NA	NA	0.05	NA	NA	0.112	NA	0.05	NA	0.089	NA	NA	NA	NA	NA	NA	NA	0.164
0.195	NA	NA	0.1	NA	NA	0.311	NA	0.05	NA	0.05	NA	NA	NA	NA	NA	NA	NA	0.172
0.267	NA	NA	0.144	NA	NA	0.353	NA	0.402	NA	0.05	NA	NA	NA	NA	NA	NA	NA	0.249
0.177	NA	NA	0.05	NA	NA	0.27	NA	0.41	NA	0.145	NA	NA	NA	NA	NA	NA	NA	0.2
0.131	NA	NA	0.05	NA	NA	0.192	NA	0.289	NA	0.124	NA	NA	NA	NA	NA	NA	NA	0.209
0.189	NA	NA	0.096	NA	NA	0.347	NA	0.091	NA	0.055	NA	NA	NA	NA	NA	NA	NA	0.151
0.244	NA	NA	0.497	NA	NA	0.306	NA	0.05	NA	0.05	NA	NA	NA	NA	NA	NA	NA	0.15
0.148	NA	NA	0.563	NA	NA	0.119	NA	0.05	NA	0.163	NA	NA	NA	NA	NA	NA	NA	0.174
0.05	NA	NA	0.117	NA	NA	0.324	NA	0.05	NA	0.369	NA	NA	NA	NA	NA	NA	NA	0.169
0.108	NA	NA	0.05	NA	NA	0.383	NA	0.05	NA	0.481	NA	NA	NA	NA	NA	NA	NA	0.22
0.241	NA	NA	0.05	NA	NA	0.287	NA	0.05	NA	0.533	NA	NA	NA	NA	NA	NA	NA	0.231
0.221	NA	NA	0.08	NA	NA	0.239	NA	0.406	NA	0.056	NA	NA	NA	NA	NA	NA	NA	0.178
0.442	NA	NA	0.05	NA	NA	0.218	NA	0.33	NA	0.05	NA	NA	NA	NA	NA	NA	NA	0.227
0.414	NA	NA	0.05	NA	NA	0.242	NA	0.201	NA	0.05	NA	NA	NA	NA	NA	NA	NA	0.207
0.05	NA	NA	0.131	NA	NA	0.171	NA	0.078	NA	0.101	NA	NA	NA	NA	NA	NA	NA	0.239
0.05	NA	NA	0.05	NA	NA	0.127	NA	0.092	NA	0.111	NA	NA	NA	NA	NA	NA	NA	0.233
0.215	NA	NA	0.05	NA	NA	0.05	NA	0.05	NA	0.204	NA	NA	NA	NA	NA	NA	NA	0.05
0.181	NA	NA	0.232	NA	NA	0.28	NA	0.05	NA	0.436	NA	NA	NA	NA	NA	NA	NA	0.05
0.237	NA	NA	0.618	NA	NA	0.324	NA	0.05	NA	0.365	NA	NA	NA	NA	NA	NA	NA	0.084
0.184	NA	NA	0.436	NA	NA	0.387	NA	0.05	NA	0.411	NA	NA	NA	NA	NA	NA	NA	0.178
0.171	NA	NA	0.098	NA	NA	0.314	NA	0.269	NA	0.336	NA	NA	NA	NA	NA	NA	NA	0.247
0.1	NA	NA	0.05	NA	NA	0.291	NA	0.257	NA	0.276	NA	NA	NA	NA	NA	NA	NA	0.332
0.378	NA	NA	0.121	NA	NA	0.218	NA	0.143	NA	0.05	NA	NA	NA	NA	NA	NA	NA	0.255
0.404	NA	NA	0.242	NA	NA	0.138	NA	0.05	NA	0.05	NA	NA	NA	NA	NA	NA	NA	0.143
0.05	NA	NA	0.165	NA	NA	0.158	NA	0.062	NA	0.05	NA	NA	NA	NA	NA	NA	NA	0.231
0.05	NA	NA	0.05	NA	NA	0.313	NA	0.05	NA	0.05	NA	NA	NA	NA	NA	NA	NA	0.172
0.256	NA	NA	0.05	NA	NA	0.28	NA	0.05	NA	0.089	NA	NA	NA	NA	NA	NA	NA	0.211
0.228	NA	NA	0.409	NA	NA	0.05	NA	0.05	NA	0.162	NA	NA	NA	NA	NA	NA	NA	0.259
0.263	NA	NA	0.563	NA	NA	0.05	NA	0.05	NA	0.186	NA	NA	NA	NA	NA	NA	NA	0.267
0.17	NA	NA	0.419	NA	NA	0.264	NA	0.137	NA	0.285	NA	NA	NA	NA	NA	NA	NA	0.203
0.05	NA	NA	0.227	NA	NA	0.271	NA	0.268	NA	0.468	NA	NA	NA	NA	NA	NA	NA	0.295
0.239	NA	NA	0.181	NA	NA	0.375	NA	0.191	NA	0.516	NA	NA	NA	NA	NA	NA	NA	0.216
0.335	NA	NA	0.463	NA	NA	0.264	NA	0.087	NA	0.298	NA	NA	NA	NA	NA	NA	NA	0.21
0.22	NA	NA	0.343	NA	NA	0.208	NA	0.056	NA	0.289	NA	NA	NA	NA	NA	NA	NA	0.144
0.306	NA	NA	0.05	NA	NA	0.05	NA	0.102	NA	0.05	NA	NA	NA	NA	NA	NA	NA	0.134
0.314	NA	NA	0.05	NA	NA	0.092	NA	0.05	NA	0.05	NA	NA	NA	NA	NA	NA	NA	0.05
0.334	NA	NA	0.471	NA	NA	0.225	NA	0.114	NA	0.098	NA	NA	NA	NA	NA	NA	NA	0.056
0.219	NA	NA	0.552	NA	NA	0.327	NA	0.05	NA	0.084	NA	NA	NA	NA	NA	NA	NA	0.142
0.05	NA	NA	0.33	NA	NA	0.348	NA	0.05	NA	0.062	NA	NA	NA	NA	NA	NA	NA	0.066
0.169	NA	NA	0.294	NA	NA	0.222	NA	0.281	NA	0.091	NA	NA	NA	NA	NA	NA	NA	0.05
0.301	NA	NA	0.206	NA	NA	0.272	NA	0.127	NA	0.334	NA	NA	NA	NA	NA	NA	NA	0.082
0.239	NA	NA	0.234	NA	NA	0.225	NA	0.079	NA	0.179	NA	NA	NA	NA	NA	NA	NA	0.165
0.124	NA	NA	0.303	NA	NA	0.243	NA	0.121	NA	0.208	NA	NA	NA	NA	NA	NA	NA	0.212
0.295	NA	NA	0.05	NA	NA	0.18	NA	0.161	NA	0.223	NA	NA	NA	NA	NA	NA	NA	0.094
0.308	NA	NA	0.05	NA	NA	0.05	NA	0.387	NA	0.26	NA	NA	NA	NA	NA	NA	NA	0.061
0.27	NA	NA	0.05	NA	NA	0.05	NA	0.05	NA	0.456	NA	NA	NA	NA	NA	NA	NA	0.119
0.05	NA	NA	0.108	NA	NA	0.05	NA	0.088	NA	0.428	NA	NA	NA	NA	NA	NA	NA	0.234
0.124	NA	NA	0.162	NA	NA	0.05	NA	0.102	NA	0.38	NA	NA	NA	NA	NA	NA	NA	0.257
0.237	NA	NA	0.05	NA	NA	0.209	NA	0.084	NA	0.175	NA	NA	NA	NA	NA	NA	NA	0.293
0.242	NA	NA	0.05	NA	NA	0.314	NA	0.121	NA	0.052	NA	NA	NA	NA	NA	NA	NA	0.324
0.05	NA	NA	0.05	NA	NA	0.384	NA	0.05	NA	0.05	NA	NA	NA	NA	NA	NA	NA	0.318
0.24	NA	NA	0.122	NA	NA	0.433	NA	0.05	NA	0.065	NA	NA	NA	NA	NA	NA	NA	0.34
0.185	NA	NA	0.084	NA	NA	0.445	NA	0.05	NA	0.083	NA	NA	NA	NA	NA	NA	NA	0.17
0.253	NA	NA	0.068	NA	NA	0.297	NA	0.05	NA	0.056	NA	NA	NA	NA	NA	NA	NA	0.15
0.125	NA	NA	0.16	NA	NA	0.149	NA	0.05	NA	0.216	NA	NA	NA	NA	NA	NA	NA	0.104
0.101	NA	NA	0.05	NA	NA	0.175	NA	0.05	NA	0.239	NA	NA	NA	NA	NA	NA	NA	0.05
0.165	NA	NA	0.05	NA	NA	0.153	NA	0.05	NA	0.271	NA	NA	NA	NA	NA	NA	NA	0.05
0.295	NA	NA	0.111	NA	NA	0.103	NA	0.05	NA	0.393	NA	NA	NA	NA	NA	NA	NA	0.136
0.146	NA	NA	0.398	NA	NA	0.05	NA	0.05	NA	0.299	NA	NA	NA	NA	NA	NA	NA	0.251
0.093	NA	NA	0.199	NA	NA	0.05	NA	0.05	NA	0.254	NA	NA	NA	NA	NA	NA	NA	0.077
0.158	NA	NA	0.05	NA	NA	0.298	NA	0.171	NA	0.083	NA	NA	NA	NA	NA	NA	NA	0.202
0.223	NA	NA	0.05	NA	NA	0.141	NA	0.05	NA	0.058	NA	NA	NA	NA	NA	NA	NA	0.195
0.18	NA	NA	0.204	NA	NA	0.181	NA	0.05	NA	0.262	NA	NA	NA	NA	NA	NA	NA	0.278
0.186	NA	NA	0.05	NA	NA	0.261	NA	0.05	NA	0.42	NA	NA	NA	NA	NA	NA	NA	0.32
0.156	NA	NA	0.05	NA	NA	0.309	NA	0.05	NA	0.485	NA	NA	NA	NA	NA	NA	NA	0.323
0.292	NA	NA	0.109	NA	NA	0.355	NA	0.061	NA	0.365	NA	NA	NA	NA	NA	NA	NA	0.269
0.347	NA	NA	0.05	NA	NA	0.263	NA	0.05	NA	0.178	NA	NA	NA	NA	NA	NA	NA	0.165
0.268	NA	NA	0.05	NA	NA	0.279	NA	0.05	NA	0.085	NA	NA	NA	NA	NA	NA	NA	0.114
0.22	NA	NA	0.05	NA	NA	0.279	NA	0.119	NA	0.055	NA	NA	NA	NA	NA	NA	NA	0.05
0.096	NA	NA	0.123	NA	NA	0.351	NA	0.05	NA	0.05	NA	NA	NA	NA	NA	NA	NA	0.061
0.121	NA	NA	0.237	NA	NA	0.151	NA	0.05	NA	0.05	NA	NA	NA	NA	NA	NA	NA	0.16
0.208	NA	NA	0.05	NA	NA	0.05	NA	0.05	NA	0.05	NA	NA	NA	NA	NA	NA	NA	0.16
0.239	NA	NA	0.05	NA	NA	0.05	NA	0.136	NA	0.05	NA	NA	NA	NA	NA	NA	NA	0.266
0.155	NA	NA	0.05	NA	NA	0.05	NA	0.05	NA	0.05	NA	NA	NA	NA	NA	NA	NA	0.05
0.27	NA	NA	0.05	NA	NA	0.05	NA	0.05	NA	0.19	NA	NA	NA	NA	NA	NA	NA	0.063
0.26	NA	NA	0.05	NA	NA	0.432	NA	0.05	NA	0.205	NA	NA	NA	NA	NA	NA	NA	0.172
0.118	NA	NA	0.05	NA	NA	0.466	NA	0.139	NA	0.266	NA	NA	NA	NA	NA	NA	NA	0.079
0.261	NA	NA	0.05	NA	NA	0.228	NA	0.05	NA	0.278	NA	NA	NA	NA	NA	NA	NA	0.05
0.05	NA	NA	0.144	NA	NA	0.05	NA	0.05	NA	0.241	NA	NA	NA	NA	NA	NA	NA	0.199
0.05	NA	NA	0.161	NA	NA	0.05	NA	0.05	NA	0.271	NA	NA	NA	NA	NA	NA	NA	0.294
0.161	NA	NA	0.378	NA	NA	0.05	NA	0.208	NA	0.21	NA	NA	NA	NA	NA	NA	NA	0.271
0.204	NA	NA	0.05	NA	NA	0.079	NA	0.236	NA	0.097	NA	NA	NA	NA	NA	NA	NA	0.09
0.115	NA	NA	0.05	NA	NA	0.194	NA	0.05	NA	0.058	NA	NA	NA	NA	NA	NA	NA	0.224
0.132	NA	NA	0.05	NA	NA	0.228	NA	0.05	NA	0.205	NA	NA	NA	NA	NA	NA	NA	0.188
0.248	NA	NA	0.05	NA	NA	0.324	NA	0.175	NA	0.401	NA	NA	NA	NA	NA	NA	NA	0.208
0.152	NA	NA	0.05	NA	NA	0.216	NA	0.223	NA	0.267	NA	NA	NA	NA	NA	NA	NA	0.291
0.11	NA	NA	0.05	NA	NA	0.05	NA	0.23	NA	0.208	NA	NA	NA	NA	NA	NA	NA	0.383
0.091	NA	NA	0.08	NA	NA	0.05	NA	0.276	NA	0.05	NA	NA	NA	NA	NA	NA	NA	0.403
0.05	NA	NA	0.325	NA	NA	0.13	NA	0.05	NA	0.05	NA	NA	NA	NA	NA	NA	NA	0.259
0.109	NA	NA	0.147	NA	NA	0.192	NA	0.1	NA	0.05	NA	NA	NA	NA	NA	NA	NA	0.206
0.132	NA	NA	0.05	NA	NA	0.335	NA	0.171	NA	0.05	NA	NA	NA	NA	NA	NA	NA	0.336
0.127	NA	NA	0.05	NA	NA	0.059	NA	0.273	NA	0.05	NA	NA	NA	NA	NA	NA	NA	0.344
0.185	NA	NA	0.05	NA	NA	0.05	NA	0.138	NA	0.05	NA	NA	NA	NA	NA	NA	NA	0.289
0.291	NA	NA	0.05	NA	NA	0.05	NA	0.05	NA	0.05	NA	NA	NA	NA	NA	NA	NA	0.241
0.236	NA	NA	0.05	NA	NA	0.05	NA	0.155	NA	0.05	NA	NA	NA	NA	NA	NA	NA	0.274
0.168	NA	NA	0.05	NA	NA	0.05	NA	0.195	NA	0.126	NA	NA	NA	NA	NA	NA	NA	0.333
0.199	NA	NA	0.053	NA	NA	0.05	NA	0.132	NA	0.215	NA	NA	NA	NA	NA	NA	NA	0.118
0.338	NA	NA	0.114	NA	NA	0.164	NA	0.5	NA	0.238	NA	NA	NA	NA	NA	NA	NA	0.202
0.358	NA	NA	0.05	NA	NA	0.279	NA	0.126	NA	0.114	NA	NA	NA	NA	NA	NA	NA	0.187
0.319	NA	NA	0.05	NA	NA	0.274	NA	0.05	NA	0.05	NA	NA	NA	NA	NA	NA	NA	0.117
0.15	NA	NA	0.05	NA	NA	0.141	NA	0.05	NA	0.092	NA	NA	NA	NA	NA	NA	NA	0.25
0.05	NA	NA	0.05	NA	NA	0.238	NA	0.185	NA	0.212	NA	NA	NA	NA	NA	NA	NA	0.187
0.281	NA	NA	0.122	NA	NA	0.189	NA	0.118	NA	0.226	NA	NA	NA	NA	NA	NA	NA	0.05
0.368	NA	NA	0.05	NA	NA	0.097	NA	0.05	NA	0.205	NA	NA	NA	NA	NA	NA	NA	0.05
0.375	NA	NA	0.05	NA	NA	0.05	NA	0.05	NA	0.141	NA	NA	NA	NA	NA	NA	NA	0.343
0.25	NA	NA	0.05	NA	NA	0.05	NA	0.118	NA	0.087	NA	NA	NA	NA	NA	NA	NA	0.188
0.254	NA	NA	0.642	NA	NA	0.221	NA	0.167	NA	0.117	NA	NA	NA	NA	NA	NA	NA	0.218
0.166	NA	NA	0.05	NA	NA	0.189	NA	0.164	NA	0.088	NA	NA	NA	NA	NA	NA	NA	0.218
0.05	NA	NA	0.05	NA	NA	0.131	NA	0.454	NA	0.05	NA	NA	NA	NA	NA	NA	NA	0.212
0.05	NA	NA	0.05	NA	NA	0.203	NA	0.124	NA	0.05	NA	NA	NA	NA	NA	NA	NA	0.07
0.13	NA	NA	0.05	NA	NA	0.255	NA	0.05	NA	0.05	NA	NA	NA	NA	NA	NA	NA	0.099
0.151	NA	NA	0.126	NA	NA	0.219	NA	0.05	NA	0.05	NA	NA	NA	NA	NA	NA	NA	0.115
0.255	NA	NA	0.05	NA	NA	0.241	NA	0.05	NA	0.05	NA	NA	NA	NA	NA	NA	NA	0.362
0.212	NA	NA	0.05	NA	NA	0.174	NA	0.05	NA	0.05	NA	NA	NA	NA	NA	NA	NA	0.235
0.152	NA	NA	0.146	NA	NA	0.179	NA	0.05	NA	0.05	NA	NA	NA	NA	NA	NA	NA	0.126
0.186	NA	NA	0.576	NA	NA	0.337	NA	0.05	NA	0.05	NA	NA	NA	NA	NA	NA	NA	0.256
0.159	NA	NA	0.128	NA	NA	0.17	NA	0.144	NA	0.05	NA	NA	NA	NA	NA	NA	NA	0.284
0.222	NA	NA	0.05	NA	NA	0.219	NA	0.26	NA	0.05	NA	NA	NA	NA	NA	NA	NA	0.274
0.19	NA	NA	0.05	NA	NA	0.232	NA	0.267	NA	0.111	NA	NA	NA	NA	NA	NA	NA	0.226
0.227	NA	NA	0.05	NA	NA	0.139	NA	0.344	NA	0.157	NA	NA	NA	NA	NA	NA	NA	0.133
0.254	NA	NA	0.139	NA	NA	0.178	NA	0.282	NA	0.05	NA	NA	NA	NA	NA	NA	NA	0.13
0.357	NA	NA	0.05	NA	NA	0.223	NA	0.354	NA	0.05	NA	NA	NA	NA	NA	NA	NA	0.192
0.05	NA	NA	0.05	NA	NA	0.283	NA	0.152	NA	0.05	NA	NA	NA	NA	NA	NA	NA	0.241
0.096	NA	NA	0.205	NA	NA	0.295	NA	0.05	NA	0.062	NA	NA	NA	NA	NA	NA	NA	0.46
0.265	NA	NA	0.515	NA	NA	0.099	NA	0.05	NA	0.156	NA	NA	NA	NA	NA	NA	NA	0.458
0.206	NA	NA	0.45	NA	NA	0.05	NA	0.123	NA	0.079	NA	NA	NA	NA	NA	NA	NA	0.29
0.242	NA	NA	0.05	NA	NA	0.211	NA	0.176	NA	0.143	NA	NA	NA	NA	NA	NA	NA	0.281
0.081	NA	NA	0.05	NA	NA	0.16	NA	0.125	NA	0.066	NA	NA	NA	NA	NA	NA	NA	0.306
0.187	NA	NA	0.05	NA	NA	0.208	NA	0.273	NA	0.05	NA	NA	NA	NA	NA	NA	NA	0.287
0.241	NA	NA	0.05	NA	NA	0.318	NA	0.24	NA	0.05	NA	NA	NA	NA	NA	NA	NA	0.346
0.197	NA	NA	0.203	NA	NA	0.05	NA	0.195	NA	0.05	NA	NA	NA	NA	NA	NA	NA	0.115
0.134	NA	NA	0.05	NA	NA	0.05	NA	0.359	NA	0.05	NA	NA	NA	NA	NA	NA	NA	0.061
0.103	NA	NA	0.05	NA	NA	0.057	NA	0.401	NA	0.05	NA	NA	NA	NA	NA	NA	NA	0.141
0.114	NA	NA	0.088	NA	NA	0.17	NA	0.436	NA	0.05	NA	NA	NA	NA	NA	NA	NA	0.252
0.05	NA	NA	0.533	NA	NA	0.412	NA	0.42	NA	0.05	NA	NA	NA	NA	NA	NA	NA	0.194
0.05	NA	NA	0.314	NA	NA	0.288	NA	0.05	NA	0.05	NA	NA	NA	NA	NA	NA	NA	0.05
0.053	NA	NA	0.114	NA	NA	0.113	NA	0.05	NA	0.05	NA	NA	NA	NA	NA	NA	NA	0.188
0.066	NA	NA	0.05	NA	NA	0.05	NA	0.242	NA	0.05	NA	NA	NA	NA	NA	NA	NA	0.417
0.117	NA	NA	0.05	NA	NA	0.183	NA	0.273	NA	0.05	NA	NA	NA	NA	NA	NA	NA	0.488
0.158	NA	NA	0.05	NA	NA	0.244	NA	0.05	NA	0.05	NA	NA	NA	NA	NA	NA	NA	0.452
0.262	NA	NA	0.062	NA	NA	0.256	NA	0.05	NA	0.124	NA	NA	NA	NA	NA	NA	NA	0.357
0.291	NA	NA	0.313	NA	NA	0.05	NA	0.184	NA	0.05	NA	NA	NA	NA	NA	NA	NA	0.267
0.278	NA	NA	0.129	NA	NA	0.077	NA	0.209	NA	0.05	NA	NA	NA	NA	NA	NA	NA	0.165
0.341	NA	NA	0.051	NA	NA	0.153	NA	0.146	NA	0.05	NA	NA	NA	NA	NA	NA	NA	0.303
0.58	NA	NA	0.106	NA	NA	0.216	NA	0.602	NA	0.05	NA	NA	NA	NA	NA	NA	NA	0.231
0.05	NA	NA	0.358	NA	NA	0.3	NA	0.463	NA	0.05	NA	NA	NA	NA	NA	NA	NA	0.05
0.05	NA	NA	0.232	NA	NA	0.241	NA	0.42	NA	0.05	NA	NA	NA	NA	NA	NA	NA	0.081
0.123	NA	NA	0.057	NA	NA	0.152	NA	0.394	NA	0.05	NA	NA	NA	NA	NA	NA	NA	0.254
0.135	NA	NA	0.05	NA	NA	0.074	NA	0.235	NA	0.05	NA	NA	NA	NA	NA	NA	NA	0.379
0.112	NA	NA	0.05	NA	NA	0.05	NA	0.116	NA	0.05	NA	NA	NA	NA	NA	NA	NA	0.339
0.075	NA	NA	0.05	NA	NA	0.105	NA	0.091	NA	0.05	NA	NA	NA	NA	NA	NA	NA	0.118
0.246	NA	NA	0.085	NA	NA	0.29	NA	0.06	NA	0.05	NA	NA	NA	NA	NA	NA	NA	0.059
0.263	NA	NA	0.262	NA	NA	0.278	NA	0.05	NA	0.05	NA	NA	NA	NA	NA	NA	NA	0.234
0.294	NA	NA	0.165	NA	NA	0.197	NA	0.05	NA	0.05	NA	NA	NA	NA	NA	NA	NA	0.444
0.202	NA	NA	0.136	NA	NA	0.233	NA	0.11	NA	0.05	NA	NA	NA	NA	NA	NA	NA	0.31
0.192	NA	NA	0.188	NA	NA	0.245	NA	0.2	NA	0.05	NA	NA	NA	NA	NA	NA	NA	0.196
0.164	NA	NA	0.148	NA	NA	0.05	NA	0.224	NA	0.05	NA	NA	NA	NA	NA	NA	NA	0.106
0.191	NA	NA	0.05	NA	NA	0.05	NA	0.734	NA	0.05	NA	NA	NA	NA	NA	NA	NA	0.166
0.235	NA	NA	0.05	NA	NA	0.05	NA	0.456	NA	0.05	NA	NA	NA	NA	NA	NA	NA	0.235
0.16	NA	NA	0.05	NA	NA	0.076	NA	0.245	NA	0.05	NA	NA	NA	NA	NA	NA	NA	0.285
0.05	NA	NA	0.05	NA	NA	0.168	NA	0.233	NA	0.05	NA	NA	NA	NA	NA	NA	NA	0.172
0.05	NA	NA	0.05	NA	NA	0.22	NA	0.223	NA	0.261	NA	NA	NA	NA	NA	NA	NA	0.086
0.05	NA	NA	0.15	NA	NA	0.253	NA	0.285	NA	0.157	NA	NA	NA	NA	NA	NA	NA	0.113
0.05	NA	NA	0.2	NA	NA	0.16	NA	0.177	NA	0.05	NA	NA	NA	NA	NA	NA	NA	0.209
0.05	NA	NA	0.074	NA	NA	0.096	NA	0.111	NA	0.05	NA	NA	NA	NA	NA	NA	NA	0.414
0.196	NA	NA	0.056	NA	NA	0.163	NA	0.163	NA	0.055	NA	NA	NA	NA	NA	NA	NA	0.276
0.26	NA	NA	0.782	NA	NA	0.201	NA	0.249	NA	0.05	NA	NA	NA	NA	NA	NA	NA	0.244
0.246	NA	NA	0.05	NA	NA	0.21	NA	0.239	NA	0.05	NA	NA	NA	NA	NA	NA	NA	0.283
0.115	NA	NA	0.05	NA	NA	0.243	NA	0.22	NA	0.05	NA	NA	NA	NA	NA	NA	NA	0.183
0.245	NA	NA	0.05	NA	NA	0.285	NA	0.193	NA	0.05	NA	NA	NA	NA	NA	NA	NA	0.18
0.49	NA	NA	0.05	NA	NA	0.194	NA	0.205	NA	0.05	NA	NA	NA	NA	NA	NA	NA	0.18
0.05	NA	NA	0.05	NA	NA	0.213	NA	0.555	NA	0.05	NA	NA	NA	NA	NA	NA	NA	0.19
0.05	NA	NA	0.053	NA	NA	0.174	NA	0.285	NA	0.05	NA	NA	NA	NA	NA	NA	NA	0.142
0.076	NA	NA	0.134	NA	NA	0.05	NA	0.151	NA	0.051	NA	NA	NA	NA	NA	NA	NA	0.211
0.088	NA	NA	0.05	NA	NA	0.05	NA	0.052	NA	0.11	NA	NA	NA	NA	NA	NA	NA	0.354
0.119	NA	NA	0.05	NA	NA	0.05	NA	0.131	NA	0.076	NA	NA	NA	NA	NA	NA	NA	0.355
0.151	NA	NA	0.608	NA	NA	0.056	NA	0.232	NA	0.076	NA	NA	NA	NA	NA	NA	NA	0.201
0.191	NA	NA	0.385	NA	NA	0.107	NA	0.243	NA	0.101	NA	NA	NA	NA	NA	NA	NA	0.05
0.189	NA	NA	0.05	NA	NA	0.233	NA	0.184	NA	0.05	NA	NA	NA	NA	NA	NA	NA	0.069
0.208	NA	NA	0.05	NA	NA	0.308	NA	0.256	NA	0.131	NA	NA	NA	NA	NA	NA	NA	0.234
0.271	NA	NA	0.05	NA	NA	0.226	NA	0.244	NA	0.203	NA	NA	NA	NA	NA	NA	NA	0.33
0.338	NA	NA	0.05	NA	NA	0.173	NA	0.105	NA	0.206	NA	NA	NA	NA	NA	NA	NA	0.386
0.293	NA	NA	0.05	NA	NA	0.14	NA	0.085	NA	0.05	NA	NA	NA	NA	NA	NA	NA	0.434
0.267	NA	NA	0.05	NA	NA	0.234	NA	0.134	NA	0.188	NA	NA	NA	NA	NA	NA	NA	0.05
0.2	NA	NA	0.05	NA	NA	0.269	NA	0.582	NA	0.164	NA	NA	NA	NA	NA	NA	NA	0.139
0.254	NA	NA	0.344	NA	NA	0.186	NA	0.339	NA	0.05	NA	NA	NA	NA	NA	NA	NA	0.25
0.277	NA	NA	0.156	NA	NA	0.232	NA	0.05	NA	0.05	NA	NA	NA	NA	NA	NA	NA	0.308
0.202	NA	NA	0.05	NA	NA	0.187	NA	0.05	NA	0.05	NA	NA	NA	NA	NA	NA	NA	0.312
0.07	NA	NA	0.05	NA	NA	0.148	NA	0.05	NA	0.05	NA	NA	NA	NA	NA	NA	NA	0.275
0.123	NA	NA	0.05	NA	NA	0.147	NA	0.218	NA	0.05	NA	NA	NA	NA	NA	NA	NA	0.342
0.137	NA	NA	0.05	NA	NA	0.202	NA	0.096	NA	0.061	NA	NA	NA	NA	NA	NA	NA	0.453
0.065	NA	NA	0.05	NA	NA	0.05	NA	0.05	NA	0.05	NA	NA	NA	NA	NA	NA	NA	0.353
0.05	NA	NA	0.05	NA	NA	0.05	NA	0.173	NA	0.06	NA	NA	NA	NA	NA	NA	NA	0.15
0.088	NA	NA	0.275	NA	NA	0.05	NA	0.155	NA	0.157	NA	NA	NA	NA	NA	NA	NA	0.108
0.085	NA	NA	0.103	NA	NA	0.072	NA	0.097	NA	0.312	NA	NA	NA	NA	NA	NA	NA	0.16
0.095	NA	NA	0.05	NA	NA	0.219	NA	0.129	NA	0.202	NA	NA	NA	NA	NA	NA	NA	0.292
0.05	NA	NA	0.05	NA	NA	0.313	NA	0.206	NA	0.096	NA	NA	NA	NA	NA	NA	NA	0.206
0.176	NA	NA	0.05	NA	NA	0.223	NA	0.05	NA	0.05	NA	NA	NA	NA	NA	NA	NA	0.209
0.05	NA	NA	0.05	NA	NA	0.236	NA	0.05	NA	0.15	NA	NA	NA	NA	NA	NA	NA	0.063
0.05	NA	NA	0.05	NA	NA	0.249	NA	0.214	NA	0.05	NA	NA	NA	NA	NA	NA	NA	0.147
0.113	NA	NA	0.05	NA	NA	0.266	NA	0.102	NA	0.05	NA	NA	NA	NA	NA	NA	NA	0.247
0.168	NA	NA	0.436	NA	NA	0.212	NA	0.05	NA	0.052	NA	NA	NA	NA	NA	NA	NA	0.338
0.186	NA	NA	0.139	NA	NA	0.207	NA	0.078	NA	0.158	NA	NA	NA	NA	NA	NA	NA	0.343
0.243	NA	NA	0.05	NA	NA	0.201	NA	0.149	NA	0.156	NA	NA	NA	NA	NA	NA	NA	0.368
0.229	NA	NA	0.05	NA	NA	0.105	NA	0.283	NA	0.169	NA	NA	NA	NA	NA	NA	NA	0.344
0.271	NA	NA	0.05	NA	NA	0.158	NA	0.265	NA	0.063	NA	NA	NA	NA	NA	NA	NA	0.306
0.342	NA	NA	0.05	NA	NA	0.141	NA	0.254	NA	0.05	NA	NA	NA	NA	NA	NA	NA	0.176
0.403	NA	NA	0.05	NA	NA	0.215	NA	0.367	NA	0.215	NA	NA	NA	NA	NA	NA	NA	0.232
0.395	NA	NA	0.05	NA	NA	0.243	NA	0.18	NA	0.429	NA	NA	NA	NA	NA	NA	NA	0.175
0.205	NA	NA	0.05	NA	NA	0.288	NA	0.145	NA	0.34	NA	NA	NA	NA	NA	NA	NA	0.186
0.205	NA	NA	0.43	NA	NA	0.236	NA	0.163	NA	0.05	NA	NA	NA	NA	NA	NA	NA	0.066
0.204	NA	NA	0.164	NA	NA	0.05	NA	0.135	NA	0.099	NA	NA	NA	NA	NA	NA	NA	0.061
0.18	NA	NA	0.05	NA	NA	0.05	NA	0.178	NA	0.05	NA	NA	NA	NA	NA	NA	NA	0.164
0.145	NA	NA	0.05	NA	NA	0.05	NA	0.239	NA	0.05	NA	NA	NA	NA	NA	NA	NA	0.289
0.072	NA	NA	0.05	NA	NA	0.05	NA	0.265	NA	0.05	NA	NA	NA	NA	NA	NA	NA	0.376
0.085	NA	NA	0.05	NA	NA	0.134	NA	0.214	NA	0.096	NA	NA	NA	NA	NA	NA	NA	0.496
0.093	NA	NA	0.05	NA	NA	0.354	NA	0.213	NA	0.162	NA	NA	NA	NA	NA	NA	NA	0.428
0.054	NA	NA	0.05	NA	NA	0.365	NA	0.05	NA	0.18	NA	NA	NA	NA	NA	NA	NA	0.246
0.134	NA	NA	0.05	NA	NA	0.228	NA	0.05	NA	0.161	NA	NA	NA	NA	NA	NA	NA	0.322
0.101	NA	NA	0.05	NA	NA	0.178	NA	0.05	NA	0.159	NA	NA	NA	NA	NA	NA	NA	0.365
0.05	NA	NA	0.334	NA	NA	0.139	NA	0.221	NA	0.309	NA	NA	NA	NA	NA	NA	NA	0.237
0.05	NA	NA	0.387	NA	NA	0.208	NA	0.348	NA	0.435	NA	NA	NA	NA	NA	NA	NA	0.21
0.05	NA	NA	0.233	NA	NA	0.192	NA	0.333	NA	0.297	NA	NA	NA	NA	NA	NA	NA	0.284
0.05	NA	NA	0.074	NA	NA	0.199	NA	0.242	NA	0.124	NA	NA	NA	NA	NA	NA	NA	0.279
0.05	NA	NA	0.05	NA	NA	0.249	NA	0.238	NA	0.05	NA	NA	NA	NA	NA	NA	NA	0.324
0.05	NA	NA	0.05	NA	NA	0.212	NA	0.216	NA	0.083	NA	NA	NA	NA	NA	NA	NA	0.192
0.101	NA	NA	0.05	NA	NA	0.123	NA	0.162	NA	0.05	NA	NA	NA	NA	NA	NA	NA	0.296
0.072	NA	NA	0.05	NA	NA	0.149	NA	0.05	NA	0.092	NA	NA	NA	NA	NA	NA	NA	0.268
0.1	NA	NA	0.05	NA	NA	0.246	NA	0.05	NA	0.118	NA	NA	NA	NA	NA	NA	NA	0.467
0.238	NA	NA	0.05	NA	NA	0.337	NA	0.05	NA	0.237	NA	NA	NA	NA	NA	NA	NA	0.529
0.262	NA	NA	0.05	NA	NA	0.301	NA	0.05	NA	0.332	NA	NA	NA	NA	NA	NA	NA	0.275
0.334	NA	NA	0.111	NA	NA	0.285	NA	0.05	NA	0.448	NA	NA	NA	NA	NA	NA	NA	0.237
0.389	NA	NA	0.2	NA	NA	0.05	NA	0.05	NA	0.407	NA	NA	NA	NA	NA	NA	NA	0.42
0.169	NA	NA	0.29	NA	NA	0.05	NA	0.482	NA	0.239	NA	NA	NA	NA	NA	NA	NA	0.443
0.249	NA	NA	0.218	NA	NA	0.098	NA	0.484	NA	0.212	NA	NA	NA	NA	NA	NA	NA	0.283
0.142	NA	NA	0.152	NA	NA	0.18	NA	0.256	NA	0.05	NA	NA	NA	NA	NA	NA	NA	0.171
0.138	NA	NA	0.055	NA	NA	0.214	NA	0.214	NA	0.05	NA	NA	NA	NA	NA	NA	NA	0.345
0.176	NA	NA	0.05	NA	NA	0.214	NA	0.177	NA	0.067	NA	NA	NA	NA	NA	NA	NA	0.31
0.127	NA	NA	0.05	NA	NA	0.295	NA	0.196	NA	0.066	NA	NA	NA	NA	NA	NA	NA	0.315
0.079	NA	NA	0.05	NA	NA	0.308	NA	0.128	NA	0.126	NA	NA	NA	NA	NA	NA	NA	0.118
0.068	NA	NA	0.05	NA	NA	0.134	NA	0.05	NA	0.357	NA	NA	NA	NA	NA	NA	NA	0.176
0.188	NA	NA	0.05	NA	NA	0.05	NA	0.05	NA	0.431	NA	NA	NA	NA	NA	NA	NA	0.242
0.164	NA	NA	0.05	NA	NA	0.05	NA	0.236	NA	0.515	NA	NA	NA	NA	NA	NA	NA	0.289
0.05	NA	NA	0.05	NA	NA	0.153	NA	0.247	NA	0.377	NA	NA	NA	NA	NA	NA	NA	0.285
0.05	NA	NA	0.05	NA	NA	0.234	NA	0.05	NA	0.07	NA	NA	NA	NA	NA	NA	NA	0.222
0.05	NA	NA	0.05	NA	NA	0.173	NA	0.05	NA	0.254	NA	NA	NA	NA	NA	NA	NA	0.247
0.05	NA	NA	0.107	NA	NA	0.187	NA	0.05	NA	0.05	NA	NA	NA	NA	NA	NA	NA	0.05
0.087	NA	NA	0.203	NA	NA	0.206	NA	0.377	NA	0.05	NA	NA	NA	NA	NA	NA	NA	0.051
0.137	NA	NA	0.151	NA	NA	0.364	NA	0.42	NA	0.052	NA	NA	NA	NA	NA	NA	NA	0.128
0.138	NA	NA	0.05	NA	NA	0.38	NA	0.22	NA	0.05	NA	NA	NA	NA	NA	NA	NA	0.185
0.104	NA	NA	0.05	NA	NA	0.351	NA	0.149	NA	0.427	NA	NA	NA	NA	NA	NA	NA	0.146
0.189	NA	NA	0.05	NA	NA	0.266	NA	0.23	NA	0.484	NA	NA	NA	NA	NA	NA	NA	0.081
0.222	NA	NA	0.05	NA	NA	0.285	NA	0.163	NA	0.49	NA	NA	NA	NA	NA	NA	NA	0.131
0.215	NA	NA	0.05	NA	NA	0.317	NA	0.094	NA	0.263	NA	NA	NA	NA	NA	NA	NA	0.285
0.288	NA	NA	0.05	NA	NA	0.316	NA	0.05	NA	0.05	NA	NA	NA	NA	NA	NA	NA	0.05
0.228	NA	NA	0.05	NA	NA	0.055	NA	0.111	NA	0.296	NA	NA	NA	NA	NA	NA	NA	0.06
0.144	NA	NA	0.05	NA	NA	0.076	NA	0.196	NA	0.05	NA	NA	NA	NA	NA	NA	NA	0.117
0.171	NA	NA	0.05	NA	NA	0.137	NA	0.05	NA	0.05	NA	NA	NA	NA	NA	NA	NA	0.129
0.19	NA	NA	0.05	NA	NA	0.253	NA	0.154	NA	0.05	NA	NA	NA	NA	NA	NA	NA	0.05
0.208	NA	NA	0.152	NA	NA	0.194	NA	0.414	NA	0.487	NA	NA	NA	NA	NA	NA	NA	0.05
0.133	NA	NA	0.246	NA	NA	0.107	NA	0.41	NA	0.568	NA	NA	NA	NA	NA	NA	NA	0.252
0.05	NA	NA	0.176	NA	NA	0.05	NA	0.343	NA	0.454	NA	NA	NA	NA	NA	NA	NA	0.09
0.112	NA	NA	0.05	NA	NA	0.05	NA	0.199	NA	0.05	NA	NA	NA	NA	NA	NA	NA	0.07
0.183	NA	NA	0.05	NA	NA	0.302	NA	0.279	NA	0.05	NA	NA	NA	NA	NA	NA	NA	0.05
0.056	NA	NA	0.05	NA	NA	0.204	NA	0.282	NA	0.05	NA	NA	NA	NA	NA	NA	NA	0.137
0.05	NA	NA	0.05	NA	NA	0.05	NA	0.086	NA	0.06	NA	NA	NA	NA	NA	NA	NA	0.05
0.05	NA	NA	0.05	NA	NA	0.05	NA	0.05	NA	0.052	NA	NA	NA	NA	NA	NA	NA	0.08
0.05	NA	NA	0.05	NA	NA	0.19	NA	0.05	NA	0.313	NA	NA	NA	NA	NA	NA	NA	0.239
0.143	NA	NA	0.185	NA	NA	0.289	NA	0.13	NA	0.05	NA	NA	NA	NA	NA	NA	NA	0.182
0.195	NA	NA	0.05	NA	NA	0.126	NA	0.154	NA	0.05	NA	NA	NA	NA	NA	NA	NA	0.241
0.223	NA	NA	0.05	NA	NA	0.05	NA	0.05	NA	0.05	NA	NA	NA	NA	NA	NA	NA	0.299
0.219	NA	NA	0.128	NA	NA	0.099	NA	0.056	NA	0.05	NA	NA	NA	NA	NA	NA	NA	0.2
0.162	NA	NA	0.279	NA	NA	0.323	NA	0.167	NA	0.263	NA	NA	NA	NA	NA	NA	NA	0.091
0.202	NA	NA	0.316	NA	NA	0.338	NA	0.174	NA	0.208	NA	NA	NA	NA	NA	NA	NA	0.233
0.185	NA	NA	0.279	NA	NA	0.299	NA	0.278	NA	0.269	NA	NA	NA	NA	NA	NA	NA	0.246
0.316	NA	NA	0.211	NA	NA	0.159	NA	0.231	NA	0.201	NA	NA	NA	NA	NA	NA	NA	0.05
0.228	NA	NA	0.05	NA	NA	0.298	NA	0.383	NA	0.15	NA	NA	NA	NA	NA	NA	NA	0.05
0.241	NA	NA	0.05	NA	NA	0.283	NA	0.404	NA	0.253	NA	NA	NA	NA	NA	NA	NA	0.164
0.121	NA	NA	0.05	NA	NA	0.277	NA	0.396	NA	0.192	NA	NA	NA	NA	NA	NA	NA	0.271
0.174	NA	NA	0.05	NA	NA	0.105	NA	0.326	NA	0.104	NA	NA	NA	NA	NA	NA	NA	0.255
0.114	NA	NA	0.05	NA	NA	0.11	NA	0.302	NA	0.05	NA	NA	NA	NA	NA	NA	NA	0.407
0.102	NA	NA	0.143	NA	NA	0.05	NA	0.297	NA	0.138	NA	NA	NA	NA	NA	NA	NA	0.265
0.051	NA	NA	0.333	NA	NA	0.067	NA	0.178	NA	0.149	NA	NA	NA	NA	NA	NA	NA	0.05
0.05	NA	NA	0.05	NA	NA	0.119	NA	0.05	NA	0.199	NA	NA	NA	NA	NA	NA	NA	0.05
0.05	NA	NA	0.202	NA	NA	0.501	NA	0.05	NA	0.124	NA	NA	NA	NA	NA	NA	NA	0.195
0.05	NA	NA	0.375	NA	NA	0.344	NA	0.05	NA	0.05	NA	NA	NA	NA	NA	NA	NA	0.269
0.05	NA	NA	0.424	NA	NA	0.32	NA	0.174	NA	0.05	NA	NA	NA	NA	NA	NA	NA	0.291
0.05	NA	NA	0.505	NA	NA	0.298	NA	0.186	NA	0.198	NA	NA	NA	NA	NA	NA	NA	0.097
0.05	NA	NA	0.393	NA	NA	0.363	NA	0.189	NA	0.136	NA	NA	NA	NA	NA	NA	NA	0.05
0.129	NA	NA	0.05	NA	NA	0.202	NA	0.301	NA	0.122	NA	NA	NA	NA	NA	NA	NA	0.05
0.116	NA	NA	0.05	NA	NA	0.05	NA	0.192	NA	0.05	NA	NA	NA	NA	NA	NA	NA	0.32
0.174	NA	NA	0.05	NA	NA	0.05	NA	0.175	NA	0.05	NA	NA	NA	NA	NA	NA	NA	0.181
0.083	NA	NA	0.05	NA	NA	0.1	NA	0.172	NA	0.184	NA	NA	NA	NA	NA	NA	NA	0.062
0.105	NA	NA	0.05	NA	NA	0.123	NA	0.292	NA	0.245	NA	NA	NA	NA	NA	NA	NA	0.064
0.199	NA	NA	0.05	NA	NA	0.082	NA	0.33	NA	0.184	NA	NA	NA	NA	NA	NA	NA	0.27
0.297	NA	NA	0.05	NA	NA	0.131	NA	0.392	NA	0.137	NA	NA	NA	NA	NA	NA	NA	0.284
0.227	NA	NA	0.183	NA	NA	0.135	NA	0.309	NA	0.05	NA	NA	NA	NA	NA	NA	NA	0.244
0.169	NA	NA	0.278	NA	NA	0.165	NA	0.281	NA	0.05	NA	NA	NA	NA	NA	NA	NA	0.162
0.254	NA	NA	0.169	NA	NA	0.25	NA	0.285	NA	0.05	NA	NA	NA	NA	NA	NA	NA	0.226
0.246	NA	NA	0.324	NA	NA	0.164	NA	0.322	NA	0.085	NA	NA	NA	NA	NA	NA	NA	0.265
0.287	NA	NA	0.355	NA	NA	0.216	NA	0.263	NA	0.157	NA	NA	NA	NA	NA	NA	NA	0.149
0.144	NA	NA	0.475	NA	NA	0.217	NA	0.195	NA	0.227	NA	NA	NA	NA	NA	NA	NA	0.05
0.05	NA	NA	0.156	NA	NA	0.317	NA	0.05	NA	0.151	NA	NA	NA	NA	NA	NA	NA	0.3
0.05	NA	NA	0.05	NA	NA	0.323	NA	0.05	NA	0.129	NA	NA	NA	NA	NA	NA	NA	0.22
0.05	NA	NA	0.05	NA	NA	0.131	NA	0.231	NA	0.083	NA	NA	NA	NA	NA	NA	NA	0.202
0.05	NA	NA	0.05	NA	NA	0.05	NA	0.225	NA	0.05	NA	NA	NA	NA	NA	NA	NA	0.151
0.05	NA	NA	0.05	NA	NA	0.05	NA	0.257	NA	0.05	NA	NA	NA	NA	NA	NA	NA	0.078
0.05	NA	NA	0.087	NA	NA	0.111	NA	0.194	NA	0.05	NA	NA	NA	NA	NA	NA	NA	0.217
0.05	NA	NA	0.072	NA	NA	0.202	NA	0.185	NA	0.113	NA	NA	NA	NA	NA	NA	NA	0.235
0.062	NA	NA	0.058	NA	NA	0.201	NA	0.173	NA	0.242	NA	NA	NA	NA	NA	NA	NA	0.157
0.146	NA	NA	0.103	NA	NA	0.255	NA	0.166	NA	0.05	NA	NA	NA	NA	NA	NA	NA	0.078
0.146	NA	NA	0.154	NA	NA	0.27	NA	0.185	NA	0.161	NA	NA	NA	NA	NA	NA	NA	0.05
0.05	NA	NA	0.136	NA	NA	0.259	NA	0.249	NA	0.164	NA	NA	NA	NA	NA	NA	NA	0.071
0.05	NA	NA	0.096	NA	NA	0.35	NA	0.295	NA	0.269	NA	NA	NA	NA	NA	NA	NA	0.264
0.14	NA	NA	0.131	NA	NA	0.404	NA	0.331	NA	0.303	NA	NA	NA	NA	NA	NA	NA	0.328
0.294	NA	NA	0.349	NA	NA	0.395	NA	0.322	NA	0.396	NA	NA	NA	NA	NA	NA	NA	0.205
0.278	NA	NA	0.234	NA	NA	0.306	NA	0.3	NA	0.38	NA	NA	NA	NA	NA	NA	NA	0.05
0.311	NA	NA	0.081	NA	NA	0.296	NA	0.228	NA	0.05	NA	NA	NA	NA	NA	NA	NA	0.05
0.05	NA	NA	0.05	NA	NA	0.313	NA	0.3	NA	0.05	NA	NA	NA	NA	NA	NA	NA	0.05
0.05	NA	NA	0.05	NA	NA	0.159	NA	0.308	NA	0.05	NA	NA	NA	NA	NA	NA	NA	0.148
0.05	NA	NA	0.098	NA	NA	0.108	NA	0.313	NA	0.05	NA	NA	NA	NA	NA	NA	NA	0.169
0.05	NA	NA	0.198	NA	NA	0.143	NA	0.345	NA	0.05	NA	NA	NA	NA	NA	NA	NA	0.231
0.05	NA	NA	0.234	NA	NA	0.147	NA	0.255	NA	0.072	NA	NA	NA	NA	NA	NA	NA	0.354
0.057	NA	NA	0.212	NA	NA	0.213	NA	0.194	NA	0.288	NA	NA	NA	NA	NA	NA	NA	0.127
0.188	NA	NA	0.165	NA	NA	0.21	NA	0.221	NA	0.389	NA	NA	NA	NA	NA	NA	NA	0.092
0.104	NA	NA	0.147	NA	NA	0.33	NA	0.25	NA	0.277	NA	NA	NA	NA	NA	NA	NA	0.103
0.05	NA	NA	0.298	NA	NA	0.183	NA	0.155	NA	0.05	NA	NA	NA	NA	NA	NA	NA	0.121
0.05	NA	NA	0.361	NA	NA	0.087	NA	0.173	NA	0.05	NA	NA	NA	NA	NA	NA	NA	0.196
0.05	NA	NA	0.219	NA	NA	0.179	NA	0.05	NA	0.169	NA	NA	NA	NA	NA	NA	NA	0.138
0.187	NA	NA	0.193	NA	NA	0.157	NA	0.344	NA	0.164	NA	NA	NA	NA	NA	NA	NA	0.175
0.168	NA	NA	0.218	NA	NA	0.164	NA	0.323	NA	0.217	NA	NA	NA	NA	NA	NA	NA	0.12
0.076	NA	NA	0.212	NA	NA	0.151	NA	0.321	NA	0.214	NA	NA	NA	NA	NA	NA	NA	0.139
0.369	NA	NA	0.085	NA	NA	0.091	NA	0.321	NA	0.216	NA	NA	NA	NA	NA	NA	NA	0.152
0.215	NA	NA	0.05	NA	NA	0.274	NA	0.332	NA	0.394	NA	NA	NA	NA	NA	NA	NA	0.164
0.05	NA	NA	0.129	NA	NA	0.228	NA	0.278	NA	0.474	NA	NA	NA	NA	NA	NA	NA	0.05
0.05	NA	NA	0.158	NA	NA	0.226	NA	0.174	NA	0.42	NA	NA	NA	NA	NA	NA	NA	0.05
0.05	NA	NA	0.19	NA	NA	0.169	NA	0.264	NA	0.05	NA	NA	NA	NA	NA	NA	NA	0.06
0.05	NA	NA	0.136	NA	NA	0.05	NA	0.315	NA	0.05	NA	NA	NA	NA	NA	NA	NA	0.076
0.05	NA	NA	0.138	NA	NA	0.05	NA	0.348	NA	0.05	NA	NA	NA	NA	NA	NA	NA	0.13
0.182	NA	NA	0.256	NA	NA	0.05	NA	0.282	NA	0.05	NA	NA	NA	NA	NA	NA	NA	0.288
0.07	NA	NA	0.213	NA	NA	0.407	NA	0.205	NA	0.05	NA	NA	NA	NA	NA	NA	NA	0.299
0.145	NA	NA	0.502	NA	NA	0.146	NA	0.17	NA	0.05	NA	NA	NA	NA	NA	NA	NA	0.192
0.158	NA	NA	0.357	NA	NA	0.115	NA	0.256	NA	0.074	NA	NA	NA	NA	NA	NA	NA	0.238
0.26	NA	NA	0.05	NA	NA	0.05	NA	0.31	NA	0.213	NA	NA	NA	NA	NA	NA	NA	0.251
0.236	NA	NA	0.05	NA	NA	0.132	NA	0.161	NA	0.222	NA	NA	NA	NA	NA	NA	NA	0.195
0.236	NA	NA	0.156	NA	NA	0.289	NA	0.05	NA	0.26	NA	NA	NA	NA	NA	NA	NA	0.262
0.151	NA	NA	0.243	NA	NA	0.216	NA	0.394	NA	0.076	NA	NA	NA	NA	NA	NA	NA	0.242
0.075	NA	NA	0.108	NA	NA	0.132	NA	0.275	NA	0.05	NA	NA	NA	NA	NA	NA	NA	0.05
0.05	NA	NA	0.05	NA	NA	0.285	NA	0.22	NA	0.05	NA	NA	NA	NA	NA	NA	NA	0.05
0.069	NA	NA	0.087	NA	NA	0.273	NA	0.197	NA	0.05	NA	NA	NA	NA	NA	NA	NA	0.165
0.05	NA	NA	0.176	NA	NA	0.237	NA	0.179	NA	0.255	NA	NA	NA	NA	NA	NA	NA	0.204
0.05	NA	NA	0.126	NA	NA	0.054	NA	0.215	NA	0.218	NA	NA	NA	NA	NA	NA	NA	0.102
0.064	NA	NA	0.05	NA	NA	0.05	NA	0.296	NA	0.145	NA	NA	NA	NA	NA	NA	NA	0.05
0.374	NA	NA	0.238	NA	NA	0.05	NA	0.359	NA	0.355	NA	NA	NA	NA	NA	NA	NA	0.119
0.407	NA	NA	0.463	NA	NA	0.07	NA	0.32	NA	0.473	NA	NA	NA	NA	NA	NA	NA	0.215
0.427	NA	NA	0.117	NA	NA	0.398	NA	0.297	NA	0.424	NA	NA	NA	NA	NA	NA	NA	0.248
0.451	NA	NA	0.05	NA	NA	0.33	NA	0.363	NA	0.05	NA	NA	NA	NA	NA	NA	NA	0.222
0.336	NA	NA	0.127	NA	NA	0.23	NA	0.494	NA	0.05	NA	NA	NA	NA	NA	NA	NA	0.26
0.262	NA	NA	0.263	NA	NA	0.198	NA	0.533	NA	0.05	NA	NA	NA	NA	NA	NA	NA	0.162
0.221	NA	NA	0.172	NA	NA	0.2	NA	0.2	NA	0.158	NA	NA	NA	NA	NA	NA	NA	0.05
0.244	NA	NA	0.05	NA	NA	0.257	NA	0.05	NA	0.163	NA	NA	NA	NA	NA	NA	NA	0.05
0.273	NA	NA	0.075	NA	NA	0.248	NA	0.263	NA	0.118	NA	NA	NA	NA	NA	NA	NA	0.062
0.376	NA	NA	0.344	NA	NA	0.272	NA	0.16	NA	0.225	NA	NA	NA	NA	NA	NA	NA	0.141
0.2	NA	NA	0.05	NA	NA	0.222	NA	0.166	NA	0.347	NA	NA	NA	NA	NA	NA	NA	0.231
0.177	NA	NA	0.05	NA	NA	0.143	NA	0.287	NA	0.287	NA	NA	NA	NA	NA	NA	NA	0.381
0.171	NA	NA	0.05	NA	NA	0.202	NA	0.351	NA	0.096	NA	NA	NA	NA	NA	NA	NA	0.288
0.134	NA	NA	0.05	NA	NA	0.243	NA	0.337	NA	0.05	NA	NA	NA	NA	NA	NA	NA	0.238
0.105	NA	NA	0.05	NA	NA	0.202	NA	0.421	NA	0.112	NA	NA	NA	NA	NA	NA	NA	0.181
0.115	NA	NA	0.05	NA	NA	0.169	NA	0.533	NA	0.05	NA	NA	NA	NA	NA	NA	NA	0.273
0.25	NA	NA	0.05	NA	NA	0.4	NA	0.556	NA	0.188	NA	NA	NA	NA	NA	NA	NA	0.328
0.435	NA	NA	0.05	NA	NA	0.352	NA	0.528	NA	0.408	NA	NA	NA	NA	NA	NA	NA	0.2
0.542	NA	NA	0.052	NA	NA	0.287	NA	0.346	NA	0.294	NA	NA	NA	NA	NA	NA	NA	0.199
0.247	NA	NA	0.05	NA	NA	0.316	NA	0.24	NA	0.177	NA	NA	NA	NA	NA	NA	NA	0.174
0.187	NA	NA	0.05	NA	NA	0.239	NA	0.079	NA	0.435	NA	NA	NA	NA	NA	NA	NA	0.225
0.299	NA	NA	0.05	NA	NA	0.196	NA	0.078	NA	0.555	NA	NA	NA	NA	NA	NA	NA	0.209
0.249	NA	NA	0.065	NA	NA	0.217	NA	0.228	NA	0.05	NA	NA	NA	NA	NA	NA	NA	0.228
0.252	NA	NA	0.128	NA	NA	0.204	NA	0.322	NA	0.05	NA	NA	NA	NA	NA	NA	NA	0.05
0.217	NA	NA	0.05	NA	NA	0.242	NA	0.456	NA	0.087	NA	NA	NA	NA	NA	NA	NA	0.05
0.255	NA	NA	0.05	NA	NA	0.186	NA	0.487	NA	0.203	NA	NA	NA	NA	NA	NA	NA	0.05
0.361	NA	NA	0.05	NA	NA	0.253	NA	0.405	NA	0.203	NA	NA	NA	NA	NA	NA	NA	0.123
0.402	NA	NA	0.092	NA	NA	0.334	NA	0.05	NA	0.253	NA	NA	NA	NA	NA	NA	NA	0.244
0.473	NA	NA	0.05	NA	NA	0.187	NA	0.281	NA	0.298	NA	NA	NA	NA	NA	NA	NA	0.312
0.607	NA	NA	0.05	NA	NA	0.351	NA	0.097	NA	0.336	NA	NA	NA	NA	NA	NA	NA	0.288
0.311	NA	NA	0.198	NA	NA	0.285	NA	0.05	NA	0.191	NA	NA	NA	NA	NA	NA	NA	0.198
0.334	NA	NA	0.159	NA	NA	0.276	NA	0.121	NA	0.05	NA	NA	NA	NA	NA	NA	NA	0.15
0.305	NA	NA	0.05	NA	NA	0.227	NA	0.264	NA	0.109	NA	NA	NA	NA	NA	NA	NA	0.138
0.283	NA	NA	0.05	NA	NA	0.159	NA	0.389	NA	0.237	NA	NA	NA	NA	NA	NA	NA	0.158
0.186	NA	NA	0.05	NA	NA	0.17	NA	0.307	NA	0.277	NA	NA	NA	NA	NA	NA	NA	0.197
0.242	NA	NA	0.124	NA	NA	0.32	NA	0.05	NA	0.405	NA	NA	NA	NA	NA	NA	NA	0.237
0.166	NA	NA	0.211	NA	NA	0.297	NA	0.05	NA	0.548	NA	NA	NA	NA	NA	NA	NA	0.386
0.246	NA	NA	0.05	NA	NA	0.325	NA	0.322	NA	0.05	NA	NA	NA	NA	NA	NA	NA	0.257
0.17	NA	NA	0.05	NA	NA	0.288	NA	0.202	NA	0.057	NA	NA	NA	NA	NA	NA	NA	0.219
0.26	NA	NA	0.05	NA	NA	0.222	NA	0.171	NA	0.05	NA	NA	NA	NA	NA	NA	NA	0.211
0.366	NA	NA	0.131	NA	NA	0.109	NA	0.199	NA	0.058	NA	NA	NA	NA	NA	NA	NA	0.068
0.557	NA	NA	0.118	NA	NA	0.05	NA	0.279	NA	0.191	NA	NA	NA	NA	NA	NA	NA	0.156
0.315	NA	NA	0.05	NA	NA	0.057	NA	0.369	NA	0.197	NA	NA	NA	NA	NA	NA	NA	0.245
0.324	NA	NA	0.05	NA	NA	0.295	NA	0.05	NA	0.219	NA	NA	NA	NA	NA	NA	NA	0.217
0.215	NA	NA	0.05	NA	NA	0.225	NA	0.05	NA	0.326	NA	NA	NA	NA	NA	NA	NA	0.05
0.215	NA	NA	0.094	NA	NA	0.239	NA	0.44	NA	0.26	NA	NA	NA	NA	NA	NA	NA	0.115
0.184	NA	NA	0.05	NA	NA	0.354	NA	0.283	NA	0.152	NA	NA	NA	NA	NA	NA	NA	0.21
0.143	NA	NA	0.05	NA	NA	0.301	NA	0.205	NA	0.086	NA	NA	NA	NA	NA	NA	NA	0.164
0.147	NA	NA	0.146	NA	NA	0.288	NA	0.158	NA	0.157	NA	NA	NA	NA	NA	NA	NA	0.223
0.178	NA	NA	0.258	NA	NA	0.364	NA	0.264	NA	0.271	NA	NA	NA	NA	NA	NA	NA	0.223
0.15	NA	NA	0.202	NA	NA	0.329	NA	0.285	NA	0.352	NA	NA	NA	NA	NA	NA	NA	0.14
0.176	NA	NA	0.16	NA	NA	0.307	NA	0.05	NA	0.266	NA	NA	NA	NA	NA	NA	NA	0.171
0.293	NA	NA	0.288	NA	NA	0.209	NA	0.05	NA	0.264	NA	NA	NA	NA	NA	NA	NA	0.179
0.524	NA	NA	0.231	NA	NA	0.31	NA	0.609	NA	0.479	NA	NA	NA	NA	NA	NA	NA	0.294
0.151	NA	NA	0.305	NA	NA	0.417	NA	0.374	NA	0.05	NA	NA	NA	NA	NA	NA	NA	0.213
0.25	NA	NA	0.116	NA	NA	0.334	NA	0.166	NA	0.096	NA	NA	NA	NA	NA	NA	NA	0.165
0.305	NA	NA	0.154	NA	NA	0.176	NA	0.135	NA	0.079	NA	NA	NA	NA	NA	NA	NA	0.133
0.189	NA	NA	0.157	NA	NA	0.138	NA	0.196	NA	0.12	NA	NA	NA	NA	NA	NA	NA	0.122
0.134	NA	NA	0.05	NA	NA	0.511	NA	0.339	NA	0.179	NA	NA	NA	NA	NA	NA	NA	0.158
0.143	NA	NA	0.158	NA	NA	0.409	NA	0.372	NA	0.294	NA	NA	NA	NA	NA	NA	NA	0.198
0.216	NA	NA	0.183	NA	NA	0.05	NA	0.536	NA	0.244	NA	NA	NA	NA	NA	NA	NA	0.187
0.076	NA	NA	0.116	NA	NA	0.05	NA	0.456	NA	0.253	NA	NA	NA	NA	NA	NA	NA	0.141
0.095	NA	NA	0.168	NA	NA	0.157	NA	0.469	NA	0.051	NA	NA	NA	NA	NA	NA	NA	0.159
0.189	NA	NA	0.214	NA	NA	0.568	NA	0.498	NA	0.05	NA	NA	NA	NA	NA	NA	NA	0.172
0.215	NA	NA	0.271	NA	NA	0.424	NA	0.559	NA	0.202	NA	NA	NA	NA	NA	NA	NA	0.221
0.18	NA	NA	0.115	NA	NA	0.067	NA	0.54	NA	0.188	NA	NA	NA	NA	NA	NA	NA	0.31
0.27	NA	NA	0.277	NA	NA	0.05	NA	0.05	NA	0.301	NA	NA	NA	NA	NA	NA	NA	0.179
0.307	NA	NA	0.409	NA	NA	0.05	NA	0.05	NA	0.328	NA	NA	NA	NA	NA	NA	NA	0.05
0.223	NA	NA	0.188	NA	NA	0.556	NA	0.05	NA	0.16	NA	NA	NA	NA	NA	NA	NA	0.093
0.154	NA	NA	0.284	NA	NA	0.34	NA	0.05	NA	0.156	NA	NA	NA	NA	NA	NA	NA	0.134
0.158	NA	NA	0.459	NA	NA	0.05	NA	0.05	NA	0.355	NA	NA	NA	NA	NA	NA	NA	0.05
0.119	NA	NA	0.545	NA	NA	NA	NA	0.05	NA	0.05	NA	NA	NA	NA	NA	NA	NA	0.166
0.05	NA	NA	0.05	NA	NA	NA	NA	0.05	NA	0.061	NA	NA	NA	NA	NA	NA	NA	0.09
0.05	NA	NA	0.303	NA	NA	NA	NA	0.05	NA	0.113	NA	NA	NA	NA	NA	NA	NA	0.168
0.05	NA	NA	0.352	NA	NA	NA	NA	0.05	NA	0.3	NA	NA	NA	NA	NA	NA	NA	0.217
0.331	NA	NA	0.516	NA	NA	NA	NA	0.05	NA	0.313	NA	NA	NA	NA	NA	NA	NA	0.265
0.242	NA	NA	0.637	NA	NA	NA	NA	0.05	NA	0.377	NA	NA	NA	NA	NA	NA	NA	0.279
0.222	NA	NA	0.434	NA	NA	NA	NA	0.078	NA	0.258	NA	NA	NA	NA	NA	NA	NA	0.196
0.16	NA	NA	0.285	NA	NA	NA	NA	0.05	NA	0.139	NA	NA	NA	NA	NA	NA	NA	0.3
0.119	NA	NA	0.05	NA	NA	NA	NA	0.05	NA	0.05	NA	NA	NA	NA	NA	NA	NA	0.309
0.176	NA	NA	0.311	NA	NA	NA	NA	0.05	NA	0.135	NA	NA	NA	NA	NA	NA	NA	0.239
0.236	NA	NA	0.468	NA	NA	NA	NA	0.05	NA	0.167	NA	NA	NA	NA	NA	NA	NA	0.146
0.143	NA	NA	0.632	NA	NA	NA	NA	0.05	NA	0.293	NA	NA	NA	NA	NA	NA	NA	0.05
0.055	NA	NA	0.613	NA	NA	NA	NA	0.05	NA	0.365	NA	NA	NA	NA	NA	NA	NA	0.054
0.065	NA	NA	0.398	NA	NA	NA	NA	0.05	NA	0.33	NA	NA	NA	NA	NA	NA	NA	0.182
0.05	NA	NA	0.312	NA	NA	NA	NA	0.05	NA	0.16	NA	NA	NA	NA	NA	NA	NA	0.367
0.36	NA	NA	0.084	NA	NA	NA	NA	0.05	NA	0.121	NA	NA	NA	NA	NA	NA	NA	0.34
0.39	NA	NA	0.274	NA	NA	NA	NA	0.07	NA	0.05	NA	NA	NA	NA	NA	NA	NA	0.226
0.326	NA	NA	0.492	NA	NA	NA	NA	0.353	NA	0.084	NA	NA	NA	NA	NA	NA	NA	0.055
0.152	NA	NA	0.567	NA	NA	NA	NA	0.478	NA	0.294	NA	NA	NA	NA	NA	NA	NA	0.05
0.173	NA	NA	0.491	NA	NA	NA	NA	0.113	NA	0.401	NA	NA	NA	NA	NA	NA	NA	0.358
0.097	NA	NA	0.388	NA	NA	NA	NA	0.05	NA	0.386	NA	NA	NA	NA	NA	NA	NA	0.211
0.147	NA	NA	0.372	NA	NA	NA	NA	0.05	NA	0.252	NA	NA	NA	NA	NA	NA	NA	0.123
0.346	NA	NA	0.213	NA	NA	NA	NA	0.05	NA	0.2	NA	NA	NA	NA	NA	NA	NA	0.05
0.274	NA	NA	0.297	NA	NA	NA	NA	0.05	NA	0.221	NA	NA	NA	NA	NA	NA	NA	0.134
0.148	NA	NA	0.456	NA	NA	NA	NA	0.05	NA	0.253	NA	NA	NA	NA	NA	NA	NA	0.361
0.171	NA	NA	0.491	NA	NA	NA	NA	0.05	NA	0.411	NA	NA	NA	NA	NA	NA	NA	0.346
0.25	NA	NA	0.434	NA	NA	NA	NA	0.05	NA	0.491	NA	NA	NA	NA	NA	NA	NA	0.3
0.072	NA	NA	0.336	NA	NA	NA	NA	0.05	NA	0.445	NA	NA	NA	NA	NA	NA	NA	0.196
0.26	NA	NA	0.234	NA	NA	NA	NA	0.415	NA	0.347	NA	NA	NA	NA	NA	NA	NA	0.05
0.255	NA	NA	0.381	NA	NA	NA	NA	0.054	NA	0.207	NA	NA	NA	NA	NA	NA	NA	0.112
0.321	NA	NA	0.501	NA	NA	NA	NA	0.05	NA	0.318	NA	NA	NA	NA	NA	NA	NA	0.264
0.255	NA	NA	0.504	NA	NA	NA	NA	0.05	NA	0.375	NA	NA	NA	NA	NA	NA	NA	0.262
0.155	NA	NA	0.385	NA	NA	NA	NA	0.05	NA	0.355	NA	NA	NA	NA	NA	NA	NA	0.05
0.147	NA	NA	0.255	NA	NA	NA	NA	0.05	NA	0.248	NA	NA	NA	NA	NA	NA	NA	0.053
0.241	NA	NA	0.18	NA	NA	NA	NA	0.05	NA	0.27	NA	NA	NA	NA	NA	NA	NA	0.223
0.261	NA	NA	0.228	NA	NA	NA	NA	0.05	NA	0.321	NA	NA	NA	NA	NA	NA	NA	0.24
0.246	NA	NA	0.416	NA	NA	NA	NA	0.05	NA	0.457	NA	NA	NA	NA	NA	NA	NA	0.082
0.322	NA	NA	0.449	NA	NA	NA	NA	0.264	NA	0.527	NA	NA	NA	NA	NA	NA	NA	0.05
0.273	NA	NA	0.357	NA	NA	NA	NA	0.05	NA	0.437	NA	NA	NA	NA	NA	NA	NA	0.105
0.096	NA	NA	0.278	NA	NA	NA	NA	0.05	NA	0.552	NA	NA	NA	NA	NA	NA	NA	0.272
0.123	NA	NA	0.123	NA	NA	NA	NA	0.05	NA	0.492	NA	NA	NA	NA	NA	NA	NA	0.291
0.242	NA	NA	0.05	NA	NA	NA	NA	0.05	NA	0.475	NA	NA	NA	NA	NA	NA	NA	0.226
0.268	NA	NA	0.079	NA	NA	NA	NA	0.05	NA	0.193	NA	NA	NA	NA	NA	NA	NA	0.05
0.143	NA	NA	0.17	NA	NA	NA	NA	0.05	NA	0.312	NA	NA	NA	NA	NA	NA	NA	0.153
0.115	NA	NA	0.374	NA	NA	NA	NA	0.05	NA	0.219	NA	NA	NA	NA	NA	NA	NA	0.194
0.163	NA	NA	0.447	NA	NA	NA	NA	0.05	NA	0.299	NA	NA	NA	NA	NA	NA	NA	0.156
0.144	NA	NA	0.443	NA	NA	NA	NA	0.222	NA	0.349	NA	NA	NA	NA	NA	NA	NA	0.185
0.167	NA	NA	0.41	NA	NA	NA	NA	0.05	NA	0.179	NA	NA	NA	NA	NA	NA	NA	0.143
0.183	NA	NA	0.322	NA	NA	NA	NA	0.05	NA	0.262	NA	NA	NA	NA	NA	NA	NA	0.207
0.144	NA	NA	0.05	NA	NA	NA	NA	0.05	NA	0.534	NA	NA	NA	NA	NA	NA	NA	0.248
0.194	NA	NA	0.05	NA	NA	NA	NA	0.05	NA	0.222	NA	NA	NA	NA	NA	NA	NA	0.293
0.366	NA	NA	0.209	NA	NA	NA	NA	0.05	NA	0.239	NA	NA	NA	NA	NA	NA	NA	0.12
0.347	NA	NA	0.433	NA	NA	NA	NA	0.137	NA	0.357	NA	NA	NA	NA	NA	NA	NA	0.065
0.193	NA	NA	0.467	NA	NA	NA	NA	0.106	NA	0.473	NA	NA	NA	NA	NA	NA	NA	0.201
0.05	NA	NA	0.55	NA	NA	NA	NA	0.147	NA	0.511	NA	NA	NA	NA	NA	NA	NA	0.266
0.321	NA	NA	0.559	NA	NA	NA	NA	0.152	NA	0.316	NA	NA	NA	NA	NA	NA	NA	0.292
[truncated: 6,604 more rows]
