# Supplementary material for: Diffusion weighted imaging in patients with rectal cancer: Comparison between Gaussian and non-Gaussian models
Source: PLoS One. 2017 Sep 1;12(9):e0184197. doi: 10.1371/journal.pone.0184197 (PMC5593499; doi:10.1371/journal.pone.0184197)
Supplement: S1 Dataset — The derived DWI parameters from the four examined models and the statistical analysis results are provided in csv format. (ZIP) [file pone.0184197.s001.zip › PLOS_data/dataPLOS_TABLE3_fkurtosisIVIM.csv]

P1	P2	P3	P4	P5	P6	P7	P8	P9	P10	P11	P12	P13	P14	P15	P16	P17	P18	P19
0.449	0.05	0.05	0.05	0.057	0.055	0.191	0.11	0.05	0.093	0.05	0.093	0.05	0.05	0.103	0.05	0.27	0.062	0.185
0.395	0.235	0.05	0.05	0.05	0.061	0.289	0.197	0.457	0.07	0.05	0.05	0.05	0.091	0.176	0.091	0.05	0.05	0.259
0.351	0.4	0.105	0.064	0.111	0.092	0.248	0.05	0.519	0.05	0.05	0.05	0.05	0.145	0.18	0.137	0.145	0.05	0.136
0.334	0.438	0.115	0.05	0.172	0.168	0.093	0.05	0.634	0.05	0.05	0.05	0.05	0.17	0.191	0.268	0.506	0.06	0.162
0.223	0.381	0.101	0.05	0.116	0.25	0.144	0.097	0.05	0.098	0.05	0.165	0.05	0.111	0.177	0.05	0.425	0.05	0.109
0.182	0.055	0.166	0.05	0.068	0.05	0.257	0.186	0.05	0.07	0.05	0.05	0.126	0.05	0.05	0.064	0.141	0.05	0.179
0.286	0.235	0.16	0.05	0.162	0.05	0.32	0.05	0.05	0.05	0.05	0.05	0.05	0.05	0.05	0.078	0.05	0.05	0.162
0.172	0.21	0.16	0.05	0.081	0.085	0.284	0.05	0.05	0.05	0.05	0.052	0.05	0.05	0.123	0.113	0.05	0.095	0.197
0.16	0.158	0.132	0.05	0.059	0.145	0.05	0.05	0.05	0.05	0.05	0.05	0.11	0.142	0.219	0.074	0.096	0.051	0.2
0.161	0.138	0.102	0.05	0.05	0.128	0.1	0.087	0.05	0.054	0.05	0.05	0.147	0.158	0.212	0.05	0.05	0.05	0.291
0.26	0.064	0.05	0.05	0.05	0.113	0.217	0.133	0.274	0.05	0.05	0.082	0.078	0.104	0.208	0.071	0.05	0.05	0.141
0.266	0.05	0.196	0.247	0.05	0.175	0.347	0.05	0.607	0.05	0.05	0.05	0.054	0.07	0.215	0.19	0.05	0.05	0.196
0.106	0.05	0.05	0.05	0.057	0.344	0.412	0.05	0.377	0.05	0.05	0.05	0.05	0.05	0.213	0.19	0.061	0.05	0.233
0.05	0.05	0.223	0.05	0.05	0.05	0.256	0.073	0.149	0.05	0.05	0.05	0.055	0.05	0.181	0.166	0.181	0.05	0.06
0.05	0.05	0.245	0.05	0.05	0.05	0.164	0.05	0.05	0.16	0.05	0.066	0.05	0.05	0.059	0.069	0.05	0.05	0.245
0.165	0.05	0.05	0.05	0.108	0.05	0.153	0.05	0.05	0.261	0.05	0.109	0.255	0.05	0.05	0.074	0.05	0.05	0.34
0.366	0.05	0.05	0.388	0.05	0.072	0.154	0.079	0.05	0.188	0.05	0.05	0.117	0.085	0.05	0.074	0.05	0.05	0.05
0.325	0.05	0.162	0.05	0.05	0.05	0.093	0.096	0.126	0.05	0.05	0.05	0.05	0.116	0.05	0.101	0.335	0.071	0.05
0.242	0.05	0.299	0.05	0.05	0.055	0.05	0.05	0.266	0.05	0.05	0.05	0.05	0.085	0.096	0.1	0.281	0.05	0.14
0.217	0.326	0.315	0.05	0.05	0.05	0.05	0.05	0.115	0.05	0.05	0.069	0.11	0.05	0.145	0.149	0.05	0.05	0.213
0.211	0.263	0.24	0.05	0.05	0.105	0.05	0.05	0.05	0.05	0.05	0.163	0.125	0.05	0.118	0.136	0.05	0.05	0.197
0.159	0.256	0.141	0.302	0.05	0.326	0.115	0.05	0.05	0.05	0.05	0.05	0.156	0.05	0.05	0.083	0.05	0.05	0.328
0.292	0.05	0.177	0.05	0.05	0.17	0.307	0.093	0.05	0.05	0.05	0.05	0.093	0.05	0.05	0.068	0.05	0.05	0.25
0.321	0.073	0.05	0.05	0.05	0.05	0.496	0.05	0.05	0.05	0.05	0.05	0.05	0.118	0.05	0.091	0.05	0.05	0.126
0.202	0.05	0.05	0.05	0.095	0.05	0.296	0.05	0.05	0.05	0.05	0.224	0.05	0.152	0.204	0.144	0.39	0.056	0.223
0.064	0.05	0.05	0.05	0.063	0.05	0.195	0.05	0.05	0.119	0.05	0.05	0.146	0.109	0.229	0.078	0.05	0.087	0.151
0.05	0.05	0.05	0.247	0.052	0.05	0.171	0.05	0.357	0.111	0.05	0.05	0.05	0.085	0.33	0.05	0.05	0.54	0.05
0.05	0.074	0.208	0.226	0.063	0.05	0.089	0.05	0.291	0.097	0.057	0.069	0.05	0.125	0.05	0.083	0.05	0.471	0.05
0.207	0.076	0.313	0.05	0.148	0.075	0.111	0.072	0.096	0.051	0.05	0.1	0.05	0.05	0.05	0.08	0.05	0.562	0.17
0.239	0.072	0.294	0.05	0.05	0.091	0.135	0.05	0.05	0.05	0.05	0.052	0.05	0.058	0.05	0.071	0.488	0.05	0.383
0.222	0.083	0.186	0.079	0.05	0.05	0.169	0.05	0.05	0.05	0.05	0.159	0.05	0.131	0.05	0.05	0.383	0.05	0.253
0.188	0.127	0.104	0.05	0.05	0.057	0.128	0.05	0.05	0.05	0.05	0.088	0.05	0.169	0.05	0.05	0.275	0.05	0.058
0.161	0.05	0.05	0.37	0.098	0.176	0.05	0.05	0.15	0.083	0.112	0.05	0.054	0.207	0.05	0.05	0.05	0.05	0.05
0.166	0.05	0.05	0.217	0.101	0.05	0.05	0.05	0.408	0.059	0.197	0.057	0.062	0.236	0.082	0.05	0.05	0.05	0.05
0.222	0.05	0.07	0.082	0.105	0.05	0.05	0.109	0.415	0.05	0.13	0.05	0.146	0.05	0.05	0.054	0.05	0.05	0.05
0.207	0.05	0.05	0.05	0.052	0.05	0.231	0.05	0.358	0.05	0.05	0.098	0.137	0.05	0.05	0.05	0.05	0.05	0.262
0.257	0.05	0.329	0.05	0.061	0.115	0.486	0.05	0.239	0.05	0.05	0.074	0.05	0.094	0.05	0.05	0.282	0.05	0.257
0.277	0.05	0.329	0.482	0.072	0.132	0.05	0.05	0.05	0.05	0.05	0.17	0.232	0.106	0.05	0.05	0.345	0.05	0.229
0.191	0.05	0.31	0.29	0.05	0.055	0.069	0.059	0.05	0.056	0.05	0.155	0.08	0.102	0.116	0.05	0.352	0.05	0.218
0.087	0.05	0.223	0.05	0.069	0.079	0.164	0.131	0.05	0.127	0.05	0.053	0.05	0.14	0.174	0.05	0.05	0.073	0.057
0.135	0.05	0.158	0.05	0.05	0.19	0.05	0.208	0.051	0.165	0.05	0.05	0.05	0.19	0.267	0.05	0.05	0.153	0.068
0.098	0.05	0.05	0.05	0.107	0.202	0.055	0.05	0.05	0.212	0.139	0.05	0.05	0.082	0.124	0.052	0.107	0.248	0.136
0.104	0.05	0.05	0.497	0.185	0.266	0.086	0.05	0.05	0.079	0.05	0.05	0.05	0.05	0.05	0.05	0.197	0.05	0.19
0.121	0.05	0.088	0.304	0.083	0.05	0.129	0.05	0.05	0.05	0.05	0.051	0.056	0.05	0.05	0.05	0.121	0.05	0.05
0.165	0.05	0.084	0.05	0.102	0.065	0.05	0.075	0.05	0.05	0.056	0.05	0.05	0.05	0.05	0.05	0.161	0.05	0.077
0.14	0.05	0.288	0.05	0.171	0.085	0.05	0.128	0.05	0.126	0.05	0.05	0.05	0.05	0.05	0.056	0.212	0.05	0.143
0.194	0.05	0.235	0.05	0.131	0.086	0.05	0.11	0.05	0.125	0.05	0.109	0.068	0.079	0.087	0.122	0.149	0.198	0.132
0.319	0.05	0.2	0.203	0.058	0.05	0.071	0.132	0.05	0.065	0.05	0.212	0.111	0.131	0.05	0.066	0.05	0.32	0.232
0.332	0.05	0.18	0.05	0.05	0.05	0.345	0.177	0.05	0.05	0.05	0.248	0.058	0.066	0.05	0.05	0.05	0.461	0.195
0.177	0.065	0.279	0.05	0.05	0.067	0.05	0.135	0.05	0.05	0.173	0.181	0.058	0.062	0.05	0.05	0.064	0.115	0.15
0.203	0.098	0.121	0.05	0.05	0.212	0.05	0.05	0.05	0.05	0.287	0.05	0.05	0.111	0.191	0.181	0.142	0.05	0.077
0.11	0.089	0.05	0.095	0.132	0.261	0.05	0.07	0.161	0.074	0.14	0.076	0.05	0.05	0.232	0.05	0.28	0.05	0.06
0.05	0.056	0.05	0.05	0.177	0.215	0.05	0.075	0.096	0.135	0.05	0.094	0.05	0.05	0.288	0.05	0.168	0.05	0.05
0.196	0.05	0.087	0.05	0.154	0.07	0.05	0.065	0.05	0.382	0.05	0.05	0.05	0.05	0.05	0.112	0.05	0.05	0.05
0.084	0.099	0.071	0.05	0.253	0.116	0.05	0.076	0.05	0.093	0.05	0.05	0.05	0.05	0.05	0.158	0.05	0.05	0.159
0.075	0.115	0.129	0.09	0.24	0.155	0.13	0.1	0.05	0.05	0.05	0.05	0.05	0.05	0.093	0.05	0.056	0.052	0.603
0.05	0.1	0.05	0.1	0.409	0.155	0.138	0.08	0.237	0.05	0.05	0.17	0.052	0.05	0.163	0.05	0.104	0.263	0.556
0.098	0.09	0.101	0.131	0.328	0.201	0.124	0.124	0.1	0.05	0.05	0.31	0.05	0.05	0.05	0.05	0.05	0.169	0.264
0.134	0.195	0.142	0.05	0.248	0.05	0.153	0.09	0.069	0.06	0.05	0.331	0.158	0.05	0.05	0.059	0.05	0.05	0.083
0.103	0.196	0.201	0.05	0.146	0.05	0.228	0.082	0.154	0.059	0.055	0.163	0.162	0.091	0.05	0.06	0.19	0.05	0.05
0.124	0.05	0.082	0.05	0.062	0.062	0.344	0.188	0.24	0.066	0.05	0.092	0.05	0.139	0.05	0.062	0.308	0.05	0.253
0.252	0.05	0.112	0.05	0.167	0.201	0.05	0.062	0.239	0.05	0.06	0.05	0.05	0.152	0.074	0.055	0.05	0.05	0.182
0.256	0.05	0.14	0.07	0.197	0.383	0.05	0.082	0.082	0.05	0.063	0.05	0.05	0.05	0.05	0.12	0.05	0.05	0.066
0.05	0.05	0.141	0.079	0.203	0.331	0.05	0.12	0.05	0.05	0.05	0.067	0.05	0.05	0.05	0.128	0.17	0.306	0.05
0.076	0.05	0.079	0.236	0.225	0.05	0.05	0.114	0.05	0.055	0.062	0.13	0.38	0.05	0.138	0.097	0.241	0.473	0.05
0.082	0.05	0.113	0.123	0.204	0.053	0.092	0.07	0.095	0.1	0.05	0.234	0.233	0.05	0.304	0.05	0.13	0.541	0.05
0.14	0.05	0.125	0.05	0.05	0.078	0.05	0.05	0.065	0.284	0.057	0.268	0.05	0.05	0.33	0.068	0.05	0.264	0.095
0.108	0.05	0.145	0.05	0.069	0.092	0.05	0.191	0.197	0.379	0.05	0.05	0.05	0.05	0.133	0.11	0.05	0.37	0.121
0.144	0.05	0.125	0.05	0.252	0.121	0.05	0.323	0.26	0.112	0.05	0.05	0.357	0.097	0.136	0.125	0.05	0.351	0.157
0.078	0.05	0.116	0.081	0.05	0.206	0.05	0.156	0.334	0.05	0.408	0.099	0.295	0.05	0.06	0.096	0.05	0.316	0.18
0.069	0.05	0.08	0.089	0.05	0.192	0.05	0.069	0.074	0.05	0.513	0.157	0.17	0.05	0.05	0.05	0.102	0.05	0.401
0.069	0.05	0.05	0.124	0.068	0.18	0.111	0.149	0.05	0.05	0.391	0.113	0.079	0.05	0.05	0.05	0.179	0.05	0.374
0.086	0.05	0.05	0.274	0.05	0.222	0.172	0.158	0.05	0.094	0.05	0.069	0.054	0.105	0.05	0.079	0.05	0.075	0.05
0.126	0.05	0.05	0.313	0.05	0.361	0.103	0.123	0.05	0.14	0.05	0.068	0.081	0.187	0.05	0.098	0.05	0.238	0.05
0.125	0.05	0.084	0.05	0.05	0.517	0.06	0.054	0.05	0.095	0.05	0.093	0.079	0.225	0.05	0.123	0.05	0.331	0.097
0.118	0.05	0.142	0.05	0.05	0.05	0.113	0.251	0.05	0.05	0.05	0.092	0.086	0.05	0.05	0.113	0.101	0.404	0.115
0.099	0.05	0.251	0.05	0.062	0.158	0.275	0.265	0.05	0.05	0.05	0.05	0.076	0.05	0.05	0.05	0.05	0.462	0.174
0.094	0.484	0.222	0.05	0.124	0.242	0.05	0.142	0.05	0.05	0.05	0.092	0.056	0.05	0.119	0.05	0.126	0.446	0.05
0.3	0.404	0.141	0.128	0.074	0.102	0.05	0.134	0.05	0.06	0.05	0.152	0.083	0.05	0.276	0.061	0.053	0.489	0.084
0.055	0.05	0.128	0.086	0.05	0.05	0.05	0.336	0.05	0.08	0.229	0.381	0.122	0.05	0.351	0.114	0.098	0.382	0.05
0.05	0.05	0.083	0.174	0.05	0.05	0.05	0.307	0.05	0.077	0.065	0.05	0.241	0.05	0.05	0.072	0.148	0.05	0.064
0.183	0.05	0.05	0.297	0.121	0.098	0.05	0.184	0.257	0.091	0.05	0.05	0.3	0.072	0.083	0.067	0.096	0.05	0.093
0.135	0.05	0.095	0.31	0.204	0.186	0.05	0.101	0.541	0.058	0.05	0.135	0.213	0.106	0.15	0.05	0.05	0.074	0.05
0.143	0.053	0.182	0.05	0.246	0.234	0.05	0.05	0.262	0.057	0.109	0.05	0.072	0.11	0.05	0.058	0.331	0.343	0.05
0.131	0.05	0.213	0.05	0.211	0.303	0.05	0.05	0.181	0.101	0.05	0.122	0.068	0.05	0.05	0.089	0.207	0.384	0.121
0.06	0.053	0.137	0.05	0.05	0.441	0.05	0.113	0.05	0.124	0.076	0.13	0.111	0.057	0.05	0.067	0.172	0.294	0.172
0.09	0.05	0.095	0.162	0.05	0.17	0.05	0.268	0.05	0.054	0.116	0.125	0.128	0.135	0.05	0.05	0.06	0.448	0.162
0.061	0.265	0.098	0.209	0.05	0.102	0.053	0.454	0.111	0.05	0.079	0.083	0.112	0.193	0.05	0.05	0.05	0.396	0.338
0.059	0.05	0.091	0.364	0.097	0.094	0.108	0.448	0.05	0.05	0.07	0.207	0.131	0.05	0.05	0.05	0.279	0.245	0.217
0.086	0.05	0.056	0.293	0.15	0.119	0.106	0.301	0.12	0.072	0.085	0.146	0.121	0.05	0.05	0.05	0.276	0.05	0.077
0.177	0.05	0.05	0.404	0.132	0.144	0.072	0.2	0.279	0.15	0.543	0.214	0.105	0.05	0.119	0.05	0.277	0.05	0.092
0.081	0.05	0.125	0.05	0.082	0.05	0.113	0.187	0.407	0.117	0.606	0.063	0.096	0.106	0.27	0.05	0.055	0.103	0.095
0.05	0.05	0.2	0.05	0.061	0.05	0.137	0.23	0.325	0.065	0.565	0.147	0.111	0.119	0.345	0.086	0.05	0.322	0.157
0.128	0.071	0.174	0.059	0.104	0.05	0.05	0.409	0.212	0.05	0.05	0.151	0.09	0.058	0.05	0.064	0.05	0.269	0.05
0.348	0.097	0.05	0.347	0.134	0.055	0.05	0.4	0.173	0.05	0.05	0.112	0.05	0.136	0.05	0.071	0.071	0.467	0.05
0.377	0.14	0.05	0.527	0.05	0.05	0.05	0.413	0.05	0.05	0.05	0.05	0.151	0.157	0.05	0.072	0.132	0.416	0.05
0.094	0.176	0.05	0.613	0.062	0.05	0.05	0.321	0.05	0.05	0.05	0.05	0.142	0.128	0.05	0.088	0.121	0.244	0.05
0.089	0.05	0.097	0.631	0.075	0.106	0.05	0.177	0.05	0.05	0.05	0.09	0.142	0.05	0.087	0.05	0.378	0.103	0.05
0.18	0.109	0.05	0.05	0.075	0.298	0.05	0.182	0.05	0.069	0.05	0.072	0.158	0.063	0.05	0.05	0.059	0.082	0.078
0.214	0.216	0.05	0.232	0.136	0.192	0.05	0.618	0.05	0.152	0.05	0.05	0.147	0.079	0.05	0.05	0.05	0.05	0.091
0.139	0.05	0.05	0.595	0.131	0.15	0.05	0.651	0.05	0.364	0.05	0.155	0.092	0.175	0.05	0.05	0.068	0.061	0.1
0.108	0.059	0.095	0.682	0.09	0.156	0.062	0.503	0.05	0.051	0.05	0.249	0.053	0.133	0.05	0.092	0.05	0.05	0.136
0.096	0.061	0.24	0.714	0.093	0.177	0.05	0.164	0.05	0.05	0.215	0.05	0.081	0.05	0.17	0.05	0.279	0.418	0.154
0.05	0.068	0.162	0.655	0.05	0.13	0.068	0.05	0.05	0.05	0.05	0.092	0.066	0.05	0.265	0.1	0.05	0.397	0.187
0.068	0.05	0.05	0.05	0.05	0.064	0.213	0.05	0.114	0.052	0.05	0.113	0.06	0.068	0.298	0.168	0.05	0.246	0.05
0.05	0.077	0.05	0.05	0.05	0.15	0.082	0.295	0.304	0.105	0.05	0.102	0.074	0.169	0.05	0.05	0.061	0.22	0.171
0.05	0.111	0.05	0.162	0.05	0.274	0.105	0.05	0.432	0.189	0.05	0.05	0.137	0.107	0.072	0.05	0.058	0.284	0.05
0.067	0.101	0.05	0.648	0.181	0.255	0.05	0.05	0.422	0.05	0.063	0.05	0.223	0.165	0.098	0.05	0.472	0.21	0.05
0.068	0.072	0.05	0.717	0.093	0.141	0.05	0.05	0.294	0.072	0.05	0.079	0.265	0.116	0.05	0.05	0.094	0.091	0.096
0.114	0.088	0.096	0.691	0.116	0.062	0.05	0.081	0.05	0.196	0.155	0.146	0.117	0.05	0.05	0.077	0.05	0.409	0.199
0.181	0.103	0.069	0.633	0.076	0.128	0.05	0.05	0.05	0.172	0.221	0.05	0.095	0.05	0.05	0.174	0.05	0.53	0.176
0.246	0.113	0.05	0.05	0.136	0.05	0.05	0.079	0.05	0.05	0.116	0.074	0.129	0.05	0.05	0.121	0.05	0.495	0.141
0.268	0.083	0.05	0.05	0.05	0.05	0.05	0.05	0.095	0.092	0.05	0.141	0.113	0.05	0.05	0.105	0.554	0.408	0.05
0.151	0.05	0.05	0.143	0.05	0.121	0.05	0.05	0.211	0.081	0.284	0.12	0.064	0.127	0.05	0.151	0.339	0.352	0.169
0.13	0.05	0.05	0.474	0.05	0.206	0.05	0.092	0.263	0.079	0.541	0.072	0.05	0.169	0.114	0.05	0.05	0.308	0.07
0.137	0.059	0.05	0.539	0.05	0.2	0.05	0.074	0.303	0.109	0.558	0.05	0.052	0.094	0.191	0.05	0.05	0.158	0.05
0.171	0.109	0.102	0.318	0.05	0.203	0.05	0.05	0.243	0.122	0.532	0.05	0.075	0.05	0.253	0.05	0.05	0.091	0.218
0.198	0.118	0.05	0.111	0.067	0.31	0.05	0.05	0.05	0.153	0.277	0.068	0.116	0.05	0.25	0.05	0.547	0.174	0.248
0.078	0.248	0.05	0.05	0.05	0.434	0.05	0.05	0.05	0.068	0.067	0.133	0.128	0.05	0.153	0.05	0.303	0.05	0.237
0.057	0.132	0.05	0.05	0.05	0.5	0.05	0.05	0.05	0.124	0.126	0.05	0.137	0.075	0.091	0.108	0.05	0.05	0.069
0.064	0.05	0.093	0.064	0.134	0.507	0.05	0.061	0.05	0.081	0.058	0.05	0.099	0.118	0.05	0.05	0.05	0.05	0.05
0.06	0.056	0.099	0.092	0.135	0.05	0.05	0.053	0.281	0.05	0.053	0.066	0.05	0.134	0.05	0.05	0.05	0.05	0.096
0.073	0.152	0.089	0.093	0.098	0.05	0.05	0.05	0.414	0.05	0.05	0.122	0.05	0.114	0.05	0.05	0.575	0.05	0.05
0.05	0.189	0.05	0.086	0.05	0.05	0.05	0.058	0.472	0.05	0.05	0.05	0.05	0.05	0.05	0.05	0.396	0.05	0.093
0.05	0.295	0.05	0.127	0.05	0.222	0.05	0.05	0.436	0.05	0.05	0.05	0.05	0.05	0.05	0.05	0.05	0.05	0.111
0.121	0.218	0.111	0.119	0.05	0.338	0.05	0.076	0.366	0.07	0.05	0.05	0.05	0.05	0.109	0.05	0.05	0.083	0.05
0.171	0.148	0.131	0.131	0.05	0.393	0.05	0.05	0.408	0.076	0.05	0.05	0.239	0.203	0.182	0.05	0.32	0.06	0.069
0.234	0.05	0.1	0.05	0.05	0.059	0.05	0.05	0.45	0.05	0.235	0.087	0.071	0.257	0.223	0.062	0.478	0.168	0.063
0.101	0.05	0.11	0.114	0.05	0.05	0.05	0.05	0.178	0.05	0.05	0.16	0.05	0.135	0.227	0.089	0.467	0.245	0.127
0.108	0.309	0.145	0.05	0.05	0.05	0.05	0.05	0.05	0.05	0.05	0.05	0.079	0.076	0.228	0.05	0.05	0.05	0.095
0.109	0.467	0.05	0.05	0.05	0.178	0.05	0.05	0.05	0.05	0.05	0.112	0.096	0.05	0.05	0.05	0.05	0.172	0.05
0.106	0.162	0.05	0.05	0.05	0.245	0.05	0.05	0.05	0.05	0.05	0.201	0.075	0.05	0.05	0.05	0.373	0.16	0.05
0.054	0.225	0.05	0.05	0.05	0.278	0.05	0.05	0.115	0.052	0.05	0.176	0.054	0.05	0.05	0.05	0.443	0.05	0.05
0.05	0.307	0.078	0.05	0.117	0.072	0.05	0.05	0.05	0.089	0.05	0.088	0.05	0.05	0.05	0.109	0.33	0.05	0.15
0.077	0.22	0.09	0.05	0.139	0.205	0.05	0.05	0.05	0.05	0.208	0.05	0.05	0.05	0.061	0.147	0.05	0.247	0.206
0.22	0.11	0.11	0.05	0.05	0.098	0.05	0.058	0.05	0.05	0.121	0.05	0.05	0.23	0.265	0.125	0.05	0.291	0.05
0.127	0.083	0.127	0.05	0.05	0.05	0.11	0.05	0.283	0.05	0.05	0.05	0.207	0.183	0.214	0.057	0.518	0.202	0.05
0.05	0.288	0.122	0.05	0.05	0.05	0.084	0.05	0.06	0.091	0.343	0.052	0.241	0.256	0.145	0.106	0.306	0.05	0.05
0.061	0.136	0.127	0.05	0.164	0.05	0.05	0.05	0.058	0.11	0.422	0.123	0.174	0.173	0.221	0.05	0.05	0.05	0.05
0.056	0.05	0.12	0.087	0.199	0.05	0.065	0.067	0.398	0.05	0.162	0.05	0.063	0.216	0.05	0.05	0.05	0.428	0.231
0.05	0.098	0.098	0.05	0.192	0.05	0.05	0.12	0.436	0.05	0.299	0.189	0.099	0.345	0.076	0.05	0.099	0.301	0.249
0.051	0.25	0.057	0.05	0.12	0.113	0.05	0.14	0.437	0.094	0.224	0.291	0.068	0.05	0.05	0.05	0.05	0.292	0.05
0.05	0.222	0.05	0.05	0.14	0.05	0.05	0.05	0.442	0.154	0.389	0.05	0.066	0.073	0.05	0.05	0.05	0.241	0.05
0.05	0.097	0.05	0.05	0.146	0.05	0.05	0.05	0.371	0.16	0.256	0.05	0.102	0.059	0.05	0.05	0.05	0.151	0.05
0.05	0.16	0.05	0.05	0.252	0.076	0.05	0.05	0.243	0.137	0.153	0.05	0.147	0.05	0.298	0.05	0.155	0.05	0.15
0.213	0.241	0.05	0.05	0.353	0.158	0.05	0.05	0.12	0.072	0.16	0.124	0.152	0.05	0.305	0.205	0.205	0.274	0.321
0.332	0.302	0.05	0.05	0.141	0.247	0.05	0.154	0.316	0.071	0.05	0.05	0.095	0.05	0.244	0.178	0.131	0.193	0.267
0.171	0.297	0.051	0.05	0.076	0.174	0.05	0.309	0.242	0.08	0.05	0.051	0.15	0.05	0.174	0.186	0.206	0.269	0.068
0.073	0.266	0.115	0.05	0.097	0.05	0.05	0.302	0.064	0.05	0.05	0.189	0.175	0.277	0.089	0.05	0.265	0.33	0.05
0.05	0.133	0.143	0.05	0.161	0.05	0.05	0.05	0.05	0.05	0.05	0.093	0.1	0.284	0.098	0.055	0.288	0.305	0.05
0.123	0.05	0.12	0.05	0.05	0.205	0.05	0.05	0.05	0.05	0.05	0.227	0.05	0.228	0.05	0.05	0.05	0.162	0.171
0.17	0.05	0.067	0.05	0.187	0.275	0.102	0.05	0.189	0.12	0.05	0.057	0.05	0.214	0.05	0.05	0.05	0.254	0.292
0.05	0.098	0.05	0.05	0.05	0.149	0.198	0.093	0.221	0.107	0.05	0.193	0.05	0.285	0.05	0.05	0.05	0.438	0.307
0.05	0.134	0.05	0.05	0.081	0.068	0.05	0.211	0.05	0.067	0.05	0.305	0.062	0.355	0.05	0.089	0.247	0.517	0.05
0.05	0.057	0.05	0.05	0.175	0.17	0.05	0.355	0.05	0.05	0.05	0.148	0.099	0.102	0.05	0.144	0.134	0.521	0.05
0.05	0.172	0.05	0.05	0.05	0.198	0.05	0.357	0.05	0.05	0.05	0.309	0.154	0.15	0.271	0.139	0.05	0.422	0.05
0.086	0.05	0.05	0.05	0.05	0.221	0.05	0.05	0.432	0.05	0.05	0.47	0.063	0.137	0.292	0.157	0.05	0.299	0.118
0.134	0.105	0.05	0.05	0.05	0.196	0.05	0.072	0.273	0.05	0.059	0.05	0.058	0.124	0.236	0.192	0.158	0.338	0.162
0.143	0.366	0.05	0.05	0.05	0.05	0.05	0.145	0.05	0.119	0.388	0.241	0.115	0.05	0.176	0.119	0.246	0.477	0.159
0.076	0.272	0.05	0.05	0.252	0.05	0.05	0.188	0.05	0.197	0.05	0.501	0.1	0.05	0.164	0.098	0.227	0.608	0.097
0.061	0.082	0.05	0.05	0.132	0.069	0.05	0.184	0.063	0.062	0.05	0.487	0.094	0.05	0.177	0.06	0.05	0.354	0.437
0.114	0.05	0.05	0.133	0.05	0.216	0.12	0.132	0.05	0.081	0.466	0.05	0.084	0.173	0.207	0.05	0.05	0.244	0.26
0.151	0.05	0.055	0.075	0.05	0.217	0.196	0.146	0.05	0.136	0.24	0.05	0.062	0.204	0.248	0.05	0.17	0.364	0.31
0.126	0.05	0.05	0.05	0.08	0.161	0.113	0.05	0.05	0.152	0.05	0.111	0.1	0.236	0.05	0.05	0.088	0.38	0.05
0.05	0.079	0.05	0.05	0.221	0.167	0.073	0.057	0.05	0.05	0.234	0.079	0.17	0.151	0.05	0.087	0.05	0.456	0.05
0.05	0.053	0.05	0.051	0.288	0.268	0.05	0.104	0.05	0.05	0.13	0.05	0.05	0.148	0.05	0.073	0.05	0.566	0.05
0.05	0.058	0.05	0.05	0.05	0.272	0.05	0.071	0.05	0.05	0.05	0.05	0.05	0.233	0.05	0.057	0.05	0.354	0.198
0.062	0.05	0.05	0.05	0.05	0.186	0.05	0.05	0.05	0.05	0.05	0.05	0.05	0.055	0.312	0.052	0.131	0.171	0.223
0.05	0.05	0.05	0.05	0.094	0.155	0.103	0.05	0.21	0.05	0.05	0.05	0.069	0.05	0.23	0.08	0.05	0.05	0.215
0.05	0.05	0.05	0.05	0.339	0.104	0.05	0.211	0.05	0.05	0.05	0.05	0.064	0.05	0.157	0.149	0.05	0.05	0.18
0.065	0.239	0.05	0.05	0.157	0.05	0.05	0.357	0.05	0.137	0.05	0.05	0.068	0.063	0.105	0.191	0.05	0.074	0.172
0.078	0.205	0.138	0.05	0.173	0.05	0.05	0.465	0.263	0.181	0.05	0.347	0.143	0.093	0.067	0.096	0.05	0.441	0.19
0.059	0.062	0.084	0.05	0.221	0.05	0.077	0.377	0.293	0.081	0.134	0.49	0.05	0.05	0.069	0.054	0.05	0.464	0.235
0.09	0.05	0.05	0.195	0.05	0.098	0.11	0.058	0.169	0.134	0.166	0.143	0.05	0.05	0.272	0.05	0.05	0.498	0.05
0.108	0.05	0.05	0.193	0.05	0.138	0.096	0.05	0.155	0.175	0.05	0.093	0.05	0.055	0.175	0.05	0.05	0.592	0.05
0.089	0.05	0.17	0.138	0.05	0.14	0.05	0.206	0.223	0.274	0.294	0.05	0.05	0.153	0.05	0.057	0.051	0.599	0.05
0.087	0.05	0.101	0.05	0.06	0.177	0.05	0.516	0.05	0.131	0.05	0.05	0.05	0.091	0.05	0.05	0.05	0.479	0.087
0.145	0.05	0.05	0.05	0.201	0.184	0.05	0.638	0.05	0.134	0.138	0.05	0.05	0.063	0.05	0.082	0.05	0.079	0.184
0.082	0.05	0.05	0.05	0.141	0.257	0.05	0.488	0.05	0.232	0.05	0.05	0.05	0.054	0.05	0.05	0.05	0.05	0.342
0.05	0.05	0.108	0.05	0.08	0.418	0.05	0.246	0.05	0.174	0.05	0.064	0.057	0.05	0.19	0.075	0.05	0.05	0.457
0.05	0.075	0.05	0.05	0.136	0.206	0.256	0.056	0.05	0.05	0.05	0.05	0.115	0.05	0.135	0.05	0.05	0.487	0.438
0.05	0.15	0.05	0.05	0.157	0.276	0.05	0.05	0.05	0.05	0.05	0.05	0.071	0.053	0.055	0.05	0.05	0.504	0.402
0.05	0.05	0.063	0.05	0.05	0.262	0.05	0.05	0.05	0.05	0.05	0.05	0.072	0.164	0.05	0.05	0.05	0.678	0.3
0.05	0.05	0.096	0.05	0.05	0.321	0.115	0.05	0.05	0.05	0.564	0.05	0.16	0.186	0.05	0.073	0.05	0.654	0.183
0.054	0.05	0.213	0.219	0.05	0.161	0.05	0.27	0.104	0.05	0.261	0.05	0.173	0.091	0.188	0.059	0.05	0.469	0.05
0.05	0.05	0.05	0.217	0.061	0.05	0.072	0.374	0.314	0.087	0.093	0.099	0.05	0.05	0.345	0.057	0.05	0.284	0.05
0.05	0.05	0.05	0.266	0.05	0.185	0.064	0.32	0.176	0.104	0.05	0.198	0.05	0.05	0.05	0.051	0.065	0.315	0.05
0.114	0.05	0.05	0.147	0.146	0.25	0.105	0.152	0.05	0.135	0.05	0.156	0.05	0.05	0.05	0.175	0.05	0.366	0.125
0.084	0.05	0.086	0.05	0.161	0.193	0.085	0.05	0.05	0.206	0.138	0.107	0.05	0.126	0.05	0.088	0.05	0.05	0.319
0.05	0.05	0.082	0.05	0.167	0.094	0.05	0.103	0.05	0.087	0.05	0.05	0.05	0.232	0.05	0.05	0.05	0.556	0.408
0.05	0.05	0.059	0.05	0.05	0.103	0.05	0.05	0.05	0.05	0.05	0.05	0.075	0.186	0.05	0.05	0.144	0.583	0.436
0.087	0.05	0.069	0.05	0.06	0.354	0.05	0.05	0.061	0.054	0.05	0.05	0.054	0.067	0.05	0.104	0.05	0.593	0.532
0.174	0.05	0.193	0.05	0.054	0.438	0.05	0.05	0.265	0.13	0.05	0.05	0.101	0.05	0.05	0.096	0.05	0.587	0.547
0.11	0.05	0.316	0.086	0.119	0.205	0.05	0.096	0.29	0.152	0.05	0.05	0.13	0.05	0.05	0.072	0.381	0.567	0.05
0.064	0.138	0.107	0.326	0.219	0.131	0.068	0.125	0.378	0.152	0.05	0.076	0.079	0.076	0.352	0.05	0.139	0.459	0.171
0.05	0.05	0.05	0.233	0.115	0.05	0.05	0.116	0.282	0.179	0.05	0.088	0.076	0.143	0.304	0.05	0.05	0.309	0.05
0.05	0.05	0.05	0.187	0.163	0.05	0.05	0.121	0.353	0.177	0.05	0.05	0.05	0.083	0.237	0.05	0.394	0.231	0.05
0.05	0.05	0.062	0.106	0.269	0.074	0.05	0.1	0.05	0.185	0.05	0.05	0.05	0.05	0.05	0.05	0.469	0.618	0.053
0.077	0.05	0.05	0.05	0.257	0.341	0.05	0.115	0.425	0.05	0.05	0.05	0.05	0.05	0.138	0.09	0.05	0.674	0.18
0.052	0.076	0.155	0.05	0.114	0.286	0.05	0.149	0.558	0.05	0.05	0.05	0.05	0.05	0.247	0.135	0.05	0.625	0.281
0.071	0.265	0.156	0.05	0.05	0.215	0.158	0.122	0.404	0.05	0.05	0.161	0.063	0.05	0.317	0.107	0.43	0.526	0.187
0.05	0.463	0.17	0.147	0.05	0.157	0.124	0.091	0.209	0.05	0.05	0.312	0.065	0.164	0.31	0.05	0.38	0.556	0.197
0.058	0.05	0.183	0.348	0.05	0.317	0.066	0.097	0.073	0.05	0.05	0.093	0.053	0.153	0.244	0.056	0.05	0.559	0.347
0.111	0.05	0.161	0.229	0.15	0.304	0.05	0.136	0.079	0.082	0.05	0.05	0.05	0.095	0.384	0.08	0.05	0.456	0.056
0.06	0.05	0.136	0.178	0.05	0.284	0.05	0.129	0.05	0.154	0.05	0.05	0.212	0.05	0.343	0.067	0.476	0.359	0.051
0.05	0.05	0.092	0.241	0.259	0.21	0.073	0.15	0.05	0.12	0.05	0.05	0.05	0.051	0.301	0.05	0.278	0.285	0.202
0.05	0.083	0.068	0.196	0.215	0.05	0.12	0.13	0.065	0.109	0.05	0.05	0.05	0.071	0.229	0.05	0.214	0.132	0.217
0.096	0.21	0.05	0.05	0.214	0.05	0.05	0.078	0.232	0.099	0.05	0.05	0.05	0.054	0.171	0.05	0.352	0.481	0.188
0.265	0.413	0.05	0.05	0.086	0.05	0.05	0.05	0.434	0.101	0.05	0.05	0.05	0.05	0.338	0.05	0.243	0.65	0.196
0.158	0.273	0.05	0.051	0.082	0.05	0.05	0.094	0.358	0.091	0.05	0.063	0.05	0.05	0.324	0.06	0.222	0.536	0.19
0.094	0.3	0.051	0.417	0.144	0.169	0.05	0.133	0.204	0.089	0.05	0.177	0.052	0.05	0.259	0.099	0.248	0.235	0.174
0.05	0.164	0.14	0.3	0.476	0.249	0.206	0.076	0.259	0.093	0.05	0.194	0.087	0.095	0.226	0.05	0.295	0.524	0.115
0.05	0.05	0.159	0.128	0.116	0.086	0.05	0.057	0.05	0.072	0.05	0.171	0.11	0.139	0.282	0.05	0.301	0.592	0.05
0.05	0.05	0.183	0.285	0.05	0.14	0.05	0.066	0.05	0.079	0.05	0.05	0.063	0.169	0.231	0.05	0.155	0.54	0.223
0.093	0.05	0.103	0.363	0.05	0.229	0.05	0.097	0.497	0.229	0.05	0.05	0.05	0.128	0.206	0.05	0.08	0.427	0.154
0.135	0.05	0.061	0.313	0.05	0.306	0.05	0.052	0.506	0.182	0.05	0.072	0.059	0.05	0.134	0.05	0.05	0.279	0.085
0.327	0.086	0.097	0.05	0.123	0.247	0.05	0.05	0.317	0.05	0.05	0.101	0.05	0.05	0.271	0.05	0.05	0.179	0.152
0.15	0.411	0.106	0.05	0.128	0.223	0.05	0.07	0.183	0.064	0.05	0.05	0.05	0.05	0.05	0.056	0.1	0.114	0.294
0.105	0.17	0.085	0.443	0.05	0.138	0.05	0.05	0.064	0.05	0.05	0.05	0.051	0.189	0.05	0.079	0.104	0.05	0.347
0.151	0.105	0.05	0.576	0.05	0.05	0.05	0.186	0.05	0.05	0.05	0.05	0.056	0.192	0.05	0.055	0.145	0.234	0.267
0.138	0.05	0.05	0.318	0.05	0.05	0.05	0.098	0.05	0.05	0.05	0.07	0.05	0.116	0.05	0.082	0.273	0.251	0.106
0.05	0.05	0.05	0.061	0.069	0.05	0.05	0.05	0.072	0.058	0.05	0.065	0.102	0.067	0.05	0.05	0.202	0.11	0.305
0.05	0.052	0.056	0.144	0.181	0.05	0.05	0.05	0.092	0.116	0.05	0.05	0.115	0.063	0.069	0.101	0.05	0.213	0.264
0.057	0.05	0.083	0.259	0.05	0.05	0.104	0.074	0.056	0.115	0.062	0.05	0.107	0.057	0.05	0.09	0.05	0.289	0.229
0.093	0.291	0.05	0.215	0.05	0.05	0.05	0.067	0.05	0.08	0.101	0.197	0.127	0.051	0.337	0.05	0.05	0.34	0.271
0.182	0.149	0.05	0.05	0.05	0.05	0.05	0.05	0.055	0.108	0.055	0.236	0.12	0.05	0.266	0.074	0.05	0.417	0.339
0.158	0.059	0.054	0.05	0.05	0.05	0.05	0.05	0.05	0.087	0.083	0.075	0.081	0.05	0.115	0.052	0.05	0.426	0.315
0.135	0.052	0.064	0.403	0.05	0.059	0.234	0.05	0.05	0.05	0.05	0.05	0.103	0.05	0.05	0.057	0.587	0.315	0.185
0.304	0.073	0.1	0.541	0.098	0.148	0.419	0.083	0.05	0.204	0.05	0.05	0.07	0.056	0.198	0.138	0.749	0.158	0.28
0.202	0.073	0.092	0.374	0.129	0.282	0.05	0.215	0.05	0.145	0.05	0.065	0.089	0.146	0.075	0.08	0.463	0.081	0.248
0.173	0.062	0.103	0.063	0.05	0.413	0.05	0.236	0.32	0.053	0.05	0.058	0.05	0.283	0.073	0.08	0.05	0.05	0.293
0.081	0.129	0.069	0.05	0.05	0.05	0.054	0.194	0.237	0.05	0.05	0.05	0.05	0.296	0.101	0.193	0.05	0.05	0.259
0.132	0.05	0.05	0.148	0.05	0.05	0.05	0.101	0.131	0.05	0.05	0.071	0.05	0.05	0.05	0.111	0.05	0.197	0.05
0.181	0.05	0.05	0.153	0.05	0.05	0.05	0.05	0.05	0.176	0.05	0.063	0.175	0.076	0.05	0.05	0.05	0.314	0.073
0.196	0.05	0.092	0.05	0.05	0.05	0.05	0.084	0.05	0.05	0.05	0.05	0.223	0.206	0.05	0.05	0.525	0.373	0.08
0.053	0.212	0.125	0.05	0.05	0.05	0.05	0.355	0.05	0.05	0.05	0.05	0.125	0.178	0.502	0.05	0.05	0.344	0.05
0.05	0.448	0.109	0.05	0.05	0.056	0.05	0.281	0.124	0.05	0.05	0.05	0.05	0.07	0.412	0.098	0.05	0.324	0.05
0.088	0.302	0.137	0.433	0.05	0.05	0.05	0.23	0.146	0.05	0.05	0.18	0.05	0.092	0.05	0.05	0.05	0.314	0.05
0.106	0.119	0.139	0.334	0.078	0.05	0.05	0.12	0.091	0.05	0.117	0.105	0.05	0.094	0.05	0.05	0.062	0.309	0.05
0.05	0.155	0.104	0.11	0.122	0.05	0.183	0.14	0.077	0.07	0.134	0.05	0.05	0.09	0.05	0.11	0.629	0.114	0.06
0.05	0.05	0.103	0.05	0.065	0.05	0.243	0.05	0.05	0.125	0.08	0.05	0.05	0.05	0.294	0.175	0.453	0.05	0.056
0.092	0.125	0.103	0.121	0.059	0.05	0.05	0.08	0.05	0.126	0.133	0.084	0.205	0.05	0.156	0.102	0.05	0.05	0.05
0.132	0.07	0.119	0.111	0.071	0.165	0.05	0.159	0.05	0.168	0.05	0.05	0.248	0.05	0.134	0.063	0.05	0.05	0.112
0.16	0.104	0.054	0.05	0.05	0.235	0.125	0.222	0.05	0.127	0.053	0.05	0.156	0.136	0.05	0.067	0.05	0.347	0.134
0.074	0.05	0.062	0.05	0.232	0.164	0.33	0.107	0.174	0.114	0.08	0.05	0.05	0.313	0.053	0.138	0.05	0.382	0.138
0.238	0.147	0.05	0.05	0.129	0.05	0.371	0.05	0.054	0.05	0.05	0.05	0.05	0.259	0.16	0.05	0.513	0.379	0.195
0.187	0.05	0.05	0.05	0.05	0.05	0.377	0.11	0.05	0.05	0.05	0.107	0.05	0.374	0.146	0.076	0.493	0.374	0.101
0.207	0.05	0.05	0.05	0.05	0.05	0.05	0.075	0.05	0.05	0.05	0.088	0.068	0.086	0.05	0.111	0.05	0.411	0.128
0.223	0.05	0.14	0.442	0.142	0.05	0.05	0.057	0.116	0.05	0.05	0.076	0.075	0.06	0.05	0.118	0.05	0.487	0.171
0.172	0.05	0.127	0.438	0.154	0.07	0.05	0.061	0.27	0.05	0.05	0.05	0.05	0.131	0.05	0.112	0.05	0.265	0.197
0.05	0.178	0.05	0.18	0.085	0.12	0.05	0.07	0.402	0.05	0.05	0.05	0.115	0.141	0.211	0.11	0.604	0.213	0.05
0.05	0.365	0.05	0.056	0.068	0.128	0.08	0.145	0.323	0.058	0.05	0.11	0.067	0.146	0.234	0.099	0.45	0.538	0.05
0.05	0.205	0.05	0.135	0.08	0.05	0.119	0.133	0.272	0.105	0.05	0.066	0.056	0.152	0.18	0.13	0.187	0.292	0.05
0.05	0.062	0.111	0.066	0.05	0.05	0.147	0.141	0.224	0.132	0.05	0.05	0.057	0.183	0.05	0.05	0.116	0.208	0.164
0.05	0.154	0.058	0.05	0.271	0.05	0.206	0.118	0.05	0.11	0.05	0.05	0.05	0.256	0.077	0.05	0.05	0.05	0.159
0.103	0.05	0.05	0.05	0.147	0.05	0.291	0.087	0.05	0.168	0.05	0.173	0.05	0.05	0.203	0.052	0.498	0.05	0.295
0.107	0.05	0.05	0.05	0.1	0.117	0.05	0.157	0.05	0.122	0.12	0.084	0.195	0.05	0.284	0.062	0.298	0.05	0.4
0.05	0.05	0.05	0.05	0.137	0.199	0.05	0.16	0.05	0.142	0.112	0.089	0.05	0.05	0.201	0.05	0.103	0.419	0.38
0.05	0.05	0.05	0.05	0.205	0.21	0.108	0.146	0.05	0.195	0.1	0.1	0.05	0.05	0.052	0.05	0.05	0.306	0.531
0.094	0.05	0.063	0.05	0.303	0.156	0.105	0.118	0.15	0.387	0.118	0.126	0.05	0.18	0.056	0.05	0.05	0.339	0.394
0.124	0.05	0.076	0.05	0.05	0.117	0.05	0.05	0.317	0.3	0.12	0.155	0.05	0.215	0.124	0.05	0.522	0.591	0.262
0.166	0.162	0.084	0.118	0.05	0.104	0.05	0.056	0.485	0.081	0.05	0.137	0.07	0.277	0.172	0.05	0.311	0.54	0.577
0.053	0.274	0.057	0.362	0.142	0.08	0.05	0.05	0.386	0.111	0.05	0.154	0.05	0.283	0.089	0.083	0.093	0.559	0.708
0.136	0.205	0.077	0.211	0.18	0.096	0.05	0.083	0.3	0.264	0.05	0.22	0.05	0.074	0.05	0.108	0.05	0.551	0.492
0.177	0.096	0.05	0.094	0.172	0.087	0.05	0.05	0.343	0.195	0.05	0.216	0.05	0.05	0.05	0.117	0.679	0.709	0.05
0.204	0.05	0.05	0.089	0.085	0.152	0.05	0.05	0.05	0.091	0.05	0.069	0.05	0.05	0.05	0.076	0.478	0.497	0.074
0.085	0.05	0.05	0.061	0.05	0.165	0.05	0.05	0.05	0.059	0.05	0.05	0.107	0.098	0.05	0.05	0.239	0.49	0.187
0.05	0.05	0.065	0.05	0.05	0.05	0.05	0.05	0.138	0.149	0.05	0.116	0.05	0.09	0.05	0.05	0.05	0.459	0.242
0.05	0.05	0.128	0.05	0.054	0.05	0.504	0.05	0.232	0.186	0.133	0.178	0.05	0.116	0.05	0.05	0.05	0.401	0.174
0.05	0.05	0.093	0.05	0.096	0.067	0.377	0.05	0.142	0.141	0.116	0.185	0.081	0.05	0.209	0.05	0.6	0.686	0.171
0.05	0.05	0.112	0.05	0.113	0.211	0.289	0.05	0.05	0.098	0.05	0.215	0.117	0.05	0.22	0.05	0.297	0.565	0.19
0.146	0.076	0.05	0.05	0.161	0.217	0.249	0.055	0.05	0.091	0.11	0.237	0.05	0.05	0.126	0.069	0.05	0.535	0.31
0.145	0.136	0.056	0.067	0.05	0.152	0.237	0.05	0.303	0.174	0.163	0.142	0.05	0.05	0.245	0.05	0.075	0.376	0.421
0.081	0.161	0.097	0.126	0.05	0.126	0.23	0.05	0.465	0.212	0.072	0.05	0.08	0.05	0.1	0.055	0.05	0.05	0.325
0.05	0.116	0.118	0.05	0.094	0.088	0.267	0.05	0.564	0.217	0.05	0.05	0.05	0.05	0.075	0.05	0.663	0.05	0.263
0.057	0.075	0.1	0.05	0.142	0.081	0.5	0.05	0.05	0.153	0.05	0.182	0.061	0.05	0.069	0.051	0.41	0.05	0.258
0.114	0.05	0.074	0.12	0.161	0.056	0.388	0.05	0.05	0.05	0.05	0.118	0.066	0.061	0.078	0.051	0.076	0.508	0.108
0.088	0.05	0.073	0.195	0.05	0.05	0.17	0.055	0.108	0.05	0.05	0.05	0.067	0.146	0.05	0.05	0.05	0.582	0.589
0.052	0.05	0.118	0.117	0.05	0.05	0.102	0.145	0.205	0.122	0.05	0.05	0.074	0.194	0.05	0.05	0.05	0.5	0.652
0.054	0.05	0.204	0.078	0.05	0.108	0.206	0.106	0.149	0.269	0.05	0.104	0.136	0.193	0.05	0.05	0.05	0.311	0.662
0.117	0.05	0.181	0.064	0.05	0.05	0.2	0.05	0.05	0.212	0.05	0.163	0.107	0.139	0.05	0.05	0.58	0.449	0.368
0.05	0.05	0.139	0.05	0.05	0.05	0.173	0.05	0.05	0.05	0.05	0.05	0.05	0.05	0.073	0.05	0.664	0.154	0.158
0.05	0.05	0.157	0.05	0.064	0.138	0.15	0.05	0.05	0.125	0.05	0.09	0.05	0.05	0.116	0.05	0.587	0.05	0.221
0.05	0.05	0.125	0.05	0.05	0.091	0.184	0.05	0.05	0.05	0.05	0.05	0.114	0.05	0.119	0.05	0.483	0.05	0.25
0.05	0.05	0.054	0.05	0.05	0.077	0.123	0.075	0.702	0.05	0.05	0.05	0.087	0.05	0.153	0.063	0.05	0.124	0.152
0.05	0.05	0.05	0.05	0.05	0.057	0.282	0.056	0.525	0.059	0.05	0.086	0.05	0.05	0.394	0.068	0.05	0.05	0.112
0.05	0.05	0.162	0.136	0.05	0.113	0.369	0.196	0.471	0.087	0.074	0.078	0.05	0.05	0.173	0.05	0.05	0.05	0.117
0.078	0.067	0.133	0.236	0.05	0.101	0.304	0.214	0.05	0.16	0.05	0.075	0.085	0.05	0.05	0.146	0.05	0.053	0.134
0.122	0.255	0.077	0.104	0.05	0.092	0.05	0.075	0.05	0.05	0.082	0.123	0.162	0.169	0.05	0.214	0.464	0.05	0.259
0.128	0.05	0.058	0.05	0.05	0.05	0.05	0.05	0.162	0.05	0.107	0.257	0.16	0.089	0.05	0.05	0.592	0.055	0.124
0.21	0.05	0.105	0.052	0.05	0.05	0.103	0.05	0.263	0.08	0.056	0.143	0.151	0.05	0.05	0.05	0.635	0.05	0.138
0.207	0.05	0.132	0.143	0.05	0.05	0.158	0.05	0.156	0.085	0.05	0.122	0.05	0.05	0.05	0.078	0.713	0.19	0.144
0.05	0.204	0.1	0.122	0.055	0.05	0.071	0.064	0.05	0.095	0.05	0.18	0.05	0.05	0.05	0.09	0.646	0.05	0.201
0.05	0.365	0.069	0.087	0.23	0.05	0.057	0.05	0.05	0.12	0.05	0.157	0.06	0.05	0.362	0.052	0.05	0.05	0.25
0.05	0.05	0.11	0.096	0.05	0.235	0.113	0.05	0.05	0.06	0.05	0.107	0.069	0.05	0.316	0.05	0.05	0.531	0.239
0.05	0.05	0.142	0.076	0.05	0.231	0.05	0.304	0.05	0.112	0.05	0.05	0.05	0.05	0.05	0.078	0.05	0.568	0.157
0.056	0.05	0.064	0.05	0.05	0.05	0.081	0.156	0.121	0.208	0.05	0.087	0.067	0.16	0.05	0.097	0.345	0.097	0.149
0.05	0.05	0.167	0.05	0.21	0.05	0.187	0.062	0.17	0.05	0.05	0.154	0.145	0.287	0.05	0.1	0.549	0.05	0.102
0.05	0.05	0.05	0.05	0.205	0.05	0.241	0.05	0.28	0.05	0.05	0.144	0.232	0.154	0.05	0.05	0.615	0.05	0.252
0.05	0.126	0.05	0.05	0.328	0.122	0.166	0.05	0.05	0.05	0.05	0.156	0.217	0.05	0.05	0.05	0.691	0.05	0.391
0.05	0.129	0.052	0.18	0.425	0.073	0.05	0.101	0.06	0.05	0.05	0.148	0.192	0.05	0.05	0.105	0.401	0.1	0.452
0.05	0.05	0.05	0.307	0.05	0.05	0.051	0.05	0.286	0.061	0.05	0.094	0.05	0.05	0.05	0.181	0.05	0.324	0.385
0.05	0.05	0.051	0.204	0.05	0.05	0.097	0.05	0.478	0.064	0.05	0.05	0.05	0.05	0.05	0.17	0.05	0.193	0.338
0.085	0.05	0.05	0.05	0.05	0.057	0.114	0.12	0.106	0.158	0.05	0.05	0.05	0.05	0.05	0.05	0.05	0.69	0.206
0.078	0.079	0.05	0.05	0.05	0.05	0.05	0.165	0.05	0.215	0.105	0.082	0.079	0.05	0.05	0.111	0.124	0.629	0.148
0.108	0.236	0.05	0.057	0.185	0.05	0.05	0.151	0.13	0.05	0.073	0.05	0.14	0.311	0.05	0.107	0.524	0.408	0.05
0.169	0.24	0.05	0.106	0.093	0.191	0.05	0.05	0.05	0.05	0.05	0.05	0.19	0.234	0.05	0.069	0.662	0.155	0.05
0.05	0.053	0.05	0.05	0.05	0.263	0.059	0.114	0.05	0.05	0.05	0.05	0.318	0.05	0.05	0.05	0.708	0.127	0.154
0.05	0.05	0.05	0.11	0.05	0.16	0.05	0.05	0.05	0.063	0.05	0.19	0.315	0.05	0.05	0.05	0.445	0.233	0.05
0.05	0.065	0.089	0.226	0.333	0.05	0.05	0.05	0.05	0.068	0.05	0.17	0.216	0.05	0.05	0.084	0.05	0.258	0.05
0.05	0.116	0.061	0.339	0.247	0.05	0.079	0.096	0.222	0.1	0.05	0.144	0.154	0.05	0.05	0.087	0.075	0.454	0.05
0.05	0.05	0.075	0.263	0.05	0.064	0.29	0.164	0.386	0.05	0.05	0.091	0.338	0.057	0.146	0.075	0.05	0.55	0.05
0.05	0.05	0.106	0.05	0.137	0.126	0.274	0.211	0.428	0.05	0.08	0.05	0.05	0.05	0.346	0.05	0.05	0.404	0.078
0.132	0.05	0.135	0.05	0.154	0.192	0.14	0.244	0.355	0.05	0.05	0.05	0.05	0.059	0.248	0.05	0.367	0.306	0.05
0.094	0.05	0.065	0.05	0.124	0.251	0.05	0.252	0.332	0.118	0.05	0.05	0.05	0.35	0.05	0.05	0.611	0.19	0.062
0.05	0.05	0.05	0.153	0.127	0.096	0.05	0.05	0.05	0.08	0.05	0.198	0.082	0.197	0.05	0.05	0.72	0.182	0.102
0.05	0.05	0.05	0.386	0.257	0.089	0.05	0.05	0.05	0.05	0.05	0.271	0.173	0.125	0.05	0.058	0.688	0.359	0.143
0.05	0.05	0.05	0.537	0.394	0.074	0.05	0.05	0.05	0.05	0.05	0.224	0.211	0.093	0.05	0.069	0.354	0.135	0.18
0.067	0.05	0.066	0.074	0.317	0.167	0.05	0.144	0.132	0.058	0.05	0.137	0.274	0.135	0.075	0.05	0.05	0.2	0.132
0.163	0.05	0.098	0.249	0.05	0.328	0.05	0.23	0.05	0.095	0.05	0.175	0.243	0.05	0.156	0.05	0.05	0.228	0.143
0.08	0.05	0.222	0.344	0.05	0.476	0.05	0.292	0.05	0.16	0.054	0.05	0.122	0.05	0.297	0.05	0.071	0.403	0.174
0.071	0.05	0.206	0.255	0.05	0.212	0.05	0.333	0.05	0.17	0.063	0.05	0.05	0.05	0.328	0.05	0.564	0.439	0.314
0.05	0.05	0.238	0.065	0.05	0.173	0.09	0.328	0.13	0.148	0.05	0.265	0.148	0.365	0.159	0.059	0.563	0.324	0.228
0.05	0.05	0.153	0.067	0.05	0.13	0.05	0.05	0.372	0.096	0.05	0.316	0.144	0.098	0.101	0.05	0.444	0.05	0.129
0.05	0.05	0.069	0.132	0.05	0.188	0.05	0.05	0.465	0.05	0.05	0.25	0.15	0.05	0.065	0.05	0.216	0.281	0.089
0.05	0.05	0.082	0.204	0.05	0.32	0.05	0.05	0.228	0.05	0.091	0.187	0.153	0.05	0.087	0.05	0.05	0.284	0.088
0.05	0.05	0.116	0.294	0.152	0.434	0.101	0.09	0.249	0.065	0.05	0.05	0.121	0.05	0.05	0.05	0.05	0.258	0.05
0.05	0.05	0.336	0.412	0.297	0.337	0.225	0.185	0.287	0.05	0.05	0.05	0.067	0.05	0.154	0.05	0.307	0.099	0.05
0.05	0.05	0.301	0.05	0.096	0.3	0.409	0.136	0.232	0.05	0.05	0.219	0.05	0.074	0.084	0.069	0.203	0.05	0.05
0.111	0.05	0.199	0.224	0.05	0.05	0.443	0.058	0.169	0.05	0.05	0.21	0.05	0.05	0.091	0.05	0.05	0.657	0.05
0.092	0.05	NA	0.274	0.05	0.05	0.382	0.163	0.126	0.067	0.05	0.205	0.05	0.05	0.106	0.05	0.05	0.718	0.05
0.05	0.05	NA	0.323	0.05	0.05	0.05	0.05	0.095	0.056	0.05	0.05	0.112	0.193	0.314	0.064	0.05	0.598	0.05
0.05	0.05	NA	0.248	0.157	0.141	0.05	0.05	0.05	0.05	0.05	0.05	0.16	0.185	0.189	0.109	0.05	0.34	0.05
0.079	0.05	NA	0.114	0.299	0.325	0.05	0.05	0.05	0.05	0.05	0.095	0.258	0.185	0.05	0.074	0.055	0.173	0.05
0.122	0.05	NA	0.165	0.257	0.199	0.05	0.05	0.05	0.05	0.05	0.131	0.147	0.159	0.178	0.05	0.08	0.184	0.05
0.05	0.05	NA	0.21	0.224	0.105	0.05	0.063	0.25	0.066	0.05	0.142	0.05	0.05	0.143	0.05	0.05	0.059	0.05
0.05	0.05	NA	0.25	0.055	0.092	0.05	0.05	0.05	0.074	0.05	0.05	0.104	0.05	0.106	0.059	0.123	0.339	0.13
0.05	0.05	NA	0.256	0.05	0.234	0.103	0.05	0.454	0.065	0.05	0.05	0.213	0.05	0.184	0.05	0.132	0.409	0.192
0.05	0.05	NA	0.05	0.05	0.334	0.129	0.05	0.342	0.158	0.05	0.05	0.162	0.255	0.224	0.05	0.161	0.289	0.211
0.05	0.05	NA	0.483	0.05	0.369	0.193	0.05	0.461	0.243	0.05	0.179	0.162	0.05	0.131	0.05	0.081	0.05	0.218
0.053	0.05	NA	0.453	0.05	0.05	0.104	0.05	0.542	0.137	0.05	0.23	0.152	0.05	0.14	0.05	0.062	0.646	0.183
0.114	0.05	NA	0.446	0.05	0.05	0.05	0.05	0.581	0.144	0.082	0.05	0.097	0.05	0.05	0.05	0.389	0.601	0.116
0.069	0.05	NA	0.308	0.298	0.05	0.05	0.05	0.411	0.111	0.053	0.05	0.066	0.05	0.05	0.05	0.415	0.697	0.075
0.066	0.05	NA	0.122	0.05	0.05	0.14	0.05	0.05	0.299	0.05	0.11	0.058	0.05	0.05	0.05	0.354	0.447	0.073
0.05	0.05	NA	0.108	0.05	0.05	0.25	0.066	0.05	0.1	0.129	0.166	0.06	0.05	0.05	0.05	0.184	0.181	0.05
0.05	NA	NA	0.231	0.05	0.072	0.319	0.201	0.05	0.05	0.229	0.314	0.05	0.05	0.122	0.05	0.137	0.05	0.05
0.05	NA	NA	0.341	0.05	0.146	0.462	0.21	0.086	0.05	0.411	0.05	0.165	0.05	0.174	0.05	0.091	0.514	0.05
0.05	NA	NA	0.332	0.05	0.137	0.592	0.242	0.05	0.067	0.159	0.078	0.17	0.05	0.186	0.05	0.068	0.526	0.088
0.05	NA	NA	0.246	0.05	0.05	0.05	0.481	0.05	0.073	0.05	0.113	0.152	0.146	0.161	0.05	0.081	0.37	0.05
0.05	NA	NA	0.229	0.05	0.05	0.05	0.05	0.144	0.122	0.05	0.259	0.106	0.21	0.05	0.05	0.05	0.091	0.05
0.05	NA	NA	0.159	0.05	0.05	0.05	0.05	0.173	0.05	0.05	0.217	0.054	0.219	0.05	0.05	0.325	0.218	0.05
0.05	NA	NA	0.577	0.05	0.123	0.05	0.05	0.17	0.065	0.05	0.067	0.054	0.168	0.05	0.05	0.411	0.376	0.102
0.05	NA	NA	0.634	0.05	0.114	0.09	0.05	0.182	0.108	0.05	0.139	0.05	0.05	0.073	0.125	0.465	0.606	0.065
0.106	NA	NA	0.573	0.05	0.05	0.105	0.051	0.149	0.074	0.05	0.231	0.054	0.05	0.184	0.122	0.518	0.54	0.187
0.05	NA	NA	0.453	0.05	0.05	0.154	0.286	0.116	0.05	0.05	0.158	0.093	0.05	0.138	0.072	0.214	0.301	0.095
0.05	NA	NA	0.283	0.195	0.05	0.05	0.354	0.051	0.056	0.05	0.173	0.07	0.106	0.174	0.085	0.083	0.128	0.076
0.05	NA	NA	0.301	0.05	0.05	0.05	0.219	0.134	0.077	0.05	0.05	0.176	0.05	0.138	0.05	0.064	0.483	0.097
0.05	NA	NA	0.476	0.063	0.052	0.05	0.05	0.05	0.115	0.097	0.146	0.178	0.05	0.199	0.05	0.05	0.254	0.095
0.05	NA	NA	0.516	0.095	0.22	0.067	0.094	0.05	0.085	0.111	0.243	0.109	0.05	0.149	0.072	0.05	0.129	0.15
0.05	NA	NA	0.489	0.05	0.185	0.193	0.112	0.09	0.05	0.05	0.21	0.05	0.05	0.208	0.145	0.241	0.186	0.123
0.376	NA	NA	0.332	0.05	0.05	0.306	0.131	0.05	0.05	0.05	0.05	0.051	0.05	0.056	0.153	0.401	0.259	0.05
0.212	NA	NA	0.222	0.219	0.05	0.378	0.269	0.388	0.127	0.05	0.062	0.073	0.061	0.11	0.203	0.524	0.05	0.05
0.145	NA	NA	0.122	0.171	0.05	0.05	0.186	0.079	0.162	0.05	0.05	0.069	0.066	0.13	0.1	0.643	0.112	0.05
0.059	NA	NA	0.675	0.135	0.05	0.05	0.265	0.05	0.072	0.05	0.05	0.055	0.05	0.14	0.152	0.486	0.408	0.05
0.052	NA	NA	0.668	0.062	0.05	0.05	0.252	0.05	0.05	0.153	0.137	0.088	0.05	0.159	0.05	0.192	0.414	0.05
0.05	NA	NA	0.614	0.05	0.202	0.05	0.226	0.123	0.05	0.05	0.275	0.085	0.134	0.188	0.05	0.05	0.196	0.076
0.05	NA	NA	0.534	0.187	0.485	0.061	0.05	0.162	0.066	0.05	0.204	0.125	0.141	0.274	0.05	0.05	0.586	0.108
0.05	NA	NA	0.54	0.258	0.272	0.107	0.073	0.231	0.075	0.05	0.05	0.111	0.195	0.332	0.083	0.05	0.437	0.061
0.262	NA	NA	0.559	0.136	0.193	0.05	0.17	0.221	0.067	0.05	0.05	0.079	0.174	0.269	0.101	0.05	0.269	0.05
0.186	NA	NA	0.52	0.102	0.051	0.05	0.211	0.209	0.05	0.05	0.05	0.106	0.051	0.119	0.073	0.277	0.26	0.261
0.124	NA	NA	0.414	0.05	0.05	0.05	0.111	0.139	0.064	0.05	0.055	0.137	0.05	0.167	0.05	0.363	0.291	0.21
0.083	NA	NA	0.233	0.05	0.082	0.05	0.096	0.162	0.066	0.05	0.05	0.05	0.124	0.19	0.05	0.627	0.385	0.073
0.05	NA	NA	0.147	0.269	0.142	0.083	0.067	0.189	0.05	0.05	0.05	0.05	0.093	0.2	0.111	0.553	0.524	0.169
0.05	NA	NA	0.112	0.168	0.324	0.306	0.073	0.278	0.05	0.05	0.055	0.062	0.065	0.215	0.149	0.443	0.518	0.063
0.05	NA	NA	0.667	0.278	0.528	0.46	0.094	0.297	0.081	0.051	0.295	0.164	0.05	0.115	0.217	0.321	0.568	0.05
0.244	NA	NA	0.722	0.05	0.592	0.576	0.05	0.231	0.144	0.113	0.122	0.21	0.086	0.147	0.111	0.05	0.486	0.089
0.111	NA	NA	0.672	0.069	0.478	0.077	0.05	0.05	0.05	0.085	0.05	0.104	0.123	0.17	0.053	0.05	0.352	0.05
0.079	NA	NA	0.603	0.071	0.05	0.05	0.066	0.05	0.1	0.05	0.05	0.074	0.077	0.05	0.05	0.126	0.253	0.05
0.111	NA	NA	0.569	0.096	0.05	0.05	0.05	0.05	0.179	0.092	0.066	0.143	0.08	0.05	0.195	0.417	0.309	0.05
0.417	NA	NA	0.515	0.05	0.05	0.05	0.05	0.282	0.05	0.189	0.05	0.164	0.119	0.08	0.252	0.332	0.321	0.05
0.375	NA	NA	0.309	0.137	0.05	0.108	0.05	0.278	0.05	0.211	0.147	0.05	0.05	0.124	0.127	0.349	0.423	0.05
0.39	NA	NA	0.16	0.083	0.05	0.05	0.05	0.05	0.05	0.501	0.187	0.067	0.065	0.151	0.114	0.107	0.409	0.05
0.35	NA	NA	0.085	0.066	0.05	0.05	0.05	0.05	0.05	0.423	0.082	0.144	0.237	0.05	0.091	0.05	0.05	0.114
0.237	NA	NA	0.665	0.393	0.109	0.05	0.05	0.05	0.05	0.201	0.05	0.154	0.16	0.05	0.05	0.05	0.05	0.073
0.215	NA	NA	0.565	0.19	0.234	0.054	0.05	0.05	0.05	0.05	0.08	0.155	0.069	0.05	0.05	0.05	0.39	0.183
0.233	NA	NA	0.423	0.071	0.05	0.196	0.234	0.127	0.05	0.05	0.05	0.154	0.09	0.164	0.05	0.05	0.155	0.354
0.326	NA	NA	0.267	0.057	0.05	0.05	0.221	0.182	0.05	0.05	0.05	0.158	0.081	0.127	0.05	0.05	0.05	0.49
0.32	NA	NA	0.05	0.105	0.05	0.05	0.143	0.227	0.05	0.05	0.05	0.141	0.092	0.05	0.137	0.123	0.575	0.05
0.378	NA	NA	0.05	0.05	0.05	0.05	0.05	0.274	0.08	0.05	0.187	0.05	0.08	0.05	0.286	0.406	0.266	0.05
0.492	NA	NA	0.05	0.052	0.052	0.089	0.05	0.283	0.09	0.05	0.102	0.05	0.087	0.05	0.199	0.354	0.066	0.05
0.352	NA	NA	0.05	0.05	0.075	0.27	0.115	0.204	0.107	0.05	0.05	0.23	0.05	0.059	0.133	0.353	0.8	0.05
0.349	NA	NA	0.05	0.097	0.05	0.05	0.143	0.144	0.116	0.05	0.05	0.309	0.055	0.071	0.097	0.327	0.755	0.05
0.302	NA	NA	0.05	0.128	0.05	0.05	0.079	0.151	0.244	0.05	0.05	0.236	0.12	0.056	0.05	0.185	0.538	0.05
0.231	NA	NA	0.05	0.083	0.094	0.05	0.05	0.247	0.05	0.131	0.054	0.181	0.15	0.092	0.05	0.05	0.19	0.05
0.261	NA	NA	0.05	0.1	0.116	0.05	0.05	0.339	0.05	0.152	0.125	0.127	0.077	0.247	0.05	0.05	0.05	0.05
0.225	NA	NA	0.05	0.05	0.05	0.302	0.488	0.424	0.05	0.05	0.118	0.103	0.05	0.348	0.05	0.05	0.8	0.05
0.05	NA	NA	0.05	0.05	0.05	0.05	0.37	0.218	0.155	0.05	0.07	0.05	0.09	0.495	0.117	0.05	0.777	0.05
0.05	NA	NA	0.05	0.05	0.05	0.05	0.228	0.05	0.184	0.05	0.064	0.05	0.083	0.05	0.05	0.05	0.707	0.05
0.084	NA	NA	0.05	0.101	0.05	0.05	0.234	0.05	0.139	0.05	0.072	0.181	0.05	0.05	0.141	0.146	0.267	0.05
0.184	NA	NA	0.05	0.083	0.05	0.05	0.268	0.077	0.065	0.075	0.05	0.176	0.05	0.078	0.113	0.443	0.05	0.103
0.237	NA	NA	0.05	0.147	0.05	0.293	0.203	0.244	0.101	0.06	0.05	0.246	0.05	0.05	0.05	0.417	0.8	0.204
0.311	NA	NA	0.05	0.149	0.05	0.05	0.099	0.17	0.094	0.05	0.099	0.192	0.068	0.139	0.05	0.299	0.8	0.381
0.434	NA	NA	0.417	0.133	0.083	0.05	0.05	0.173	0.105	0.05	0.135	0.17	0.095	0.233	0.05	0.144	0.71	0.538
0.555	NA	NA	0.352	0.063	0.331	0.05	0.05	0.082	0.273	0.05	0.057	0.159	0.067	0.184	0.05	0.05	0.206	0.05
0.306	NA	NA	0.278	0.272	0.178	0.279	0.191	0.05	0.285	0.05	0.05	0.11	0.05	0.225	0.05	0.05	0.8	0.05
0.258	NA	NA	0.05	0.163	0.05	0.05	0.06	0.05	0.288	0.05	0.119	0.05	0.169	0.31	0.078	0.05	0.05	0.053
0.259	NA	NA	0.05	0.113	0.05	0.05	0.05	0.187	0.152	0.05	0.129	0.097	0.171	0.405	0.061	0.05	0.05	0.05
0.207	NA	NA	0.05	0.105	0.05	0.05	0.05	0.161	0.19	0.05	0.074	0.227	0.114	0.525	0.059	0.05	0.05	0.05
0.154	NA	NA	0.05	0.05	0.05	0.05	0.05	0.218	0.161	0.05	0.062	0.229	0.086	0.213	0.068	0.05	0.798	0.05
0.168	NA	NA	0.05	0.05	0.05	0.05	0.05	0.276	0.136	0.05	0.112	0.175	0.073	0.154	0.097	0.384	0.8	0.05
0.159	NA	NA	0.05	0.074	0.05	0.05	0.05	0.304	0.05	0.053	0.119	0.088	0.083	0.133	0.072	0.46	0.8	0.05
0.091	NA	NA	0.05	0.072	0.05	0.361	0.05	0.272	0.05	0.05	0.143	0.134	0.111	0.05	0.062	0.347	0.05	0.074
0.054	NA	NA	0.312	0.147	0.05	0.05	0.05	0.234	0.05	0.05	0.064	0.124	0.16	0.05	0.051	0.239	0.05	0.171
0.072	NA	NA	0.271	0.21	0.05	0.055	0.05	0.303	0.061	0.082	0.057	0.149	0.159	0.05	0.211	0.105	0.05	0.078
0.129	NA	NA	0.202	0.194	0.178	0.054	0.05	0.323	0.16	0.21	0.109	0.05	0.055	0.133	0.168	0.115	0.718	0.05
0.177	NA	NA	0.178	0.05	0.05	0.216	0.05	0.203	0.086	0.242	0.166	0.051	0.05	0.247	0.05	0.05	0.771	0.17
0.247	NA	NA	0.05	0.05	0.05	0.265	0.05	0.131	0.137	0.218	0.119	0.05	0.152	0.174	0.05	0.05	0.679	0.203
0.304	NA	NA	0.05	0.05	0.077	0.05	0.086	0.123	0.246	0.501	0.05	0.05	0.161	0.277	0.05	0.05	0.785	0.311
0.399	NA	NA	0.05	0.05	0.185	0.05	0.05	0.05	0.094	0.433	0.05	0.05	0.124	0.302	0.124	0.066	0.677	0.379
0.18	NA	NA	0.05	0.377	0.05	0.121	0.05	0.05	0.071	0.457	0.244	0.066	0.123	0.469	0.328	0.098	0.224	0.167
0.05	NA	NA	0.05	0.229	0.05	0.307	0.05	0.05	0.094	0.237	0.109	0.071	0.151	0.534	0.357	0.354	0.133	0.302
0.05	NA	NA	0.05	0.18	0.05	0.05	0.05	0.186	0.23	0.05	0.05	0.093	0.148	0.512	0.05	0.158	0.202	0.289
0.204	NA	NA	0.243	0.149	0.05	0.05	0.05	0.206	0.175	0.05	0.05	0.214	0.151	0.37	0.05	0.05	0.741	0.079
0.172	NA	NA	0.264	0.079	0.05	0.051	0.05	0.171	0.098	0.05	0.122	0.05	0.17	0.243	0.05	0.05	0.8	0.05
0.147	NA	NA	0.181	0.065	0.05	0.066	0.05	0.167	0.08	0.05	0.233	0.05	0.164	0.108	0.05	0.05	0.658	0.05
0.098	NA	NA	0.078	0.13	0.176	0.288	0.05	0.05	0.075	0.05	0.133	0.05	0.078	0.083	0.109	0.05	0.593	0.05
0.151	NA	NA	0.081	0.182	0.246	0.458	0.05	0.05	0.284	0.077	0.089	0.05	0.05	0.05	0.166	0.176	0.428	0.108
0.158	NA	NA	0.19	0.109	0.05	0.05	0.05	0.084	0.127	0.05	0.101	0.066	0.05	0.05	0.203	0.05	0.05	0.188
0.124	NA	NA	0.05	0.05	0.05	0.28	0.05	0.15	0.05	0.05	0.075	0.172	0.05	0.05	0.196	0.05	0.8	0.054
0.05	NA	NA	0.05	0.05	0.05	0.423	0.05	0.249	0.05	0.137	0.05	0.074	0.067	0.055	0.05	0.05	0.367	0.05
0.05	NA	NA	0.05	0.063	0.05	0.05	0.055	0.323	0.05	0.26	0.05	0.07	0.05	0.05	0.05	0.05	0.173	0.05
0.05	NA	NA	0.05	0.245	0.102	0.05	0.05	0.418	0.122	0.196	0.051	0.124	0.053	0.145	0.05	0.05	0.719	0.226
0.121	NA	NA	0.05	0.075	0.073	0.05	0.05	0.382	0.059	0.129	0.28	0.194	0.093	0.293	0.05	0.05	0.8	0.166
0.193	NA	NA	0.433	0.071	0.08	0.05	0.05	0.344	0.082	0.092	0.181	0.05	0.156	0.445	0.05	0.05	0.799	0.086
0.295	NA	NA	0.401	0.05	0.055	0.05	0.05	0.324	0.05	0.092	0.05	0.154	0.108	0.389	0.05	0.05	0.735	0.301
0.252	NA	NA	0.36	0.05	0.13	0.05	0.09	0.331	0.114	0.05	0.05	0.093	0.07	0.491	0.132	0.147	0.448	0.273
0.05	NA	NA	0.269	0.11	0.206	0.15	0.054	0.23	0.11	0.05	0.119	0.05	0.05	0.4	0.082	0.172	0.05	0.126
0.05	NA	NA	0.134	0.152	0.239	0.218	0.05	0.05	0.13	0.05	0.206	0.053	0.05	0.097	0.05	0.164	0.05	0.095
0.196	NA	NA	0.1	0.05	0.121	0.188	0.05	0.05	0.058	0.05	0.142	0.099	0.05	0.096	0.05	0.193	0.05	0.141
0.153	NA	NA	0.126	0.07	0.161	0.137	0.05	0.05	0.05	0.05	0.053	0.05	0.05	0.063	0.05	0.146	0.547	0.05
0.05	NA	NA	0.05	0.085	0.05	0.05	0.082	0.05	0.05	0.05	0.061	0.052	0.05	0.05	0.05	0.116	0.759	0.05
0.05	NA	NA	0.05	0.05	0.05	0.05	0.05	0.205	0.099	0.05	0.05	0.171	0.075	0.05	0.05	0.093	0.753	0.103
0.062	NA	NA	0.05	0.05	0.05	0.05	0.05	0.274	0.05	0.05	0.05	0.19	0.057	0.05	0.05	0.091	0.531	0.067
0.097	NA	NA	0.05	0.05	0.05	0.05	0.05	0.236	0.082	0.05	0.05	0.071	0.05	0.05	0.125	0.123	0.05	0.05
0.051	NA	NA	0.411	0.05	0.05	0.05	0.05	0.05	0.17	0.05	0.086	0.13	0.061	0.263	0.133	0.421	0.261	0.05
0.05	NA	NA	0.425	0.05	0.05	0.05	0.096	0.05	0.233	0.05	0.248	0.205	0.188	0.272	0.05	0.499	0.642	0.05
0.05	NA	NA	0.335	0.176	0.069	0.05	0.05	0.05	0.248	0.05	0.223	0.226	0.091	0.179	0.05	0.382	0.774	0.05
0.087	NA	NA	0.199	0.102	0.057	0.05	0.05	0.05	0.209	0.05	0.05	0.068	0.05	0.313	0.063	0.228	0.562	0.05
0.115	NA	NA	0.136	0.05	0.145	0.075	0.05	0.066	0.05	0.19	0.05	0.09	0.05	0.325	0.071	0.12	0.657	0.05
0.105	NA	NA	0.242	0.05	0.09	0.097	0.05	0.144	0.05	0.329	0.05	0.312	0.05	0.057	0.059	0.114	0.691	0.089
0.194	NA	NA	0.238	0.143	0.072	0.05	0.075	0.114	0.05	0.365	0.062	0.184	0.05	0.05	0.111	0.076	0.663	0.05
0.243	NA	NA	0.163	0.274	0.05	0.05	0.05	0.152	0.05	0.408	0.05	0.151	0.05	0.05	0.285	0.167	0.616	0.05
0.106	NA	NA	0.05	0.05	0.05	0.066	0.05	0.594	0.05	0.386	0.05	0.137	0.05	0.05	0.462	0.254	0.533	0.141
0.05	NA	NA	0.606	0.131	0.05	0.074	0.05	0.52	0.05	0.317	0.05	0.139	0.05	0.07	0.117	0.299	0.447	0.093
0.05	NA	NA	0.468	0.202	0.17	0.096	0.085	0.412	0.05	0.397	0.211	0.05	0.105	0.063	0.05	0.302	0.687	0.05
0.05	NA	NA	0.401	0.115	0.05	0.05	0.14	0.216	0.05	0.297	0.076	0.05	0.118	0.452	0.05	0.316	0.68	0.05
0.05	NA	NA	0.233	0.062	0.05	0.05	0.05	0.05	0.05	0.149	0.05	0.076	0.201	0.292	0.062	0.273	0.71	0.05
0.05	NA	NA	0.05	0.05	0.05	0.05	0.057	0.05	0.05	0.05	0.05	0.186	0.192	0.197	0.121	0.156	0.693	0.05
0.05	NA	NA	0.077	0.05	0.05	0.05	0.05	0.064	0.065	0.05	0.05	0.155	0.074	0.179	0.091	0.098	0.228	0.05
0.05	NA	NA	0.21	0.094	0.05	0.05	0.05	0.128	0.138	0.05	0.05	0.126	0.05	0.28	0.061	0.05	0.597	0.092
0.05	NA	NA	0.245	0.149	0.05	0.05	0.104	0.06	0.05	0.085	0.05	0.111	0.05	0.393	0.05	0.16	0.505	0.09
0.05	NA	NA	0.204	0.258	0.05	0.094	0.187	0.065	0.075	0.1	0.233	0.238	0.054	0.05	0.156	0.142	0.702	0.05
0.128	NA	NA	0.127	0.316	0.05	0.05	0.166	0.101	0.05	0.097	0.194	0.06	0.05	0.05	0.05	0.14	0.69	0.05
0.182	NA	NA	0.05	0.261	0.167	0.05	0.05	0.798	0.05	0.05	0.129	0.05	0.05	0.05	0.05	0.282	0.671	0.05
0.082	NA	NA	0.05	0.231	0.181	0.304	0.05	0.654	0.05	0.053	0.05	0.05	0.05	0.05	0.091	0.321	0.652	0.119
0.05	NA	NA	0.175	0.19	0.13	0.189	0.05	0.478	0.104	0.214	0.05	0.097	0.05	0.081	0.089	0.323	0.618	0.169
0.101	NA	NA	0.685	0.146	0.05	0.05	0.05	0.289	0.172	0.248	0.05	0.147	0.055	0.515	0.064	0.213	0.572	0.148
0.232	NA	NA	0.554	0.187	0.05	0.143	0.05	0.05	0.16	0.281	0.05	0.154	0.206	0.352	0.111	0.067	0.706	0.17
0.293	NA	NA	0.462	0.05	0.05	0.137	0.118	0.05	0.145	0.05	0.319	0.345	0.235	0.239	0.085	0.05	0.681	0.137
0.129	NA	NA	0.301	0.164	0.067	0.076	0.211	0.05	0.164	0.067	0.313	0.222	0.07	0.265	0.051	0.071	0.629	0.08
0.05	NA	NA	0.154	0.05	0.245	0.05	0.05	0.05	0.05	0.05	0.302	0.07	0.05	0.334	0.05	0.171	0.609	0.06
0.05	NA	NA	0.187	0.05	0.05	0.05	0.05	0.056	0.05	0.05	0.238	0.05	0.109	0.352	0.05	0.108	0.6	0.11
0.101	NA	NA	0.234	0.054	0.05	0.05	0.05	0.064	0.109	0.05	0.05	0.069	0.129	0.05	0.05	0.05	NA	0.243
0.185	NA	NA	0.238	0.126	0.05	0.05	0.088	0.124	0.221	0.05	0.05	0.063	0.136	0.16	0.056	0.286	NA	0.05
0.19	NA	NA	0.207	0.05	0.05	0.05	0.173	0.763	0.241	0.05	0.05	0.09	0.138	0.05	0.089	0.436	NA	0.05
0.163	NA	NA	0.05	0.05	0.05	0.134	0.143	0.585	0.085	0.05	0.229	0.208	0.05	0.05	0.117	0.386	NA	0.05
0.138	NA	NA	0.05	0.05	0.05	0.32	0.225	0.363	0.05	0.05	0.255	0.07	0.05	0.05	0.125	0.276	NA	0.05
0.119	NA	NA	0.05	0.05	0.076	0.275	0.259	0.153	0.083	0.05	0.298	0.05	0.076	0.282	0.05	0.124	NA	0.244
0.099	NA	NA	0.05	0.243	0.097	0.095	0.05	0.05	0.082	0.05	0.243	0.05	0.101	0.37	0.05	0.05	NA	0.275
0.115	NA	NA	0.726	0.352	0.14	0.116	0.05	0.12	0.108	0.05	0.102	0.091	0.207	0.05	0.05	0.05	NA	0.143
0.108	NA	NA	0.659	0.194	0.169	0.202	0.096	0.05	0.173	0.068	0.05	0.05	0.302	0.05	0.085	0.05	NA	0.054
0.079	NA	NA	0.592	0.134	0.056	0.135	0.186	0.062	0.134	0.275	0.125	0.125	0.303	0.05	0.16	0.107	NA	0.056
0.05	NA	NA	0.457	0.083	0.09	0.05	0.172	0.05	0.19	0.469	0.164	0.098	0.069	0.05	0.126	0.249	NA	0.101
0.05	NA	NA	0.233	0.05	0.085	0.05	0.185	0.05	0.05	0.526	0.085	0.075	0.05	0.097	0.05	0.05	NA	0.131
0.131	NA	NA	0.223	0.088	0.317	0.11	0.245	0.669	0.05	0.632	0.05	0.093	0.077	0.05	0.05	0.05	NA	0.217
0.285	NA	NA	0.268	0.05	0.137	0.384	0.245	0.563	0.05	0.121	0.132	0.128	0.187	0.05	0.05	0.516	NA	0.145
0.113	NA	NA	0.284	0.058	0.05	0.49	0.05	0.474	0.159	0.296	0.055	NA	0.073	0.05	0.137	0.391	NA	0.05
0.09	NA	NA	0.274	0.085	0.05	0.19	0.05	0.176	0.192	0.377	0.05	NA	0.05	0.05	0.05	0.16	NA	0.05
0.139	NA	NA	0.05	0.06	0.05	0.066	0.05	0.18	0.144	0.351	0.194	NA	0.054	0.05	0.05	0.05	NA	0.05
0.149	NA	NA	0.05	0.05	0.05	0.05	0.106	0.153	0.05	0.192	0.161	NA	0.099	0.05	0.05	0.05	NA	0.05
0.172	NA	NA	0.05	0.053	0.05	0.05	0.134	0.05	0.05	0.051	0.149	NA	0.054	0.05	0.145	0.05	NA	0.164
0.174	NA	NA	0.05	0.058	0.05	0.05	0.05	0.059	0.095	0.05	0.088	NA	0.091	0.05	0.052	0.05	NA	0.137
0.136	NA	NA	0.05	0.05	0.05	0.202	0.05	0.05	0.076	0.05	0.05	NA	0.141	0.05	0.062	0.084	NA	0.204
0.17	NA	NA	0.589	0.159	0.05	0.216	0.05	0.196	0.05	0.106	0.061	NA	0.17	0.078	0.147	0.05	NA	0.207
0.148	NA	NA	0.537	0.099	0.05	0.087	0.05	0.436	0.05	0.112	0.11	NA	0.393	0.05	0.159	0.05	NA	0.157
0.05	NA	NA	0.479	0.089	0.082	0.05	0.05	0.447	0.05	0.161	0.178	NA	0.459	0.056	0.05	0.464	NA	0.05
0.05	NA	NA	0.333	0.055	0.125	0.05	0.05	0.544	0.05	0.202	0.185	NA	0.373	0.12	0.05	0.05	NA	0.074
0.05	NA	NA	0.282	0.05	0.09	0.05	0.05	0.444	0.05	0.219	0.219	NA	0.16	0.064	0.081	0.05	NA	0.156
0.079	NA	NA	0.297	0.05	0.05	0.05	0.05	0.05	0.05	0.05	0.323	NA	0.05	0.119	0.141	0.05	NA	0.159
0.08	NA	NA	0.301	0.05	0.05	0.05	0.05	0.232	0.05	0.05	0.278	NA	0.077	0.153	0.141	0.05	NA	0.181
0.05	NA	NA	0.246	0.107	0.082	0.112	0.05	0.187	0.05	0.05	0.163	NA	0.05	0.172	0.187	0.05	NA	0.06
0.065	NA	NA	0.255	0.162	0.05	0.282	0.05	0.05	0.05	0.05	0.05	NA	0.097	0.05	0.05	0.05	NA	0.05
0.24	NA	NA	0.184	0.064	0.05	0.355	0.05	0.05	0.05	0.05	0.05	NA	0.132	0.05	0.05	0.05	NA	0.05
0.099	NA	NA	0.05	0.05	0.05	0.05	0.05	0.175	0.087	0.05	0.085	NA	0.11	0.151	0.101	0.05	NA	0.05
0.153	NA	NA	0.05	0.05	0.137	0.05	0.254	0.289	0.117	0.05	0.147	NA	0.119	0.2	0.139	0.05	NA	0.05
0.202	NA	NA	0.05	0.05	0.338	0.057	0.56	0.299	0.139	0.264	0.067	NA	0.143	0.05	0.127	0.05	NA	0.059
0.158	NA	NA	0.05	0.065	0.05	0.297	0.533	0.524	0.188	0.244	0.052	NA	0.158	0.05	0.116	0.05	NA	0.251
0.12	NA	NA	0.05	0.106	0.05	0.255	0.563	0.379	0.08	0.082	0.252	NA	0.092	0.05	0.05	0.05	NA	0.33
0.079	NA	NA	0.177	0.186	0.05	0.138	0.588	0.05	0.09	0.089	0.209	NA	0.531	0.181	0.05	0.05	NA	0.25
0.108	NA	NA	0.081	0.097	0.05	0.268	0.05	0.137	0.106	0.093	0.05	NA	0.42	0.051	0.097	0.05	NA	0.05
0.125	NA	NA	0.05	0.054	0.111	0.05	0.05	0.298	0.09	0.064	0.084	NA	0.289	0.05	0.1	0.05	NA	0.05
0.089	NA	NA	0.29	0.05	0.05	0.05	0.05	0.206	0.05	0.059	0.143	NA	0.151	0.05	0.05	0.05	NA	0.05
0.05	NA	NA	0.381	0.05	0.193	0.05	0.05	0.06	0.05	0.05	0.172	NA	0.272	0.343	0.05	0.05	NA	0.05
0.05	NA	NA	0.324	0.05	0.346	0.05	0.131	0.05	0.05	0.084	0.085	NA	0.117	0.129	0.064	0.05	NA	0.05
0.055	NA	NA	0.195	0.05	0.237	0.05	0.262	0.05	0.05	0.063	0.124	NA	0.182	0.086	0.063	0.05	NA	0.05
0.095	NA	NA	0.146	0.091	0.05	0.05	0.05	0.336	0.05	0.051	0.202	NA	0.175	0.05	0.05	0.05	NA	0.05
0.131	NA	NA	0.124	0.055	0.064	0.209	0.05	0.556	0.05	0.05	0.374	NA	0.128	0.211	0.05	0.05	NA	0.32
0.079	NA	NA	0.194	0.05	0.306	0.304	0.05	0.255	0.05	0.05	0.05	NA	0.146	0.229	0.159	0.251	NA	0.224
0.172	NA	NA	0.324	0.05	0.391	0.05	0.05	0.05	0.05	0.05	0.165	NA	0.204	0.173	0.116	0.05	NA	0.263
0.251	NA	NA	0.05	0.05	0.05	0.05	0.05	0.109	0.05	0.05	0.24	NA	0.208	0.065	0.098	0.05	NA	0.144
0.05	NA	NA	0.05	0.05	0.141	0.05	0.05	0.206	0.05	0.05	0.157	NA	0.469	0.05	0.05	0.05	NA	0.05
0.05	NA	NA	0.05	0.05	0.236	0.05	0.05	0.304	0.064	0.05	0.05	NA	0.234	0.05	0.05	0.05	NA	0.05
0.088	NA	NA	0.05	0.088	0.254	0.05	0.163	0.055	0.121	0.05	0.066	NA	0.058	0.06	0.061	0.05	NA	0.05
0.103	NA	NA	0.149	0.215	0.336	0.207	0.063	0.05	0.142	0.112	0.05	NA	0.243	0.091	0.05	0.441	NA	0.05
0.089	NA	NA	0.185	0.158	0.469	0.232	0.05	0.05	0.05	0.155	0.05	NA	0.226	0.054	0.05	0.237	NA	0.05
0.122	NA	NA	0.05	0.05	0.343	0.05	0.075	0.105	0.05	0.061	0.068	NA	0.222	0.14	0.05	0.05	NA	0.057
0.11	NA	NA	0.05	0.089	0.186	0.05	0.086	0.531	0.072	0.05	0.128	NA	0.175	0.29	0.06	0.05	NA	0.377
0.056	NA	NA	0.549	0.07	0.254	0.05	0.122	0.432	0.057	0.05	0.24	NA	0.107	0.278	0.05	0.05	NA	0.347
0.12	NA	NA	0.543	0.05	0.05	0.05	0.09	0.05	0.05	0.053	0.207	NA	0.124	0.05	0.05	0.05	NA	0.247
0.069	NA	NA	0.411	0.05	0.124	0.05	0.143	0.05	0.05	0.05	0.129	NA	0.244	0.05	0.05	0.447	NA	0.115
0.086	NA	NA	0.21	0.05	0.207	0.116	0.235	0.137	0.05	0.05	0.17	NA	0.05	0.115	0.05	0.199	NA	0.05
0.119	NA	NA	0.126	0.05	0.23	0.249	0.05	0.298	0.106	0.05	0.195	NA	0.05	0.05	0.05	0.05	NA	0.05
0.145	NA	NA	0.162	0.05	0.11	0.05	0.05	0.264	0.05	0.05	0.168	NA	0.129	0.05	0.05	0.05	NA	0.05
0.094	NA	NA	0.2	0.05	0.086	0.05	0.163	0.151	0.05	0.05	0.079	NA	0.111	0.111	0.061	0.05	NA	0.05
0.05	NA	NA	0.208	0.05	0.051	0.063	0.191	0.05	0.068	0.228	0.063	NA	0.05	0.216	0.079	0.05	NA	0.05
0.155	NA	NA	0.444	0.05	0.203	0.113	0.147	0.05	0.127	0.05	0.05	NA	0.05	0.104	0.079	0.05	NA	0.05
0.252	NA	NA	0.05	0.235	0.317	0.359	0.172	0.05	0.159	0.05	0.05	NA	0.05	0.103	0.05	0.05	NA	0.05
0.05	NA	NA	0.05	0.211	0.426	0.05	0.194	0.05	0.05	0.119	0.05	NA	0.05	0.213	0.05	0.05	NA	0.05
0.05	NA	NA	0.05	0.152	0.22	0.05	0.275	0.05	0.05	0.107	0.099	NA	0.133	0.127	0.05	0.05	NA	0.05
0.05	NA	NA	0.05	0.05	0.05	0.05	0.204	0.091	0.056	0.05	0.168	NA	0.089	0.12	0.076	0.05	NA	0.162
0.147	NA	NA	0.504	0.05	0.05	0.05	0.238	0.292	0.05	0.05	0.187	NA	0.05	0.09	0.113	0.05	NA	0.323
0.233	NA	NA	0.423	0.05	0.115	0.054	0.203	0.239	0.05	0.067	0.188	NA	0.069	0.114	0.05	0.05	NA	0.232
0.158	NA	NA	0.494	0.084	0.117	0.05	0.071	0.111	0.078	0.065	0.1	NA	0.05	0.052	0.05	0.05	NA	0.122
0.055	NA	NA	0.595	0.088	0.05	0.05	0.05	0.1	0.104	0.065	0.094	NA	0.05	0.066	0.05	0.05	NA	0.05
0.05	NA	NA	0.576	0.051	0.085	0.05	0.081	0.05	0.135	0.05	0.073	NA	0.05	0.193	0.05	0.05	NA	0.081
0.05	NA	NA	0.468	0.086	0.129	0.05	0.179	0.063	0.108	0.05	0.05	NA	0.05	0.05	0.081	0.062	NA	0.08
0.07	NA	NA	0.393	0.144	0.136	0.151	0.563	0.05	0.125	0.05	0.05	NA	0.05	0.257	0.05	0.05	NA	0.05
0.09	NA	NA	0.372	0.082	0.127	0.05	0.375	0.068	0.102	0.05	0.05	NA	0.05	0.267	0.05	0.05	NA	0.05
0.089	NA	NA	0.289	0.078	0.323	0.05	0.083	0.235	0.073	0.208	0.05	NA	0.05	0.139	0.05	0.05	NA	0.079
0.17	NA	NA	0.234	0.05	0.277	0.05	0.05	0.05	0.115	0.137	0.118	NA	0.113	0.109	0.068	0.05	NA	0.35
0.107	NA	NA	0.227	0.096	0.05	0.05	0.05	0.05	0.105	0.121	0.235	NA	0.086	0.095	0.173	NA	NA	0.466
0.055	NA	NA	0.233	0.092	0.055	0.05	0.073	0.05	0.093	0.05	0.349	NA	0.079	0.054	0.05	NA	NA	0.323
0.07	NA	NA	0.105	0.05	0.191	0.05	0.165	0.351	0.05	0.05	0.328	NA	0.063	0.076	0.119	NA	NA	0.078
0.1	NA	NA	0.05	0.05	0.265	0.05	0.05	0.05	0.05	0.05	0.05	NA	0.05	0.05	0.228	NA	NA	0.05
0.297	NA	NA	0.05	0.05	0.231	0.05	0.05	0.05	0.05	0.05	0.239	NA	0.05	0.05	0.157	NA	NA	0.05
0.07	NA	NA	0.05	0.215	0.243	0.085	0.05	0.05	0.05	0.05	0.433	NA	0.05	0.05	0.075	NA	NA	0.05
0.085	NA	NA	0.396	0.05	0.322	0.05	0.171	0.088	0.091	0.106	0.05	NA	0.05	0.05	0.103	NA	NA	0.052
0.106	NA	NA	0.571	0.05	0.346	0.05	0.255	0.05	0.199	0.106	0.05	NA	0.067	0.05	NA	NA	NA	0.05
0.148	NA	NA	0.394	0.05	0.092	0.05	0.05	0.05	0.249	0.069	0.171	NA	0.062	0.093	NA	NA	NA	0.05
0.231	NA	NA	0.299	0.181	0.099	0.05	0.05	0.062	0.068	0.103	0.241	NA	0.05	0.107	NA	NA	NA	0.05
0.29	NA	NA	0.317	0.101	0.179	0.05	0.05	0.142	0.175	0.05	0.284	NA	0.05	0.237	NA	NA	NA	0.112
0.084	NA	NA	0.498	0.121	0.224	0.088	0.117	0.055	0.17	0.05	0.05	NA	0.05	0.05	NA	NA	NA	0.157
0.05	NA	NA	0.528	0.05	0.123	0.05	0.208	0.05	0.05	0.05	0.05	NA	0.05	0.05	NA	NA	NA	0.128
0.05	NA	NA	0.491	0.05	0.144	0.05	0.238	0.05	0.05	0.05	0.05	NA	0.061	0.05	NA	NA	NA	0.115
0.05	NA	NA	0.349	0.099	0.109	0.05	0.05	0.05	0.21	0.229	0.091	NA	0.05	0.05	NA	NA	NA	0.123
0.071	NA	NA	0.23	0.05	0.05	0.05	0.05	0.275	0.418	0.179	0.211	NA	0.05	0.05	NA	NA	NA	0.084
0.145	NA	NA	0.245	0.258	0.05	0.05	0.05	0.127	0.378	0.268	NA	NA	0.05	0.064	NA	NA	NA	0.05
0.118	NA	NA	0.328	0.247	0.057	0.198	0.07	0.05	0.051	0.05	NA	NA	0.051	0.313	NA	NA	NA	0.05
0.113	NA	NA	0.274	0.05	0.05	0.05	0.176	0.05	0.05	0.05	NA	NA	0.05	0.232	NA	NA	NA	0.05
0.146	NA	NA	0.05	0.05	0.05	0.05	0.05	0.05	0.05	0.05	NA	NA	0.05	0.05	NA	NA	NA	0.176
0.064	NA	NA	0.05	0.05	0.05	0.05	0.05	0.05	0.074	0.057	NA	NA	0.05	0.05	NA	NA	NA	0.05
0.096	NA	NA	0.05	0.05	0.05	0.05	0.05	0.063	0.192	0.062	NA	NA	0.05	0.05	NA	NA	NA	0.05
0.152	NA	NA	0.144	0.05	0.05	0.05	0.05	0.105	0.299	0.121	NA	NA	0.05	0.119	NA	NA	NA	0.074
0.292	NA	NA	0.315	0.05	0.112	0.191	0.075	0.093	0.235	0.143	NA	NA	0.05	0.059	NA	NA	NA	0.154
0.227	NA	NA	0.313	0.265	0.076	0.05	0.055	0.05	0.152	0.05	NA	NA	0.05	0.05	NA	NA	NA	0.147
0.17	NA	NA	0.237	0.07	0.05	0.05	0.05	0.05	0.05	0.05	NA	NA	0.05	0.088	NA	NA	NA	0.069
0.05	NA	NA	0.072	0.05	0.05	0.05	0.05	0.05	0.05	0.079	NA	NA	0.05	0.058	NA	NA	NA	0.285
0.067	NA	NA	0.251	0.05	0.087	0.05	0.05	0.05	0.05	0.05	NA	NA	0.106	0.188	NA	NA	NA	0.196
0.096	NA	NA	0.46	0.05	0.194	0.218	0.05	0.143	0.05	0.05	NA	NA	0.089	0.244	NA	NA	NA	0.159
0.146	NA	NA	0.466	0.05	0.281	0.371	0.05	0.112	0.096	0.05	NA	NA	0.075	0.05	NA	NA	NA	0.168
0.144	NA	NA	0.352	0.05	0.05	0.05	0.05	0.05	0.17	0.05	NA	NA	0.058	0.088	NA	NA	NA	0.121
0.115	NA	NA	0.212	0.23	0.05	0.05	0.05	0.05	0.173	0.332	NA	NA	0.092	0.189	NA	NA	NA	0.05
0.05	NA	NA	0.203	0.11	0.05	0.05	0.05	0.05	0.118	0.05	NA	NA	0.069	0.226	NA	NA	NA	0.144
0.05	NA	NA	0.25	0.05	0.087	0.079	0.05	0.168	0.05	0.05	NA	NA	0.052	0.153	NA	NA	NA	0.229
0.05	NA	NA	0.185	0.05	0.05	0.261	0.05	0.283	0.064	0.073	NA	NA	0.05	0.05	NA	NA	NA	0.183
0.05	NA	NA	0.05	0.05	0.473	0.38	0.05	0.237	0.185	0.059	NA	NA	0.05	0.126	NA	NA	NA	0.056
0.078	NA	NA	0.05	0.05	0.629	0.05	0.05	0.05	0.262	0.077	NA	NA	0.057	0.115	NA	NA	NA	0.05
0.202	NA	NA	0.05	0.05	0.479	0.05	0.05	0.058	0.272	0.093	NA	NA	0.101	0.152	NA	NA	NA	0.05
0.078	NA	NA	0.05	0.101	0.141	0.05	0.05	0.05	0.462	0.07	NA	NA	0.17	0.153	NA	NA	NA	0.05
0.05	NA	NA	0.212	0.086	0.05	0.05	0.068	0.05	0.411	0.05	NA	NA	0.16	0.08	NA	NA	NA	0.121
0.077	NA	NA	0.223	0.05	0.055	0.11	0.069	0.05	0.306	0.136	NA	NA	0.198	0.05	NA	NA	NA	0.05
0.098	NA	NA	0.237	0.05	0.117	0.163	0.05	0.05	0.243	0.05	NA	NA	0.189	0.05	NA	NA	NA	0.05
0.05	NA	NA	0.138	0.05	0.081	0.05	0.05	0.267	0.112	0.05	NA	NA	0.151	0.06	NA	NA	NA	0.05
0.207	NA	NA	0.05	0.1	0.357	0.176	0.08	0.171	0.107	0.05	NA	NA	0.149	0.133	NA	NA	NA	0.05
0.075	NA	NA	0.05	0.07	0.265	0.314	0.114	0.179	0.308	0.068	NA	NA	0.129	0.084	NA	NA	NA	0.181
0.088	NA	NA	0.21	0.055	0.173	0.05	0.05	0.322	0.182	0.05	NA	NA	0.075	0.05	NA	NA	NA	0.099
0.05	NA	NA	0.235	0.05	0.07	0.05	0.05	0.364	0.181	0.303	NA	NA	0.05	0.05	NA	NA	NA	0.363
0.05	NA	NA	0.195	0.05	0.055	0.05	0.05	0.13	0.267	0.05	NA	NA	0.101	0.204	NA	NA	NA	0.258
0.05	NA	NA	0.108	0.065	0.091	0.05	0.137	0.05	0.481	0.051	NA	NA	0.097	0.228	NA	NA	NA	0.075
0.05	NA	NA	0.063	0.05	0.085	0.05	0.28	0.05	0.05	0.135	NA	NA	0.16	0.05	NA	NA	NA	0.05
0.108	NA	NA	0.062	0.059	0.145	0.05	0.05	0.05	0.05	0.073	NA	NA	0.261	0.05	NA	NA	NA	0.05
0.09	NA	NA	0.05	0.312	0.178	0.05	0.05	0.05	0.276	0.05	NA	NA	0.312	0.122	NA	NA	NA	0.121
0.05	NA	NA	0.05	0.23	0.216	0.05	0.05	0.05	0.167	0.099	NA	NA	0.253	0.194	NA	NA	NA	0.121
0.05	NA	NA	0.05	0.061	0.181	0.05	0.05	0.05	0.16	0.112	NA	NA	0.147	0.063	NA	NA	NA	0.076
0.05	NA	NA	0.05	0.05	0.314	0.1	0.177	0.05	0.144	0.05	NA	NA	0.093	0.05	NA	NA	NA	0.05
0.057	NA	NA	0.05	0.131	0.282	0.141	0.05	0.196	0.371	0.05	NA	NA	0.05	0.05	NA	NA	NA	0.05
0.086	NA	NA	0.426	0.112	0.1	0.139	0.05	0.369	0.55	0.05	NA	NA	0.05	0.177	NA	NA	NA	0.198
0.177	NA	NA	0.388	0.091	0.105	0.05	0.05	0.386	0.178	0.05	NA	NA	0.05	0.05	NA	NA	NA	0.12
0.155	NA	NA	0.353	0.06	0.065	0.05	0.101	0.119	0.166	0.052	NA	NA	0.129	0.053	NA	NA	NA	0.05
0.056	NA	NA	0.185	0.05	0.122	0.05	0.186	0.05	0.15	0.05	NA	NA	0.135	0.103	NA	NA	NA	0.05
0.068	NA	NA	0.05	0.05	0.255	0.05	0.05	0.05	0.136	0.05	NA	NA	0.238	0.125	NA	NA	NA	0.05
0.11	NA	NA	0.05	0.172	0.215	0.05	0.05	0.05	0.214	0.05	NA	NA	0.268	0.077	NA	NA	NA	0.072
0.094	NA	NA	0.101	0.177	0.408	0.05	0.05	0.05	0.513	0.293	NA	NA	0.234	0.116	NA	NA	NA	0.119
0.079	NA	NA	0.148	0.114	0.272	0.05	0.05	0.092	0.171	0.245	NA	NA	0.279	0.05	NA	NA	NA	0.089
0.05	NA	NA	0.157	0.063	0.199	0.05	0.082	0.079	0.141	0.546	NA	NA	0.324	0.05	NA	NA	NA	0.063
0.05	NA	NA	0.096	0.057	0.061	0.05	0.183	0.05	0.099	0.303	NA	NA	0.275	0.05	NA	NA	NA	0.255
0.125	NA	NA	0.09	0.05	0.05	0.05	0.252	0.154	0.233	0.05	NA	NA	0.123	0.05	NA	NA	NA	0.183
0.106	NA	NA	0.05	0.05	0.05	0.05	0.05	0.512	0.167	0.078	NA	NA	0.07	0.05	NA	NA	NA	0.05
0.05	NA	NA	0.05	0.056	0.066	0.071	0.05	0.486	0.35	0.229	NA	NA	0.122	0.073	NA	NA	NA	0.05
0.082	NA	NA	0.05	0.05	0.092	0.12	0.05	0.127	0.089	0.05	NA	NA	0.17	0.064	NA	NA	NA	0.081
0.184	NA	NA	0.05	0.121	0.191	0.154	0.05	0.087	0.122	0.05	NA	NA	0.119	0.088	NA	NA	NA	0.174
0.152	NA	NA	0.05	0.053	0.2	0.285	0.142	0.05	0.101	0.05	NA	NA	0.05	0.121	NA	NA	NA	0.16
0.117	NA	NA	0.05	0.05	0.219	0.225	0.261	0.05	0.078	0.05	NA	NA	0.129	0.062	NA	NA	NA	0.05
0.141	NA	NA	0.602	0.05	0.096	0.05	0.05	0.05	0.123	0.05	NA	NA	0.223	0.084	NA	NA	NA	0.05
0.217	NA	NA	0.535	0.05	0.063	0.05	0.05	0.22	0.258	0.05	NA	NA	0.123	0.112	NA	NA	NA	0.17
0.162	NA	NA	0.493	0.051	0.05	0.05	0.119	0.05	0.05	0.05	NA	NA	0.21	0.169	NA	NA	NA	0.05
0.089	NA	NA	0.329	0.05	0.05	0.05	0.115	0.05	0.05	0.05	NA	NA	0.287	0.05	NA	NA	NA	0.05
0.103	NA	NA	0.076	0.05	0.1	0.05	0.111	0.05	0.061	0.05	NA	NA	0.269	0.11	NA	NA	NA	0.188
0.108	NA	NA	0.081	0.082	0.1	0.05	0.121	0.05	0.092	0.05	NA	NA	0.249	0.091	NA	NA	NA	0.207
0.1	NA	NA	0.414	0.091	0.169	0.05	0.05	0.116	0.164	0.055	NA	NA	0.233	0.05	NA	NA	NA	0.204
0.138	NA	NA	0.347	0.129	0.24	0.05	0.05	0.334	0.104	0.204	NA	NA	0.2	0.05	NA	NA	NA	0.106
0.181	NA	NA	0.227	0.127	0.159	0.05	0.263	0.05	0.212	0.061	NA	NA	0.132	0.089	NA	NA	NA	0.131
0.149	NA	NA	0.114	0.05	0.05	0.05	0.105	0.05	0.05	0.187	NA	NA	0.114	0.05	NA	NA	NA	0.085
0.05	NA	NA	0.13	0.05	0.05	0.067	0.05	0.119	0.07	0.256	NA	NA	0.214	0.05	NA	NA	NA	0.271
0.05	NA	NA	0.05	0.05	0.05	0.05	0.05	0.232	0.14	0.256	NA	NA	0.246	0.082	NA	NA	NA	0.343
0.085	NA	NA	0.05	0.05	0.05	0.05	0.133	0.223	0.204	0.173	NA	NA	0.052	0.128	NA	NA	NA	0.265
0.162	NA	NA	0.05	0.05	0.05	0.05	0.176	0.345	0.17	0.228	NA	NA	0.05	0.081	NA	NA	NA	0.224
0.173	NA	NA	0.05	0.05	0.05	0.05	0.05	0.459	0.153	0.533	NA	NA	0.05	0.17	NA	NA	NA	0.17
0.226	NA	NA	0.05	0.05	0.15	0.05	0.05	0.483	0.159	0.232	NA	NA	0.135	0.121	NA	NA	NA	0.143
0.175	NA	NA	0.05	0.05	0.41	0.05	0.05	0.404	0.079	0.077	NA	NA	0.161	0.05	NA	NA	NA	0.11
0.161	NA	NA	0.512	0.05	0.086	0.05	0.05	0.05	0.121	0.05	NA	NA	0.163	0.05	NA	NA	NA	0.114
0.15	NA	NA	0.556	0.05	0.05	0.05	0.05	0.079	0.078	0.05	NA	NA	0.136	0.106	NA	NA	NA	0.05
0.15	NA	NA	0.541	0.136	0.11	0.05	0.05	0.199	0.097	0.095	NA	NA	0.112	0.05	NA	NA	NA	0.07
0.2	NA	NA	0.347	0.056	0.12	0.05	0.05	0.173	0.05	0.139	NA	NA	0.142	0.05	NA	NA	NA	0.18
0.238	NA	NA	0.151	0.05	0.198	0.05	0.05	0.07	0.05	0.108	NA	NA	0.221	0.053	NA	NA	NA	0.321
0.236	NA	NA	0.05	0.05	0.05	0.05	0.05	0.218	0.05	0.062	NA	NA	0.263	0.092	NA	NA	NA	0.183
0.102	NA	NA	0.431	0.057	0.05	0.054	0.05	0.278	0.057	0.322	NA	NA	0.26	0.05	NA	NA	NA	0.103
0.05	NA	NA	0.395	0.059	0.05	0.05	0.05	0.321	0.091	0.138	NA	NA	0.225	0.059	NA	NA	NA	0.079
0.064	NA	NA	0.265	0.084	0.05	0.05	0.077	0.299	0.05	0.343	NA	NA	0.161	0.09	NA	NA	NA	0.216
0.097	NA	NA	0.094	0.191	0.05	0.05	0.208	0.33	0.05	0.115	NA	NA	0.079	0.088	NA	NA	NA	0.198
0.185	NA	NA	0.05	0.241	0.05	0.05	0.054	0.332	0.05	0.05	NA	NA	0.05	0.05	NA	NA	NA	0.05
0.165	NA	NA	0.05	0.316	0.085	0.05	0.05	0.255	0.052	0.139	NA	NA	0.05	0.05	NA	NA	NA	0.05
0.111	NA	NA	0.05	0.05	0.369	0.05	0.05	0.186	0.074	0.05	NA	NA	0.109	0.11	NA	NA	NA	0.134
0.05	NA	NA	0.05	0.05	0.613	0.282	0.05	0.05	0.05	0.05	NA	NA	0.151	0.063	NA	NA	NA	0.055
0.05	NA	NA	0.05	0.05	0.05	0.172	0.133	0.057	0.05	0.05	NA	NA	0.053	0.05	NA	NA	NA	0.05
0.258	NA	NA	0.05	0.164	0.05	0.155	0.33	0.091	0.05	0.136	NA	NA	0.05	0.05	NA	NA	NA	0.05
0.085	NA	NA	0.401	0.077	0.05	0.261	0.14	0.143	0.104	0.388	NA	NA	0.05	0.051	NA	NA	NA	0.069
0.05	NA	NA	0.566	0.05	0.095	0.373	0.05	0.209	0.077	0.387	NA	NA	0.05	0.055	NA	NA	NA	0.183
0.086	NA	NA	0.505	0.05	0.114	0.401	0.05	0.26	0.056	0.114	NA	NA	0.05	0.05	NA	NA	NA	0.175
0.187	NA	NA	0.308	0.05	0.052	0.246	0.05	0.386	0.05	0.313	NA	NA	0.283	0.05	NA	NA	NA	0.387
0.24	NA	NA	0.081	0.05	0.087	0.196	0.05	0.05	0.082	0.226	NA	NA	0.364	0.071	NA	NA	NA	0.194
0.162	NA	NA	0.057	0.05	0.053	0.05	0.259	0.05	0.237	0.229	NA	NA	0.343	0.183	NA	NA	NA	0.05
0.053	NA	NA	0.262	0.167	0.05	0.05	0.208	0.05	0.155	0.131	NA	NA	0.232	0.187	NA	NA	NA	0.05
0.05	NA	NA	0.175	0.05	0.496	0.05	0.05	0.066	0.116	0.145	NA	NA	0.073	0.05	NA	NA	NA	0.056
0.101	NA	NA	0.147	0.317	0.176	0.05	0.05	0.069	0.256	0.141	NA	NA	0.05	0.05	NA	NA	NA	0.05
0.109	NA	NA	0.055	0.251	0.05	0.05	0.05	0.05	0.415	0.164	NA	NA	0.05	0.064	NA	NA	NA	0.05
0.122	NA	NA	0.05	0.164	0.05	0.05	0.05	0.209	0.432	0.216	NA	NA	0.05	0.05	NA	NA	NA	0.096
0.154	NA	NA	0.05	0.07	0.05	0.05	0.05	0.189	0.232	0.23	NA	NA	0.177	0.05	NA	NA	NA	0.2
0.099	NA	NA	0.05	0.06	0.05	0.05	0.05	0.059	0.194	0.197	NA	NA	0.205	0.05	NA	NA	NA	0.14
0.065	NA	NA	0.059	0.083	0.151	0.057	0.05	0.073	0.11	0.087	NA	NA	0.05	0.069	NA	NA	NA	0.08
0.05	NA	NA	0.219	0.05	0.479	0.149	0.05	0.186	0.255	0.05	NA	NA	0.05	0.109	NA	NA	NA	0.387
0.126	NA	NA	0.425	0.05	0.598	0.409	0.05	0.118	0.319	0.108	NA	NA	0.05	0.277	NA	NA	NA	0.246
0.183	NA	NA	0.506	0.05	0.05	0.377	0.05	0.05	0.272	0.05	NA	NA	0.05	0.144	NA	NA	NA	0.05
0.186	NA	NA	0.476	0.081	0.05	0.253	0.05	0.083	0.142	0.05	NA	NA	0.05	0.05	NA	NA	NA	0.05
0.121	NA	NA	0.284	0.134	0.05	0.195	0.05	0.05	0.127	0.05	NA	NA	0.223	0.05	NA	NA	NA	0.051
0.054	NA	NA	0.12	0.153	0.143	0.21	0.05	0.05	0.05	0.05	NA	NA	0.371	0.05	NA	NA	NA	0.097
0.05	NA	NA	0.065	0.197	0.336	0.484	0.05	0.05	0.05	0.05	NA	NA	0.379	0.05	NA	NA	NA	0.1
0.05	NA	NA	0.055	0.258	0.086	0.316	0.109	0.073	0.05	0.175	NA	NA	0.245	0.05	NA	NA	NA	0.134
0.161	NA	NA	0.05	0.267	0.05	0.288	0.097	0.05	0.053	0.132	NA	NA	0.09	0.148	NA	NA	NA	0.144
0.07	NA	NA	0.118	0.284	0.05	0.274	0.05	0.05	0.108	0.204	NA	NA	0.082	0.141	NA	NA	NA	0.061
0.078	NA	NA	0.148	0.297	0.354	0.225	0.05	0.182	0.158	0.231	NA	NA	0.082	0.09	NA	NA	NA	0.05
0.215	NA	NA	0.05	0.063	0.246	0.139	0.05	0.216	0.05	0.187	NA	NA	0.056	0.064	NA	NA	NA	0.265
0.257	NA	NA	0.05	0.05	0.192	0.083	0.05	0.372	0.05	0.116	NA	NA	0.121	0.205	NA	NA	NA	0.284
0.135	NA	NA	0.05	0.05	0.145	0.05	0.125	0.05	0.063	0.121	NA	NA	0.09	0.105	NA	NA	NA	0.21
0.05	NA	NA	0.055	0.05	0.05	0.058	0.088	0.05	0.13	0.165	NA	NA	0.127	0.087	NA	NA	NA	0.05
0.05	NA	NA	0.337	0.05	0.05	0.05	0.05	0.203	0.215	0.176	NA	NA	0.05	0.05	NA	NA	NA	0.05
0.076	NA	NA	0.506	0.05	0.05	0.05	0.05	0.263	0.05	0.136	NA	NA	0.199	0.05	NA	NA	NA	0.097
0.117	NA	NA	0.49	0.108	0.05	0.05	0.05	0.05	0.068	0.05	NA	NA	0.09	0.05	NA	NA	NA	0.152
0.105	NA	NA	0.468	0.05	0.337	0.05	0.125	0.05	0.088	0.211	NA	NA	0.051	0.05	NA	NA	NA	0.139
0.1	NA	NA	0.446	0.05	0.391	0.059	0.137	0.05	0.05	0.055	NA	NA	0.05	0.05	NA	NA	NA	0.11
0.074	NA	NA	0.318	0.05	0.165	0.464	0.05	0.05	0.05	0.05	NA	NA	0.131	0.05	NA	NA	NA	0.144
0.095	NA	NA	0.183	0.072	0.08	0.32	0.05	0.05	0.114	0.05	NA	NA	0.278	0.05	NA	NA	NA	0.164
0.05	NA	NA	0.065	0.161	0.088	0.05	0.075	0.267	0.172	0.05	NA	NA	0.349	0.05	NA	NA	NA	0.18
0.05	NA	NA	0.069	0.126	0.199	0.05	0.05	0.116	0.177	0.05	NA	NA	0.198	0.385	NA	NA	NA	0.332
0.096	NA	NA	0.162	0.41	0.251	0.069	0.09	0.148	0.05	0.05	NA	NA	0.117	0.508	NA	NA	NA	0.109
0.164	NA	NA	0.235	0.05	0.086	0.228	0.108	0.187	0.208	0.189	NA	NA	0.098	0.05	NA	NA	NA	0.05
0.215	NA	NA	0.212	0.05	0.05	0.299	0.05	0.256	0.172	0.13	NA	NA	0.053	0.05	NA	NA	NA	0.05
0.12	NA	NA	0.05	0.151	0.05	0.265	0.05	0.242	0.197	0.05	NA	NA	0.076	0.05	NA	NA	NA	0.107
0.064	NA	NA	0.05	0.178	0.151	0.228	0.05	0.162	0.169	0.299	NA	NA	0.05	0.05	NA	NA	NA	0.125
0.05	NA	NA	0.05	0.162	0.091	0.2	0.05	0.05	0.14	0.24	NA	NA	0.086	0.05	NA	NA	NA	0.091
0.068	NA	NA	0.063	0.126	0.094	0.176	0.06	0.05	0.05	0.073	NA	NA	0.386	0.098	NA	NA	NA	0.166
0.18	NA	NA	0.477	0.149	0.102	0.147	0.093	0.105	0.057	0.05	NA	NA	0.181	0.257	NA	NA	NA	0.269
0.151	NA	NA	0.561	0.05	0.155	0.05	0.056	0.304	0.095	0.05	NA	NA	0.146	0.355	NA	NA	NA	0.299
0.181	NA	NA	0.538	0.05	0.177	0.05	0.05	0.211	0.182	0.05	NA	NA	0.105	0.05	NA	NA	NA	0.207
0.231	NA	NA	0.499	0.05	0.065	0.05	0.05	0.05	0.221	0.05	NA	NA	0.106	0.05	NA	NA	NA	0.167
0.213	NA	NA	0.446	0.05	0.071	0.05	0.05	0.05	0.232	0.119	NA	NA	0.169	0.05	NA	NA	NA	0.069
0.143	NA	NA	0.362	0.05	0.084	0.05	0.05	0.05	0.319	0.183	NA	NA	0.085	0.05	NA	NA	NA	0.093
0.176	NA	NA	0.229	0.172	0.152	0.05	0.065	0.05	0.05	0.118	NA	NA	0.05	0.05	NA	NA	NA	0.143
0.249	NA	NA	0.179	0.151	0.15	0.05	0.123	0.05	0.05	0.05	NA	NA	0.05	0.05	NA	NA	NA	0.152
0.207	NA	NA	0.131	0.147	0.105	0.119	0.104	0.05	0.05	0.05	NA	NA	0.05	0.05	NA	NA	NA	0.22
0.155	NA	NA	0.128	0.137	0.126	0.05	0.079	0.05	0.101	0.059	NA	NA	0.064	0.05	NA	NA	NA	0.05
0.101	NA	NA	0.08	0.075	0.102	0.078	0.05	0.186	0.207	0.101	NA	NA	0.142	0.051	NA	NA	NA	0.135
0.059	NA	NA	0.05	0.05	0.05	0.111	0.05	0.114	0.276	0.05	NA	NA	0.1	0.05	NA	NA	NA	0.05
0.053	NA	NA	0.05	0.05	0.05	0.11	0.05	0.05	0.293	0.115	NA	NA	0.126	0.05	NA	NA	NA	0.081
0.062	NA	NA	0.05	0.05	0.05	0.244	0.07	0.069	0.235	0.12	NA	NA	0.104	0.05	NA	NA	NA	0.05
0.101	NA	NA	0.503	0.139	0.05	0.05	0.122	0.05	0.05	0.083	NA	NA	0.101	0.05	NA	NA	NA	0.08
0.157	NA	NA	0.573	0.162	0.05	0.05	0.083	0.171	0.05	0.173	NA	NA	0.142	0.05	NA	NA	NA	0.156
0.202	NA	NA	0.585	0.124	0.05	0.05	0.09	0.272	0.05	0.05	NA	NA	0.075	0.05	NA	NA	NA	0.069
0.173	NA	NA	0.615	0.092	0.05	0.179	0.323	0.174	0.135	0.05	NA	NA	0.05	0.135	NA	NA	NA	0.05
0.068	NA	NA	0.547	0.052	0.138	0.12	0.05	0.05	0.183	0.059	NA	NA	0.05	0.114	NA	NA	NA	0.146
0.05	NA	NA	0.443	0.05	0.153	0.05	0.05	0.05	0.231	0.078	NA	NA	0.05	0.05	NA	NA	NA	0.096
0.05	NA	NA	0.369	0.05	0.112	0.05	0.05	0.05	0.259	0.086	NA	NA	0.05	0.05	NA	NA	NA	0.07
0.272	NA	NA	0.288	0.121	0.114	0.061	0.087	0.05	0.078	0.189	NA	NA	0.05	0.05	NA	NA	NA	0.078
0.252	NA	NA	0.204	0.222	0.092	0.086	0.05	0.05	0.122	0.195	NA	NA	0.05	0.077	NA	NA	NA	0.08
0.178	NA	NA	0.116	0.238	0.05	0.076	0.054	0.05	0.162	0.05	NA	NA	0.05	0.05	NA	NA	NA	0.112
0.153	NA	NA	0.069	0.05	0.05	0.107	0.41	0.119	0.189	0.109	NA	NA	0.05	0.05	NA	NA	NA	0.071
0.185	NA	NA	0.05	0.056	0.05	0.277	0.05	0.238	0.05	0.093	NA	NA	0.05	0.05	NA	NA	NA	0.05
0.206	NA	NA	0.167	0.303	0.05	0.05	0.05	0.071	0.05	0.139	NA	NA	0.122	0.05	NA	NA	NA	0.072
0.165	NA	NA	0.05	0.05	0.05	0.05	0.05	0.253	0.05	0.05	NA	NA	0.07	0.065	NA	NA	NA	0.104
0.128	NA	NA	0.05	0.05	0.053	0.05	0.087	0.29	0.055	0.111	NA	NA	0.074	0.088	NA	NA	NA	0.162
0.108	NA	NA	0.131	0.053	0.05	0.275	0.067	0.05	0.072	0.159	NA	NA	0.05	0.108	NA	NA	NA	0.155
0.16	NA	NA	0.664	0.05	0.111	0.082	0.05	0.05	0.141	0.143	NA	NA	0.05	0.087	NA	NA	NA	0.105
0.17	NA	NA	0.62	0.05	0.111	0.106	0.308	0.05	0.103	0.155	NA	NA	0.067	0.141	NA	NA	NA	0.086
0.149	NA	NA	0.595	0.05	0.097	0.134	0.05	0.383	0.065	0.137	NA	NA	0.15	0.127	NA	NA	NA	0.05
0.066	NA	NA	0.599	0.068	0.127	0.153	0.05	0.412	0.05	0.142	NA	NA	0.05	0.066	NA	NA	NA	0.05
0.08	NA	NA	0.54	0.052	0.214	0.178	0.078	0.19	0.05	0.084	NA	NA	0.05	0.05	NA	NA	NA	0.05
0.05	NA	NA	0.446	0.085	0.118	0.05	0.07	0.05	0.207	0.131	NA	NA	0.05	0.05	NA	NA	NA	0.086
0.05	NA	NA	0.376	0.05	0.103	0.05	0.089	0.05	0.104	0.161	NA	NA	0.05	0.081	NA	NA	NA	0.155
0.05	NA	NA	0.315	0.07	0.087	0.05	0.086	0.05	0.05	0.068	NA	NA	0.05	0.112	NA	NA	NA	0.188
0.05	NA	NA	0.127	0.104	0.106	0.05	0.354	0.05	0.05	0.05	NA	NA	0.152	0.081	NA	NA	NA	0.188
0.157	NA	NA	0.235	0.05	0.071	0.095	0.404	0.05	0.05	0.05	NA	NA	0.05	0.08	NA	NA	NA	0.252
0.173	NA	NA	0.469	0.05	0.664	0.091	0.167	0.05	0.058	0.05	NA	NA	0.05	0.096	NA	NA	NA	0.265
0.103	NA	NA	0.524	0.069	0.8	0.126	0.081	0.198	0.05	0.05	NA	NA	0.057	0.131	NA	NA	NA	0.05
0.08	NA	NA	0.468	0.094	0.652	0.203	0.067	0.731	0.1	0.05	NA	NA	0.056	0.164	NA	NA	NA	0.05
0.133	NA	NA	0.05	0.156	0.175	0.255	0.079	0.593	0.097	0.088	NA	NA	0.107	0.05	NA	NA	NA	0.05
0.206	NA	NA	0.05	0.21	0.05	0.05	0.285	0.294	0.05	0.105	NA	NA	0.104	0.053	NA	NA	NA	0.123
0.122	NA	NA	0.546	0.087	0.05	0.05	0.299	0.187	0.14	0.093	NA	NA	0.32	0.088	NA	NA	NA	0.156
0.05	NA	NA	0.496	0.05	0.305	0.059	0.326	0.356	0.146	0.05	NA	NA	0.054	0.113	NA	NA	NA	0.263
0.063	NA	NA	0.484	0.216	0.56	0.05	0.38	0.489	0.136	0.05	NA	NA	0.05	0.124	NA	NA	NA	0.224
0.079	NA	NA	0.473	0.229	0.611	0.05	0.164	0.189	0.122	0.117	NA	NA	0.05	0.118	NA	NA	NA	0.16
0.079	NA	NA	0.468	0.05	0.43	0.098	0.113	0.05	0.16	0.27	NA	NA	0.05	0.104	NA	NA	NA	0.26
0.05	NA	NA	0.475	0.05	0.11	0.222	0.173	0.05	0.144	0.072	NA	NA	0.05	0.212	NA	NA	NA	0.109
0.05	NA	NA	0.453	0.05	0.05	0.292	0.234	0.05	0.13	0.05	NA	NA	0.156	0.116	NA	NA	NA	0.192
0.088	NA	NA	0.426	0.074	0.05	0.05	0.233	0.05	0.077	0.05	NA	NA	0.05	0.176	NA	NA	NA	0.129
0.131	NA	NA	0.431	0.1	0.05	0.05	0.434	0.227	0.165	0.05	NA	NA	0.05	0.165	NA	NA	NA	0.226
0.152	NA	NA	0.535	0.168	0.136	0.11	0.518	0.262	0.18	0.05	NA	NA	0.05	0.159	NA	NA	NA	0.128
0.16	NA	NA	0.641	0.053	0.237	0.197	NA	0.05	0.199	0.05	NA	NA	0.076	0.176	NA	NA	NA	0.105
0.13	NA	NA	0.615	0.052	0.326	0.271	NA	0.173	0.123	0.05	NA	NA	0.129	0.078	NA	NA	NA	0.136
0.104	NA	NA	0.422	0.201	0.257	0.05	NA	0.106	0.191	0.05	NA	NA	0.131	0.05	NA	NA	NA	0.163
0.075	NA	NA	0.05	0.373	0.215	0.05	NA	0.092	0.223	0.056	NA	NA	0.05	0.124	NA	NA	NA	0.113
0.075	NA	NA	0.05	0.409	0.151	0.112	NA	0.169	0.05	0.083	NA	NA	0.05	0.051	NA	NA	NA	0.06
0.099	NA	NA	0.271	0.353	0.079	0.223	NA	0.262	0.073	0.05	NA	NA	0.05	0.261	NA	NA	NA	0.05
0.116	NA	NA	0.329	0.264	0.05	0.285	NA	0.077	0.121	0.05	NA	NA	0.05	0.264	NA	NA	NA	0.05
0.148	NA	NA	0.346	0.178	0.05	0.05	NA	0.196	0.091	0.09	NA	NA	0.05	0.053	NA	NA	NA	0.084
0.093	NA	NA	0.346	0.238	0.05	0.052	NA	0.199	0.193	0.05	NA	NA	0.098	0.05	NA	NA	NA	0.208
0.05	NA	NA	0.362	0.383	0.189	0.139	NA	0.059	0.269	0.05	NA	NA	0.181	0.05	NA	NA	NA	0.268
0.05	NA	NA	0.489	0.384	0.267	0.105	NA	0.05	0.152	0.05	NA	NA	0.087	0.119	NA	NA	NA	0.134
0.05	NA	NA	0.535	0.327	0.29	0.073	NA	0.245	0.178	0.05	NA	NA	0.064	0.185	NA	NA	NA	0.117
0.091	NA	NA	0.617	0.191	0.061	0.112	NA	0.22	0.101	0.05	NA	NA	0.07	0.061	NA	NA	NA	0.113
0.108	NA	NA	0.663	0.05	0.081	0.103	NA	0.324	0.05	0.05	NA	NA	0.119	0.051	NA	NA	NA	0.096
0.132	NA	NA	0.652	0.05	0.137	0.076	NA	0.306	0.05	0.05	NA	NA	0.202	0.05	NA	NA	NA	0.05
0.152	NA	NA	0.544	0.485	0.122	0.179	NA	0.28	0.113	0.05	NA	NA	0.05	0.05	NA	NA	NA	0.05
0.113	NA	NA	0.179	0.277	0.107	0.139	NA	0.143	0.273	0.05	NA	NA	0.05	0.05	NA	NA	NA	0.05
0.084	NA	NA	0.05	0.11	0.068	0.05	NA	0.062	0.133	0.05	NA	NA	0.05	0.05	NA	NA	NA	0.074
0.101	NA	NA	0.05	0.066	0.19	0.05	NA	0.293	0.104	0.05	NA	NA	0.05	0.05	NA	NA	NA	0.145
0.116	NA	NA	0.25	0.05	0.15	0.05	NA	0.371	0.125	0.05	NA	NA	0.05	0.05	NA	NA	NA	0.27
0.126	NA	NA	0.35	0.05	0.114	0.147	NA	0.4	0.174	0.05	NA	NA	0.121	0.05	NA	NA	NA	0.074
0.125	NA	NA	0.414	0.05	0.112	0.05	NA	0.317	0.141	0.05	NA	NA	0.05	0.05	NA	NA	NA	0.149
0.073	NA	NA	0.423	0.05	0.115	0.05	NA	0.182	0.095	0.062	NA	NA	0.05	0.05	NA	NA	NA	0.142
0.05	NA	NA	0.304	0.05	0.083	0.05	NA	0.05	0.05	0.078	NA	NA	0.05	0.05	NA	NA	NA	0.114
0.05	NA	NA	0.418	0.05	0.086	0.109	NA	0.223	0.05	0.081	NA	NA	0.13	0.05	NA	NA	NA	0.05
0.05	NA	NA	0.487	0.17	0.341	0.108	NA	0.082	0.05	0.091	NA	NA	0.2	0.05	NA	NA	NA	0.05
0.133	NA	NA	0.664	0.236	0.17	0.05	NA	0.31	0.05	0.05	NA	NA	0.126	0.05	NA	NA	NA	0.291
0.105	NA	NA	0.575	0.254	0.05	0.05	NA	0.201	0.112	0.05	NA	NA	0.05	0.05	NA	NA	NA	0.18
0.114	NA	NA	0.05	0.148	0.05	0.071	NA	0.158	0.2	0.05	NA	NA	0.05	0.05	NA	NA	NA	0.153
0.141	NA	NA	0.05	0.055	0.05	0.05	NA	0.169	0.14	0.05	NA	NA	0.05	0.05	NA	NA	NA	0.076
0.12	NA	NA	0.109	0.05	0.101	0.121	NA	0.077	0.05	0.05	NA	NA	0.05	0.053	NA	NA	NA	0.05
0.112	NA	NA	0.225	0.05	0.177	0.357	NA	0.05	0.05	0.05	NA	NA	0.05	0.05	NA	NA	NA	0.122
0.123	NA	NA	0.21	0.05	0.099	0.469	NA	0.095	0.05	0.05	NA	NA	0.127	0.05	NA	NA	NA	0.051
0.119	NA	NA	0.516	0.05	0.096	0.297	NA	0.05	0.05	0.05	NA	NA	0.187	0.05	NA	NA	NA	0.05
0.073	NA	NA	0.349	0.05	0.278	0.05	NA	0.233	0.05	0.05	NA	NA	0.195	0.05	NA	NA	NA	0.05
0.05	NA	NA	0.159	0.05	0.107	0.05	NA	0.092	0.05	0.05	NA	NA	0.05	0.109	NA	NA	NA	0.173
0.05	NA	NA	0.05	0.121	0.05	0.05	NA	0.109	0.057	0.05	NA	NA	0.05	0.096	NA	NA	NA	0.171
0.05	NA	NA	0.05	0.211	0.05	0.05	NA	0.091	0.19	0.05	NA	NA	0.05	0.111	NA	NA	NA	0.097
0.05	NA	NA	0.126	0.202	0.05	0.05	NA	0.083	0.05	0.05	NA	NA	0.05	0.163	NA	NA	NA	0.067
0.05	NA	NA	0.05	0.073	0.064	0.05	NA	0.156	0.05	0.081	NA	NA	0.05	NA	NA	NA	NA	0.05
0.05	NA	NA	0.05	0.05	0.093	0.05	NA	0.18	0.05	0.084	NA	NA	0.05	NA	NA	NA	NA	0.05
0.07	NA	NA	0.05	0.05	0.083	0.05	NA	0.05	0.05	0.05	NA	NA	0.05	NA	NA	NA	NA	0.05
0.05	NA	NA	0.057	0.05	0.148	0.085	NA	0.177	0.385	0.05	NA	NA	0.05	NA	NA	NA	NA	0.05
0.08	NA	NA	0.36	0.178	0.31	0.145	NA	0.219	0.05	0.127	NA	NA	0.05	NA	NA	NA	NA	0.073
0.141	NA	NA	0.108	0.092	0.216	0.05	NA	0.267	0.05	0.156	NA	NA	0.05	NA	NA	NA	NA	0.147
0.111	NA	NA	0.1	0.072	0.05	0.238	NA	0.401	0.05	0.146	NA	NA	0.05	NA	NA	NA	NA	0.122
0.087	NA	NA	0.05	0.096	0.05	0.427	NA	0.351	0.069	0.084	NA	NA	0.101	NA	NA	NA	NA	0.11
0.112	NA	NA	0.05	0.105	0.058	0.313	NA	0.255	0.05	0.05	NA	NA	0.054	NA	NA	NA	NA	0.169
0.151	NA	NA	0.05	0.126	0.05	0.278	NA	0.129	0.05	0.05	NA	NA	0.05	NA	NA	NA	NA	0.195
0.12	NA	NA	0.05	0.05	0.056	0.147	NA	0.05	NA	0.05	NA	NA	0.05	NA	NA	NA	NA	0.05
0.079	NA	NA	0.05	0.05	0.118	0.05	NA	0.125	NA	0.05	NA	NA	0.05	NA	NA	NA	NA	0.05
0.05	NA	NA	0.05	0.05	0.4	0.05	NA	0.191	NA	0.05	NA	NA	0.05	NA	NA	NA	NA	0.05
0.05	NA	NA	0.078	0.05	0.05	0.05	NA	0.345	NA	0.05	NA	NA	0.05	NA	NA	NA	NA	0.178
0.05	NA	NA	0.193	0.05	0.05	0.05	NA	0.258	NA	0.05	NA	NA	0.05	NA	NA	NA	NA	0.08
0.052	NA	NA	0.088	0.072	0.135	0.05	NA	0.05	NA	0.05	NA	NA	0.05	NA	NA	NA	NA	0.128
0.05	NA	NA	0.05	0.074	0.166	0.05	NA	0.05	NA	0.05	NA	NA	0.081	NA	NA	NA	NA	0.134
0.05	NA	NA	0.05	0.082	0.058	0.05	NA	0.05	NA	0.05	NA	NA	0.05	NA	NA	NA	NA	0.211
0.19	NA	NA	0.05	0.061	0.061	0.143	NA	0.05	NA	0.05	NA	NA	0.05	NA	NA	NA	NA	0.087
0.088	NA	NA	0.05	0.218	0.231	0.126	NA	0.059	NA	0.05	NA	NA	0.083	NA	NA	NA	NA	0.05
0.05	NA	NA	0.05	0.228	0.05	0.128	NA	0.05	NA	0.05	NA	NA	0.05	NA	NA	NA	NA	0.094
0.067	NA	NA	0.05	0.05	0.05	0.308	NA	0.05	NA	0.05	NA	NA	0.05	NA	NA	NA	NA	0.066
0.118	NA	NA	0.05	0.054	0.242	0.266	NA	0.05	NA	0.05	NA	NA	0.05	NA	NA	NA	NA	0.05
0.097	NA	NA	0.083	0.182	0.22	0.05	NA	0.05	NA	0.103	NA	NA	0.05	NA	NA	NA	NA	0.05
0.083	NA	NA	0.088	0.05	0.167	0.05	NA	0.05	NA	0.102	NA	NA	0.05	NA	NA	NA	NA	0.05
0.174	NA	NA	0.05	0.05	0.184	0.05	NA	0.058	NA	0.05	NA	NA	0.05	NA	NA	NA	NA	0.09
0.149	NA	NA	0.05	0.135	0.052	0.05	NA	0.228	NA	0.05	NA	NA	0.05	NA	NA	NA	NA	0.05
0.102	NA	NA	0.05	0.256	0.05	0.05	NA	0.125	NA	0.108	NA	NA	0.05	NA	NA	NA	NA	0.05
0.072	NA	NA	0.05	0.05	0.05	0.05	NA	0.059	NA	0.203	NA	NA	0.096	NA	NA	NA	NA	0.05
0.05	NA	NA	0.05	0.097	0.05	0.05	NA	0.05	NA	0.184	NA	NA	0.123	NA	NA	NA	NA	0.05
0.05	NA	NA	0.05	0.169	0.05	0.082	NA	0.05	NA	0.159	NA	NA	0.13	NA	NA	NA	NA	0.074
0.05	NA	NA	0.05	0.062	0.05	0.153	NA	0.05	NA	0.104	NA	NA	0.05	NA	NA	NA	NA	0.125
0.05	NA	NA	0.05	0.05	0.199	0.124	NA	0.05	NA	0.124	NA	NA	0.05	NA	NA	NA	NA	0.193
0.05	NA	NA	0.05	0.184	0.213	0.093	NA	0.05	NA	0.083	NA	NA	0.05	NA	NA	NA	NA	0.135
0.05	NA	NA	0.05	0.142	0.075	0.126	NA	0.202	NA	0.193	NA	NA	0.05	NA	NA	NA	NA	0.152
0.129	NA	NA	0.05	0.114	0.173	0.298	NA	0.198	NA	0.129	NA	NA	0.05	NA	NA	NA	NA	0.127
0.05	NA	NA	0.05	0.066	0.05	0.337	NA	0.095	NA	0.065	NA	NA	0.05	NA	NA	NA	NA	0.143
0.05	NA	NA	0.05	0.105	0.05	0.262	NA	0.05	NA	0.05	NA	NA	0.05	NA	NA	NA	NA	0.094
0.055	NA	NA	0.05	0.26	0.188	0.05	NA	0.05	NA	0.05	NA	NA	0.05	NA	NA	NA	NA	0.072
0.118	NA	NA	0.05	0.122	0.244	0.05	NA	0.05	NA	0.05	NA	NA	0.05	NA	NA	NA	NA	0.09
0.089	NA	NA	0.05	0.091	0.05	0.05	NA	0.05	NA	0.05	NA	NA	0.211	NA	NA	NA	NA	0.074
0.05	NA	NA	0.05	0.121	0.05	0.079	NA	0.103	NA	0.05	NA	NA	0.26	NA	NA	NA	NA	0.075
0.096	NA	NA	0.05	0.05	0.05	0.05	NA	0.132	NA	0.05	NA	NA	0.05	NA	NA	NA	NA	0.103
0.111	NA	NA	0.05	0.05	0.05	0.05	NA	0.234	NA	0.05	NA	NA	0.05	NA	NA	NA	NA	0.05
0.05	NA	NA	0.05	0.113	0.05	0.05	NA	0.077	NA	0.05	NA	NA	0.052	NA	NA	NA	NA	0.05
0.05	NA	NA	0.05	0.072	0.065	0.186	NA	0.05	NA	0.05	NA	NA	0.074	NA	NA	NA	NA	0.07
0.05	NA	NA	0.05	0.05	0.377	0.351	NA	0.169	NA	0.05	NA	NA	0.05	NA	NA	NA	NA	0.155
0.05	NA	NA	0.05	0.05	0.3	0.386	NA	0.121	NA	0.05	NA	NA	0.05	NA	NA	NA	NA	0.211
0.05	NA	NA	0.05	0.05	0.214	0.342	NA	0.05	NA	0.083	NA	NA	0.05	NA	NA	NA	NA	0.274
0.05	NA	NA	0.05	0.148	0.175	0.05	NA	0.05	NA	0.074	NA	NA	0.05	NA	NA	NA	NA	0.05
0.05	NA	NA	0.05	0.104	0.201	0.05	NA	0.05	NA	0.05	NA	NA	0.05	NA	NA	NA	NA	0.074
0.055	NA	NA	0.05	0.16	0.05	0.05	NA	0.05	NA	0.05	NA	NA	0.059	NA	NA	NA	NA	0.144
0.05	NA	NA	0.05	0.098	0.05	0.128	NA	0.05	NA	0.078	NA	NA	0.195	NA	NA	NA	NA	0.173
0.05	NA	NA	0.05	0.05	0.213	0.287	NA	0.05	NA	0.144	NA	NA	0.369	NA	NA	NA	NA	0.05
0.05	NA	NA	0.05	0.05	0.05	0.05	NA	0.301	NA	0.135	NA	NA	0.44	NA	NA	NA	NA	0.139
0.099	NA	NA	0.183	0.085	0.05	0.151	NA	0.379	NA	0.087	NA	NA	0.093	NA	NA	NA	NA	0.216
0.126	NA	NA	0.146	0.068	0.093	0.292	NA	0.288	NA	0.157	NA	NA	0.184	NA	NA	NA	NA	0.18
0.12	NA	NA	0.076	0.11	0.223	0.372	NA	0.05	NA	0.155	NA	NA	0.167	NA	NA	NA	NA	0.05
0.098	NA	NA	0.056	0.05	0.414	0.389	NA	0.05	NA	0.241	NA	NA	0.14	NA	NA	NA	NA	0.123
0.084	NA	NA	0.104	0.05	0.467	0.1	NA	0.05	NA	0.192	NA	NA	0.089	NA	NA	NA	NA	0.243
0.102	NA	NA	0.085	0.05	0.509	0.05	NA	0.05	NA	0.062	NA	NA	0.05	NA	NA	NA	NA	0.358
0.112	NA	NA	0.05	0.104	0.458	0.155	NA	0.053	NA	0.15	NA	NA	0.147	NA	NA	NA	NA	0.406
0.05	NA	NA	0.05	0.218	0.27	0.16	NA	0.184	NA	0.051	NA	NA	0.235	NA	NA	NA	NA	0.269
0.056	NA	NA	0.154	0.239	0.05	0.08	NA	0.05	NA	0.05	NA	NA	0.214	NA	NA	NA	NA	0.298
0.077	NA	NA	0.13	0.139	0.05	0.084	NA	0.05	NA	0.05	NA	NA	0.178	NA	NA	NA	NA	0.05
0.081	NA	NA	0.135	0.05	0.079	0.097	NA	0.05	NA	0.05	NA	NA	0.201	NA	NA	NA	NA	0.05
0.05	NA	NA	0.102	0.05	0.326	0.206	NA	0.124	NA	0.05	NA	NA	0.208	NA	NA	NA	NA	0.414
0.05	NA	NA	0.086	0.05	0.05	0.251	NA	0.323	NA	0.05	NA	NA	0.116	NA	NA	NA	NA	0.05
0.05	NA	NA	0.081	0.064	0.05	0.338	NA	0.413	NA	0.05	NA	NA	0.125	NA	NA	NA	NA	0.05
0.05	NA	NA	0.064	0.17	0.055	0.078	NA	0.155	NA	0.05	NA	NA	0.1	NA	NA	NA	NA	0.05
0.062	NA	NA	0.051	0.326	0.158	0.05	NA	0.05	NA	0.06	NA	NA	0.093	NA	NA	NA	NA	0.05
0.074	NA	NA	0.05	0.393	0.136	0.05	NA	0.05	NA	0.057	NA	NA	0.082	NA	NA	NA	NA	0.064
0.057	NA	NA	0.18	0.441	0.11	0.05	NA	0.05	NA	0.05	NA	NA	0.088	NA	NA	NA	NA	0.139
0.138	NA	NA	0.088	0.176	0.399	0.067	NA	0.05	NA	0.05	NA	NA	0.161	NA	NA	NA	NA	0.208
0.222	NA	NA	0.05	0.133	0.556	0.068	NA	0.05	NA	0.05	NA	NA	0.215	NA	NA	NA	NA	0.101
0.181	NA	NA	0.05	0.088	0.458	0.05	NA	0.05	NA	0.05	NA	NA	0.05	NA	NA	NA	NA	0.05
0.134	NA	NA	0.05	0.069	0.204	0.05	NA	0.243	NA	0.05	NA	NA	0.05	NA	NA	NA	NA	0.05
0.111	NA	NA	0.05	0.05	0.05	0.05	NA	0.05	NA	0.05	NA	NA	0.05	NA	NA	NA	NA	0.304
0.112	NA	NA	0.05	0.132	0.061	0.05	NA	0.05	NA	0.05	NA	NA	0.05	NA	NA	NA	NA	0.452
0.117	NA	NA	0.096	0.155	0.205	0.05	NA	0.05	NA	0.05	NA	NA	0.05	NA	NA	NA	NA	0.437
0.135	NA	NA	0.083	0.336	0.055	0.05	NA	0.05	NA	0.05	NA	NA	0.193	NA	NA	NA	NA	0.189
0.083	NA	NA	0.099	0.345	0.05	0.109	NA	0.05	NA	0.05	NA	NA	0.255	NA	NA	NA	NA	0.264
0.13	NA	NA	0.111	0.433	0.05	0.06	NA	0.125	NA	0.177	NA	NA	0.185	NA	NA	NA	NA	0.086
0.069	NA	NA	0.086	0.05	0.06	0.05	NA	0.05	NA	0.189	NA	NA	0.196	NA	NA	NA	NA	0.05
0.05	NA	NA	0.05	0.05	0.145	0.05	NA	0.05	NA	0.096	NA	NA	0.05	NA	NA	NA	NA	0.061
0.05	NA	NA	0.05	0.05	0.05	0.05	NA	0.05	NA	0.063	NA	NA	0.057	NA	NA	NA	NA	0.05
0.05	NA	NA	0.155	0.153	0.05	0.05	NA	0.05	NA	0.05	NA	NA	0.05	NA	NA	NA	NA	0.206
0.133	NA	NA	0.226	0.206	0.05	0.054	NA	0.05	NA	0.05	NA	NA	0.05	NA	NA	NA	NA	0.05
0.086	NA	NA	0.2	0.098	0.27	0.051	NA	0.05	NA	0.05	NA	NA	0.053	NA	NA	NA	NA	0.142
0.05	NA	NA	0.073	0.05	0.292	0.05	NA	0.05	NA	0.05	NA	NA	0.05	NA	NA	NA	NA	0.22
0.092	NA	NA	0.05	0.055	0.05	0.05	NA	0.05	NA	0.05	NA	NA	0.05	NA	NA	NA	NA	0.066
0.099	NA	NA	0.05	0.093	0.05	0.105	NA	0.131	NA	0.05	NA	NA	0.05	NA	NA	NA	NA	0.05
0.105	NA	NA	0.05	0.152	0.075	0.149	NA	0.112	NA	0.05	NA	NA	0.05	NA	NA	NA	NA	0.06
0.1	NA	NA	0.054	0.055	0.202	0.129	NA	0.1	NA	0.05	NA	NA	0.189	NA	NA	NA	NA	0.077
0.069	NA	NA	0.05	0.05	0.091	0.05	NA	0.068	NA	0.05	NA	NA	0.083	NA	NA	NA	NA	0.05
0.155	NA	NA	0.05	0.43	0.05	0.1	NA	0.05	NA	0.05	NA	NA	0.05	NA	NA	NA	NA	0.05
0.053	NA	NA	0.234	0.144	0.05	0.05	NA	0.05	NA	0.05	NA	NA	0.05	NA	NA	NA	NA	0.05
0.05	NA	NA	0.174	0.05	0.073	0.069	NA	0.05	NA	0.087	NA	NA	0.05	NA	NA	NA	NA	0.085
0.05	NA	NA	0.307	0.05	0.086	0.056	NA	0.05	NA	0.161	NA	NA	0.05	NA	NA	NA	NA	0.07
0.05	NA	NA	0.121	0.05	0.155	0.05	NA	0.136	NA	0.129	NA	NA	0.09	NA	NA	NA	NA	0.05
0.05	NA	NA	0.127	0.114	0.105	0.05	NA	0.144	NA	0.05	NA	NA	0.178	NA	NA	NA	NA	0.05
0.05	NA	NA	0.06	0.064	0.133	0.05	NA	0.097	NA	0.05	NA	NA	0.097	NA	NA	NA	NA	0.05
0.05	NA	NA	0.05	0.05	0.067	0.05	NA	0.05	NA	0.064	NA	NA	0.05	NA	NA	NA	NA	0.05
0.05	NA	NA	0.178	0.05	0.05	0.05	NA	0.087	NA	0.05	NA	NA	0.05	NA	NA	NA	NA	0.064
0.05	NA	NA	0.206	0.05	0.05	0.05	NA	0.05	NA	0.059	NA	NA	0.076	NA	NA	NA	NA	0.05
0.05	NA	NA	0.189	0.05	0.05	0.052	NA	0.05	NA	0.05	NA	NA	0.126	NA	NA	NA	NA	0.05
0.05	NA	NA	0.05	0.05	0.05	0.095	NA	0.05	NA	0.05	NA	NA	0.143	NA	NA	NA	NA	0.05
0.05	NA	NA	0.05	0.05	0.114	0.06	NA	0.05	NA	0.05	NA	NA	0.067	NA	NA	NA	NA	0.161
0.05	NA	NA	0.05	0.203	0.223	0.05	NA	0.05	NA	0.05	NA	NA	0.059	NA	NA	NA	NA	0.225
0.089	NA	NA	0.055	0.168	0.05	0.05	NA	0.05	NA	0.05	NA	NA	0.05	NA	NA	NA	NA	0.162
0.05	NA	NA	0.05	0.085	0.05	0.05	NA	0.072	NA	0.05	NA	NA	0.05	NA	NA	NA	NA	0.143
0.05	NA	NA	0.05	0.05	0.063	0.05	NA	0.05	NA	0.165	NA	NA	0.129	NA	NA	NA	NA	0.158
0.072	NA	NA	0.05	0.12	0.055	0.05	NA	0.05	NA	0.05	NA	NA	0.195	NA	NA	NA	NA	0.071
0.069	NA	NA	0.05	0.163	0.079	0.05	NA	0.05	NA	0.05	NA	NA	0.25	NA	NA	NA	NA	0.05
0.064	NA	NA	0.05	0.138	0.131	0.05	NA	0.05	NA	0.05	NA	NA	0.051	NA	NA	NA	NA	0.05
0.074	NA	NA	0.05	0.171	0.077	0.054	NA	0.05	NA	0.05	NA	NA	0.052	NA	NA	NA	NA	0.058
0.05	NA	NA	0.108	0.098	0.05	0.162	NA	0.05	NA	0.078	NA	NA	0.05	NA	NA	NA	NA	0.05
0.05	NA	NA	0.206	0.199	0.05	0.189	NA	0.05	NA	0.088	NA	NA	0.05	NA	NA	NA	NA	0.05
0.05	NA	NA	0.244	0.071	0.068	0.05	NA	0.05	NA	0.05	NA	NA	0.099	NA	NA	NA	NA	0.05
0.05	NA	NA	0.103	0.05	0.05	0.05	NA	0.05	NA	0.05	NA	NA	0.131	NA	NA	NA	NA	0.05
0.062	NA	NA	0.128	0.05	0.05	0.05	NA	0.05	NA	0.05	NA	NA	0.321	NA	NA	NA	NA	0.05
0.05	NA	NA	0.072	0.199	0.11	0.068	NA	0.068	NA	0.05	NA	NA	0.089	NA	NA	NA	NA	0.05
0.05	NA	NA	0.064	0.05	0.281	0.202	NA	0.05	NA	0.05	NA	NA	0.075	NA	NA	NA	NA	0.05
0.06	NA	NA	0.213	0.05	0.053	0.072	NA	0.05	NA	0.083	NA	NA	0.055	NA	NA	NA	NA	0.05
0.099	NA	NA	0.209	0.05	0.05	0.071	NA	0.05	NA	0.115	NA	NA	0.136	NA	NA	NA	NA	0.05
0.117	NA	NA	0.067	0.05	0.05	0.057	NA	0.05	NA	0.098	NA	NA	0.149	NA	NA	NA	NA	0.077
0.135	NA	NA	0.05	0.205	0.086	0.08	NA	0.05	NA	0.135	NA	NA	0.277	NA	NA	NA	NA	0.152
0.128	NA	NA	0.15	0.494	0.083	0.124	NA	0.05	NA	0.147	NA	NA	0.05	NA	NA	NA	NA	0.075
0.095	NA	NA	0.083	0.358	0.05	0.153	NA	0.05	NA	0.106	NA	NA	0.087	NA	NA	NA	NA	0.078
0.05	NA	NA	0.05	0.175	0.05	0.087	NA	0.06	NA	0.05	NA	NA	0.095	NA	NA	NA	NA	0.073
0.05	NA	NA	0.062	0.2	0.05	0.05	NA	0.05	NA	0.05	NA	NA	0.082	NA	NA	NA	NA	0.205
0.055	NA	NA	0.05	0.148	0.05	0.05	NA	0.05	NA	0.06	NA	NA	0.066	NA	NA	NA	NA	0.05
0.075	NA	NA	0.05	0.419	0.056	0.082	NA	0.05	NA	0.05	NA	NA	0.145	NA	NA	NA	NA	0.05
0.062	NA	NA	0.05	0.257	0.15	0.112	NA	0.05	NA	0.05	NA	NA	0.141	NA	NA	NA	NA	0.05
0.05	NA	NA	0.05	0.12	0.05	0.125	NA	0.05	NA	0.05	NA	NA	0.05	NA	NA	NA	NA	0.05
0.05	NA	NA	0.05	0.05	0.05	0.082	NA	0.05	NA	0.05	NA	NA	0.09	NA	NA	NA	NA	0.05
0.05	NA	NA	0.05	0.05	0.066	0.057	NA	0.05	NA	0.05	NA	NA	0.093	NA	NA	NA	NA	0.05
0.077	NA	NA	0.05	0.061	0.264	0.067	NA	0.05	NA	0.05	NA	NA	0.084	NA	NA	NA	NA	0.05
0.085	NA	NA	0.072	0.212	0.194	0.085	NA	0.05	NA	0.05	NA	NA	0.057	NA	NA	NA	NA	0.166
0.09	NA	NA	0.201	0.087	0.165	0.103	NA	0.05	NA	0.109	NA	NA	0.05	NA	NA	NA	NA	0.294
0.126	NA	NA	0.178	0.05	0.179	0.05	NA	0.067	NA	0.169	NA	NA	0.05	NA	NA	NA	NA	0.117
0.091	NA	NA	0.05	0.05	0.218	0.06	NA	0.073	NA	0.05	NA	NA	0.05	NA	NA	NA	NA	0.067
0.247	NA	NA	0.05	0.05	0.108	0.05	NA	0.05	NA	0.05	NA	NA	0.05	NA	NA	NA	NA	0.05
0.196	NA	NA	0.094	0.05	0.128	0.05	NA	0.05	NA	0.05	NA	NA	0.113	NA	NA	NA	NA	0.05
0.117	NA	NA	0.077	0.377	0.375	0.05	NA	0.05	NA	0.179	NA	NA	0.11	NA	NA	NA	NA	0.05
0.096	NA	NA	0.05	0.229	0.343	0.05	NA	0.05	NA	0.113	NA	NA	0.108	NA	NA	NA	NA	0.074
0.141	NA	NA	0.072	0.081	0.174	0.124	NA	0.05	NA	0.05	NA	NA	0.104	NA	NA	NA	NA	0.238
0.122	NA	NA	0.112	0.05	0.05	0.051	NA	0.05	NA	0.11	NA	NA	0.088	NA	NA	NA	NA	0.111
0.103	NA	NA	0.05	0.083	0.244	0.067	NA	0.05	NA	0.1	NA	NA	0.078	NA	NA	NA	NA	0.05
0.102	NA	NA	0.05	0.083	0.05	0.24	NA	0.05	NA	0.05	NA	NA	0.192	NA	NA	NA	NA	0.095
0.384	NA	NA	0.05	0.05	0.05	0.05	NA	0.05	NA	0.05	NA	NA	0.056	NA	NA	NA	NA	0.111
0.439	NA	NA	0.05	0.05	0.05	0.05	NA	0.05	NA	0.05	NA	NA	0.05	NA	NA	NA	NA	0.157
0.44	NA	NA	0.05	0.05	0.05	0.05	NA	0.05	NA	0.05	NA	NA	0.073	NA	NA	NA	NA	0.086
0.4	NA	NA	0.05	0.05	0.05	0.064	NA	0.05	NA	0.05	NA	NA	0.05	NA	NA	NA	NA	0.05
0.05	NA	NA	0.05	0.05	0.12	0.088	NA	0.05	NA	0.076	NA	NA	0.05	NA	NA	NA	NA	0.05
0.05	NA	NA	0.05	0.113	0.05	0.112	NA	0.05	NA	0.171	NA	NA	0.054	NA	NA	NA	NA	0.05
0.094	NA	NA	0.05	0.207	0.05	0.05	NA	0.05	NA	0.187	NA	NA	0.077	NA	NA	NA	NA	0.05
0.05	NA	NA	0.157	0.281	0.05	0.05	NA	0.05	NA	0.074	NA	NA	0.095	NA	NA	NA	NA	0.074
0.05	NA	NA	0.213	0.137	0.05	0.05	NA	0.05	NA	0.078	NA	NA	0.122	NA	NA	NA	NA	0.095
0.05	NA	NA	0.208	0.148	0.294	0.05	NA	0.05	NA	0.05	NA	NA	0.098	NA	NA	NA	NA	0.106
0.05	NA	NA	0.05	0.096	0.165	0.246	NA	0.059	NA	0.135	NA	NA	0.07	NA	NA	NA	NA	0.108
0.097	NA	NA	0.071	0.093	0.05	0.308	NA	0.194	NA	0.166	NA	NA	0.05	NA	NA	NA	NA	0.102
0.138	NA	NA	0.168	0.153	0.05	0.284	NA	0.05	NA	0.05	NA	NA	0.05	NA	NA	NA	NA	0.104
0.155	NA	NA	0.05	0.103	0.05	0.236	NA	0.086	NA	0.05	NA	NA	0.05	NA	NA	NA	NA	0.249
0.163	NA	NA	0.05	0.05	0.05	0.05	NA	0.197	NA	0.05	NA	NA	0.061	NA	NA	NA	NA	0.18
0.055	NA	NA	0.076	0.05	0.05	0.05	NA	0.155	NA	0.05	NA	NA	0.05	NA	NA	NA	NA	0.109
0.063	NA	NA	0.05	0.068	0.363	0.05	NA	0.05	NA	0.05	NA	NA	0.05	NA	NA	NA	NA	0.05
0.11	NA	NA	0.05	0.21	0.091	0.05	NA	0.05	NA	0.05	NA	NA	0.052	NA	NA	NA	NA	0.05
0.131	NA	NA	0.05	0.373	0.05	0.05	NA	0.05	NA	0.136	NA	NA	0.05	NA	NA	NA	NA	0.05
0.05	NA	NA	0.05	0.05	0.05	0.059	NA	0.05	NA	0.087	NA	NA	0.05	NA	NA	NA	NA	0.05
0.076	NA	NA	0.05	0.107	0.05	0.05	NA	0.05	NA	0.1	NA	NA	0.05	NA	NA	NA	NA	0.05
0.086	NA	NA	0.077	0.116	0.13	0.05	NA	0.05	NA	0.115	NA	NA	0.05	NA	NA	NA	NA	0.185
0.115	NA	NA	0.05	0.06	0.25	0.067	NA	0.05	NA	0.05	NA	NA	0.05	NA	NA	NA	NA	0.167
0.114	NA	NA	0.05	0.159	0.102	0.05	NA	0.05	NA	0.05	NA	NA	0.05	NA	NA	NA	NA	0.191
0.05	NA	NA	0.22	0.192	0.05	0.121	NA	0.075	NA	0.18	NA	NA	0.05	NA	NA	NA	NA	0.207
0.105	NA	NA	0.246	0.05	0.05	0.227	NA	0.05	NA	0.471	NA	NA	0.05	NA	NA	NA	NA	0.223
0.231	NA	NA	0.227	0.05	0.05	0.245	NA	0.05	NA	0.122	NA	NA	0.065	NA	NA	NA	NA	0.303
0.218	NA	NA	0.166	0.05	0.073	0.34	NA	0.062	NA	0.05	NA	NA	0.091	NA	NA	NA	NA	0.271
0.071	NA	NA	0.05	0.174	0.102	0.419	NA	0.05	NA	0.094	NA	NA	0.066	NA	NA	NA	NA	0.246
0.05	NA	NA	0.11	0.096	0.17	0.05	NA	0.05	NA	0.05	NA	NA	0.05	NA	NA	NA	NA	0.334
0.05	NA	NA	0.142	0.085	0.05	0.05	NA	0.05	NA	0.05	NA	NA	0.054	NA	NA	NA	NA	0.05
0.098	NA	NA	0.099	0.061	0.05	0.05	NA	0.05	NA	0.05	NA	NA	0.086	NA	NA	NA	NA	0.173
0.095	NA	NA	0.05	0.05	0.05	0.05	NA	0.05	NA	0.05	NA	NA	0.05	NA	NA	NA	NA	0.244
0.096	NA	NA	0.05	0.367	0.056	0.05	NA	0.05	NA	0.05	NA	NA	0.05	NA	NA	NA	NA	0.266
0.05	NA	NA	0.05	0.103	0.058	0.077	NA	0.05	NA	0.05	NA	NA	0.117	NA	NA	NA	NA	0.156
0.05	NA	NA	0.05	0.05	0.05	0.05	NA	0.05	NA	0.05	NA	NA	0.188	NA	NA	NA	NA	0.05
0.05	NA	NA	0.05	0.05	0.05	0.165	NA	0.058	NA	0.147	NA	NA	0.143	NA	NA	NA	NA	0.05
0.05	NA	NA	0.05	0.204	0.135	0.367	NA	0.057	NA	0.275	NA	NA	0.05	NA	NA	NA	NA	0.05
0.077	NA	NA	0.05	0.47	0.314	0.467	NA	0.05	NA	0.209	NA	NA	0.05	NA	NA	NA	NA	0.05
0.162	NA	NA	0.05	0.429	0.05	0.412	NA	0.05	NA	0.268	NA	NA	0.05	NA	NA	NA	NA	0.05
0.243	NA	NA	0.05	0.098	0.05	0.23	NA	0.05	NA	0.308	NA	NA	0.05	NA	NA	NA	NA	0.069
0.293	NA	NA	0.194	0.077	0.05	0.05	NA	0.05	NA	0.342	NA	NA	0.097	NA	NA	NA	NA	0.091
0.285	NA	NA	0.139	0.073	0.05	0.05	NA	0.05	NA	0.29	NA	NA	0.05	NA	NA	NA	NA	0.101
0.216	NA	NA	0.126	0.292	0.05	0.05	NA	0.05	NA	0.182	NA	NA	0.059	NA	NA	NA	NA	0.05
0.232	NA	NA	0.133	0.194	0.063	0.05	NA	0.079	NA	0.05	NA	NA	0.144	NA	NA	NA	NA	0.05
0.171	NA	NA	0.082	0.05	0.295	0.05	NA	0.117	NA	0.05	NA	NA	0.173	NA	NA	NA	NA	0.05
0.109	NA	NA	0.078	0.05	0.238	0.05	NA	0.142	NA	0.05	NA	NA	0.05	NA	NA	NA	NA	0.081
0.05	NA	NA	0.139	0.085	0.05	0.05	NA	0.05	NA	0.05	NA	NA	0.05	NA	NA	NA	NA	0.074
0.05	NA	NA	0.181	0.05	0.05	0.311	NA	0.05	NA	0.05	NA	NA	0.05	NA	NA	NA	NA	0.109
0.077	NA	NA	0.118	0.05	0.05	0.442	NA	0.05	NA	0.316	NA	NA	0.05	NA	NA	NA	NA	0.158
0.101	NA	NA	0.05	0.235	0.05	0.403	NA	0.05	NA	0.204	NA	NA	0.05	NA	NA	NA	NA	0.149
0.097	NA	NA	0.05	0.164	0.05	0.308	NA	0.071	NA	0.146	NA	NA	0.162	NA	NA	NA	NA	0.072
0.05	NA	NA	0.05	0.102	0.09	0.05	NA	0.077	NA	0.05	NA	NA	0.061	NA	NA	NA	NA	0.209
0.05	NA	NA	0.05	0.05	0.205	0.05	NA	0.126	NA	0.355	NA	NA	0.05	NA	NA	NA	NA	0.382
0.05	NA	NA	0.05	0.05	0.117	0.05	NA	0.145	NA	0.313	NA	NA	0.065	NA	NA	NA	NA	0.276
0.065	NA	NA	0.05	0.125	0.05	0.05	NA	0.158	NA	0.241	NA	NA	0.05	NA	NA	NA	NA	0.285
0.081	NA	NA	0.05	0.061	0.05	0.173	NA	0.234	NA	0.05	NA	NA	0.05	NA	NA	NA	NA	0.336
0.186	NA	NA	0.05	0.086	0.05	0.05	NA	0.098	NA	0.05	NA	NA	0.05	NA	NA	NA	NA	0.405
0.193	NA	NA	0.073	0.05	0.05	0.05	NA	0.255	NA	0.05	NA	NA	0.05	NA	NA	NA	NA	0.354
0.166	NA	NA	0.124	0.05	0.05	0.05	NA	0.107	NA	0.05	NA	NA	0.05	NA	NA	NA	NA	0.241
0.181	NA	NA	0.12	0.255	0.05	0.05	NA	0.14	NA	0.05	NA	NA	0.05	NA	NA	NA	NA	0.191
0.279	NA	NA	0.05	0.24	0.101	0.123	NA	0.178	NA	0.05	NA	NA	0.05	NA	NA	NA	NA	0.327
0.297	NA	NA	0.178	0.098	0.083	0.085	NA	0.231	NA	0.05	NA	NA	0.05	NA	NA	NA	NA	0.28
0.278	NA	NA	0.255	0.05	0.05	0.05	NA	0.31	NA	0.05	NA	NA	0.05	NA	NA	NA	NA	0.166
0.129	NA	NA	0.228	0.05	0.05	0.05	NA	0.05	NA	0.113	NA	NA	0.05	NA	NA	NA	NA	0.067
0.05	NA	NA	0.133	0.091	0.05	0.05	NA	0.141	NA	0.05	NA	NA	0.05	NA	NA	NA	NA	0.05
0.05	NA	NA	0.199	0.07	0.05	0.206	NA	0.156	NA	0.05	NA	NA	0.05	NA	NA	NA	NA	0.05
0.081	NA	NA	0.05	0.105	0.05	0.154	NA	0.157	NA	0.337	NA	NA	0.05	NA	NA	NA	NA	0.05
0.063	NA	NA	0.05	0.081	0.102	0.05	NA	0.184	NA	0.51	NA	NA	0.05	NA	NA	NA	NA	0.05
0.071	NA	NA	0.05	0.203	0.108	0.05	NA	0.23	NA	0.584	NA	NA	0.05	NA	NA	NA	NA	0.05
0.05	NA	NA	0.05	0.242	0.05	0.05	NA	0.05	NA	0.586	NA	NA	0.05	NA	NA	NA	NA	0.05
0.056	NA	NA	0.05	0.386	0.05	0.05	NA	0.05	NA	0.557	NA	NA	0.094	NA	NA	NA	NA	0.121
0.055	NA	NA	0.05	0.497	0.05	0.051	NA	0.05	NA	0.051	NA	NA	0.067	NA	NA	NA	NA	0.201
0.065	NA	NA	0.05	0.111	0.05	0.153	NA	0.05	NA	0.12	NA	NA	0.05	NA	NA	NA	NA	0.388
0.058	NA	NA	0.05	0.307	0.05	0.202	NA	0.05	NA	0.141	NA	NA	0.05	NA	NA	NA	NA	0.254
0.072	NA	NA	0.151	0.392	0.05	0.297	NA	0.05	NA	0.161	NA	NA	0.073	NA	NA	NA	NA	0.088
0.133	NA	NA	0.139	0.171	0.05	0.352	NA	0.05	NA	0.145	NA	NA	0.127	NA	NA	NA	NA	0.05
0.118	NA	NA	0.09	0.105	0.05	0.147	NA	0.27	NA	0.279	NA	NA	0.05	NA	NA	NA	NA	0.054
0.093	NA	NA	0.248	0.176	0.05	0.05	NA	0.263	NA	0.323	NA	NA	0.05	NA	NA	NA	NA	0.11
0.115	NA	NA	0.349	0.185	0.086	0.05	NA	0.082	NA	0.05	NA	NA	0.05	NA	NA	NA	NA	0.107
0.138	NA	NA	0.295	0.055	0.05	0.05	NA	0.05	NA	0.05	NA	NA	0.05	NA	NA	NA	NA	0.073
0.202	NA	NA	0.148	0.05	0.05	0.05	NA	0.05	NA	0.05	NA	NA	0.05	NA	NA	NA	NA	0.05
0.27	NA	NA	0.223	0.05	0.086	0.05	NA	0.128	NA	0.05	NA	NA	0.181	NA	NA	NA	NA	0.075
0.247	NA	NA	0.281	0.05	0.05	0.092	NA	0.294	NA	0.05	NA	NA	0.204	NA	NA	NA	NA	0.404
0.083	NA	NA	0.05	0.05	0.05	0.2	NA	0.192	NA	0.05	NA	NA	0.057	NA	NA	NA	NA	0.296
0.05	NA	NA	0.05	0.05	0.05	0.146	NA	0.05	NA	0.05	NA	NA	0.05	NA	NA	NA	NA	0.274
0.05	NA	NA	0.05	0.05	0.05	0.05	NA	0.05	NA	0.244	NA	NA	0.055	NA	NA	NA	NA	0.261
0.118	NA	NA	0.05	0.05	0.059	0.05	NA	0.05	NA	0.128	NA	NA	0.05	NA	NA	NA	NA	0.335
0.117	NA	NA	0.05	0.05	0.05	0.05	NA	0.05	NA	0.05	NA	NA	0.05	NA	NA	NA	NA	0.325
0.076	NA	NA	0.05	0.05	0.05	0.05	NA	0.246	NA	0.05	NA	NA	0.05	NA	NA	NA	NA	0.285
0.064	NA	NA	0.05	0.05	0.05	0.05	NA	0.15	NA	0.47	NA	NA	0.05	NA	NA	NA	NA	0.251
0.05	NA	NA	0.138	0.05	0.05	0.05	NA	0.054	NA	0.268	NA	NA	0.05	NA	NA	NA	NA	0.125
0.062	NA	NA	0.232	0.05	0.05	0.064	NA	0.05	NA	0.268	NA	NA	0.05	NA	NA	NA	NA	0.068
0.088	NA	NA	0.238	0.05	0.244	0.209	NA	0.05	NA	0.05	NA	NA	0.05	NA	NA	NA	NA	0.06
0.121	NA	NA	0.136	0.05	0.258	0.183	NA	0.05	NA	0.05	NA	NA	0.05	NA	NA	NA	NA	0.167
0.101	NA	NA	0.125	0.05	0.05	0.164	NA	0.05	NA	0.05	NA	NA	0.05	NA	NA	NA	NA	0.155
0.116	NA	NA	0.073	0.051	0.072	0.126	NA	0.127	NA	0.05	NA	NA	0.05	NA	NA	NA	NA	0.159
0.088	NA	NA	0.118	0.175	0.05	0.05	NA	0.183	NA	0.05	NA	NA	0.05	NA	NA	NA	NA	0.05
0.075	NA	NA	0.188	0.071	0.081	0.05	NA	0.197	NA	0.05	NA	NA	0.05	NA	NA	NA	NA	0.05
0.05	NA	NA	0.327	0.05	0.072	0.05	NA	0.126	NA	0.23	NA	NA	0.05	NA	NA	NA	NA	0.05
0.05	NA	NA	0.304	0.05	0.061	0.05	NA	0.05	NA	0.145	NA	NA	0.05	NA	NA	NA	NA	0.05
0.189	NA	NA	0.109	0.27	0.05	0.05	NA	0.05	NA	0.05	NA	NA	0.05	NA	NA	NA	NA	0.069
0.05	NA	NA	0.05	0.239	0.06	0.05	NA	0.05	NA	0.067	NA	NA	0.05	NA	NA	NA	NA	0.135
0.155	NA	NA	0.05	0.226	0.176	0.126	NA	0.05	NA	0.27	NA	NA	0.05	NA	NA	NA	NA	0.468
0.08	NA	NA	0.05	0.078	0.078	0.15	NA	0.171	NA	0.333	NA	NA	0.05	NA	NA	NA	NA	0.407
0.05	NA	NA	0.05	0.085	0.05	0.067	NA	0.261	NA	0.05	NA	NA	0.05	NA	NA	NA	NA	0.068
0.058	NA	NA	0.05	0.05	0.05	0.05	NA	0.23	NA	0.05	NA	NA	0.05	NA	NA	NA	NA	0.05
0.128	NA	NA	0.05	0.05	0.05	0.05	NA	0.091	NA	0.05	NA	NA	0.05	NA	NA	NA	NA	0.05
0.138	NA	NA	0.373	0.05	0.105	0.05	NA	0.05	NA	0.05	NA	NA	0.05	NA	NA	NA	NA	0.05
0.124	NA	NA	0.413	0.266	0.074	0.05	NA	0.05	NA	0.05	NA	NA	0.05	NA	NA	NA	NA	0.105
0.142	NA	NA	0.375	0.05	0.122	0.05	NA	0.108	NA	0.05	NA	NA	0.05	NA	NA	NA	NA	0.05
0.128	NA	NA	0.303	0.05	0.278	0.203	NA	0.056	NA	0.066	NA	NA	0.05	NA	NA	NA	NA	0.05
0.068	NA	NA	0.219	0.129	0.187	0.151	NA	0.265	NA	0.05	NA	NA	0.05	NA	NA	NA	NA	0.05
0.053	NA	NA	0.175	0.093	0.05	0.112	NA	0.3	NA	0.136	NA	NA	0.05	NA	NA	NA	NA	0.26
0.068	NA	NA	0.081	0.103	0.05	0.081	NA	0.252	NA	0.296	NA	NA	0.05	NA	NA	NA	NA	0.206
0.068	NA	NA	0.05	0.512	0.05	0.072	NA	0.238	NA	0.389	NA	NA	0.056	NA	NA	NA	NA	0.214
0.13	NA	NA	0.05	0.333	0.05	0.157	NA	0.056	NA	0.375	NA	NA	0.05	NA	NA	NA	NA	0.198
0.177	NA	NA	0.3	0.134	0.05	0.132	NA	0.05	NA	0.05	NA	NA	0.05	NA	NA	NA	NA	0.15
0.088	NA	NA	0.19	0.063	0.441	0.069	NA	0.056	NA	0.05	NA	NA	0.05	NA	NA	NA	NA	0.16
0.061	NA	NA	0.069	0.073	0.369	0.147	NA	0.241	NA	0.05	NA	NA	0.057	NA	NA	NA	NA	0.136
0.05	NA	NA	0.05	0.32	0.05	0.114	NA	0.319	NA	0.05	NA	NA	0.05	NA	NA	NA	NA	0.05
0.062	NA	NA	0.05	0.355	0.05	0.05	NA	0.463	NA	0.05	NA	NA	0.05	NA	NA	NA	NA	0.05
0.278	NA	NA	0.508	0.094	0.064	0.064	NA	0.254	NA	0.05	NA	NA	0.08	NA	NA	NA	NA	0.05
0.057	NA	NA	0.724	0.05	0.288	0.239	NA	0.076	NA	0.05	NA	NA	0.284	NA	NA	NA	NA	0.05
0.05	NA	NA	0.556	0.05	0.098	0.374	NA	0.108	NA	0.05	NA	NA	NA	NA	NA	NA	NA	0.05
0.05	NA	NA	0.433	0.149	NA	0.099	NA	0.065	NA	0.259	NA	NA	NA	NA	NA	NA	NA	0.165
0.085	NA	NA	0.298	0.203	NA	0.05	NA	0.136	NA	0.384	NA	NA	NA	NA	NA	NA	NA	0.141
0.152	NA	NA	0.199	0.053	NA	0.05	NA	0.118	NA	0.207	NA	NA	NA	NA	NA	NA	NA	0.092
0.123	NA	NA	0.098	0.05	NA	0.05	NA	0.185	NA	0.052	NA	NA	NA	NA	NA	NA	NA	0.066
0.116	NA	NA	0.05	0.05	NA	0.05	NA	0.189	NA	0.05	NA	NA	NA	NA	NA	NA	NA	0.084
0.148	NA	NA	0.05	0.079	NA	0.112	NA	0.135	NA	0.05	NA	NA	NA	NA	NA	NA	NA	0.05
0.088	NA	NA	0.05	0.075	NA	0.144	NA	0.05	NA	0.05	NA	NA	NA	NA	NA	NA	NA	0.137
0.05	NA	NA	0.199	0.064	NA	0.155	NA	0.05	NA	0.05	NA	NA	NA	NA	NA	NA	NA	0.05
0.051	NA	NA	0.24	0.05	NA	0.05	NA	0.062	NA	0.05	NA	NA	NA	NA	NA	NA	NA	0.05
0.112	NA	NA	0.05	0.05	NA	0.056	NA	0.173	NA	0.05	NA	NA	NA	NA	NA	NA	NA	0.05
0.245	NA	NA	0.426	0.05	NA	0.05	NA	0.116	NA	0.05	NA	NA	NA	NA	NA	NA	NA	0.087
0.192	NA	NA	0.781	0.05	NA	0.05	NA	0.05	NA	0.213	NA	NA	NA	NA	NA	NA	NA	0.147
0.126	NA	NA	0.679	0.05	NA	0.05	NA	0.05	NA	0.05	NA	NA	NA	NA	NA	NA	NA	0.162
0.112	NA	NA	0.562	0.05	NA	0.05	NA	0.05	NA	0.14	NA	NA	NA	NA	NA	NA	NA	0.074
0.05	NA	NA	0.381	0.05	NA	0.05	NA	0.076	NA	0.051	NA	NA	NA	NA	NA	NA	NA	0.062
0.079	NA	NA	0.231	0.1	NA	0.05	NA	0.135	NA	0.05	NA	NA	NA	NA	NA	NA	NA	0.127
0.125	NA	NA	0.202	0.169	NA	0.138	NA	0.086	NA	0.054	NA	NA	NA	NA	NA	NA	NA	0.05
0.071	NA	NA	0.076	0.078	NA	0.144	NA	0.05	NA	0.15	NA	NA	NA	NA	NA	NA	NA	0.05
0.078	NA	NA	0.09	0.062	NA	0.121	NA	0.147	NA	0.095	NA	NA	NA	NA	NA	NA	NA	0.169
0.206	NA	NA	0.123	0.096	NA	0.05	NA	0.197	NA	0.05	NA	NA	NA	NA	NA	NA	NA	0.192
0.194	NA	NA	0.301	0.16	NA	0.05	NA	0.221	NA	0.199	NA	NA	NA	NA	NA	NA	NA	0.179
0.114	NA	NA	0.403	0.091	NA	0.05	NA	0.05	NA	0.05	NA	NA	NA	NA	NA	NA	NA	0.05
0.066	NA	NA	0.05	0.111	NA	0.05	NA	0.056	NA	0.05	NA	NA	NA	NA	NA	NA	NA	0.05
0.06	NA	NA	0.05	0.112	NA	0.07	NA	0.161	NA	0.05	NA	NA	NA	NA	NA	NA	NA	0.05
0.085	NA	NA	0.05	0.05	NA	0.074	NA	0.21	NA	0.05	NA	NA	NA	NA	NA	NA	NA	0.05
0.105	NA	NA	0.05	0.05	NA	0.115	NA	0.152	NA	0.097	NA	NA	NA	NA	NA	NA	NA	0.05
0.215	NA	NA	0.192	0.351	NA	0.149	NA	0.129	NA	0.267	NA	NA	NA	NA	NA	NA	NA	0.069
0.225	NA	NA	0.479	0.297	NA	0.115	NA	0.153	NA	0.08	NA	NA	NA	NA	NA	NA	NA	0.057
0.09	NA	NA	0.574	0.05	NA	0.068	NA	0.155	NA	0.05	NA	NA	NA	NA	NA	NA	NA	0.053
0.18	NA	NA	0.549	0.062	NA	0.058	NA	0.118	NA	0.327	NA	NA	NA	NA	NA	NA	NA	0.076
0.144	NA	NA	0.335	0.118	NA	0.169	NA	0.233	NA	0.05	NA	NA	NA	NA	NA	NA	NA	0.083
0.065	NA	NA	0.21	0.239	NA	0.121	NA	0.248	NA	0.05	NA	NA	NA	NA	NA	NA	NA	0.166
0.16	NA	NA	0.27	0.05	NA	0.05	NA	0.224	NA	0.085	NA	NA	NA	NA	NA	NA	NA	0.253
0.112	NA	NA	0.261	0.05	NA	0.05	NA	0.237	NA	0.152	NA	NA	NA	NA	NA	NA	NA	0.123
0.129	NA	NA	0.201	0.148	NA	0.067	NA	0.191	NA	0.05	NA	NA	NA	NA	NA	NA	NA	0.05
0.218	NA	NA	0.115	0.176	NA	0.05	NA	0.285	NA	0.05	NA	NA	NA	NA	NA	NA	NA	0.05
0.178	NA	NA	0.167	0.05	NA	0.061	NA	0.277	NA	0.05	NA	NA	NA	NA	NA	NA	NA	0.05
0.05	NA	NA	0.188	0.05	NA	0.052	NA	0.227	NA	0.05	NA	NA	NA	NA	NA	NA	NA	0.086
0.141	NA	NA	0.05	0.092	NA	0.052	NA	0.241	NA	0.093	NA	NA	NA	NA	NA	NA	NA	0.154
0.105	NA	NA	0.05	0.225	NA	0.05	NA	0.255	NA	0.158	NA	NA	NA	NA	NA	NA	NA	0.156
0.095	NA	NA	0.05	0.166	NA	0.05	NA	0.239	NA	0.282	NA	NA	NA	NA	NA	NA	NA	0.082
0.15	NA	NA	0.05	0.098	NA	0.065	NA	0.05	NA	0.317	NA	NA	NA	NA	NA	NA	NA	0.085
0.181	NA	NA	0.05	0.089	NA	0.066	NA	0.05	NA	0.388	NA	NA	NA	NA	NA	NA	NA	0.247
0.09	NA	NA	0.05	0.143	NA	0.05	NA	0.146	NA	0.387	NA	NA	NA	NA	NA	NA	NA	0.274
0.05	NA	NA	0.159	0.123	NA	0.05	NA	0.215	NA	0.323	NA	NA	NA	NA	NA	NA	NA	0.05
0.134	NA	NA	0.249	0.094	NA	0.05	NA	0.291	NA	0.367	NA	NA	NA	NA	NA	NA	NA	0.05
0.118	NA	NA	0.271	0.056	NA	0.05	NA	0.272	NA	0.315	NA	NA	NA	NA	NA	NA	NA	0.088
0.166	NA	NA	0.152	0.05	NA	0.065	NA	0.238	NA	0.124	NA	NA	NA	NA	NA	NA	NA	0.207
0.113	NA	NA	0.14	0.131	NA	0.113	NA	0.133	NA	0.221	NA	NA	NA	NA	NA	NA	NA	0.291
0.136	NA	NA	0.263	0.07	NA	0.126	NA	0.05	NA	0.05	NA	NA	NA	NA	NA	NA	NA	0.214
0.207	NA	NA	0.24	0.05	NA	0.065	NA	0.05	NA	0.05	NA	NA	NA	NA	NA	NA	NA	0.05
0.107	NA	NA	0.151	0.093	NA	0.05	NA	0.167	NA	0.05	NA	NA	NA	NA	NA	NA	NA	0.05
0.077	NA	NA	0.05	0.094	NA	0.083	NA	0.232	NA	0.05	NA	NA	NA	NA	NA	NA	NA	0.05
0.05	NA	NA	0.05	0.065	NA	0.05	NA	0.248	NA	0.057	NA	NA	NA	NA	NA	NA	NA	0.168
0.069	NA	NA	0.057	0.112	NA	0.05	NA	0.213	NA	0.108	NA	NA	NA	NA	NA	NA	NA	0.197
0.169	NA	NA	0.05	0.05	NA	0.124	NA	0.33	NA	0.056	NA	NA	NA	NA	NA	NA	NA	0.131
0.067	NA	NA	0.05	0.05	NA	0.246	NA	0.424	NA	0.157	NA	NA	NA	NA	NA	NA	NA	0.125
0.05	NA	NA	0.05	0.05	NA	0.156	NA	0.05	NA	0.246	NA	NA	NA	NA	NA	NA	NA	0.199
0.203	NA	NA	0.05	0.14	NA	0.165	NA	0.05	NA	0.375	NA	NA	NA	NA	NA	NA	NA	0.05
0.158	NA	NA	0.05	0.167	NA	0.157	NA	0.05	NA	0.429	NA	NA	NA	NA	NA	NA	NA	0.05
0.096	NA	NA	0.05	0.075	NA	0.245	NA	0.05	NA	0.474	NA	NA	NA	NA	NA	NA	NA	0.142
0.132	NA	NA	0.127	0.05	NA	0.05	NA	0.05	NA	0.429	NA	NA	NA	NA	NA	NA	NA	0.213
0.203	NA	NA	0.145	0.05	NA	0.05	NA	0.135	NA	0.386	NA	NA	NA	NA	NA	NA	NA	0.05
0.05	NA	NA	0.157	0.05	NA	0.05	NA	0.146	NA	0.447	NA	NA	NA	NA	NA	NA	NA	0.05
0.05	NA	NA	0.114	0.305	NA	0.105	NA	0.2	NA	0.447	NA	NA	NA	NA	NA	NA	NA	0.05
0.05	NA	NA	0.05	0.05	NA	0.06	NA	0.209	NA	0.05	NA	NA	NA	NA	NA	NA	NA	0.05
0.05	NA	NA	0.057	0.184	NA	0.073	NA	0.272	NA	0.05	NA	NA	NA	NA	NA	NA	NA	0.05
0.157	NA	NA	0.127	0.05	NA	0.059	NA	0.184	NA	0.05	NA	NA	NA	NA	NA	NA	NA	0.063
0.083	NA	NA	0.131	0.05	NA	0.05	NA	0.05	NA	0.064	NA	NA	NA	NA	NA	NA	NA	0.173
0.05	NA	NA	0.05	0.061	NA	0.136	NA	0.05	NA	0.179	NA	NA	NA	NA	NA	NA	NA	0.27
0.378	NA	NA	0.05	0.203	NA	0.184	NA	0.05	NA	0.166	NA	NA	NA	NA	NA	NA	NA	0.221
0.173	NA	NA	0.102	0.296	NA	0.33	NA	0.05	NA	0.162	NA	NA	NA	NA	NA	NA	NA	0.079
0.086	NA	NA	0.158	0.08	NA	0.345	NA	0.05	NA	0.216	NA	NA	NA	NA	NA	NA	NA	0.256
0.05	NA	NA	0.05	0.05	NA	0.05	NA	0.05	NA	0.34	NA	NA	NA	NA	NA	NA	NA	0.459
0.116	NA	NA	0.05	0.05	NA	0.09	NA	0.06	NA	0.479	NA	NA	NA	NA	NA	NA	NA	0.239
0.05	NA	NA	0.05	0.36	NA	0.05	NA	0.102	NA	0.528	NA	NA	NA	NA	NA	NA	NA	0.05
0.05	NA	NA	0.05	0.176	NA	0.05	NA	0.162	NA	0.145	NA	NA	NA	NA	NA	NA	NA	0.05
0.05	NA	NA	0.05	0.097	NA	0.05	NA	0.228	NA	0.325	NA	NA	NA	NA	NA	NA	NA	0.075
0.05	NA	NA	0.05	0.05	NA	0.05	NA	0.246	NA	0.365	NA	NA	NA	NA	NA	NA	NA	0.098
0.05	NA	NA	0.374	0.05	NA	0.108	NA	0.13	NA	0.44	NA	NA	NA	NA	NA	NA	NA	0.201
0.196	NA	NA	0.286	0.05	NA	0.054	NA	0.253	NA	0.251	NA	NA	NA	NA	NA	NA	NA	0.291
0.117	NA	NA	0.249	0.19	NA	0.05	NA	0.341	NA	0.112	NA	NA	NA	NA	NA	NA	NA	0.279
0.05	NA	NA	0.235	0.269	NA	0.05	NA	0.141	NA	0.078	NA	NA	NA	NA	NA	NA	NA	0.175
0.299	NA	NA	0.216	0.067	NA	0.05	NA	0.05	NA	0.149	NA	NA	NA	NA	NA	NA	NA	0.05
0.512	NA	NA	0.142	0.05	NA	0.05	NA	0.05	NA	0.223	NA	NA	NA	NA	NA	NA	NA	0.05
0.149	NA	NA	0.067	0.078	NA	0.229	NA	0.076	NA	0.33	NA	NA	NA	NA	NA	NA	NA	0.05
0.076	NA	NA	0.081	0.05	NA	0.241	NA	0.05	NA	0.182	NA	NA	NA	NA	NA	NA	NA	0.05
0.094	NA	NA	0.096	0.05	NA	0.163	NA	0.05	NA	0.196	NA	NA	NA	NA	NA	NA	NA	0.084
0.05	NA	NA	0.05	0.05	NA	0.05	NA	0.05	NA	0.154	NA	NA	NA	NA	NA	NA	NA	0.196
0.05	NA	NA	0.05	0.062	NA	0.05	NA	0.05	NA	0.097	NA	NA	NA	NA	NA	NA	NA	0.431
0.05	NA	NA	0.225	0.305	NA	0.19	NA	0.118	NA	0.293	NA	NA	NA	NA	NA	NA	NA	0.388
0.05	NA	NA	0.308	0.129	NA	0.05	NA	0.213	NA	0.344	NA	NA	NA	NA	NA	NA	NA	0.261
0.05	NA	NA	0.05	0.05	NA	0.05	NA	0.209	NA	0.38	NA	NA	NA	NA	NA	NA	NA	0.05
0.109	NA	NA	0.05	0.32	NA	0.05	NA	0.23	NA	0.087	NA	NA	NA	NA	NA	NA	NA	0.055
0.166	NA	NA	0.05	0.425	NA	0.05	NA	0.34	NA	0.05	NA	NA	NA	NA	NA	NA	NA	0.05
0.066	NA	NA	0.05	0.295	NA	0.05	NA	0.503	NA	0.05	NA	NA	NA	NA	NA	NA	NA	0.178
0.309	NA	NA	0.05	0.05	NA	0.161	NA	0.403	NA	0.117	NA	NA	NA	NA	NA	NA	NA	0.258
0.503	NA	NA	0.05	NA	NA	0.05	NA	0.182	NA	0.138	NA	NA	NA	NA	NA	NA	NA	0.247
0.05	NA	NA	0.504	NA	NA	0.05	NA	0.08	NA	0.21	NA	NA	NA	NA	NA	NA	NA	0.26
0.05	NA	NA	0.424	NA	NA	0.115	NA	0.05	NA	0.147	NA	NA	NA	NA	NA	NA	NA	0.236
0.087	NA	NA	0.295	NA	NA	0.21	NA	0.05	NA	0.13	NA	NA	NA	NA	NA	NA	NA	0.132
0.097	NA	NA	0.084	NA	NA	0.293	NA	0.05	NA	0.116	NA	NA	NA	NA	NA	NA	NA	0.05
0.079	NA	NA	0.088	NA	NA	0.29	NA	0.05	NA	0.358	NA	NA	NA	NA	NA	NA	NA	0.05
0.059	NA	NA	0.267	NA	NA	0.071	NA	0.152	NA	0.17	NA	NA	NA	NA	NA	NA	NA	0.148
0.077	NA	NA	0.278	NA	NA	0.05	NA	0.201	NA	0.05	NA	NA	NA	NA	NA	NA	NA	0.167
0.139	NA	NA	0.259	NA	NA	0.05	NA	0.056	NA	0.05	NA	NA	NA	NA	NA	NA	NA	0.05
0.138	NA	NA	0.262	NA	NA	0.05	NA	0.157	NA	0.069	NA	NA	NA	NA	NA	NA	NA	0.05
0.133	NA	NA	0.252	NA	NA	0.05	NA	0.425	NA	0.084	NA	NA	NA	NA	NA	NA	NA	0.05
0.443	NA	NA	0.204	NA	NA	0.063	NA	0.453	NA	0.164	NA	NA	NA	NA	NA	NA	NA	0.093
0.588	NA	NA	0.051	NA	NA	0.273	NA	0.317	NA	0.163	NA	NA	NA	NA	NA	NA	NA	0.177
0.051	NA	NA	0.05	NA	NA	0.05	NA	0.257	NA	0.05	NA	NA	NA	NA	NA	NA	NA	0.29
0.1	NA	NA	0.067	NA	NA	0.14	NA	0.05	NA	0.05	NA	NA	NA	NA	NA	NA	NA	0.05
0.126	NA	NA	0.189	NA	NA	0.261	NA	0.05	NA	0.125	NA	NA	NA	NA	NA	NA	NA	0.05
0.103	NA	NA	0.05	NA	NA	0.378	NA	0.161	NA	0.162	NA	NA	NA	NA	NA	NA	NA	0.05
0.072	NA	NA	0.05	NA	NA	0.423	NA	0.155	NA	0.05	NA	NA	NA	NA	NA	NA	NA	0.08
0.05	NA	NA	0.05	NA	NA	0.422	NA	0.05	NA	0.05	NA	NA	NA	NA	NA	NA	NA	0.05
0.05	NA	NA	0.05	NA	NA	0.365	NA	0.05	NA	0.05	NA	NA	NA	NA	NA	NA	NA	0.05
0.105	NA	NA	0.134	NA	NA	0.254	NA	0.05	NA	0.217	NA	NA	NA	NA	NA	NA	NA	0.127
0.188	NA	NA	0.644	NA	NA	0.05	NA	0.284	NA	0.064	NA	NA	NA	NA	NA	NA	NA	0.215
0.178	NA	NA	0.576	NA	NA	0.05	NA	0.242	NA	0.146	NA	NA	NA	NA	NA	NA	NA	0.085
0.05	NA	NA	0.437	NA	NA	0.05	NA	0.312	NA	0.05	NA	NA	NA	NA	NA	NA	NA	0.073
0.133	NA	NA	0.205	NA	NA	0.185	NA	0.094	NA	0.08	NA	NA	NA	NA	NA	NA	NA	0.05
0.235	NA	NA	0.05	NA	NA	0.061	NA	0.156	NA	0.077	NA	NA	NA	NA	NA	NA	NA	0.05
0.209	NA	NA	0.05	NA	NA	0.165	NA	0.198	NA	0.05	NA	NA	NA	NA	NA	NA	NA	0.05
0.235	NA	NA	0.056	NA	NA	0.301	NA	0.05	NA	0.168	NA	NA	NA	NA	NA	NA	NA	0.056
0.195	NA	NA	0.182	NA	NA	0.388	NA	0.166	NA	0.268	NA	NA	NA	NA	NA	NA	NA	0.112
0.05	NA	NA	0.202	NA	NA	0.436	NA	0.246	NA	0.306	NA	NA	NA	NA	NA	NA	NA	0.056
0.065	NA	NA	0.214	NA	NA	0.387	NA	0.269	NA	0.112	NA	NA	NA	NA	NA	NA	NA	0.094
0.127	NA	NA	0.23	NA	NA	0.342	NA	0.329	NA	0.224	NA	NA	NA	NA	NA	NA	NA	0.174
0.144	NA	NA	0.216	NA	NA	0.152	NA	0.357	NA	0.167	NA	NA	NA	NA	NA	NA	NA	0.149
0.099	NA	NA	0.161	NA	NA	0.05	NA	0.186	NA	0.05	NA	NA	NA	NA	NA	NA	NA	0.202
0.05	NA	NA	0.052	NA	NA	0.05	NA	0.391	NA	0.201	NA	NA	NA	NA	NA	NA	NA	0.05
0.204	NA	NA	0.055	NA	NA	0.111	NA	0.348	NA	0.429	NA	NA	NA	NA	NA	NA	NA	0.05
0.276	NA	NA	0.063	NA	NA	0.199	NA	0.294	NA	0.182	NA	NA	NA	NA	NA	NA	NA	0.058
0.12	NA	NA	0.05	NA	NA	0.336	NA	0.244	NA	0.05	NA	NA	NA	NA	NA	NA	NA	0.056
0.062	NA	NA	0.05	NA	NA	0.389	NA	0.181	NA	0.296	NA	NA	NA	NA	NA	NA	NA	0.05
0.068	NA	NA	0.05	NA	NA	0.368	NA	0.42	NA	0.209	NA	NA	NA	NA	NA	NA	NA	0.065
0.063	NA	NA	0.065	NA	NA	0.209	NA	0.338	NA	0.05	NA	NA	NA	NA	NA	NA	NA	0.143
0.076	NA	NA	0.05	NA	NA	0.05	NA	0.206	NA	0.312	NA	NA	NA	NA	NA	NA	NA	0.102
0.079	NA	NA	0.657	NA	NA	0.05	NA	0.164	NA	0.433	NA	NA	NA	NA	NA	NA	NA	0.079
0.05	NA	NA	0.654	NA	NA	0.178	NA	0.176	NA	0.085	NA	NA	NA	NA	NA	NA	NA	0.143
0.193	NA	NA	0.464	NA	NA	0.193	NA	0.34	NA	0.05	NA	NA	NA	NA	NA	NA	NA	0.101
0.293	NA	NA	0.273	NA	NA	0.088	NA	0.375	NA	0.106	NA	NA	NA	NA	NA	NA	NA	0.05
0.144	NA	NA	0.174	NA	NA	0.146	NA	0.289	NA	0.21	NA	NA	NA	NA	NA	NA	NA	0.05
0.059	NA	NA	0.131	NA	NA	0.163	NA	0.171	NA	0.211	NA	NA	NA	NA	NA	NA	NA	0.076
0.05	NA	NA	0.061	NA	NA	0.05	NA	0.161	NA	0.077	NA	NA	NA	NA	NA	NA	NA	0.076
0.05	NA	NA	0.05	NA	NA	0.05	NA	0.4	NA	0.341	NA	NA	NA	NA	NA	NA	NA	0.084
0.05	NA	NA	0.05	NA	NA	0.05	NA	0.423	NA	0.404	NA	NA	NA	NA	NA	NA	NA	0.05
0.05	NA	NA	0.087	NA	NA	0.05	NA	0.211	NA	0.075	NA	NA	NA	NA	NA	NA	NA	0.108
0.05	NA	NA	0.141	NA	NA	0.05	NA	0.121	NA	0.05	NA	NA	NA	NA	NA	NA	NA	0.05
0.05	NA	NA	0.152	NA	NA	0.102	NA	0.05	NA	0.106	NA	NA	NA	NA	NA	NA	NA	0.051
0.095	NA	NA	0.198	NA	NA	0.05	NA	0.318	NA	0.05	NA	NA	NA	NA	NA	NA	NA	0.072
0.237	NA	NA	0.195	NA	NA	0.063	NA	0.223	NA	0.062	NA	NA	NA	NA	NA	NA	NA	0.09
0.318	NA	NA	0.224	NA	NA	0.132	NA	0.056	NA	0.082	NA	NA	NA	NA	NA	NA	NA	0.169
0.243	NA	NA	0.05	NA	NA	0.125	NA	0.05	NA	0.131	NA	NA	NA	NA	NA	NA	NA	0.157
0.136	NA	NA	0.096	NA	NA	0.054	NA	0.056	NA	0.162	NA	NA	NA	NA	NA	NA	NA	0.05
0.066	NA	NA	0.05	NA	NA	0.05	NA	0.07	NA	0.137	NA	NA	NA	NA	NA	NA	NA	0.05
0.107	NA	NA	0.05	NA	NA	0.05	NA	0.05	NA	0.372	NA	NA	NA	NA	NA	NA	NA	0.16
0.084	NA	NA	0.399	NA	NA	0.05	NA	0.05	NA	0.09	NA	NA	NA	NA	NA	NA	NA	0.05
0.05	NA	NA	0.605	NA	NA	0.061	NA	0.05	NA	0.062	NA	NA	NA	NA	NA	NA	NA	0.05
0.05	NA	NA	0.487	NA	NA	0.08	NA	0.05	NA	0.14	NA	NA	NA	NA	NA	NA	NA	0.05
0.05	NA	NA	0.326	NA	NA	0.05	NA	0.05	NA	0.107	NA	NA	NA	NA	NA	NA	NA	0.05
0.051	NA	NA	0.282	NA	NA	0.05	NA	0.05	NA	0.356	NA	NA	NA	NA	NA	NA	NA	0.05
0.07	NA	NA	0.228	NA	NA	0.064	NA	0.05	NA	0.326	NA	NA	NA	NA	NA	NA	NA	0.164
0.197	NA	NA	0.129	NA	NA	0.089	NA	0.05	NA	0.05	NA	NA	NA	NA	NA	NA	NA	0.228
0.313	NA	NA	0.05	NA	NA	0.05	NA	0.05	NA	0.05	NA	NA	NA	NA	NA	NA	NA	0.221
0.163	NA	NA	0.05	NA	NA	0.05	NA	0.096	NA	0.239	NA	NA	NA	NA	NA	NA	NA	0.118
0.192	NA	NA	0.05	NA	NA	0.089	NA	0.05	NA	0.05	NA	NA	NA	NA	NA	NA	NA	0.05
0.211	NA	NA	0.092	NA	NA	0.275	NA	0.05	NA	0.05	NA	NA	NA	NA	NA	NA	NA	0.05
0.163	NA	NA	0.145	NA	NA	0.291	NA	0.05	NA	0.05	NA	NA	NA	NA	NA	NA	NA	0.05
0.075	NA	NA	0.089	NA	NA	0.077	NA	0.154	NA	0.088	NA	NA	NA	NA	NA	NA	NA	0.05
0.098	NA	NA	0.05	NA	NA	0.05	NA	0.199	NA	0.065	NA	NA	NA	NA	NA	NA	NA	0.05
0.131	NA	NA	0.05	NA	NA	0.05	NA	0.121	NA	0.074	NA	NA	NA	NA	NA	NA	NA	0.05
0.078	NA	NA	0.05	NA	NA	0.05	NA	0.05	NA	0.094	NA	NA	NA	NA	NA	NA	NA	0.193
0.05	NA	NA	0.05	NA	NA	0.065	NA	0.05	NA	0.117	NA	NA	NA	NA	NA	NA	NA	0.05
0.055	NA	NA	0.568	NA	NA	0.178	NA	0.14	NA	0.114	NA	NA	NA	NA	NA	NA	NA	0.138
0.108	NA	NA	0.486	NA	NA	0.308	NA	0.126	NA	0.134	NA	NA	NA	NA	NA	NA	NA	0.057
0.119	NA	NA	0.368	NA	NA	0.191	NA	0.06	NA	0.113	NA	NA	NA	NA	NA	NA	NA	0.05
0.126	NA	NA	0.172	NA	NA	0.118	NA	0.05	NA	0.363	NA	NA	NA	NA	NA	NA	NA	0.152
0.175	NA	NA	0.169	NA	NA	0.054	NA	0.056	NA	0.333	NA	NA	NA	NA	NA	NA	NA	0.163
0.45	NA	NA	0.21	NA	NA	0.054	NA	0.05	NA	0.069	NA	NA	NA	NA	NA	NA	NA	0.146
0.144	NA	NA	0.167	NA	NA	0.09	NA	0.05	NA	0.079	NA	NA	NA	NA	NA	NA	NA	0.05
0.114	NA	NA	0.05	NA	NA	0.099	NA	0.05	NA	0.148	NA	NA	NA	NA	NA	NA	NA	0.05
0.063	NA	NA	0.05	NA	NA	0.055	NA	0.05	NA	0.107	NA	NA	NA	NA	NA	NA	NA	0.055
0.052	NA	NA	0.196	NA	NA	0.05	NA	0.05	NA	0.121	NA	NA	NA	NA	NA	NA	NA	0.078
0.153	NA	NA	0.202	NA	NA	0.05	NA	0.064	NA	0.077	NA	NA	NA	NA	NA	NA	NA	0.05
0.15	NA	NA	0.05	NA	NA	0.124	NA	0.05	NA	0.05	NA	NA	NA	NA	NA	NA	NA	0.053
0.129	NA	NA	0.05	NA	NA	0.055	NA	0.245	NA	0.05	NA	NA	NA	NA	NA	NA	NA	0.112
0.075	NA	NA	0.05	NA	NA	0.07	NA	0.05	NA	0.336	NA	NA	NA	NA	NA	NA	NA	0.189
0.09	NA	NA	0.438	NA	NA	0.05	NA	0.05	NA	0.05	NA	NA	NA	NA	NA	NA	NA	0.05
0.138	NA	NA	0.538	NA	NA	0.05	NA	0.05	NA	0.05	NA	NA	NA	NA	NA	NA	NA	0.05
0.168	NA	NA	0.437	NA	NA	0.05	NA	0.05	NA	0.05	NA	NA	NA	NA	NA	NA	NA	0.066
0.172	NA	NA	0.279	NA	NA	0.095	NA	0.057	NA	0.05	NA	NA	NA	NA	NA	NA	NA	0.06
0.22	NA	NA	0.203	NA	NA	0.164	NA	0.331	NA	0.05	NA	NA	NA	NA	NA	NA	NA	0.05
0.495	NA	NA	0.217	NA	NA	0.069	NA	0.111	NA	0.05	NA	NA	NA	NA	NA	NA	NA	0.05
0.093	NA	NA	0.215	NA	NA	0.195	NA	0.05	NA	0.05	NA	NA	NA	NA	NA	NA	NA	0.05
0.05	NA	NA	0.138	NA	NA	0.198	NA	0.05	NA	0.084	NA	NA	NA	NA	NA	NA	NA	0.05
0.05	NA	NA	0.091	NA	NA	0.271	NA	0.05	NA	0.111	NA	NA	NA	NA	NA	NA	NA	0.073
0.061	NA	NA	0.101	NA	NA	0.178	NA	0.071	NA	0.099	NA	NA	NA	NA	NA	NA	NA	0.152
0.145	NA	NA	0.11	NA	NA	0.11	NA	0.158	NA	0.088	NA	NA	NA	NA	NA	NA	NA	0.155
0.15	NA	NA	0.05	NA	NA	0.05	NA	0.166	NA	0.05	NA	NA	NA	NA	NA	NA	NA	0.124
0.136	NA	NA	0.05	NA	NA	0.092	NA	0.317	NA	0.05	NA	NA	NA	NA	NA	NA	NA	0.096
0.128	NA	NA	0.359	NA	NA	0.14	NA	0.119	NA	0.05	NA	NA	NA	NA	NA	NA	NA	0.05
0.136	NA	NA	0.462	NA	NA	0.101	NA	0.05	NA	0.391	NA	NA	NA	NA	NA	NA	NA	0.05
0.158	NA	NA	0.471	NA	NA	0.09	NA	0.066	NA	0.171	NA	NA	NA	NA	NA	NA	NA	0.05
0.171	NA	NA	0.46	NA	NA	0.113	NA	0.066	NA	0.309	NA	NA	NA	NA	NA	NA	NA	0.233
0.136	NA	NA	0.36	NA	NA	0.067	NA	0.05	NA	0.252	NA	NA	NA	NA	NA	NA	NA	0.205
0.285	NA	NA	0.297	NA	NA	0.05	NA	0.428	NA	0.05	NA	NA	NA	NA	NA	NA	NA	0.126
0.365	NA	NA	0.214	NA	NA	0.05	NA	0.524	NA	0.099	NA	NA	NA	NA	NA	NA	NA	0.121
0.05	NA	NA	0.178	NA	NA	0.05	NA	0.187	NA	0.154	NA	NA	NA	NA	NA	NA	NA	0.125
0.05	NA	NA	0.155	NA	NA	0.078	NA	0.05	NA	0.083	NA	NA	NA	NA	NA	NA	NA	0.076
0.05	NA	NA	0.095	NA	NA	0.136	NA	0.246	NA	0.069	NA	NA	NA	NA	NA	NA	NA	0.05
0.065	NA	NA	0.069	NA	NA	0.138	NA	0.214	NA	0.05	NA	NA	NA	NA	NA	NA	NA	0.05
0.098	NA	NA	0.05	NA	NA	0.05	NA	0.05	NA	0.05	NA	NA	NA	NA	NA	NA	NA	0.142
0.134	NA	NA	0.209	NA	NA	0.05	NA	0.05	NA	0.05	NA	NA	NA	NA	NA	NA	NA	0.126
0.154	NA	NA	0.366	NA	NA	0.05	NA	0.05	NA	0.05	NA	NA	NA	NA	NA	NA	NA	0.079
0.153	NA	NA	0.263	NA	NA	0.05	NA	0.05	NA	0.05	NA	NA	NA	NA	NA	NA	NA	0.14
0.134	NA	NA	0.111	NA	NA	0.05	NA	0.466	NA	0.078	NA	NA	NA	NA	NA	NA	NA	0.177
0.067	NA	NA	0.264	NA	NA	0.075	NA	0.592	NA	0.05	NA	NA	NA	NA	NA	NA	NA	0.177
0.05	NA	NA	0.135	NA	NA	0.05	NA	0.492	NA	0.05	NA	NA	NA	NA	NA	NA	NA	0.05
0.05	NA	NA	0.092	NA	NA	0.05	NA	0.05	NA	0.05	NA	NA	NA	NA	NA	NA	NA	0.051
0.05	NA	NA	0.05	NA	NA	0.05	NA	0.32	NA	0.05	NA	NA	NA	NA	NA	NA	NA	0.05
0.05	NA	NA	0.05	NA	NA	0.05	NA	0.519	NA	0.068	NA	NA	NA	NA	NA	NA	NA	0.133
0.05	NA	NA	0.102	NA	NA	0.05	NA	0.521	NA	0.119	NA	NA	NA	NA	NA	NA	NA	0.135
0.062	NA	NA	0.199	NA	NA	0.15	NA	0.05	NA	0.148	NA	NA	NA	NA	NA	NA	NA	0.242
0.05	NA	NA	0.167	NA	NA	0.134	NA	0.05	NA	0.053	NA	NA	NA	NA	NA	NA	NA	0.209
0.14	NA	NA	0.05	NA	NA	0.113	NA	0.064	NA	0.05	NA	NA	NA	NA	NA	NA	NA	0.196
0.157	NA	NA	0.05	NA	NA	0.136	NA	0.05	NA	0.05	NA	NA	NA	NA	NA	NA	NA	0.084
0.164	NA	NA	0.11	NA	NA	0.119	NA	0.572	NA	0.05	NA	NA	NA	NA	NA	NA	NA	0.05
0.085	NA	NA	0.183	NA	NA	0.121	NA	0.54	NA	0.085	NA	NA	NA	NA	NA	NA	NA	0.078
0.05	NA	NA	0.254	NA	NA	0.144	NA	0.344	NA	0.107	NA	NA	NA	NA	NA	NA	NA	0.138
0.05	NA	NA	0.111	NA	NA	0.163	NA	0.05	NA	0.217	NA	NA	NA	NA	NA	NA	NA	0.16
0.05	NA	NA	0.067	NA	NA	0.17	NA	0.05	NA	0.249	NA	NA	NA	NA	NA	NA	NA	0.05
0.05	NA	NA	0.05	NA	NA	0.162	NA	0.05	NA	0.205	NA	NA	NA	NA	NA	NA	NA	0.05
0.104	NA	NA	0.382	NA	NA	0.134	NA	0.522	NA	0.149	NA	NA	NA	NA	NA	NA	NA	0.05
0.139	NA	NA	0.05	NA	NA	0.158	NA	0.643	NA	0.071	NA	NA	NA	NA	NA	NA	NA	0.05
0.133	NA	NA	0.05	NA	NA	0.129	NA	0.534	NA	0.05	NA	NA	NA	NA	NA	NA	NA	0.1
0.101	NA	NA	0.05	NA	NA	0.13	NA	0.226	NA	0.217	NA	NA	NA	NA	NA	NA	NA	0.168
0.114	NA	NA	0.05	NA	NA	0.161	NA	0.05	NA	0.286	NA	NA	NA	NA	NA	NA	NA	0.1
0.15	NA	NA	0.379	NA	NA	0.159	NA	0.071	NA	0.05	NA	NA	NA	NA	NA	NA	NA	0.143
0.194	NA	NA	0.239	NA	NA	0.05	NA	0.075	NA	0.05	NA	NA	NA	NA	NA	NA	NA	0.055
0.065	NA	NA	0.05	NA	NA	0.05	NA	0.581	NA	0.05	NA	NA	NA	NA	NA	NA	NA	0.05
0.05	NA	NA	0.05	NA	NA	0.05	NA	0.577	NA	0.05	NA	NA	NA	NA	NA	NA	NA	0.05
0.05	NA	NA	0.05	NA	NA	0.144	NA	0.373	NA	0.05	NA	NA	NA	NA	NA	NA	NA	0.327
0.05	NA	NA	0.05	NA	NA	0.139	NA	0.102	NA	0.05	NA	NA	NA	NA	NA	NA	NA	0.225
0.082	NA	NA	0.05	NA	NA	0.137	NA	0.05	NA	0.05	NA	NA	NA	NA	NA	NA	NA	0.089
0.096	NA	NA	0.408	NA	NA	0.118	NA	0.05	NA	0.05	NA	NA	NA	NA	NA	NA	NA	0.05
0.116	NA	NA	0.406	NA	NA	0.05	NA	0.05	NA	0.077	NA	NA	NA	NA	NA	NA	NA	0.05
0.15	NA	NA	0.338	NA	NA	0.088	NA	0.545	NA	0.05	NA	NA	NA	NA	NA	NA	NA	0.05
0.121	NA	NA	0.05	NA	NA	0.078	NA	0.451	NA	0.05	NA	NA	NA	NA	NA	NA	NA	0.05
0.134	NA	NA	0.05	NA	NA	0.05	NA	0.319	NA	0.05	NA	NA	NA	NA	NA	NA	NA	0.05
0.109	NA	NA	0.05	NA	NA	0.05	NA	0.106	NA	0.066	NA	NA	NA	NA	NA	NA	NA	0.05
0.109	NA	NA	0.05	NA	NA	0.319	NA	0.05	NA	0.05	NA	NA	NA	NA	NA	NA	NA	0.081
0.113	NA	NA	0.05	NA	NA	0.34	NA	0.05	NA	0.05	NA	NA	NA	NA	NA	NA	NA	0.178
0.076	NA	NA	0.05	NA	NA	0.138	NA	0.459	NA	0.05	NA	NA	NA	NA	NA	NA	NA	0.122
0.05	NA	NA	0.05	NA	NA	0.15	NA	0.376	NA	0.05	NA	NA	NA	NA	NA	NA	NA	0.092
0.05	NA	NA	0.372	NA	NA	0.193	NA	0.158	NA	0.05	NA	NA	NA	NA	NA	NA	NA	0.073
0.089	NA	NA	0.51	NA	NA	0.152	NA	0.05	NA	0.05	NA	NA	NA	NA	NA	NA	NA	0.336
0.114	NA	NA	0.457	NA	NA	0.255	NA	0.05	NA	0.05	NA	NA	NA	NA	NA	NA	NA	0.152
0.123	NA	NA	0.087	NA	NA	0.129	NA	0.05	NA	0.05	NA	NA	NA	NA	NA	NA	NA	0.05
0.17	NA	NA	0.05	NA	NA	0.384	NA	0.417	NA	0.05	NA	NA	NA	NA	NA	NA	NA	0.05
0.14	NA	NA	0.05	NA	NA	0.259	NA	0.374	NA	0.05	NA	NA	NA	NA	NA	NA	NA	0.05
0.098	NA	NA	0.05	NA	NA	0.077	NA	0.213	NA	0.05	NA	NA	NA	NA	NA	NA	NA	0.188
0.125	NA	NA	0.05	NA	NA	0.102	NA	0.107	NA	0.05	NA	NA	NA	NA	NA	NA	NA	0.247
0.108	NA	NA	0.05	NA	NA	0.12	NA	0.067	NA	0.05	NA	NA	NA	NA	NA	NA	NA	0.14
0.05	NA	NA	0.05	NA	NA	0.27	NA	0.05	NA	0.05	NA	NA	NA	NA	NA	NA	NA	0.114
0.05	NA	NA	0.05	NA	NA	0.292	NA	0.275	NA	0.05	NA	NA	NA	NA	NA	NA	NA	0.05
0.05	NA	NA	0.05	NA	NA	0.072	NA	0.422	NA	0.05	NA	NA	NA	NA	NA	NA	NA	0.05
0.086	NA	NA	0.05	NA	NA	0.05	NA	0.269	NA	0.05	NA	NA	NA	NA	NA	NA	NA	0.091
0.119	NA	NA	0.308	NA	NA	0.05	NA	0.079	NA	0.051	NA	NA	NA	NA	NA	NA	NA	0.166
0.116	NA	NA	0.409	NA	NA	0.05	NA	0.05	NA	0.05	NA	NA	NA	NA	NA	NA	NA	0.218
0.125	NA	NA	0.273	NA	NA	0.05	NA	0.104	NA	0.05	NA	NA	NA	NA	NA	NA	NA	0.158
0.097	NA	NA	0.05	NA	NA	0.092	NA	0.391	NA	0.05	NA	NA	NA	NA	NA	NA	NA	0.108
0.134	NA	NA	0.05	NA	NA	0.186	NA	0.287	NA	0.05	NA	NA	NA	NA	NA	NA	NA	0.056
0.074	NA	NA	0.05	NA	NA	0.165	NA	0.05	NA	0.05	NA	NA	NA	NA	NA	NA	NA	0.05
0.05	NA	NA	0.05	NA	NA	0.066	NA	0.062	NA	0.05	NA	NA	NA	NA	NA	NA	NA	0.141
0.05	NA	NA	0.05	NA	NA	0.05	NA	0.38	NA	0.054	NA	NA	NA	NA	NA	NA	NA	0.1
0.05	NA	NA	0.05	NA	NA	0.05	NA	0.299	NA	0.05	NA	NA	NA	NA	NA	NA	NA	0.075
0.05	NA	NA	0.05	NA	NA	0.127	NA	0.093	NA	0.05	NA	NA	NA	NA	NA	NA	NA	0.057
0.05	NA	NA	0.05	NA	NA	0.09	NA	0.05	NA	0.072	NA	NA	NA	NA	NA	NA	NA	0.05
0.05	NA	NA	0.05	NA	NA	0.14	NA	0.373	NA	0.05	NA	NA	NA	NA	NA	NA	NA	0.05
0.09	NA	NA	0.05	NA	NA	0.216	NA	0.391	NA	0.05	NA	NA	NA	NA	NA	NA	NA	0.095
0.201	NA	NA	0.05	NA	NA	0.285	NA	0.244	NA	0.05	NA	NA	NA	NA	NA	NA	NA	0.16
0.174	NA	NA	0.05	NA	NA	0.108	NA	0.05	NA	0.05	NA	NA	NA	NA	NA	NA	NA	0.255
0.1	NA	NA	0.05	NA	NA	0.081	NA	0.05	NA	0.05	NA	NA	NA	NA	NA	NA	NA	0.249
0.103	NA	NA	0.05	NA	NA	0.05	NA	0.338	NA	0.05	NA	NA	NA	NA	NA	NA	NA	0.304
0.135	NA	NA	0.05	NA	NA	0.05	NA	0.223	NA	0.05	NA	NA	NA	NA	NA	NA	NA	0.381
0.05	NA	NA	0.05	NA	NA	0.05	NA	0.05	NA	0.05	NA	NA	NA	NA	NA	NA	NA	0.335
0.05	NA	NA	0.05	NA	NA	0.491	NA	0.05	NA	0.05	NA	NA	NA	NA	NA	NA	NA	0.245
0.05	NA	NA	0.05	NA	NA	0.215	NA	0.05	NA	0.096	NA	NA	NA	NA	NA	NA	NA	0.13
0.079	NA	NA	0.05	NA	NA	0.143	NA	0.168	NA	0.05	NA	NA	NA	NA	NA	NA	NA	0.064
0.085	NA	NA	0.05	NA	NA	0.136	NA	0.151	NA	0.05	NA	NA	NA	NA	NA	NA	NA	0.05
0.105	NA	NA	0.05	NA	NA	0.331	NA	0.05	NA	0.05	NA	NA	NA	NA	NA	NA	NA	0.076
0.05	NA	NA	0.05	NA	NA	0.316	NA	0.05	NA	0.05	NA	NA	NA	NA	NA	NA	NA	0.075
0.098	NA	NA	0.075	NA	NA	0.05	NA	0.05	NA	0.05	NA	NA	NA	NA	NA	NA	NA	0.069
0.239	NA	NA	0.282	NA	NA	0.05	NA	0.05	NA	0.05	NA	NA	NA	NA	NA	NA	NA	0.252
0.175	NA	NA	0.081	NA	NA	0.05	NA	0.241	NA	0.06	NA	NA	NA	NA	NA	NA	NA	0.13
0.128	NA	NA	0.05	NA	NA	0.05	NA	0.152	NA	0.099	NA	NA	NA	NA	NA	NA	NA	0.135
0.05	NA	NA	0.05	NA	NA	0.45	NA	0.082	NA	0.115	NA	NA	NA	NA	NA	NA	NA	0.082
0.05	NA	NA	0.05	NA	NA	0.322	NA	0.05	NA	0.05	NA	NA	NA	NA	NA	NA	NA	0.05
0.05	NA	NA	0.05	NA	NA	0.153	NA	0.05	NA	0.05	NA	NA	NA	NA	NA	NA	NA	0.05
0.05	NA	NA	0.05	NA	NA	0.05	NA	0.05	NA	0.095	NA	NA	NA	NA	NA	NA	NA	0.201
0.061	NA	NA	0.05	NA	NA	0.05	NA	0.454	NA	0.151	NA	NA	NA	NA	NA	NA	NA	0.329
0.056	NA	NA	0.05	NA	NA	0.097	NA	0.414	NA	0.05	NA	NA	NA	NA	NA	NA	NA	0.402
0.097	NA	NA	0.05	NA	NA	0.407	NA	0.358	NA	0.05	NA	NA	NA	NA	NA	NA	NA	0.353
0.1	NA	NA	0.26	NA	NA	0.05	NA	0.05	NA	0.05	NA	NA	NA	NA	NA	NA	NA	0.284
0.166	NA	NA	0.26	NA	NA	0.05	NA	0.05	NA	0.05	NA	NA	NA	NA	NA	NA	NA	0.18
0.247	NA	NA	0.071	NA	NA	0.05	NA	0.05	NA	0.05	NA	NA	NA	NA	NA	NA	NA	0.177
0.219	NA	NA	0.169	NA	NA	0.084	NA	0.05	NA	0.05	NA	NA	NA	NA	NA	NA	NA	0.145
0.133	NA	NA	0.318	NA	NA	0.181	NA	0.15	NA	0.05	NA	NA	NA	NA	NA	NA	NA	0.096
0.055	NA	NA	0.247	NA	NA	0.195	NA	0.27	NA	0.05	NA	NA	NA	NA	NA	NA	NA	0.118
0.05	NA	NA	0.05	NA	NA	0.163	NA	0.157	NA	0.05	NA	NA	NA	NA	NA	NA	NA	0.226
0.05	NA	NA	0.05	NA	NA	0.161	NA	0.05	NA	0.129	NA	NA	NA	NA	NA	NA	NA	0.173
0.05	NA	NA	0.05	NA	NA	0.076	NA	0.05	NA	0.164	NA	NA	NA	NA	NA	NA	NA	0.154
0.077	NA	NA	0.05	NA	NA	0.05	NA	0.05	NA	0.188	NA	NA	NA	NA	NA	NA	NA	0.196
0.152	NA	NA	0.05	NA	NA	0.05	NA	0.065	NA	0.148	NA	NA	NA	NA	NA	NA	NA	0.126
0.073	NA	NA	0.05	NA	NA	0.178	NA	0.05	NA	0.164	NA	NA	NA	NA	NA	NA	NA	0.05
0.07	NA	NA	0.05	NA	NA	0.05	NA	0.05	NA	0.191	NA	NA	NA	NA	NA	NA	NA	0.098
0.156	NA	NA	0.05	NA	NA	0.055	NA	0.05	NA	0.16	NA	NA	NA	NA	NA	NA	NA	0.325
0.118	NA	NA	0.106	NA	NA	0.146	NA	0.05	NA	0.05	NA	NA	NA	NA	NA	NA	NA	0.292
0.154	NA	NA	0.25	NA	NA	0.104	NA	0.158	NA	0.05	NA	NA	NA	NA	NA	NA	NA	0.218
0.141	NA	NA	0.177	NA	NA	0.072	NA	0.179	NA	0.05	NA	NA	NA	NA	NA	NA	NA	0.05
0.083	NA	NA	0.16	NA	NA	0.05	NA	0.05	NA	0.05	NA	NA	NA	NA	NA	NA	NA	0.174
0.05	NA	NA	0.329	NA	NA	0.082	NA	0.05	NA	0.05	NA	NA	NA	NA	NA	NA	NA	0.175
0.068	NA	NA	0.177	NA	NA	0.153	NA	0.056	NA	0.05	NA	NA	NA	NA	NA	NA	NA	0.21
0.05	NA	NA	0.05	NA	NA	0.232	NA	0.061	NA	0.05	NA	NA	NA	NA	NA	NA	NA	0.273
0.05	NA	NA	0.05	NA	NA	0.328	NA	0.05	NA	0.05	NA	NA	NA	NA	NA	NA	NA	0.175
0.05	NA	NA	0.05	NA	NA	0.506	NA	0.05	NA	0.1	NA	NA	NA	NA	NA	NA	NA	0.174
0.093	NA	NA	0.06	NA	NA	0.586	NA	0.24	NA	0.206	NA	NA	NA	NA	NA	NA	NA	0.241
0.077	NA	NA	0.05	NA	NA	0.05	NA	0.337	NA	0.242	NA	NA	NA	NA	NA	NA	NA	0.246
0.149	NA	NA	0.05	NA	NA	0.085	NA	0.281	NA	0.186	NA	NA	NA	NA	NA	NA	NA	0.273
0.064	NA	NA	0.05	NA	NA	0.117	NA	0.369	NA	0.123	NA	NA	NA	NA	NA	NA	NA	0.315
0.082	NA	NA	0.05	NA	NA	0.116	NA	0.05	NA	0.245	NA	NA	NA	NA	NA	NA	NA	0.336
0.103	NA	NA	0.05	NA	NA	0.058	NA	0.05	NA	0.205	NA	NA	NA	NA	NA	NA	NA	0.226
0.05	NA	NA	0.162	NA	NA	0.05	NA	0.282	NA	0.052	NA	NA	NA	NA	NA	NA	NA	0.05
0.05	NA	NA	0.306	NA	NA	0.221	NA	0.189	NA	0.05	NA	NA	NA	NA	NA	NA	NA	0.05
0.05	NA	NA	0.28	NA	NA	0.347	NA	0.176	NA	0.05	NA	NA	NA	NA	NA	NA	NA	0.05
0.05	NA	NA	0.075	NA	NA	0.505	NA	0.083	NA	0.05	NA	NA	NA	NA	NA	NA	NA	0.181
0.05	NA	NA	0.05	NA	NA	0.618	NA	0.052	NA	0.081	NA	NA	NA	NA	NA	NA	NA	0.242
0.05	NA	NA	0.05	NA	NA	0.05	NA	0.123	NA	0.08	NA	NA	NA	NA	NA	NA	NA	0.402
0.088	NA	NA	0.05	NA	NA	0.124	NA	0.05	NA	0.05	NA	NA	NA	NA	NA	NA	NA	0.117
0.323	NA	NA	0.05	NA	NA	0.15	NA	0.05	NA	0.05	NA	NA	NA	NA	NA	NA	NA	0.28
0.267	NA	NA	0.05	NA	NA	0.106	NA	0.05	NA	0.05	NA	NA	NA	NA	NA	NA	NA	0.331
0.275	NA	NA	0.05	NA	NA	0.211	NA	0.096	NA	0.184	NA	NA	NA	NA	NA	NA	NA	0.315
0.268	NA	NA	0.05	NA	NA	0.285	NA	0.247	NA	0.374	NA	NA	NA	NA	NA	NA	NA	0.291
0.133	NA	NA	0.05	NA	NA	0.313	NA	0.242	NA	0.253	NA	NA	NA	NA	NA	NA	NA	0.292
0.05	NA	NA	0.093	NA	NA	0.387	NA	0.219	NA	0.067	NA	NA	NA	NA	NA	NA	NA	0.305
0.05	NA	NA	0.27	NA	NA	0.374	NA	0.241	NA	0.05	NA	NA	NA	NA	NA	NA	NA	0.14
0.07	NA	NA	0.26	NA	NA	0.168	NA	0.319	NA	0.05	NA	NA	NA	NA	NA	NA	NA	0.05
0.104	NA	NA	0.172	NA	NA	0.201	NA	0.43	NA	0.113	NA	NA	NA	NA	NA	NA	NA	0.05
0.131	NA	NA	0.05	NA	NA	0.236	NA	0.397	NA	0.05	NA	NA	NA	NA	NA	NA	NA	0.05
0.433	NA	NA	0.05	NA	NA	0.301	NA	0.291	NA	0.05	NA	NA	NA	NA	NA	NA	NA	0.154
0.531	NA	NA	0.147	NA	NA	0.074	NA	0.148	NA	0.063	NA	NA	NA	NA	NA	NA	NA	0.284
0.557	NA	NA	0.177	NA	NA	0.189	NA	0.113	NA	0.104	NA	NA	NA	NA	NA	NA	NA	0.235
0.511	NA	NA	0.059	NA	NA	0.257	NA	0.138	NA	0.141	NA	NA	NA	NA	NA	NA	NA	0.05
0.37	NA	NA	0.05	NA	NA	0.22	NA	0.116	NA	0.05	NA	NA	NA	NA	NA	NA	NA	0.063
0.338	NA	NA	0.251	NA	NA	0.139	NA	0.05	NA	0.05	NA	NA	NA	NA	NA	NA	NA	0.054
0.507	NA	NA	0.142	NA	NA	0.166	NA	0.05	NA	0.152	NA	NA	NA	NA	NA	NA	NA	0.08
0.684	NA	NA	0.05	NA	NA	0.129	NA	0.05	NA	0.414	NA	NA	NA	NA	NA	NA	NA	0.228
0.584	NA	NA	0.05	NA	NA	0.05	NA	0.244	NA	0.394	NA	NA	NA	NA	NA	NA	NA	0.05
0.57	NA	NA	0.397	NA	NA	0.05	NA	0.147	NA	0.062	NA	NA	NA	NA	NA	NA	NA	0.068
0.572	NA	NA	0.374	NA	NA	0.05	NA	0.147	NA	0.05	NA	NA	NA	NA	NA	NA	NA	0.166
0.526	NA	NA	0.131	NA	NA	0.119	NA	0.111	NA	0.221	NA	NA	NA	NA	NA	NA	NA	0.257
0.502	NA	NA	0.05	NA	NA	0.232	NA	0.335	NA	0.05	NA	NA	NA	NA	NA	NA	NA	0.344
0.539	NA	NA	0.083	NA	NA	0.13	NA	0.288	NA	0.052	NA	NA	NA	NA	NA	NA	NA	0.055
0.484	NA	NA	0.232	NA	NA	0.05	NA	0.36	NA	0.05	NA	NA	NA	NA	NA	NA	NA	0.132
0.491	NA	NA	0.062	NA	NA	0.05	NA	0.382	NA	0.081	NA	NA	NA	NA	NA	NA	NA	0.052
0.514	NA	NA	0.05	NA	NA	0.071	NA	0.309	NA	0.067	NA	NA	NA	NA	NA	NA	NA	0.253
0.522	NA	NA	0.221	NA	NA	0.06	NA	0.229	NA	0.05	NA	NA	NA	NA	NA	NA	NA	0.274
0.432	NA	NA	0.264	NA	NA	0.05	NA	0.151	NA	0.322	NA	NA	NA	NA	NA	NA	NA	0.065
0.316	NA	NA	0.115	NA	NA	0.05	NA	0.05	NA	0.397	NA	NA	NA	NA	NA	NA	NA	0.067
0.427	NA	NA	0.05	NA	NA	0.05	NA	0.05	NA	0.44	NA	NA	NA	NA	NA	NA	NA	0.079
0.31	NA	NA	0.068	NA	NA	0.086	NA	0.05	NA	0.158	NA	NA	NA	NA	NA	NA	NA	0.05
0.268	NA	NA	0.213	NA	NA	0.116	NA	0.111	NA	0.05	NA	NA	NA	NA	NA	NA	NA	0.055
0.111	NA	NA	0.19	NA	NA	0.249	NA	0.155	NA	0.05	NA	NA	NA	NA	NA	NA	NA	0.064
0.155	NA	NA	0.05	NA	NA	0.05	NA	0.087	NA	0.05	NA	NA	NA	NA	NA	NA	NA	0.085
0.27	NA	NA	0.05	NA	NA	0.05	NA	0.071	NA	0.05	NA	NA	NA	NA	NA	NA	NA	0.114
0.341	NA	NA	0.05	NA	NA	0.05	NA	0.091	NA	0.05	NA	NA	NA	NA	NA	NA	NA	0.113
0.347	NA	NA	0.05	NA	NA	0.168	NA	0.092	NA	0.05	NA	NA	NA	NA	NA	NA	NA	0.068
0.231	NA	NA	0.05	NA	NA	0.156	NA	0.344	NA	0.163	NA	NA	NA	NA	NA	NA	NA	0.05
0.05	NA	NA	0.05	NA	NA	0.135	NA	0.419	NA	0.163	NA	NA	NA	NA	NA	NA	NA	0.05
0.05	NA	NA	0.072	NA	NA	0.099	NA	0.453	NA	0.267	NA	NA	NA	NA	NA	NA	NA	0.05
0.05	NA	NA	0.05	NA	NA	0.118	NA	0.332	NA	0.38	NA	NA	NA	NA	NA	NA	NA	0.126
0.05	NA	NA	0.05	NA	NA	0.084	NA	0.341	NA	0.489	NA	NA	NA	NA	NA	NA	NA	0.181
0.05	NA	NA	0.055	NA	NA	0.182	NA	0.269	NA	0.173	NA	NA	NA	NA	NA	NA	NA	0.177
0.05	NA	NA	0.264	NA	NA	0.05	NA	0.073	NA	0.05	NA	NA	NA	NA	NA	NA	NA	0.05
0.118	NA	NA	0.05	NA	NA	0.093	NA	0.05	NA	0.05	NA	NA	NA	NA	NA	NA	NA	0.05
0.234	NA	NA	0.05	NA	NA	0.05	NA	0.084	NA	0.05	NA	NA	NA	NA	NA	NA	NA	0.05
0.307	NA	NA	0.05	NA	NA	0.067	NA	0.09	NA	0.166	NA	NA	NA	NA	NA	NA	NA	0.05
0.215	NA	NA	0.05	NA	NA	0.05	NA	0.05	NA	0.151	NA	NA	NA	NA	NA	NA	NA	0.05
0.072	NA	NA	0.05	NA	NA	0.05	NA	0.05	NA	0.232	NA	NA	NA	NA	NA	NA	NA	0.12
0.063	NA	NA	0.05	NA	NA	0.082	NA	0.05	NA	0.207	NA	NA	NA	NA	NA	NA	NA	0.157
0.075	NA	NA	0.055	NA	NA	0.179	NA	0.05	NA	0.316	NA	NA	NA	NA	NA	NA	NA	0.062
0.108	NA	NA	0.058	NA	NA	0.234	NA	0.055	NA	0.343	NA	NA	NA	NA	NA	NA	NA	0.05
0.082	NA	NA	0.061	NA	NA	0.072	NA	0.149	NA	0.22	NA	NA	NA	NA	NA	NA	NA	0.07
0.05	NA	NA	0.05	NA	NA	0.08	NA	0.279	NA	0.05	NA	NA	NA	NA	NA	NA	NA	0.05
0.05	NA	NA	0.067	NA	NA	0.16	NA	0.432	NA	0.078	NA	NA	NA	NA	NA	NA	NA	0.05
0.05	NA	NA	0.05	NA	NA	0.138	NA	0.332	NA	0.099	NA	NA	NA	NA	NA	NA	NA	0.05
0.106	NA	NA	0.172	NA	NA	0.194	NA	0.346	NA	0.05	NA	NA	NA	NA	NA	NA	NA	0.05
0.116	NA	NA	0.088	NA	NA	0.05	NA	0.34	NA	0.104	NA	NA	NA	NA	NA	NA	NA	0.216
0.084	NA	NA	0.05	NA	NA	0.05	NA	0.223	NA	0.32	NA	NA	NA	NA	NA	NA	NA	0.365
0.061	NA	NA	0.05	NA	NA	0.05	NA	0.096	NA	0.18	NA	NA	NA	NA	NA	NA	NA	0.292
0.117	NA	NA	0.289	NA	NA	0.05	NA	0.197	NA	0.098	NA	NA	NA	NA	NA	NA	NA	0.179
0.15	NA	NA	0.05	NA	NA	0.05	NA	0.141	NA	0.251	NA	NA	NA	NA	NA	NA	NA	0.094
0.106	NA	NA	0.05	NA	NA	0.05	NA	0.167	NA	0.48	NA	NA	NA	NA	NA	NA	NA	0.131
0.062	NA	NA	0.05	NA	NA	0.05	NA	0.05	NA	0.21	NA	NA	NA	NA	NA	NA	NA	0.05
0.063	NA	NA	0.05	NA	NA	0.075	NA	0.05	NA	0.05	NA	NA	NA	NA	NA	NA	NA	0.05
0.085	NA	NA	0.05	NA	NA	0.059	NA	0.103	NA	0.05	NA	NA	NA	NA	NA	NA	NA	0.253
0.229	NA	NA	0.053	NA	NA	0.1	NA	0.089	NA	0.07	NA	NA	NA	NA	NA	NA	NA	0.109
0.194	NA	NA	0.05	NA	NA	0.219	NA	0.086	NA	0.05	NA	NA	NA	NA	NA	NA	NA	0.07
0.097	NA	NA	0.05	NA	NA	0.05	NA	0.297	NA	0.05	NA	NA	NA	NA	NA	NA	NA	0.115
0.057	NA	NA	0.05	NA	NA	0.05	NA	0.308	NA	0.218	NA	NA	NA	NA	NA	NA	NA	0.256
0.05	NA	NA	0.05	NA	NA	0.05	NA	0.311	NA	0.162	NA	NA	NA	NA	NA	NA	NA	0.198
0.068	NA	NA	0.05	NA	NA	0.05	NA	0.18	NA	0.128	NA	NA	NA	NA	NA	NA	NA	0.064
0.139	NA	NA	0.05	NA	NA	0.05	NA	0.146	NA	0.107	NA	NA	NA	NA	NA	NA	NA	0.05
0.177	NA	NA	0.255	NA	NA	0.102	NA	0.18	NA	0.075	NA	NA	NA	NA	NA	NA	NA	0.05
0.173	NA	NA	0.383	NA	NA	0.05	NA	0.159	NA	0.187	NA	NA	NA	NA	NA	NA	NA	0.05
0.156	NA	NA	0.05	NA	NA	0.05	NA	0.134	NA	0.05	NA	NA	NA	NA	NA	NA	NA	0.115
0.107	NA	NA	0.05	NA	NA	0.05	NA	0.343	NA	0.05	NA	NA	NA	NA	NA	NA	NA	0.217
0.108	NA	NA	0.088	NA	NA	0.097	NA	0.582	NA	0.05	NA	NA	NA	NA	NA	NA	NA	0.262
0.148	NA	NA	0.288	NA	NA	0.113	NA	0.109	NA	0.05	NA	NA	NA	NA	NA	NA	NA	0.279
0.208	NA	NA	0.158	NA	NA	0.132	NA	0.097	NA	0.05	NA	NA	NA	NA	NA	NA	NA	0.15
0.107	NA	NA	0.05	NA	NA	0.247	NA	0.129	NA	0.05	NA	NA	NA	NA	NA	NA	NA	0.141
0.079	NA	NA	0.05	NA	NA	0.173	NA	0.261	NA	0.123	NA	NA	NA	NA	NA	NA	NA	0.218
0.063	NA	NA	0.05	NA	NA	0.114	NA	0.49	NA	0.125	NA	NA	NA	NA	NA	NA	NA	0.183
0.217	NA	NA	0.05	NA	NA	0.177	NA	0.731	NA	0.076	NA	NA	NA	NA	NA	NA	NA	0.142
0.227	NA	NA	0.05	NA	NA	0.199	NA	0.702	NA	0.05	NA	NA	NA	NA	NA	NA	NA	0.179
0.104	NA	NA	0.05	NA	NA	0.173	NA	0.05	NA	0.082	NA	NA	NA	NA	NA	NA	NA	0.252
0.075	NA	NA	0.05	NA	NA	0.136	NA	0.05	NA	0.05	NA	NA	NA	NA	NA	NA	NA	0.367
0.05	NA	NA	0.05	NA	NA	0.158	NA	0.164	NA	0.05	NA	NA	NA	NA	NA	NA	NA	0.231
0.05	NA	NA	0.05	NA	NA	0.142	NA	0.374	NA	0.05	NA	NA	NA	NA	NA	NA	NA	0.064
0.05	NA	NA	0.05	NA	NA	0.116	NA	0.414	NA	0.05	NA	NA	NA	NA	NA	NA	NA	0.05
0.136	NA	NA	0.05	NA	NA	0.126	NA	0.05	NA	0.05	NA	NA	NA	NA	NA	NA	NA	0.05
0.199	NA	NA	0.189	NA	NA	0.172	NA	0.268	NA	0.288	NA	NA	NA	NA	NA	NA	NA	0.1
0.255	NA	NA	0.275	NA	NA	0.238	NA	0.525	NA	0.327	NA	NA	NA	NA	NA	NA	NA	0.243
0.099	NA	NA	0.05	NA	NA	0.257	NA	0.159	NA	0.053	NA	NA	NA	NA	NA	NA	NA	0.266
0.05	NA	NA	0.05	NA	NA	0.288	NA	0.159	NA	0.05	NA	NA	NA	NA	NA	NA	NA	0.121
0.05	NA	NA	0.061	NA	NA	0.231	NA	0.215	NA	0.05	NA	NA	NA	NA	NA	NA	NA	0.05
0.05	NA	NA	0.125	NA	NA	0.159	NA	0.264	NA	0.05	NA	NA	NA	NA	NA	NA	NA	0.05
0.05	NA	NA	0.05	NA	NA	0.125	NA	0.05	NA	0.05	NA	NA	NA	NA	NA	NA	NA	0.05
0.112	NA	NA	0.05	NA	NA	0.064	NA	0.05	NA	0.05	NA	NA	NA	NA	NA	NA	NA	0.206
0.051	NA	NA	0.05	NA	NA	0.233	NA	0.05	NA	0.356	NA	NA	NA	NA	NA	NA	NA	0.284
0.05	NA	NA	0.05	NA	NA	0.254	NA	0.082	NA	0.203	NA	NA	NA	NA	NA	NA	NA	0.211
0.05	NA	NA	0.05	NA	NA	0.198	NA	0.398	NA	0.05	NA	NA	NA	NA	NA	NA	NA	0.075
0.05	NA	NA	0.056	NA	NA	0.151	NA	0.405	NA	0.057	NA	NA	NA	NA	NA	NA	NA	0.239
0.076	NA	NA	0.05	NA	NA	0.24	NA	0.106	NA	0.155	NA	NA	NA	NA	NA	NA	NA	0.326
0.119	NA	NA	0.05	NA	NA	0.148	NA	0.05	NA	0.141	NA	NA	NA	NA	NA	NA	NA	0.05
0.114	NA	NA	0.05	NA	NA	0.123	NA	0.05	NA	0.197	NA	NA	NA	NA	NA	NA	NA	0.105
0.05	NA	NA	0.05	NA	NA	0.079	NA	0.05	NA	0.198	NA	NA	NA	NA	NA	NA	NA	0.139
0.05	NA	NA	0.05	NA	NA	0.101	NA	0.05	NA	0.089	NA	NA	NA	NA	NA	NA	NA	0.164
0.051	NA	NA	0.05	NA	NA	0.29	NA	0.05	NA	0.05	NA	NA	NA	NA	NA	NA	NA	0.158
0.127	NA	NA	0.05	NA	NA	0.329	NA	0.242	NA	0.05	NA	NA	NA	NA	NA	NA	NA	0.208
0.072	NA	NA	0.05	NA	NA	0.231	NA	0.302	NA	0.144	NA	NA	NA	NA	NA	NA	NA	0.231
0.05	NA	NA	0.05	NA	NA	0.116	NA	0.199	NA	0.104	NA	NA	NA	NA	NA	NA	NA	0.058
0.05	NA	NA	0.05	NA	NA	0.194	NA	0.077	NA	0.05	NA	NA	NA	NA	NA	NA	NA	0.05
0.05	NA	NA	0.456	NA	NA	0.171	NA	0.05	NA	0.05	NA	NA	NA	NA	NA	NA	NA	0.05
0.05	NA	NA	0.563	NA	NA	0.112	NA	0.05	NA	0.05	NA	NA	NA	NA	NA	NA	NA	0.05
0.05	NA	NA	0.099	NA	NA	0.143	NA	0.05	NA	0.356	NA	NA	NA	NA	NA	NA	NA	0.069
0.078	NA	NA	0.05	NA	NA	0.203	NA	0.05	NA	0.186	NA	NA	NA	NA	NA	NA	NA	0.215
0.124	NA	NA	0.05	NA	NA	0.207	NA	0.05	NA	0.479	NA	NA	NA	NA	NA	NA	NA	0.231
0.128	NA	NA	0.05	NA	NA	0.17	NA	0.156	NA	0.056	NA	NA	NA	NA	NA	NA	NA	0.125
0.167	NA	NA	0.05	NA	NA	0.097	NA	0.26	NA	0.05	NA	NA	NA	NA	NA	NA	NA	0.181
0.194	NA	NA	0.05	NA	NA	0.197	NA	0.195	NA	0.05	NA	NA	NA	NA	NA	NA	NA	0.173
0.05	NA	NA	0.091	NA	NA	0.143	NA	0.068	NA	0.101	NA	NA	NA	NA	NA	NA	NA	0.239
0.05	NA	NA	0.05	NA	NA	0.058	NA	0.05	NA	0.105	NA	NA	NA	NA	NA	NA	NA	0.227
0.08	NA	NA	0.05	NA	NA	0.05	NA	0.05	NA	0.116	NA	NA	NA	NA	NA	NA	NA	0.05
0.05	NA	NA	0.091	NA	NA	0.066	NA	0.05	NA	0.436	NA	NA	NA	NA	NA	NA	NA	0.05
0.083	NA	NA	0.618	NA	NA	0.078	NA	0.05	NA	0.316	NA	NA	NA	NA	NA	NA	NA	0.084
0.166	NA	NA	0.436	NA	NA	0.114	NA	0.05	NA	0.125	NA	NA	NA	NA	NA	NA	NA	0.155
0.079	NA	NA	0.098	NA	NA	0.214	NA	0.211	NA	0.209	NA	NA	NA	NA	NA	NA	NA	0.159
0.077	NA	NA	0.05	NA	NA	0.225	NA	0.218	NA	0.172	NA	NA	NA	NA	NA	NA	NA	0.139
0.156	NA	NA	0.05	NA	NA	0.212	NA	0.124	NA	0.05	NA	NA	NA	NA	NA	NA	NA	0.051
0.237	NA	NA	0.129	NA	NA	0.136	NA	0.05	NA	0.05	NA	NA	NA	NA	NA	NA	NA	0.05
0.05	NA	NA	0.098	NA	NA	0.151	NA	0.05	NA	0.05	NA	NA	NA	NA	NA	NA	NA	0.093
0.05	NA	NA	0.05	NA	NA	0.139	NA	0.05	NA	0.05	NA	NA	NA	NA	NA	NA	NA	0.154
0.087	NA	NA	0.05	NA	NA	0.105	NA	0.05	NA	0.089	NA	NA	NA	NA	NA	NA	NA	0.176
0.177	NA	NA	0.384	NA	NA	0.05	NA	0.05	NA	0.162	NA	NA	NA	NA	NA	NA	NA	0.197
0.228	NA	NA	0.563	NA	NA	0.05	NA	0.05	NA	0.186	NA	NA	NA	NA	NA	NA	NA	0.201
0.093	NA	NA	0.396	NA	NA	0.181	NA	0.124	NA	0.277	NA	NA	NA	NA	NA	NA	NA	0.172
0.05	NA	NA	0.116	NA	NA	0.173	NA	0.268	NA	0.397	NA	NA	NA	NA	NA	NA	NA	0.165
0.15	NA	NA	0.05	NA	NA	0.159	NA	0.128	NA	0.495	NA	NA	NA	NA	NA	NA	NA	0.166
0.267	NA	NA	0.416	NA	NA	0.211	NA	0.05	NA	0.053	NA	NA	NA	NA	NA	NA	NA	0.206
0.051	NA	NA	0.193	NA	NA	0.208	NA	0.05	NA	0.109	NA	NA	NA	NA	NA	NA	NA	0.109
0.168	NA	NA	0.05	NA	NA	0.05	NA	0.05	NA	0.05	NA	NA	NA	NA	NA	NA	NA	0.05
0.26	NA	NA	0.05	NA	NA	0.05	NA	0.05	NA	0.05	NA	NA	NA	NA	NA	NA	NA	0.05
0.293	NA	NA	0.452	NA	NA	0.057	NA	0.085	NA	0.098	NA	NA	NA	NA	NA	NA	NA	0.05
0.121	NA	NA	0.552	NA	NA	0.213	NA	0.05	NA	0.084	NA	NA	NA	NA	NA	NA	NA	0.142
0.05	NA	NA	0.25	NA	NA	0.142	NA	0.05	NA	0.062	NA	NA	NA	NA	NA	NA	NA	0.066
0.087	NA	NA	0.141	NA	NA	0.153	NA	0.274	NA	0.091	NA	NA	NA	NA	NA	NA	NA	0.05
0.25	NA	NA	0.16	NA	NA	0.102	NA	0.071	NA	0.05	NA	NA	NA	NA	NA	NA	NA	0.05
0.126	NA	NA	0.154	NA	NA	0.225	NA	0.072	NA	0.079	NA	NA	NA	NA	NA	NA	NA	0.05
0.05	NA	NA	0.122	NA	NA	0.143	NA	0.114	NA	0.111	NA	NA	NA	NA	NA	NA	NA	0.051
0.237	NA	NA	0.05	NA	NA	0.156	NA	0.122	NA	0.223	NA	NA	NA	NA	NA	NA	NA	0.062
0.219	NA	NA	0.05	NA	NA	0.05	NA	0.12	NA	0.238	NA	NA	NA	NA	NA	NA	NA	0.05
0.111	NA	NA	0.05	NA	NA	0.05	NA	0.05	NA	0.445	NA	NA	NA	NA	NA	NA	NA	0.059
0.05	NA	NA	0.102	NA	NA	0.05	NA	0.05	NA	0.336	NA	NA	NA	NA	NA	NA	NA	0.145
0.05	NA	NA	0.154	NA	NA	0.05	NA	0.05	NA	0.286	NA	NA	NA	NA	NA	NA	NA	0.122
0.174	NA	NA	0.05	NA	NA	0.05	NA	0.065	NA	0.05	NA	NA	NA	NA	NA	NA	NA	0.127
0.089	NA	NA	0.05	NA	NA	0.077	NA	0.073	NA	0.052	NA	NA	NA	NA	NA	NA	NA	0.171
0.05	NA	NA	0.05	NA	NA	0.167	NA	0.05	NA	0.05	NA	NA	NA	NA	NA	NA	NA	0.136
0.236	NA	NA	0.109	NA	NA	0.265	NA	0.05	NA	0.065	NA	NA	NA	NA	NA	NA	NA	0.093
0.155	NA	NA	0.084	NA	NA	0.377	NA	0.05	NA	0.083	NA	NA	NA	NA	NA	NA	NA	0.05
0.066	NA	NA	0.066	NA	NA	0.221	NA	0.05	NA	0.056	NA	NA	NA	NA	NA	NA	NA	0.05
0.05	NA	NA	0.12	NA	NA	0.054	NA	0.05	NA	0.084	NA	NA	NA	NA	NA	NA	NA	0.05
0.05	NA	NA	0.05	NA	NA	0.07	NA	0.05	NA	0.197	NA	NA	NA	NA	NA	NA	NA	0.05
0.05	NA	NA	0.05	NA	NA	0.05	NA	0.05	NA	0.194	NA	NA	NA	NA	NA	NA	NA	0.05
0.108	NA	NA	0.05	NA	NA	0.05	NA	0.05	NA	0.118	NA	NA	NA	NA	NA	NA	NA	0.122
0.052	NA	NA	0.398	NA	NA	0.05	NA	0.05	NA	0.242	NA	NA	NA	NA	NA	NA	NA	0.226
0.088	NA	NA	0.059	NA	NA	0.05	NA	0.05	NA	0.254	NA	NA	NA	NA	NA	NA	NA	0.05
0.145	NA	NA	0.075	NA	NA	0.147	NA	0.1	NA	0.083	NA	NA	NA	NA	NA	NA	NA	0.05
0.08	NA	NA	0.05	NA	NA	0.05	NA	0.05	NA	0.058	NA	NA	NA	NA	NA	NA	NA	0.053
0.061	NA	NA	0.183	NA	NA	0.05	NA	0.05	NA	0.254	NA	NA	NA	NA	NA	NA	NA	0.106
0.083	NA	NA	0.05	NA	NA	0.103	NA	0.05	NA	0.318	NA	NA	NA	NA	NA	NA	NA	0.083
0.1	NA	NA	0.063	NA	NA	0.203	NA	0.05	NA	0.189	NA	NA	NA	NA	NA	NA	NA	0.083
0.134	NA	NA	0.05	NA	NA	0.252	NA	0.05	NA	0.252	NA	NA	NA	NA	NA	NA	NA	0.079
0.258	NA	NA	0.05	NA	NA	0.237	NA	0.056	NA	0.05	NA	NA	NA	NA	NA	NA	NA	0.05
0.05	NA	NA	0.05	NA	NA	0.086	NA	0.05	NA	0.085	NA	NA	NA	NA	NA	NA	NA	0.05
0.17	NA	NA	0.05	NA	NA	0.129	NA	0.096	NA	0.055	NA	NA	NA	NA	NA	NA	NA	0.05
0.05	NA	NA	0.123	NA	NA	0.096	NA	0.05	NA	0.05	NA	NA	NA	NA	NA	NA	NA	0.05
0.05	NA	NA	0.237	NA	NA	0.05	NA	0.05	NA	0.05	NA	NA	NA	NA	NA	NA	NA	0.158
0.178	NA	NA	0.05	NA	NA	0.05	NA	0.05	NA	0.05	NA	NA	NA	NA	NA	NA	NA	0.129
0.061	NA	NA	0.05	NA	NA	0.05	NA	0.05	NA	0.05	NA	NA	NA	NA	NA	NA	NA	0.108
0.096	NA	NA	0.05	NA	NA	0.05	NA	0.05	NA	0.05	NA	NA	NA	NA	NA	NA	NA	0.05
0.122	NA	NA	0.05	NA	NA	0.05	NA	0.05	NA	0.19	NA	NA	NA	NA	NA	NA	NA	0.05
0.058	NA	NA	0.05	NA	NA	0.403	NA	0.05	NA	0.199	NA	NA	NA	NA	NA	NA	NA	0.05
0.072	NA	NA	0.05	NA	NA	0.237	NA	0.124	NA	0.266	NA	NA	NA	NA	NA	NA	NA	0.05
0.201	NA	NA	0.05	NA	NA	0.05	NA	0.05	NA	0.277	NA	NA	NA	NA	NA	NA	NA	0.05
0.05	NA	NA	0.144	NA	NA	0.05	NA	0.05	NA	0.18	NA	NA	NA	NA	NA	NA	NA	0.076
0.05	NA	NA	0.148	NA	NA	0.057	NA	0.05	NA	0.17	NA	NA	NA	NA	NA	NA	NA	0.283
0.087	NA	NA	0.378	NA	NA	0.05	NA	0.05	NA	0.202	NA	NA	NA	NA	NA	NA	NA	0.153
0.105	NA	NA	0.05	NA	NA	0.05	NA	0.144	NA	0.097	NA	NA	NA	NA	NA	NA	NA	0.05
0.05	NA	NA	0.05	NA	NA	0.074	NA	0.05	NA	0.05	NA	NA	NA	NA	NA	NA	NA	0.05
0.05	NA	NA	0.05	NA	NA	0.119	NA	0.05	NA	0.06	NA	NA	NA	NA	NA	NA	NA	0.138
0.05	NA	NA	0.05	NA	NA	0.137	NA	0.089	NA	0.327	NA	NA	NA	NA	NA	NA	NA	0.05
0.05	NA	NA	0.05	NA	NA	0.05	NA	0.195	NA	0.297	NA	NA	NA	NA	NA	NA	NA	0.113
0.081	NA	NA	0.05	NA	NA	0.05	NA	0.13	NA	0.051	NA	NA	NA	NA	NA	NA	NA	0.234
0.05	NA	NA	0.05	NA	NA	0.05	NA	0.125	NA	0.05	NA	NA	NA	NA	NA	NA	NA	0.374
0.05	NA	NA	0.269	NA	NA	0.05	NA	0.05	NA	0.05	NA	NA	NA	NA	NA	NA	NA	0.136
0.05	NA	NA	0.147	NA	NA	0.165	NA	0.1	NA	0.05	NA	NA	NA	NA	NA	NA	NA	0.05
0.05	NA	NA	0.05	NA	NA	0.127	NA	0.152	NA	0.05	NA	NA	NA	NA	NA	NA	NA	0.096
0.05	NA	NA	0.05	NA	NA	0.05	NA	0.096	NA	0.05	NA	NA	NA	NA	NA	NA	NA	0.115
0.05	NA	NA	0.05	NA	NA	0.05	NA	0.05	NA	0.05	NA	NA	NA	NA	NA	NA	NA	0.267
0.086	NA	NA	0.05	NA	NA	0.05	NA	0.05	NA	0.05	NA	NA	NA	NA	NA	NA	NA	0.187
0.052	NA	NA	0.05	NA	NA	0.05	NA	0.083	NA	0.05	NA	NA	NA	NA	NA	NA	NA	0.266
0.079	NA	NA	0.05	NA	NA	0.05	NA	0.1	NA	0.126	NA	NA	NA	NA	NA	NA	NA	0.289
0.129	NA	NA	0.05	NA	NA	0.05	NA	0.05	NA	0.215	NA	NA	NA	NA	NA	NA	NA	0.05
0.239	NA	NA	0.05	NA	NA	0.063	NA	0.321	NA	0.238	NA	NA	NA	NA	NA	NA	NA	0.05
0.216	NA	NA	0.05	NA	NA	0.222	NA	0.05	NA	0.114	NA	NA	NA	NA	NA	NA	NA	0.05
0.143	NA	NA	0.05	NA	NA	0.206	NA	0.05	NA	0.05	NA	NA	NA	NA	NA	NA	NA	0.102
0.05	NA	NA	0.05	NA	NA	0.05	NA	0.078	NA	0.092	NA	NA	NA	NA	NA	NA	NA	0.134
0.05	NA	NA	0.05	NA	NA	0.111	NA	0.065	NA	0.211	NA	NA	NA	NA	NA	NA	NA	0.155
0.219	NA	NA	0.104	NA	NA	0.16	NA	0.077	NA	0.198	NA	NA	NA	NA	NA	NA	NA	0.05
0.222	NA	NA	0.05	NA	NA	0.053	NA	0.05	NA	0.186	NA	NA	NA	NA	NA	NA	NA	0.05
0.122	NA	NA	0.05	NA	NA	0.05	NA	0.06	NA	0.118	NA	NA	NA	NA	NA	NA	NA	0.216
0.066	NA	NA	0.05	NA	NA	0.05	NA	0.05	NA	0.05	NA	NA	NA	NA	NA	NA	NA	0.05
0.069	NA	NA	0.417	NA	NA	0.129	NA	0.104	NA	0.05	NA	NA	NA	NA	NA	NA	NA	0.05
0.057	NA	NA	0.05	NA	NA	0.174	NA	0.154	NA	0.05	NA	NA	NA	NA	NA	NA	NA	0.168
0.05	NA	NA	0.05	NA	NA	0.113	NA	0.304	NA	0.05	NA	NA	NA	NA	NA	NA	NA	0.15
0.05	NA	NA	0.05	NA	NA	0.058	NA	0.05	NA	0.05	NA	NA	NA	NA	NA	NA	NA	0.066
0.05	NA	NA	0.069	NA	NA	0.171	NA	0.05	NA	0.05	NA	NA	NA	NA	NA	NA	NA	0.099
0.05	NA	NA	0.116	NA	NA	0.05	NA	0.05	NA	0.05	NA	NA	NA	NA	NA	NA	NA	0.114
0.07	NA	NA	0.05	NA	NA	0.095	NA	0.05	NA	0.05	NA	NA	NA	NA	NA	NA	NA	0.13
0.077	NA	NA	0.05	NA	NA	0.153	NA	0.05	NA	0.05	NA	NA	NA	NA	NA	NA	NA	0.083
0.071	NA	NA	0.127	NA	NA	0.149	NA	0.061	NA	0.05	NA	NA	NA	NA	NA	NA	NA	0.05
0.065	NA	NA	0.485	NA	NA	0.1	NA	0.05	NA	0.05	NA	NA	NA	NA	NA	NA	NA	0.082
0.142	NA	NA	0.05	NA	NA	0.05	NA	0.05	NA	0.05	NA	NA	NA	NA	NA	NA	NA	0.126
0.199	NA	NA	0.05	NA	NA	0.05	NA	0.252	NA	0.05	NA	NA	NA	NA	NA	NA	NA	0.118
0.141	NA	NA	0.05	NA	NA	0.15	NA	0.231	NA	0.111	NA	NA	NA	NA	NA	NA	NA	0.119
0.111	NA	NA	0.05	NA	NA	0.098	NA	0.244	NA	0.157	NA	NA	NA	NA	NA	NA	NA	0.061
0.197	NA	NA	0.08	NA	NA	0.05	NA	0.214	NA	0.05	NA	NA	NA	NA	NA	NA	NA	0.087
0.318	NA	NA	0.05	NA	NA	0.193	NA	0.14	NA	0.05	NA	NA	NA	NA	NA	NA	NA	0.176
0.05	NA	NA	0.05	NA	NA	0.27	NA	0.05	NA	0.05	NA	NA	NA	NA	NA	NA	NA	0.206
0.05	NA	NA	0.174	NA	NA	0.211	NA	0.05	NA	0.05	NA	NA	NA	NA	NA	NA	NA	0.284
0.05	NA	NA	0.451	NA	NA	0.05	NA	0.05	NA	0.05	NA	NA	NA	NA	NA	NA	NA	0.239
0.12	NA	NA	0.45	NA	NA	0.05	NA	0.05	NA	0.05	NA	NA	NA	NA	NA	NA	NA	0.193
0.056	NA	NA	0.05	NA	NA	0.105	NA	0.05	NA	0.05	NA	NA	NA	NA	NA	NA	NA	0.056
0.05	NA	NA	0.05	NA	NA	0.126	NA	0.05	NA	0.05	NA	NA	NA	NA	NA	NA	NA	0.116
0.06	NA	NA	0.05	NA	NA	0.202	NA	0.104	NA	0.05	NA	NA	NA	NA	NA	NA	NA	0.15
0.062	NA	NA	0.05	NA	NA	0.318	NA	0.194	NA	0.05	NA	NA	NA	NA	NA	NA	NA	0.106
0.057	NA	NA	0.099	NA	NA	0.05	NA	0.182	NA	0.05	NA	NA	NA	NA	NA	NA	NA	0.05
0.05	NA	NA	0.05	NA	NA	0.05	NA	0.261	NA	0.05	NA	NA	NA	NA	NA	NA	NA	0.05
0.05	NA	NA	0.05	NA	NA	0.05	NA	0.377	NA	0.05	NA	NA	NA	NA	NA	NA	NA	0.115
0.087	NA	NA	0.06	NA	NA	0.093	NA	0.401	NA	0.05	NA	NA	NA	NA	NA	NA	NA	0.116
0.05	NA	NA	0.455	NA	NA	0.409	NA	0.307	NA	0.05	NA	NA	NA	NA	NA	NA	NA	0.05
0.05	NA	NA	0.284	NA	NA	0.249	NA	0.05	NA	0.05	NA	NA	NA	NA	NA	NA	NA	0.05
0.05	NA	NA	0.108	NA	NA	0.05	NA	0.05	NA	0.05	NA	NA	NA	NA	NA	NA	NA	0.05
0.06	NA	NA	0.05	NA	NA	0.05	NA	0.065	NA	0.05	NA	NA	NA	NA	NA	NA	NA	0.221
0.114	NA	NA	0.05	NA	NA	0.05	NA	0.089	NA	0.05	NA	NA	NA	NA	NA	NA	NA	0.305
0.147	NA	NA	0.05	NA	NA	0.134	NA	0.05	NA	0.05	NA	NA	NA	NA	NA	NA	NA	0.268
0.157	NA	NA	0.056	NA	NA	0.191	NA	0.05	NA	0.05	NA	NA	NA	NA	NA	NA	NA	0.182
0.28	NA	NA	0.312	NA	NA	0.05	NA	0.105	NA	0.05	NA	NA	NA	NA	NA	NA	NA	0.089
0.193	NA	NA	0.074	NA	NA	0.077	NA	0.197	NA	0.05	NA	NA	NA	NA	NA	NA	NA	0.103
0.312	NA	NA	0.05	NA	NA	0.153	NA	0.144	NA	0.05	NA	NA	NA	NA	NA	NA	NA	0.101
0.58	NA	NA	0.05	NA	NA	0.214	NA	0.465	NA	0.05	NA	NA	NA	NA	NA	NA	NA	0.201
0.05	NA	NA	0.358	NA	NA	0.267	NA	0.318	NA	0.05	NA	NA	NA	NA	NA	NA	NA	0.05
0.05	NA	NA	0.232	NA	NA	0.225	NA	0.407	NA	0.05	NA	NA	NA	NA	NA	NA	NA	0.05
0.05	NA	NA	0.057	NA	NA	0.15	NA	0.394	NA	0.05	NA	NA	NA	NA	NA	NA	NA	0.158
0.129	NA	NA	0.05	NA	NA	0.068	NA	0.235	NA	0.05	NA	NA	NA	NA	NA	NA	NA	0.286
0.059	NA	NA	0.05	NA	NA	0.05	NA	0.05	NA	0.05	NA	NA	NA	NA	NA	NA	NA	0.241
0.05	NA	NA	0.05	NA	NA	0.078	NA	0.05	NA	0.05	NA	NA	NA	NA	NA	NA	NA	0.05
0.216	NA	NA	0.05	NA	NA	0.114	NA	0.05	NA	0.05	NA	NA	NA	NA	NA	NA	NA	0.05
0.19	NA	NA	0.241	NA	NA	0.121	NA	0.05	NA	0.05	NA	NA	NA	NA	NA	NA	NA	0.156
0.09	NA	NA	0.154	NA	NA	0.101	NA	0.05	NA	0.05	NA	NA	NA	NA	NA	NA	NA	0.284
0.062	NA	NA	0.05	NA	NA	0.087	NA	0.05	NA	0.05	NA	NA	NA	NA	NA	NA	NA	0.212
0.093	NA	NA	0.05	NA	NA	0.125	NA	0.159	NA	0.05	NA	NA	NA	NA	NA	NA	NA	0.138
0.091	NA	NA	0.148	NA	NA	0.05	NA	0.202	NA	0.05	NA	NA	NA	NA	NA	NA	NA	0.096
0.082	NA	NA	0.05	NA	NA	0.05	NA	0.734	NA	0.05	NA	NA	NA	NA	NA	NA	NA	0.05
0.18	NA	NA	0.05	NA	NA	0.05	NA	0.456	NA	0.05	NA	NA	NA	NA	NA	NA	NA	0.197
0.101	NA	NA	0.05	NA	NA	0.076	NA	0.241	NA	0.05	NA	NA	NA	NA	NA	NA	NA	0.272
0.05	NA	NA	0.05	NA	NA	0.159	NA	0.233	NA	0.05	NA	NA	NA	NA	NA	NA	NA	0.16
0.05	NA	NA	0.05	NA	NA	0.179	NA	0.21	NA	0.05	NA	NA	NA	NA	NA	NA	NA	0.05
0.05	NA	NA	0.05	NA	NA	0.197	NA	0.185	NA	0.05	NA	NA	NA	NA	NA	NA	NA	0.05
0.05	NA	NA	0.187	NA	NA	0.157	NA	0.088	NA	0.05	NA	NA	NA	NA	NA	NA	NA	0.147
0.05	NA	NA	0.05	NA	NA	0.057	NA	0.05	NA	0.05	NA	NA	NA	NA	NA	NA	NA	0.237
0.145	NA	NA	0.05	NA	NA	0.05	NA	0.05	NA	0.05	NA	NA	NA	NA	NA	NA	NA	0.276
0.178	NA	NA	0.782	NA	NA	0.052	NA	0.127	NA	0.05	NA	NA	NA	NA	NA	NA	NA	0.244
0.147	NA	NA	0.05	NA	NA	0.173	NA	0.213	NA	0.05	NA	NA	NA	NA	NA	NA	NA	0.264
0.092	NA	NA	0.05	NA	NA	0.201	NA	0.094	NA	0.05	NA	NA	NA	NA	NA	NA	NA	0.05
0.224	NA	NA	0.05	NA	NA	0.104	NA	0.134	NA	0.05	NA	NA	NA	NA	NA	NA	NA	0.061
0.476	NA	NA	0.05	NA	NA	0.05	NA	0.131	NA	0.05	NA	NA	NA	NA	NA	NA	NA	0.086
0.05	NA	NA	0.05	NA	NA	0.077	NA	0.555	NA	0.05	NA	NA	NA	NA	NA	NA	NA	0.158
0.05	NA	NA	0.05	NA	NA	0.14	NA	0.233	NA	0.05	NA	NA	NA	NA	NA	NA	NA	0.05
0.05	NA	NA	0.073	NA	NA	0.05	NA	0.071	NA	0.05	NA	NA	NA	NA	NA	NA	NA	0.125
0.066	NA	NA	0.05	NA	NA	0.05	NA	0.05	NA	0.094	NA	NA	NA	NA	NA	NA	NA	0.233
0.084	NA	NA	0.05	NA	NA	0.05	NA	0.05	NA	0.076	NA	NA	NA	NA	NA	NA	NA	0.293
0.062	NA	NA	0.594	NA	NA	0.05	NA	0.08	NA	0.05	NA	NA	NA	NA	NA	NA	NA	0.174
0.074	NA	NA	0.225	NA	NA	0.106	NA	0.123	NA	0.05	NA	NA	NA	NA	NA	NA	NA	0.05
0.095	NA	NA	0.05	NA	NA	0.221	NA	0.05	NA	0.05	NA	NA	NA	NA	NA	NA	NA	0.064
0.156	NA	NA	0.05	NA	NA	0.271	NA	0.235	NA	0.05	NA	NA	NA	NA	NA	NA	NA	0.175
0.219	NA	NA	0.05	NA	NA	0.149	NA	0.169	NA	0.05	NA	NA	NA	NA	NA	NA	NA	0.237
0.318	NA	NA	0.05	NA	NA	0.158	NA	0.086	NA	0.05	NA	NA	NA	NA	NA	NA	NA	0.229
0.293	NA	NA	0.05	NA	NA	0.106	NA	0.05	NA	0.05	NA	NA	NA	NA	NA	NA	NA	0.207
0.113	NA	NA	0.05	NA	NA	0.15	NA	0.05	NA	0.05	NA	NA	NA	NA	NA	NA	NA	0.05
0.05	NA	NA	0.05	NA	NA	0.178	NA	0.582	NA	0.05	NA	NA	NA	NA	NA	NA	NA	0.05
0.09	NA	NA	0.344	NA	NA	0.165	NA	0.234	NA	0.05	NA	NA	NA	NA	NA	NA	NA	0.15
0.123	NA	NA	0.156	NA	NA	0.23	NA	0.05	NA	0.05	NA	NA	NA	NA	NA	NA	NA	0.216
0.075	NA	NA	0.05	NA	NA	0.148	NA	0.05	NA	0.05	NA	NA	NA	NA	NA	NA	NA	0.21
0.052	NA	NA	0.068	NA	NA	0.05	NA	0.05	NA	0.05	NA	NA	NA	NA	NA	NA	NA	0.075
0.059	NA	NA	0.05	NA	NA	0.05	NA	0.081	NA	0.05	NA	NA	NA	NA	NA	NA	NA	0.263
0.05	NA	NA	0.05	NA	NA	0.067	NA	0.05	NA	0.05	NA	NA	NA	NA	NA	NA	NA	0.39
0.05	NA	NA	0.066	NA	NA	0.05	NA	0.05	NA	0.05	NA	NA	NA	NA	NA	NA	NA	0.319
0.05	NA	NA	0.05	NA	NA	0.05	NA	0.05	NA	0.06	NA	NA	NA	NA	NA	NA	NA	0.15
0.05	NA	NA	0.275	NA	NA	0.05	NA	0.118	NA	0.132	NA	NA	NA	NA	NA	NA	NA	0.106
0.071	NA	NA	0.103	NA	NA	0.05	NA	0.07	NA	0.244	NA	NA	NA	NA	NA	NA	NA	0.104
0.056	NA	NA	0.05	NA	NA	0.094	NA	0.05	NA	0.16	NA	NA	NA	NA	NA	NA	NA	0.052
0.05	NA	NA	0.07	NA	NA	0.109	NA	0.05	NA	0.05	NA	NA	NA	NA	NA	NA	NA	0.05
0.05	NA	NA	0.05	NA	NA	0.18	NA	0.05	NA	0.05	NA	NA	NA	NA	NA	NA	NA	0.05
0.05	NA	NA	0.05	NA	NA	0.211	NA	0.05	NA	0.05	NA	NA	NA	NA	NA	NA	NA	0.05
0.05	NA	NA	0.05	NA	NA	0.198	NA	0.05	NA	0.05	NA	NA	NA	NA	NA	NA	NA	0.088
0.05	NA	NA	0.05	NA	NA	0.184	NA	0.05	NA	0.05	NA	NA	NA	NA	NA	NA	NA	0.164
0.06	NA	NA	0.436	NA	NA	0.197	NA	0.05	NA	0.05	NA	NA	NA	NA	NA	NA	NA	0.249
0.05	NA	NA	0.139	NA	NA	0.172	NA	0.05	NA	0.053	NA	NA	NA	NA	NA	NA	NA	0.25
0.082	NA	NA	0.05	NA	NA	0.057	NA	0.099	NA	0.05	NA	NA	NA	NA	NA	NA	NA	0.259
0.134	NA	NA	0.05	NA	NA	0.082	NA	0.11	NA	0.05	NA	NA	NA	NA	NA	NA	NA	0.305
0.161	NA	NA	0.05	NA	NA	0.156	NA	0.265	NA	0.05	NA	NA	NA	NA	NA	NA	NA	0.25
0.188	NA	NA	0.05	NA	NA	0.131	NA	0.253	NA	0.05	NA	NA	NA	NA	NA	NA	NA	0.131
0.32	NA	NA	0.05	NA	NA	0.119	NA	0.117	NA	0.117	NA	NA	NA	NA	NA	NA	NA	0.073
0.373	NA	NA	0.05	NA	NA	0.128	NA	0.05	NA	0.4	NA	NA	NA	NA	NA	NA	NA	0.05
0.18	NA	NA	0.05	NA	NA	0.143	NA	0.05	NA	0.312	NA	NA	NA	NA	NA	NA	NA	0.05
0.058	NA	NA	0.43	NA	NA	0.19	NA	0.05	NA	0.05	NA	NA	NA	NA	NA	NA	NA	0.05
0.05	NA	NA	0.164	NA	NA	0.05	NA	0.05	NA	0.05	NA	NA	NA	NA	NA	NA	NA	0.05
0.05	NA	NA	0.05	NA	NA	0.05	NA	0.05	NA	0.05	NA	NA	NA	NA	NA	NA	NA	0.05
0.05	NA	NA	0.05	NA	NA	0.05	NA	0.074	NA	0.05	NA	NA	NA	NA	NA	NA	NA	0.207
0.05	NA	NA	0.05	NA	NA	0.05	NA	0.079	NA	0.05	NA	NA	NA	NA	NA	NA	NA	0.289
0.079	NA	NA	0.05	NA	NA	0.126	NA	0.15	NA	0.05	NA	NA	NA	NA	NA	NA	NA	0.382
0.09	NA	NA	0.05	NA	NA	0.155	NA	0.213	NA	0.056	NA	NA	NA	NA	NA	NA	NA	0.349
0.05	NA	NA	0.05	NA	NA	0.119	NA	0.05	NA	0.057	NA	NA	NA	NA	NA	NA	NA	0.161
0.05	NA	NA	0.05	NA	NA	0.152	NA	0.05	NA	0.054	NA	NA	NA	NA	NA	NA	NA	0.117
0.05	NA	NA	0.05	NA	NA	0.157	NA	0.05	NA	0.111	NA	NA	NA	NA	NA	NA	NA	0.093
0.05	NA	NA	0.334	NA	NA	0.113	NA	0.05	NA	0.248	NA	NA	NA	NA	NA	NA	NA	0.062
0.05	NA	NA	0.387	NA	NA	0.124	NA	0.247	NA	0.395	NA	NA	NA	NA	NA	NA	NA	0.061
0.05	NA	NA	0.233	NA	NA	0.178	NA	0.2	NA	0.278	NA	NA	NA	NA	NA	NA	NA	0.075
0.05	NA	NA	0.074	NA	NA	0.148	NA	0.109	NA	0.05	NA	NA	NA	NA	NA	NA	NA	0.092
0.05	NA	NA	0.05	NA	NA	0.122	NA	0.085	NA	0.05	NA	NA	NA	NA	NA	NA	NA	0.24
0.05	NA	NA	0.05	NA	NA	0.078	NA	0.094	NA	0.05	NA	NA	NA	NA	NA	NA	NA	0.14
0.05	NA	NA	0.062	NA	NA	0.108	NA	0.116	NA	0.05	NA	NA	NA	NA	NA	NA	NA	0.117
0.05	NA	NA	0.05	NA	NA	0.134	NA	0.05	NA	0.05	NA	NA	NA	NA	NA	NA	NA	0.173
0.05	NA	NA	0.05	NA	NA	0.178	NA	0.05	NA	0.05	NA	NA	NA	NA	NA	NA	NA	0.332
0.128	NA	NA	0.05	NA	NA	0.189	NA	0.05	NA	0.101	NA	NA	NA	NA	NA	NA	NA	0.256
0.137	NA	NA	0.05	NA	NA	0.223	NA	0.05	NA	0.225	NA	NA	NA	NA	NA	NA	NA	0.2
0.128	NA	NA	0.111	NA	NA	0.239	NA	0.05	NA	0.418	NA	NA	NA	NA	NA	NA	NA	0.129
0.196	NA	NA	0.2	NA	NA	0.05	NA	0.05	NA	0.35	NA	NA	NA	NA	NA	NA	NA	0.102
0.148	NA	NA	0.29	NA	NA	0.05	NA	0.24	NA	0.05	NA	NA	NA	NA	NA	NA	NA	0.214
0.079	NA	NA	0.218	NA	NA	0.05	NA	0.385	NA	0.05	NA	NA	NA	NA	NA	NA	NA	0.261
0.05	NA	NA	0.151	NA	NA	0.167	NA	0.215	NA	0.05	NA	NA	NA	NA	NA	NA	NA	0.111
0.05	NA	NA	0.055	NA	NA	0.213	NA	0.07	NA	0.05	NA	NA	NA	NA	NA	NA	NA	0.116
0.072	NA	NA	0.05	NA	NA	0.15	NA	0.05	NA	0.05	NA	NA	NA	NA	NA	NA	NA	0.17
0.097	NA	NA	0.05	NA	NA	0.206	NA	0.071	NA	0.05	NA	NA	NA	NA	NA	NA	NA	0.286
0.076	NA	NA	0.05	NA	NA	0.133	NA	0.093	NA	0.05	NA	NA	NA	NA	NA	NA	NA	0.118
0.05	NA	NA	0.05	NA	NA	0.129	NA	0.05	NA	0.117	NA	NA	NA	NA	NA	NA	NA	0.176
0.082	NA	NA	0.05	NA	NA	0.05	NA	0.05	NA	0.258	NA	NA	NA	NA	NA	NA	NA	0.235
0.104	NA	NA	0.05	NA	NA	0.05	NA	0.173	NA	0.334	NA	NA	NA	NA	NA	NA	NA	0.216
0.05	NA	NA	0.05	NA	NA	0.13	NA	0.099	NA	0.314	NA	NA	NA	NA	NA	NA	NA	0.215
0.05	NA	NA	0.05	NA	NA	0.18	NA	0.05	NA	0.05	NA	NA	NA	NA	NA	NA	NA	0.05
0.05	NA	NA	0.05	NA	NA	0.148	NA	0.05	NA	0.05	NA	NA	NA	NA	NA	NA	NA	0.103
0.05	NA	NA	0.107	NA	NA	0.163	NA	0.05	NA	0.05	NA	NA	NA	NA	NA	NA	NA	0.05
0.05	NA	NA	0.203	NA	NA	0.182	NA	0.113	NA	0.05	NA	NA	NA	NA	NA	NA	NA	0.05
0.05	NA	NA	0.151	NA	NA	0.158	NA	0.198	NA	0.05	NA	NA	NA	NA	NA	NA	NA	0.101
0.05	NA	NA	0.05	NA	NA	0.154	NA	0.145	NA	0.05	NA	NA	NA	NA	NA	NA	NA	0.168
0.05	NA	NA	0.05	NA	NA	0.143	NA	0.05	NA	0.094	NA	NA	NA	NA	NA	NA	NA	0.125
0.173	NA	NA	0.05	NA	NA	0.174	NA	0.088	NA	0.262	NA	NA	NA	NA	NA	NA	NA	0.05
0.152	NA	NA	0.05	NA	NA	0.192	NA	0.099	NA	0.324	NA	NA	NA	NA	NA	NA	NA	0.05
0.109	NA	NA	0.057	NA	NA	0.186	NA	0.094	NA	0.111	NA	NA	NA	NA	NA	NA	NA	0.05
0.271	NA	NA	0.05	NA	NA	0.125	NA	0.05	NA	0.05	NA	NA	NA	NA	NA	NA	NA	0.05
0.202	NA	NA	0.05	NA	NA	0.05	NA	0.111	NA	0.05	NA	NA	NA	NA	NA	NA	NA	0.05
0.108	NA	NA	0.05	NA	NA	0.05	NA	0.159	NA	0.05	NA	NA	NA	NA	NA	NA	NA	0.05
0.05	NA	NA	0.05	NA	NA	0.05	NA	0.05	NA	0.05	NA	NA	NA	NA	NA	NA	NA	0.05
0.078	NA	NA	0.05	NA	NA	0.059	NA	0.05	NA	0.05	NA	NA	NA	NA	NA	NA	NA	0.05
0.131	NA	NA	0.152	NA	NA	0.142	NA	0.307	NA	0.108	NA	NA	NA	NA	NA	NA	NA	0.05
0.085	NA	NA	0.246	NA	NA	0.098	NA	0.323	NA	0.296	NA	NA	NA	NA	NA	NA	NA	0.05
0.05	NA	NA	0.176	NA	NA	0.05	NA	0.122	NA	0.303	NA	NA	NA	NA	NA	NA	NA	0.09
0.05	NA	NA	0.05	NA	NA	0.05	NA	0.051	NA	0.05	NA	NA	NA	NA	NA	NA	NA	0.07
0.118	NA	NA	0.05	NA	NA	0.25	NA	0.106	NA	0.05	NA	NA	NA	NA	NA	NA	NA	0.05
0.05	NA	NA	0.058	NA	NA	0.183	NA	0.103	NA	0.05	NA	NA	NA	NA	NA	NA	NA	0.067
0.05	NA	NA	0.05	NA	NA	0.05	NA	0.05	NA	0.05	NA	NA	NA	NA	NA	NA	NA	0.05
0.05	NA	NA	0.05	NA	NA	0.05	NA	0.05	NA	0.05	NA	NA	NA	NA	NA	NA	NA	0.05
0.05	NA	NA	0.05	NA	NA	0.105	NA	0.05	NA	0.245	NA	NA	NA	NA	NA	NA	NA	0.162
0.05	NA	NA	0.05	NA	NA	0.181	NA	0.099	NA	0.05	NA	NA	NA	NA	NA	NA	NA	0.181
0.057	NA	NA	0.051	NA	NA	0.096	NA	0.068	NA	0.05	NA	NA	NA	NA	NA	NA	NA	0.188
0.068	NA	NA	0.05	NA	NA	0.05	NA	0.05	NA	0.05	NA	NA	NA	NA	NA	NA	NA	0.21
0.05	NA	NA	0.128	NA	NA	0.09	NA	0.05	NA	0.05	NA	NA	NA	NA	NA	NA	NA	0.175
0.066	NA	NA	0.279	NA	NA	0.079	NA	0.064	NA	0.193	NA	NA	NA	NA	NA	NA	NA	0.05
0.157	NA	NA	0.315	NA	NA	0.076	NA	0.149	NA	0.208	NA	NA	NA	NA	NA	NA	NA	0.074
0.169	NA	NA	0.279	NA	NA	0.079	NA	0.244	NA	0.125	NA	NA	NA	NA	NA	NA	NA	0.05
0.268	NA	NA	0.184	NA	NA	0.05	NA	0.05	NA	0.082	NA	NA	NA	NA	NA	NA	NA	0.05
0.157	NA	NA	0.05	NA	NA	0.11	NA	0.115	NA	0.15	NA	NA	NA	NA	NA	NA	NA	0.05
0.059	NA	NA	0.057	NA	NA	0.139	NA	0.318	NA	0.202	NA	NA	NA	NA	NA	NA	NA	0.05
0.05	NA	NA	0.06	NA	NA	0.196	NA	0.34	NA	0.192	NA	NA	NA	NA	NA	NA	NA	0.066
0.084	NA	NA	0.05	NA	NA	0.066	NA	0.264	NA	0.062	NA	NA	NA	NA	NA	NA	NA	0.134
0.05	NA	NA	0.05	NA	NA	0.05	NA	0.287	NA	0.05	NA	NA	NA	NA	NA	NA	NA	0.179
0.05	NA	NA	0.067	NA	NA	0.05	NA	0.287	NA	0.138	NA	NA	NA	NA	NA	NA	NA	0.059
0.05	NA	NA	0.126	NA	NA	0.05	NA	0.133	NA	0.149	NA	NA	NA	NA	NA	NA	NA	0.05
0.05	NA	NA	0.05	NA	NA	0.081	NA	0.05	NA	0.199	NA	NA	NA	NA	NA	NA	NA	0.05
0.05	NA	NA	0.202	NA	NA	0.452	NA	0.05	NA	0.124	NA	NA	NA	NA	NA	NA	NA	0.05
0.05	NA	NA	0.375	NA	NA	0.126	NA	0.05	NA	0.05	NA	NA	NA	NA	NA	NA	NA	0.21
0.05	NA	NA	0.386	NA	NA	0.111	NA	0.064	NA	0.05	NA	NA	NA	NA	NA	NA	NA	0.227
0.05	NA	NA	0.505	NA	NA	0.13	NA	0.066	NA	0.198	NA	NA	NA	NA	NA	NA	NA	0.094
0.05	NA	NA	0.393	NA	NA	0.155	NA	0.114	NA	0.136	NA	NA	NA	NA	NA	NA	NA	0.05
0.05	NA	NA	0.05	NA	NA	0.082	NA	0.196	NA	0.122	NA	NA	NA	NA	NA	NA	NA	0.05
0.07	NA	NA	0.05	NA	NA	0.05	NA	0.135	NA	0.05	NA	NA	NA	NA	NA	NA	NA	0.2
0.063	NA	NA	0.056	NA	NA	0.05	NA	0.115	NA	0.05	NA	NA	NA	NA	NA	NA	NA	0.181
0.05	NA	NA	0.061	NA	NA	0.05	NA	0.12	NA	0.177	NA	NA	NA	NA	NA	NA	NA	0.05
0.05	NA	NA	0.05	NA	NA	0.05	NA	0.141	NA	0.193	NA	NA	NA	NA	NA	NA	NA	0.05
0.136	NA	NA	0.05	NA	NA	0.05	NA	0.195	NA	0.157	NA	NA	NA	NA	NA	NA	NA	0.171
0.212	NA	NA	0.05	NA	NA	0.05	NA	0.226	NA	0.137	NA	NA	NA	NA	NA	NA	NA	0.284
0.159	NA	NA	0.111	NA	NA	0.11	NA	0.218	NA	0.05	NA	NA	NA	NA	NA	NA	NA	0.075
0.128	NA	NA	0.087	NA	NA	0.125	NA	0.226	NA	0.05	NA	NA	NA	NA	NA	NA	NA	0.127
0.058	NA	NA	0.169	NA	NA	0.12	NA	0.249	NA	0.05	NA	NA	NA	NA	NA	NA	NA	0.213
0.06	NA	NA	0.324	NA	NA	0.142	NA	0.277	NA	0.085	NA	NA	NA	NA	NA	NA	NA	0.25
0.078	NA	NA	0.326	NA	NA	0.071	NA	0.246	NA	0.062	NA	NA	NA	NA	NA	NA	NA	0.123
0.05	NA	NA	0.475	NA	NA	0.119	NA	0.097	NA	0.064	NA	NA	NA	NA	NA	NA	NA	0.05
0.05	NA	NA	0.095	NA	NA	0.291	NA	0.05	NA	0.134	NA	NA	NA	NA	NA	NA	NA	0.131
0.05	NA	NA	0.05	NA	NA	0.087	NA	0.05	NA	0.121	NA	NA	NA	NA	NA	NA	NA	0.167
0.05	NA	NA	0.05	NA	NA	0.05	NA	0.148	NA	0.069	NA	NA	NA	NA	NA	NA	NA	0.178
0.05	NA	NA	0.057	NA	NA	0.05	NA	0.193	NA	0.05	NA	NA	NA	NA	NA	NA	NA	0.098
0.05	NA	NA	0.05	NA	NA	0.05	NA	0.175	NA	0.05	NA	NA	NA	NA	NA	NA	NA	0.05
0.05	NA	NA	0.05	NA	NA	0.095	NA	0.17	NA	0.05	NA	NA	NA	NA	NA	NA	NA	0.075
0.05	NA	NA	0.063	NA	NA	0.19	NA	0.17	NA	0.05	NA	NA	NA	NA	NA	NA	NA	0.096
0.05	NA	NA	0.05	NA	NA	0.146	NA	0.091	NA	0.059	NA	NA	NA	NA	NA	NA	NA	0.05
0.085	NA	NA	0.05	NA	NA	0.07	NA	0.05	NA	0.05	NA	NA	NA	NA	NA	NA	NA	0.05
0.125	NA	NA	0.05	NA	NA	0.244	NA	0.099	NA	0.05	NA	NA	NA	NA	NA	NA	NA	0.05
0.05	NA	NA	0.13	NA	NA	0.226	NA	0.242	NA	0.166	NA	NA	NA	NA	NA	NA	NA	0.05
0.05	NA	NA	0.096	NA	NA	0.219	NA	0.295	NA	0.146	NA	NA	NA	NA	NA	NA	NA	0.141
0.13	NA	NA	0.114	NA	NA	0.191	NA	0.179	NA	0.11	NA	NA	NA	NA	NA	NA	NA	0.13
0.214	NA	NA	0.347	NA	NA	0.114	NA	0.09	NA	0.183	NA	NA	NA	NA	NA	NA	NA	0.097
0.152	NA	NA	0.206	NA	NA	0.16	NA	0.091	NA	0.168	NA	NA	NA	NA	NA	NA	NA	0.05
0.115	NA	NA	0.065	NA	NA	0.061	NA	0.182	NA	0.05	NA	NA	NA	NA	NA	NA	NA	0.05
0.05	NA	NA	0.05	NA	NA	0.077	NA	0.288	NA	0.05	NA	NA	NA	NA	NA	NA	NA	0.05
0.05	NA	NA	0.05	NA	NA	0.134	NA	0.28	NA	0.05	NA	NA	NA	NA	NA	NA	NA	0.05
0.05	NA	NA	0.05	NA	NA	0.108	NA	0.195	NA	0.05	NA	NA	NA	NA	NA	NA	NA	0.15
0.05	NA	NA	0.102	NA	NA	0.124	NA	0.145	NA	0.05	NA	NA	NA	NA	NA	NA	NA	0.167
0.05	NA	NA	0.18	NA	NA	0.109	NA	0.118	NA	0.05	NA	NA	NA	NA	NA	NA	NA	0.105
0.05	NA	NA	0.143	NA	NA	0.059	NA	0.071	NA	0.111	NA	NA	NA	NA	NA	NA	NA	0.05
0.17	NA	NA	0.09	NA	NA	0.05	NA	0.075	NA	0.313	NA	NA	NA	NA	NA	NA	NA	0.073
0.05	NA	NA	0.05	NA	NA	0.205	NA	0.087	NA	0.251	NA	NA	NA	NA	NA	NA	NA	0.05
0.05	NA	NA	0.208	NA	NA	0.158	NA	0.112	NA	0.05	NA	NA	NA	NA	NA	NA	NA	0.05
0.05	NA	NA	0.169	NA	NA	0.075	NA	0.05	NA	0.05	NA	NA	NA	NA	NA	NA	NA	0.05
0.05	NA	NA	0.071	NA	NA	0.05	NA	0.05	NA	0.05	NA	NA	NA	NA	NA	NA	NA	0.097
0.136	NA	NA	0.113	NA	NA	0.05	NA	0.124	NA	0.05	NA	NA	NA	NA	NA	NA	NA	0.141
0.05	NA	NA	0.174	NA	NA	0.05	NA	0.162	NA	0.061	NA	NA	NA	NA	NA	NA	NA	0.05
0.056	NA	NA	0.17	NA	NA	0.05	NA	0.132	NA	0.17	NA	NA	NA	NA	NA	NA	NA	0.115
0.166	NA	NA	0.075	NA	NA	0.05	NA	0.167	NA	0.231	NA	NA	NA	NA	NA	NA	NA	0.142
0.112	NA	NA	0.05	NA	NA	0.209	NA	0.103	NA	0.248	NA	NA	NA	NA	NA	NA	NA	0.102
0.05	NA	NA	0.05	NA	NA	0.205	NA	0.095	NA	0.287	NA	NA	NA	NA	NA	NA	NA	0.05
0.05	NA	NA	0.05	NA	NA	0.187	NA	0.147	NA	0.185	NA	NA	NA	NA	NA	NA	NA	0.05
0.05	NA	NA	0.086	NA	NA	0.05	NA	0.262	NA	0.05	NA	NA	NA	NA	NA	NA	NA	0.05
0.05	NA	NA	0.134	NA	NA	0.05	NA	0.301	NA	0.05	NA	NA	NA	NA	NA	NA	NA	0.076
0.05	NA	NA	0.105	NA	NA	0.05	NA	0.277	NA	0.05	NA	NA	NA	NA	NA	NA	NA	0.126
0.177	NA	NA	0.155	NA	NA	0.05	NA	0.204	NA	0.05	NA	NA	NA	NA	NA	NA	NA	0.256
0.05	NA	NA	0.153	NA	NA	0.163	NA	0.109	NA	0.05	NA	NA	NA	NA	NA	NA	NA	0.078
0.053	NA	NA	0.502	NA	NA	0.097	NA	0.05	NA	0.05	NA	NA	NA	NA	NA	NA	NA	0.105
0.14	NA	NA	0.131	NA	NA	0.05	NA	0.05	NA	0.05	NA	NA	NA	NA	NA	NA	NA	0.12
0.079	NA	NA	0.05	NA	NA	0.05	NA	0.166	NA	0.05	NA	NA	NA	NA	NA	NA	NA	0.157
0.121	NA	NA	0.05	NA	NA	0.117	NA	0.1	NA	0.137	NA	NA	NA	NA	NA	NA	NA	0.195
0.05	NA	NA	0.057	NA	NA	0.08	NA	0.05	NA	0.239	NA	NA	NA	NA	NA	NA	NA	0.25
0.05	NA	NA	0.21	NA	NA	0.16	NA	0.203	NA	0.05	NA	NA	NA	NA	NA	NA	NA	0.211
0.05	NA	NA	0.094	NA	NA	0.05	NA	0.174	NA	0.05	NA	NA	NA	NA	NA	NA	NA	0.05
0.05	NA	NA	0.05	NA	NA	0.219	NA	0.158	NA	0.05	NA	NA	NA	NA	NA	NA	NA	0.05
0.05	NA	NA	0.05	NA	NA	0.265	NA	0.188	NA	0.05	NA	NA	NA	NA	NA	NA	NA	0.05
0.05	NA	NA	0.05	NA	NA	0.207	NA	0.172	NA	0.054	NA	NA	NA	NA	NA	NA	NA	0.141
0.05	NA	NA	0.122	NA	NA	0.05	NA	0.212	NA	0.05	NA	NA	NA	NA	NA	NA	NA	0.085
0.05	NA	NA	0.05	NA	NA	0.05	NA	0.28	NA	0.05	NA	NA	NA	NA	NA	NA	NA	0.05
0.305	NA	NA	0.132	NA	NA	0.05	NA	0.338	NA	0.199	NA	NA	NA	NA	NA	NA	NA	0.05
0.351	NA	NA	0.422	NA	NA	0.05	NA	0.26	NA	0.382	NA	NA	NA	NA	NA	NA	NA	0.05
0.384	NA	NA	0.087	NA	NA	0.337	NA	0.247	NA	0.243	NA	NA	NA	NA	NA	NA	NA	0.076
0.382	NA	NA	0.05	NA	NA	0.269	NA	0.336	NA	0.05	NA	NA	NA	NA	NA	NA	NA	0.138
0.208	NA	NA	0.05	NA	NA	0.189	NA	0.469	NA	0.05	NA	NA	NA	NA	NA	NA	NA	0.173
0.183	NA	NA	0.223	NA	NA	0.117	NA	0.404	NA	0.05	NA	NA	NA	NA	NA	NA	NA	0.153
0.168	NA	NA	0.065	NA	NA	0.12	NA	0.05	NA	0.078	NA	NA	NA	NA	NA	NA	NA	0.05
0.164	NA	NA	0.05	NA	NA	0.158	NA	0.05	NA	0.057	NA	NA	NA	NA	NA	NA	NA	0.05
0.209	NA	NA	0.05	NA	NA	0.167	NA	0.201	NA	0.05	NA	NA	NA	NA	NA	NA	NA	0.05
0.309	NA	NA	0.215	NA	NA	0.136	NA	0.146	NA	0.05	NA	NA	NA	NA	NA	NA	NA	0.086
0.085	NA	NA	0.05	NA	NA	0.101	NA	0.157	NA	0.195	NA	NA	NA	NA	NA	NA	NA	0.214
0.077	NA	NA	0.05	NA	NA	0.05	NA	0.248	NA	0.242	NA	NA	NA	NA	NA	NA	NA	0.256
0.081	NA	NA	0.05	NA	NA	0.059	NA	0.324	NA	0.058	NA	NA	NA	NA	NA	NA	NA	0.227
0.05	NA	NA	0.05	NA	NA	0.242	NA	0.29	NA	0.05	NA	NA	NA	NA	NA	NA	NA	0.226
0.05	NA	NA	0.05	NA	NA	0.188	NA	0.398	NA	0.05	NA	NA	NA	NA	NA	NA	NA	0.165
0.05	NA	NA	0.05	NA	NA	0.072	NA	0.533	NA	0.05	NA	NA	NA	NA	NA	NA	NA	0.179
0.191	NA	NA	0.05	NA	NA	0.358	NA	0.556	NA	0.05	NA	NA	NA	NA	NA	NA	NA	0.21
0.361	NA	NA	0.05	NA	NA	0.327	NA	0.379	NA	0.26	NA	NA	NA	NA	NA	NA	NA	0.179
0.464	NA	NA	0.05	NA	NA	0.219	NA	0.284	NA	0.05	NA	NA	NA	NA	NA	NA	NA	0.199
0.108	NA	NA	0.05	NA	NA	0.102	NA	0.087	NA	0.05	NA	NA	NA	NA	NA	NA	NA	0.05
0.133	NA	NA	0.05	NA	NA	0.052	NA	0.077	NA	0.203	NA	NA	NA	NA	NA	NA	NA	0.073
0.135	NA	NA	0.05	NA	NA	0.116	NA	0.067	NA	0.476	NA	NA	NA	NA	NA	NA	NA	0.158
0.115	NA	NA	0.05	NA	NA	0.085	NA	0.103	NA	0.05	NA	NA	NA	NA	NA	NA	NA	0.138
0.091	NA	NA	0.05	NA	NA	0.137	NA	0.247	NA	0.05	NA	NA	NA	NA	NA	NA	NA	0.05
0.089	NA	NA	0.05	NA	NA	0.157	NA	0.431	NA	0.05	NA	NA	NA	NA	NA	NA	NA	0.05
0.108	NA	NA	0.05	NA	NA	0.05	NA	0.449	NA	0.079	NA	NA	NA	NA	NA	NA	NA	0.05
0.19	NA	NA	0.05	NA	NA	0.05	NA	0.229	NA	0.098	NA	NA	NA	NA	NA	NA	NA	0.107
0.292	NA	NA	0.074	NA	NA	0.132	NA	0.05	NA	0.05	NA	NA	NA	NA	NA	NA	NA	0.137
0.355	NA	NA	0.05	NA	NA	0.163	NA	0.182	NA	0.15	NA	NA	NA	NA	NA	NA	NA	0.142
0.404	NA	NA	0.05	NA	NA	0.189	NA	0.061	NA	0.218	NA	NA	NA	NA	NA	NA	NA	0.223
0.203	NA	NA	0.063	NA	NA	0.107	NA	0.05	NA	0.174	NA	NA	NA	NA	NA	NA	NA	0.169
0.207	NA	NA	0.141	NA	NA	0.088	NA	0.05	NA	0.05	NA	NA	NA	NA	NA	NA	NA	0.15
0.194	NA	NA	0.05	NA	NA	0.062	NA	0.257	NA	0.05	NA	NA	NA	NA	NA	NA	NA	0.138
0.151	NA	NA	0.05	NA	NA	0.05	NA	0.364	NA	0.05	NA	NA	NA	NA	NA	NA	NA	0.08
0.125	NA	NA	0.05	NA	NA	0.05	NA	0.062	NA	0.05	NA	NA	NA	NA	NA	NA	NA	0.152
0.095	NA	NA	0.096	NA	NA	0.085	NA	0.05	NA	0.256	NA	NA	NA	NA	NA	NA	NA	0.211
0.114	NA	NA	0.19	NA	NA	0.206	NA	0.05	NA	0.405	NA	NA	NA	NA	NA	NA	NA	0.313
0.089	NA	NA	0.05	NA	NA	0.191	NA	0.244	NA	0.05	NA	NA	NA	NA	NA	NA	NA	0.216
0.05	NA	NA	0.05	NA	NA	0.166	NA	0.153	NA	0.057	NA	NA	NA	NA	NA	NA	NA	0.196
0.097	NA	NA	0.05	NA	NA	0.051	NA	0.064	NA	0.05	NA	NA	NA	NA	NA	NA	NA	0.193
0.274	NA	NA	0.05	NA	NA	0.05	NA	0.08	NA	0.05	NA	NA	NA	NA	NA	NA	NA	0.05
0.514	NA	NA	0.109	NA	NA	0.05	NA	0.221	NA	0.089	NA	NA	NA	NA	NA	NA	NA	0.055
0.124	NA	NA	0.05	NA	NA	0.054	NA	0.27	NA	0.187	NA	NA	NA	NA	NA	NA	NA	0.245
0.134	NA	NA	0.05	NA	NA	0.183	NA	0.05	NA	0.143	NA	NA	NA	NA	NA	NA	NA	0.217
0.132	NA	NA	0.061	NA	NA	0.15	NA	0.05	NA	0.239	NA	NA	NA	NA	NA	NA	NA	0.05
0.104	NA	NA	0.05	NA	NA	0.165	NA	0.323	NA	0.177	NA	NA	NA	NA	NA	NA	NA	0.096
0.079	NA	NA	0.05	NA	NA	0.251	NA	0.196	NA	0.108	NA	NA	NA	NA	NA	NA	NA	0.185
0.05	NA	NA	0.05	NA	NA	0.08	NA	0.056	NA	0.05	NA	NA	NA	NA	NA	NA	NA	0.089
0.05	NA	NA	0.05	NA	NA	0.072	NA	0.05	NA	0.05	NA	NA	NA	NA	NA	NA	NA	0.054
0.082	NA	NA	0.063	NA	NA	0.098	NA	0.057	NA	0.05	NA	NA	NA	NA	NA	NA	NA	0.15
0.05	NA	NA	0.199	NA	NA	0.056	NA	0.08	NA	0.061	NA	NA	NA	NA	NA	NA	NA	0.125
0.05	NA	NA	0.103	NA	NA	0.092	NA	0.05	NA	0.128	NA	NA	NA	NA	NA	NA	NA	0.171
0.252	NA	NA	0.221	NA	NA	0.113	NA	0.05	NA	0.182	NA	NA	NA	NA	NA	NA	NA	0.175
0.52	NA	NA	0.231	NA	NA	0.087	NA	0.452	NA	0.136	NA	NA	NA	NA	NA	NA	NA	0.104
0.125	NA	NA	0.305	NA	NA	0.07	NA	0.245	NA	0.05	NA	NA	NA	NA	NA	NA	NA	0.066
0.146	NA	NA	0.05	NA	NA	0.065	NA	0.056	NA	0.096	NA	NA	NA	NA	NA	NA	NA	0.05
0.15	NA	NA	0.154	NA	NA	0.079	NA	0.05	NA	0.05	NA	NA	NA	NA	NA	NA	NA	0.085
0.143	NA	NA	0.142	NA	NA	0.122	NA	0.112	NA	0.05	NA	NA	NA	NA	NA	NA	NA	0.102
0.05	NA	NA	0.05	NA	NA	0.295	NA	0.236	NA	0.151	NA	NA	NA	NA	NA	NA	NA	0.102
0.05	NA	NA	0.164	NA	NA	0.409	NA	0.289	NA	0.294	NA	NA	NA	NA	NA	NA	NA	0.065
0.077	NA	NA	0.183	NA	NA	0.05	NA	0.437	NA	0.233	NA	NA	NA	NA	NA	NA	NA	0.059
0.05	NA	NA	0.077	NA	NA	0.05	NA	0.393	NA	0.253	NA	NA	NA	NA	NA	NA	NA	0.052
0.074	NA	NA	0.168	NA	NA	0.103	NA	0.373	NA	0.05	NA	NA	NA	NA	NA	NA	NA	0.05
0.163	NA	NA	0.214	NA	NA	0.408	NA	0.375	NA	0.05	NA	NA	NA	NA	NA	NA	NA	0.05
0.151	NA	NA	0.271	NA	NA	0.276	NA	0.354	NA	0.05	NA	NA	NA	NA	NA	NA	NA	0.121
0.072	NA	NA	0.115	NA	NA	0.05	NA	0.3	NA	0.05	NA	NA	NA	NA	NA	NA	NA	0.249
0.116	NA	NA	0.277	NA	NA	0.05	NA	0.054	NA	0.073	NA	NA	NA	NA	NA	NA	NA	0.142
0.141	NA	NA	0.409	NA	NA	0.05	NA	0.05	NA	0.116	NA	NA	NA	NA	NA	NA	NA	0.05
0.127	NA	NA	0.188	NA	NA	0.112	NA	0.05	NA	0.135	NA	NA	NA	NA	NA	NA	NA	0.081
0.05	NA	NA	0.284	NA	NA	0.05	NA	0.05	NA	0.103	NA	NA	NA	NA	NA	NA	NA	0.134
0.05	NA	NA	0.459	NA	NA	0.05	NA	0.05	NA	0.084	NA	NA	NA	NA	NA	NA	NA	0.05
0.061	NA	NA	0.544	NA	NA	NA	NA	0.05	NA	0.05	NA	NA	NA	NA	NA	NA	NA	0.099
0.05	NA	NA	0.05	NA	NA	NA	NA	0.05	NA	0.05	NA	NA	NA	NA	NA	NA	NA	0.082
0.05	NA	NA	0.303	NA	NA	NA	NA	0.05	NA	0.05	NA	NA	NA	NA	NA	NA	NA	0.108
0.05	NA	NA	0.352	NA	NA	NA	NA	0.05	NA	0.067	NA	NA	NA	NA	NA	NA	NA	0.196
0.204	NA	NA	0.516	NA	NA	NA	NA	0.05	NA	0.303	NA	NA	NA	NA	NA	NA	NA	0.261
0.122	NA	NA	0.637	NA	NA	NA	NA	0.05	NA	0.377	NA	NA	NA	NA	NA	NA	NA	0.248
0.068	NA	NA	0.371	NA	NA	NA	NA	0.05	NA	0.248	NA	NA	NA	NA	NA	NA	NA	0.05
0.11	NA	NA	0.284	NA	NA	NA	NA	0.05	NA	0.05	NA	NA	NA	NA	NA	NA	NA	0.127
0.075	NA	NA	0.05	NA	NA	NA	NA	0.05	NA	0.05	NA	NA	NA	NA	NA	NA	NA	0.119
0.109	NA	NA	0.311	NA	NA	NA	NA	0.05	NA	0.05	NA	NA	NA	NA	NA	NA	NA	0.177
0.075	NA	NA	0.468	NA	NA	NA	NA	0.05	NA	0.152	NA	NA	NA	NA	NA	NA	NA	0.051
0.05	NA	NA	0.632	NA	NA	NA	NA	0.05	NA	0.214	NA	NA	NA	NA	NA	NA	NA	0.05
0.05	NA	NA	0.613	NA	NA	NA	NA	0.05	NA	0.26	NA	NA	NA	NA	NA	NA	NA	0.05
0.05	NA	NA	0.395	NA	NA	NA	NA	0.05	NA	0.166	NA	NA	NA	NA	NA	NA	NA	0.05
0.05	NA	NA	0.309	NA	NA	NA	NA	0.05	NA	0.05	NA	NA	NA	NA	NA	NA	NA	0.162
0.264	NA	NA	0.084	NA	NA	NA	NA	0.086	NA	0.05	NA	NA	NA	NA	NA	NA	NA	0.306
0.16	NA	NA	0.274	NA	NA	NA	NA	0.05	NA	0.05	NA	NA	NA	NA	NA	NA	NA	0.226
0.111	NA	NA	0.492	NA	NA	NA	NA	0.353	NA	0.05	NA	NA	NA	NA	NA	NA	NA	0.053
0.091	NA	NA	0.567	NA	NA	NA	NA	0.257	NA	0.129	NA	NA	NA	NA	NA	NA	NA	0.05
0.109	NA	NA	0.491	NA	NA	NA	NA	0.113	NA	0.399	NA	NA	NA	NA	NA	NA	NA	0.051
0.05	NA	NA	0.388	NA	NA	NA	NA	0.05	NA	0.379	NA	NA	NA	NA	NA	NA	NA	0.131
0.059	NA	NA	0.329	NA	NA	NA	NA	0.05	NA	0.212	NA	NA	NA	NA	NA	NA	NA	0.05
0.172	NA	NA	0.213	NA	NA	NA	NA	0.076	NA	0.05	NA	NA	NA	NA	NA	NA	NA	0.05
0.17	NA	NA	0.276	NA	NA	NA	NA	0.066	NA	0.05	NA	NA	NA	NA	NA	NA	NA	0.05
0.098	NA	NA	0.456	NA	NA	NA	NA	0.05	NA	0.246	NA	NA	NA	NA	NA	NA	NA	0.166
0.071	NA	NA	0.491	NA	NA	NA	NA	0.05	NA	0.327	NA	NA	NA	NA	NA	NA	NA	0.201
0.05	NA	NA	0.434	NA	NA	NA	NA	0.076	NA	0.371	NA	NA	NA	NA	NA	NA	NA	0.135
0.05	NA	NA	0.303	NA	NA	NA	NA	0.05	NA	0.295	NA	NA	NA	NA	NA	NA	NA	0.05
0.26	NA	NA	0.234	NA	NA	NA	NA	0.415	NA	0.118	NA	NA	NA	NA	NA	NA	NA	0.05
0.255	NA	NA	0.381	NA	NA	NA	NA	0.054	NA	0.05	NA	NA	NA	NA	NA	NA	NA	0.05
0.321	NA	NA	0.501	NA	NA	NA	NA	0.05	NA	0.142	NA	NA	NA	NA	NA	NA	NA	0.082
0.246	NA	NA	0.504	NA	NA	NA	NA	0.05	NA	0.352	NA	NA	NA	NA	NA	NA	NA	0.05
0.109	NA	NA	0.385	NA	NA	NA	NA	0.05	NA	0.289	NA	NA	NA	NA	NA	NA	NA	0.05
0.062	NA	NA	0.219	NA	NA	NA	NA	0.05	NA	0.123	NA	NA	NA	NA	NA	NA	NA	0.05
0.125	NA	NA	0.18	NA	NA	NA	NA	0.05	NA	0.05	NA	NA	NA	NA	NA	NA	NA	0.074
0.127	NA	NA	0.225	NA	NA	NA	NA	0.05	NA	0.27	NA	NA	NA	NA	NA	NA	NA	0.182
0.199	NA	NA	0.416	NA	NA	NA	NA	0.05	NA	0.341	NA	NA	NA	NA	NA	NA	NA	0.05
0.181	NA	NA	0.431	NA	NA	NA	NA	0.069	NA	0.421	NA	NA	NA	NA	NA	NA	NA	0.05
0.193	NA	NA	0.297	NA	NA	NA	NA	0.05	NA	0.117	NA	NA	NA	NA	NA	NA	NA	0.05
0.057	NA	NA	0.242	NA	NA	NA	NA	0.05	NA	0.474	NA	NA	NA	NA	NA	NA	NA	0.145
0.05	NA	NA	0.099	NA	NA	NA	NA	0.05	NA	0.273	NA	NA	NA	NA	NA	NA	NA	0.203
0.05	NA	NA	0.05	NA	NA	NA	NA	0.05	NA	0.162	NA	NA	NA	NA	NA	NA	NA	0.062
0.268	NA	NA	0.079	NA	NA	NA	NA	0.05	NA	0.05	NA	NA	NA	NA	NA	NA	NA	0.05
0.143	NA	NA	0.152	NA	NA	NA	NA	0.05	NA	0.294	NA	NA	NA	NA	NA	NA	NA	0.084
0.112	NA	NA	0.364	NA	NA	NA	NA	0.05	NA	0.197	NA	NA	NA	NA	NA	NA	NA	0.076
0.163	NA	NA	0.443	NA	NA	NA	NA	0.05	NA	0.209	NA	NA	NA	NA	NA	NA	NA	0.064
0.141	NA	NA	0.417	NA	NA	NA	NA	0.212	NA	0.089	NA	NA	NA	NA	NA	NA	NA	0.072
0.061	NA	NA	0.377	NA	NA	NA	NA	0.05	NA	0.136	NA	NA	NA	NA	NA	NA	NA	0.103
0.077	NA	NA	0.279	NA	NA	NA	NA	0.05	NA	0.205	NA	NA	NA	NA	NA	NA	NA	0.083
0.112	NA	NA	0.05	NA	NA	NA	NA	0.068	NA	0.141	NA	NA	NA	NA	NA	NA	NA	0.145
0.177	NA	NA	0.05	NA	NA	NA	NA	0.05	NA	0.125	NA	NA	NA	NA	NA	NA	NA	0.252
0.36	NA	NA	0.169	NA	NA	NA	NA	0.05	NA	0.05	NA	NA	NA	NA	NA	NA	NA	0.118
0.214	NA	NA	0.433	NA	NA	NA	NA	0.05	NA	0.05	NA	NA	NA	NA	NA	NA	NA	0.05
0.105	NA	NA	0.443	NA	NA	NA	NA	0.083	NA	0.113	NA	NA	NA	NA	NA	NA	NA	0.05
0.05	NA	NA	0.532	NA	NA	NA	NA	0.137	NA	0.144	NA	NA	NA	NA	NA	NA	NA	0.135
0.171	NA	NA	0.532	NA	NA	NA	NA	0.128	NA	0.112	NA	NA	NA	NA	NA	NA	NA	0.1
[truncated: 6,604 more rows]
