# Supplementary material for: Diffusion weighted imaging in patients with rectal cancer: Comparison between Gaussian and non-Gaussian models
Source: PLoS One. 2017 Sep 1;12(9):e0184197. doi: 10.1371/journal.pone.0184197 (PMC5593499; doi:10.1371/journal.pone.0184197)
Supplement: S1 Dataset — The derived DWI parameters from the four examined models and the statistical analysis results are provided in csv format. (ZIP) [file pone.0184197.s001.zip › PLOS_data/dataPLOS_TABLE3_KIVIM.csv]

P1	P2	P3	P4	P5	P6	P7	P8	P9	P10	P11	P12	P13	P14	P15	P16	P17	P18	P19
0	0	1.083	0	1.169	0.799	0.916	1.046	0.614	0.777	0	0	0.572	0	0.927	1.017	0.855	0	0.817
0	0.882	1.093	0	1.01	0.787	0.849	0.773	0.95	0.809	0.006	0	0.938	1.138	0.971	0.973	0.711	0	0.746
0.158	0.885	1.16	0.544	1.122	0.899	1.242	0	0.919	0.792	0	0.28	0.892	1.172	0.685	0.916	1.056	0	1.321
0.108	0.826	1.128	0	1.081	1.025	0	0.686	1.138	0.87	0	0.961	0.901	1.2	0	0.872	0.899	1.098	1.3
1.248	0.693	0.968	0	1.034	1.047	0.762	0.598	0	0.935	0	0.885	0.888	1.19	0.563	0.829	0	0.981	1.44
1.253	0.898	0.998	0	0.925	1.119	0.944	0	0	0.527	0	0	1.091	0.458	0	0.946	0.765	1.395	1.473
0.432	0.806	1.055	0.74	1.284	0.988	1.198	0	0	0	0	0	0.264	0.32	0.32	1.028	0	1.428	0.916
0.866	0.817	0.939	0.004	1.055	0.875	1.553	0	0	0	0	0	0.597	0.866	0.916	0.998	0.296	0.598	0.952
0.563	0.722	1.306	0	0.925	0.839	0	0.406	0.343	0.585	0	0.555	0.836	1.158	0.901	0.931	1.109	0	1.043
0	0.618	1.209	0	0.125	0.876	0.789	0.652	0.71	0.491	0	1.016	0.935	1.184	0.326	0.147	0.604	0	0
0.938	0.946	1.018	0	0.378	0.868	0.933	0.645	0.834	0	0	0.798	0.863	0.474	0.381	0.839	0	0	1.611
0.373	0.524	0.909	1.023	1.309	0.889	1.107	0.644	1.171	0	0	0	1.01	0.791	1.134	0.899	0	0	1.504
0.988	0.456	0.683	0	1.273	0.739	1.402	0.458	1.311	0.945	0	0	0.986	1.073	1.587	0.99	0.891	0	1.26
0.618	0.489	0	0	1.12	0.894	1.3	0.689	1.154	1.175	0.253	0.715	0.955	1.183	1.57	1.017	0.858	0	0.902
0.975	0.529	0	0	0	1.039	1.146	0	0	1.219	0	0.992	0	1.216	0.381	1.101	0	0	1.139
1.404	0.564	0	0.265	1.174	1.104	0	0.716	0	0.556	0	0.884	0	1.328	0	1.045	0	1.191	1.391
0	0.635	0	1.216	1.099	1.169	0	0.542	0	0.356	0	0	0.812	0.615	0	0	0	0	0
1.103	0.675	0	0	1.092	1.099	0	1.236	1.449	0	0	0.104	0.674	0.948	0	0.602	1.02	0	0
1.054	0.639	0	0	0.933	1.045	0	0.095	1.354	0	0	0.821	0.451	1.2	0.82	0.852	1.135	0	1.333
1.144	0.631	0	0	0.904	0.942	0	0	1.003	0	0	0.92	0.823	1.024	0.986	0.8	0.73	0	1.069
1.417	0.736	1.059	0.211	1.693	0.95	0.772	0	0	0	0	1.014	0.986	0.548	1.047	1.062	0.059	0	1.231
1.819	0.524	1.096	1.19	1.419	1.082	0.998	0.907	0	0	0	0.751	0.905	1.165	0.965	1.159	0	1.374	0.326
0.818	0.493	1.064	0	0.564	0.951	1.091	1.126	0	0	0	0	0.969	0.607	0.731	1.077	0	1.427	1.115
0.815	0.594	0.956	0	0	0.947	1.396	0.602	0	0	0	0	0.848	0.6	0.865	0.973	0	1.468	1.016
1.112	0.618	0	0	0.86	1.135	0	0	0	1.177	0	0.316	0.857	0.529	0.987	0.007	0.219	1.553	0.255
1.198	0.292	0	0.434	0.911	1.15	0	0	0.979	1.303	0	0	1.19	1.039	1.267	0.702	0.622	1.509	0.788
0	0.278	0	1.145	1.302	0.857	0	0.541	1.175	1.347	0	0.351	0.783	1.021	1.397	0.938	0	0.659	0.789
1.067	0.665	0	1.079	2.044	0.975	0	0.938	1.127	1.139	0.693	1.215	0.693	1.272	0	1.046	0	1.659	0.912
1.479	0.541	0	0	2.5	1.124	0	1.307	1.244	1.242	0.017	0.544	0.611	0.55	0	1.036	0	0	1.09
1.659	0.527	0.554	0	2.011	1.128	0	0	1.6	1.377	0	0.299	0.355	0.429	0	0.911	1.091	0	1.621
1.394	0.548	1.062	0.953	1.337	1.089	0	0.188	0	1.509	0	0.988	0.719	0.129	0	0	0.936	0	1.516
0.987	0.648	1.058	0.657	0.629	0.916	0	0.512	0	0.55	0	0.972	0.851	0.865	0.356	0	0.781	0	1.215
0.816	0	0.928	1.132	0	0.865	0	0.701	0	0	0	0.972	0.834	0.945	0.682	0.622	0.754	0	0
0.947	0.373	1.213	1.038	0.605	0.792	0.332	0.934	0	0.283	0	0.454	1.007	1.336	0.987	0.742	0	0	0
1.207	0.261	0.576	1.126	0.122	0.052	1.024	1.521	1.404	0	0.259	0.903	0.981	0.688	1.161	0.817	0	0	1.303
1.035	0.381	0	0	1.179	1.036	1.041	0	1.168	0.142	0	1.115	0.87	0.488	0	0	0	0	1.461
1.004	0.527	0.052	0.84	1.851	1.284	1.066	0.045	0.77	0.908	0	0.779	1.118	0.963	0	0	0.658	0	1.242
0.492	0	0	1.198	1.95	1.43	0	0.589	0.291	1.245	0	1.053	0	1.166	0	0.628	0.902	0	1.174
0.894	0	0	1.166	1.628	1.284	0	0.678	0	1.358	0	1.193	0.878	1.124	0.786	0.829	0.854	0	0.975
1.126	0	0.98	0	1.628	1.126	0	0.812	0.463	0.852	0	1.171	0.915	1.139	1.158	0.88	1.108	0	0.851
1.076	0	1.124	0	1.62	1.042	0	0.629	0.718	0.871	0	0.972	0.663	1.183	1.268	0.82	0	0	0.778
1.042	0.223	1.096	0.816	1.682	1.027	0	0	0.779	0.907	1.505	0	0.754	0.833	1.004	0.861	1.375	0	2.358
1.114	0	1.19	0.524	0	0.12	0	0	0.721	1.092	0.75	0.215	0.906	0.688	0	1	1.101	0.738	0
1.274	0	1.183	1.06	1.154	0.854	0	0.552	0.494	1.116	0.768	1.093	0.831	0.027	0	0.924	0.944	0.636	0
1.301	0	0.934	0	1.974	0.852	0	0.529	0	1.731	0.601	0.958	0.643	0	0	0.879	0.753	0	0
1.136	0	0.938	0	1.442	0.896	0	0.652	0.644	1.558	0	1.017	0.757	0	0.625	0.921	0.907	0	0
0.91	0	0.722	0.706	1.203	1.371	0.816	0	0.924	1.165	0	1.17	1.126	1.339	0.949	1.209	0.661	0	0.65
0.044	0	0.963	0.83	0.525	1.497	1.122	0.524	1.392	0.839	0	1.213	0.463	1.367	0	1	0	0	1.27
0.076	0	1.281	0	0	1.384	1.137	0.686	1.723	0.675	0	1.243	1.049	1.216	0	0.861	0	0	1.343
0.932	0	1.383	0	0	1.287	0	0.937	0	1.047	0.945	1.16	1.169	1.196	0.479	0.746	1.304	0.785	1.298
0.743	0	1.24	0.85	0.843	1.407	0	0.964	0	1.128	1.141	1	1.124	1.134	0.944	0.815	0	0.725	1.188
0.977	0	1.143	0.913	1.568	1.377	0	0.894	0	1.226	0.949	0.96	1.098	0.411	1.233	0.871	0	0	1.072
0.914	0.678	0.902	0	0.895	1.185	0	0.43	1.082	1.299	0.565	0.664	0.753	0.786	1.264	0.789	0.958	0	1.291
1.224	0.96	1.061	0	0.759	0.874	0	1.173	0.834	1.257	0	0.821	0.523	0.602	0	0.67	0	0	1.59
1.059	0.821	0.429	0.929	0.3	0.8	0	1.539	0.818	0.848	0	0.212	0.916	0	0.568	0.584	0	0	1.758
1.108	0.598	0.875	1.15	1.43	0.649	0	1.32	0.946	0.875	0	1.194	0.963	0.003	1.102	0	0	0.766	0
1.125	0.742	0.715	1.059	0	0.752	1.131	1.09	0.075	1.003	0	1.181	0.271	0.457	1.094	0.599	0	0.499	1.17
0.862	0.86	1.412	0.959	0	0	1.049	0.444	0.856	1.021	0	1.151	0	0.925	0.572	0.955	0	0	0.941
1.084	0.959	1.355	0	1.532	0.85	0.949	0.784	0.876	1.263	0	1.064	0	1.259	0	0.976	0	0	0.833
1.219	0.949	1.307	0	0.888	1.097	0.915	1.301	1.034	1.867	1.765	0.193	1.115	1.31	0	0.861	0	0.001	0.767
1.12	0.924	0.4	0	1.143	1.311	0.977	1.053	1.121	1.507	1.461	0.081	1.283	1.331	0	0.948	1.151	0.184	0.907
0.325	0.716	0.895	0	1.188	1.402	0	1.616	1.023	1.051	1.424	0.711	0	1.244	1.06	0.935	0	2.5	0
0	0.683	1.264	0.846	1.416	1.609	0	1.437	0.583	0.373	1.047	0.876	0	0	0	0.818	0	0	0.962
0.829	0	1.233	1.143	1.514	1.356	0	1.234	0	0.888	0.953	1.105	0.3	0	0	0.841	0	0	1.506
0.882	0	0	1.121	0	0.991	0	0.839	0.129	1.092	0.455	1.139	0.865	0	0.458	0.844	0.627	0	1.79
0.891	0	0	1.097	0.798	1.358	1.15	0.445	0.848	1.183	0	1.073	0.999	0.824	0.348	0	1.196	0	0
1.111	0	1.112	0	0	1.637	2.5	0.327	0.664	1.349	0.033	0.973	0.782	0.537	0.938	0.305	0.862	0	0
1.293	0	1.058	0	0.778	1.623	2.5	1.468	0	1.293	0	0	0.529	0.341	1.061	0.99	0.636	0	0
1.112	0	0.93	0.514	1.339	1.413	0.003	0	1.092	0.908	1.067	0.623	0	0.14	0.996	1.216	0	0	0
1.218	0	0.662	0.54	1.187	0.773	0	1.623	0	0.714	1.822	0.767	0.536	0.47	0.938	0.667	0	0	0.703
1.206	2.5	0.865	0.502	1.412	1.173	0	1.478	1.733	0.995	1.628	0.829	0.777	0.666	0.209	0	0	2.5	0
1.158	0	0.937	0.879	0.858	1.172	0	1.147	0.14	1.118	1.173	0.921	0.7	1.31	0	0	1.115	0	0.76
1.139	0	0.801	0.908	0	1.329	0.407	1.082	0.565	1.241	0.796	0.894	0.653	1.372	0	0.717	1.084	0	1.144
1.124	0	0.005	1.087	1.074	1.614	0.987	0.644	0	1.472	0.525	0.607	0.889	1.314	0	0.835	0.884	0	0.793
1.121	0	0	0	0	2.5	1.087	0.583	0	1.455	0.697	0.714	0.816	1.22	0	0.742	0	0	0.813
1.135	0	0.86	0	0	0	1.141	0	0	0.311	0	0.67	0.759	0	0	0.738	0	0	1.111
1.156	0	0.831	0.018	0.961	0.165	1.147	0	0	0.83	0	0.693	0.722	0	0	0	0.699	0	1.584
1.188	1.739	0.815	0.901	1.549	1.828	0	1.355	1.056	0.979	0	1.063	0.714	0	0	0.015	0.853	0	1.409
1.003	0	0.497	1.05	1.25	2.041	0	1.316	0.908	1.031	0	1.123	0.741	1.238	0	0.808	1.075	0	1.175
0.818	0	0.654	1.012	0.431	1.116	0	0.834	0.991	1.044	2.5	0.631	0.819	1.044	0.259	0.624	1.575	0	0.113
0.944	2.499	0.703	0.9	0	1.484	0	1.238	0.962	1.066	2.007	0	1.207	0.8	0.913	0.929	1.89	2.498	0.941
1.252	0	0.523	1.044	0	1.566	1.093	1.094	1.691	1.181	1.168	0.429	0	0.622	1.067	0.913	1.597	2.497	0.002
1.231	0	0.077	1.024	1.181	1.443	2.5	0.931	0.165	1.199	1.29	0.967	0.443	0.481	1.157	1.001	0.397	1.448	0.537
1.048	0.602	0.981	0	1.23	0.991	2.5	0.704	1.267	1.277	0.806	1.028	0.804	1.065	1.05	1.05	1.188	0	0.715
0.836	0.605	1.047	0	1.563	1.341	0	0.339	0.405	1.156	1.121	0	0.764	1.401	0	0.892	1.299	0	0
1.096	0.527	0.56	0.54	0	2.011	0	1.364	0.106	0.914	0.752	0.651	0.748	1.4	0	0.593	1.416	0.012	0
0.963	0.546	0	0.926	0	0.807	0	1.391	0.769	0.913	0	1.052	0.609	1.308	0	0	1.192	0	0.903
1.052	0.319	0.614	1.011	0	0.714	0	1.338	0.913	0.882	0	0.844	0.326	1.253	0	0	0.193	0	1.257
1.172	0	0.586	1.009	0.372	0	1.25	1.797	0.948	0.883	1.206	0.835	0.79	0	0	0	0.929	0	1.605
1.238	0	0.414	1.066	0.996	0	1.418	1.626	0.869	0.986	0.975	1.02	0.895	0	0	0.325	0.96	0	0.908
1.168	0	0	1.12	0.831	0.867	1.297	0.024	0	1.252	1.852	0.967	0.8	0	0.403	0.535	1.07	0	0.693
1.022	0	1.085	0	0	1.203	1.231	0	0	1.316	2.5	0.993	0.865	1.343	0.366	0.759	0.964	1.702	0.778
0.989	0.766	1.281	0	0	1.163	1.118	1.372	1.623	1.27	1.762	1.022	0.881	1.14	0.604	1.001	0	1.137	0.935
1.162	0.731	1.199	0.887	0	1.445	0	1.456	1.712	1.113	0.871	0.755	0.877	0.708	0.396	1.11	0.879	1.118	1.053
1.17	0.635	0.457	0.934	0.596	1.487	0	1.305	0.001	0.817	0.968	0.943	0.79	0	0.613	0.963	0	1.634	0.972
1.132	0.543	0	0	1.007	0	0	1.436	0	0.728	0.986	0	0.678	0.382	1.185	0.746	0	0.527	0.985
1.093	0.621	0.332	0	0.886	0	0	0.513	0	0.77	0.605	0.755	0.767	1.085	1.295	0.449	0	0	0.977
1.316	0	0.654	0	0	1.058	2.5	0.694	0	0.818	0	0.771	0.829	1.474	1.099	0	1.14	0	0
1.447	0.754	0.642	0	0	2.084	0	0	0	0.866	0	0.716	0.821	1.482	0	0	1.086	0	0
0.772	0.718	0	0.873	0.78	0.894	0	1.487	0	0.923	0	0.746	0.746	1.28	0	0.453	0	1.685	0.283
0.992	0	0	0	1.007	0	0	0	1.125	1.206	0	0.881	0.795	1.271	0	0.836	0.712	1.149	0.27
1.096	0	1.066	0	0.933	0	0	0	0.702	1.156	0.361	0.963	0.775	0.397	0.909	0.995	0	0	1.064
1.184	0.442	0	0	1.043	0.743	0	0	0	1.071	2.205	0	0.575	0	1.124	1.003	0.82	1.885	1.412
1.056	0.692	0.09	0	0.628	1.015	1.357	0.281	1.517	0.845	1.841	0.191	0.689	0	1.368	0.876	0	0	1.348
0.824	0.484	0.23	0	0	0.683	1.444	1.322	1.611	0.773	0	0.106	0.81	0	1.424	0.617	0	0	0.762
1.04	0.46	0	0	0	0.893	1.145	0.663	1.76	0.981	1.156	0.342	0.89	1.524	0.75	0	1.239	0	0.93
1.198	0.245	0	0.753	0	2.129	1.093	0	2.187	0.358	1.15	0.53	0.728	1.266	0.529	0	1.098	0.855	0.998
1.169	0	0.485	0	1.171	1.936	0	0	2.007	0.767	1.013	0.811	0.274	0.508	0.058	0.211	0	1.584	0.952
1.038	1.117	0.73	0	1.06	1.724	0	0	1.348	0.874	1.244	0.868	0.491	0.779	0.355	0.938	0.671	0	0.591
0.937	1.134	1.079	0	0	0.915	0	1.571	0.868	0.892	0.777	0.888	0.75	0.746	0.642	1.017	0	1.689	0.194
1.004	1.071	0.97	0.434	0	1.746	0	0.5	0.747	1.03	0	0	0.694	0.762	0.845	0.553	0	2.5	0.71
1.03	1.061	0	0	0.204	1.011	0	0	0.936	1.062	0.037	0	0.637	1.212	0.642	0.775	0	0	0.91
0.965	0.867	0	0.31	0.863	0	0.001	0	1.022	1.006	0.959	0	0.642	1.32	0	0.744	0.073	0	0.639
0.954	0.102	0	0.7	0.878	0.623	0	0	0.804	0.978	0.741	0.147	1.124	1.295	0	0.79	0.281	0	0.977
1.032	1.263	0.887	0.85	0.917	1.381	0	1.319	1.082	0.982	1.242	0.188	0.877	0.753	0.901	0	0.833	0	1.295
0.457	1.207	0.797	0.632	1.069	1.324	0	1.381	1.625	0.711	2.5	0.405	0.881	0.455	1.021	0	0	1.298	1.503
0.66	1.123	0.553	0.768	1.462	0.904	0	0.261	0.628	0.878	2.5	0.681	0.979	0.037	1.26	0	0	1.326	0.689
1.109	1.155	0	0.746	1.165	0.566	1.15	0	0	0.951	1.61	1.022	0.927	0	1.254	0.477	0.426	0.923	0.64
1.249	1.381	0	0	1.244	2.267	0	0.803	0	0.944	1.529	1.06	0.728	0	0.433	1.06	0.261	1.067	0.879
1.207	1.142	0	0.556	1.445	2.097	0.005	1.004	0	0.977	1.433	0	0.557	1.72	0.232	0.798	0.577	1.211	1.262
1.135	2.5	0.457	0.654	1.246	2.045	0	0.879	1.712	1.149	0.941	0	0.677	1.522	0	0.847	0	0.931	1.199
1.113	1.357	0.925	0.693	0	1.056	0	1.065	1.86	1.172	0.975	0.633	0.742	1.097	0	0.746	0.994	0	1.177
1.103	1.11	0.083	0.744	0	0	2.5	1.04	1.688	0.833	0.387	0.464	0.687	0.991	0	0.714	0.942	0	0.62
1.034	0.972	0	0.709	0.532	0	0.003	1.016	1.482	0.992	0	0	0.076	1	0.185	0	0.89	0.573	0.834
1.001	0.983	0	0.342	0.81	0.065	0	0.888	1.244	0.893	0	0	0.241	0.863	0.692	0	0.888	0.811	0.898
0.867	1.204	0.79	0.706	0.732	0	0	0.811	1.439	1.072	0.253	0	0.766	1.146	0.934	0	0	0.638	0.514
0.929	1.227	1.057	0.585	0	0	0	0.748	1.793	1.301	0.687	0.19	1.15	1.253	1.006	0.44	0.653	0.204	0.89
0.925	2.5	1.028	0	1.029	0.908	0	0.733	2.215	1.314	1.657	0.944	1.078	1.246	1.125	1.081	0.899	0	0.9
0.92	2.5	0.978	0.011	0	1.157	2.5	0.486	1.3	1.217	1.368	1.003	0.563	0.794	1.227	1.116	0.948	0	0.831
1.049	2.002	0.877	0.041	0.517	0	0	0.999	0.631	0.25	0.139	0	0.568	0.441	0	0.985	0	0	0.6
0.958	1.816	0.276	0	0.265	0	0	0.725	0	0.784	1.139	0	0.47	0.441	0.596	0.865	0	0	0.716
0.952	1.229	0.081	0	1.572	0	0	0.532	0.671	1.16	1.008	0.229	0.562	0.126	0	0.06	0.508	0	0
1.343	0.922	0.302	0	1.223	1.05	0	0.3	0.93	1.381	0.827	1.047	0.758	0	0	0.745	0.847	0	0.4
1.409	0.047	0.164	0.435	1.544	0.875	0	0.551	1.196	1.47	1.471	0.13	0.752	0	0	0	0.909	1.043	0.833
1.452	1.057	1.012	0.54	1.298	0	0	0.722	1.221	0.646	1.66	0	0.268	0.415	1.216	0	0	1.353	1.001
1.421	1.078	0.117	2.5	0.841	0	0	0.934	1.296	0.85	1.439	0	0.839	1.265	0.848	0.445	0	0.23	0.544
1.063	0	0	2.5	0.889	0.746	0	0	0	1.099	0.811	0.357	1.013	1.038	0.815	0.746	0.715	0	0.467
0.947	0	0.022	0.009	0.649	0	1.196	0	1.162	1.178	0.73	0.813	1.1	1.06	1.047	0.744	0.86	0	0
1.063	1.483	0.723	0	1.548	0.824	0.157	0	1.305	1.368	0.831	0.903	1.137	1.082	1.185	0.668	0	0	0.268
1.106	1.237	0.818	0.879	1.572	0.351	0	0.546	0	0.918	1.009	0.28	1.016	1.253	0.585	0.442	0	1.26	1.038
0.699	1.435	0.854	0.41	1.211	0	2.497	0.761	0	0.96	2.5	0	0.916	1.325	0.666	0.547	0	1.223	1
1.103	1.238	0.941	0.586	0.89	0.592	0.012	0.844	0	0.794	2.5	0	1.013	0.653	0.766	0.277	0.709	0	0.285
0.948	0.986	0.916	0.532	0.683	0.32	0	0	0	0.703	0	0	1.09	0.379	0	0.5	0	0	0.393
0.424	0.836	0.631	2.5	1.399	0	0	0	0.18	0.889	2.135	0	1.09	0.653	0	0.683	0	0	0.717
1.385	0.953	0.323	2.5	1.785	0	0	0	0.01	1.067	1.222	0.665	1.003	0.834	1.741	0.736	0	0	1.156
1.715	0.831	0.411	2.5	1.521	0.701	0	0	0.881	1.052	1.159	0.803	0.944	0.1	1.346	0.573	1.001	0.8	1.239
1.777	1.142	0.245	0.004	0.94	1.139	0	0.5	0.575	0.74	0.564	0.335	0.938	0	1.003	0.571	0.409	0.702	1.007
1.373	2.5	1.145	0.104	1.082	1.152	0	0.976	1.789	0.922	0	0.741	0.76	0	1.007	0.885	0	0	0.533
1.069	0	1.226	0	1.344	0	0	0.953	1.208	0.992	0.157	0.769	0.653	0	1.2	0	0	0	0
1.002	0.595	0.652	0	1.322	0	1.104	0.646	0	0.956	0	0.701	0.536	1.223	1.29	0.89	0.856	0	1.023
0.994	0	0	0.015	1.296	0.383	1.137	0	0.494	0.553	0.084	0.711	0.584	1.081	0.739	1.266	0.712	1.02	1.122
0.826	0	0	0	1.057	0	1.267	0.042	0.587	0.668	1.1	0.609	0.896	1.181	0.384	1.236	0	0	1.129
0.051	1.092	0	0	0.601	0.349	0	0.377	1.04	0	1.034	0.57	0.779	1.478	0.47	0.864	0	0	1.072
1.044	0.817	0	0.615	0.992	0	0	0.791	1.38	0.553	1.075	0.529	0.994	1.624	0	0.697	0	0	0.665
1.457	0.643	0	2.5	0.909	0.595	0	1.037	0	1.015	0.827	0.503	1.044	0.469	0	1.056	0.748	0	0.588
1.487	1.285	0.271	2.5	1.268	0.827	0	0.966	0	0.493	0.054	0.535	1.032	0	1.295	1.103	0	1.637	0.724
1.209	1.244	0.488	0.032	0.82	0.911	0	1.021	1.477	0	0	0.636	0.577	0.775	1.061	0.907	0	0.774	0.895
1.24	2.5	0.516	0.009	0.803	1.007	0	1.015	0	0.508	1.409	0.444	0.596	1.065	0.948	1.005	0	0	0.842
1.412	0	0.761	0	0.965	0.956	0	0.967	0	0.582	2.154	0.557	0.633	0.977	1.016	0.799	0.322	0	0.808
1.336	0	0.427	0.007	1.163	0	0	0.747	0	0.967	1.08	0.753	0.892	0.69	1.184	0.05	0.76	0	1.028
1.169	0.327	0.554	0	1.644	0	0.858	0.591	0.684	0.759	1.109	0.831	0.782	0	1.369	0.984	0	1.166	1.507
0.989	0	1.173	1.342	0	0.951	1.152	0.808	0	0.911	1.013	0	0.597	0	1.48	1.033	0	1.388	1.005
0.889	0	1.049	0	0.64	1.001	0.762	0.73	0	0.743	0.708	0.335	0.694	0.659	0.629	0.914	0	1.83	0.936
0.999	0.871	0.664	0	0.951	0.747	0	0.876	0	0	0.875	0	0.667	1.407	0.124	0.826	0	0	0.099
0	0.764	0	0.609	0.979	0.723	0	0.846	0	0.987	2.5	1.305	0.724	0.535	0	0.85	0	0	0.303
0.534	0.764	0.234	0.653	0	0.93	0	0.821	0	0.057	1.175	1.441	0.725	0.824	0	0.964	0	2.5	0.735
1.07	1.463	0.309	2.5	1.556	0.896	0	0.711	0	0	0.637	0	0.553	0.96	0	1.008	0	2.026	1.154
1.469	1.73	0.629	2.5	0.248	0.822	0.61	0	1.403	0.753	0	0.304	0.045	0.905	1.481	0.895	0	1.089	1.217
1.2	0	0.674	2.5	1.127	0.763	0.969	0.812	1.792	0.998	0	0.372	0.547	0.44	0.966	0.836	0.738	0.766	0.982
0.982	1.931	0.451	0.022	1.184	0.858	2.5	0.787	0.259	0.944	0	0.401	0.765	0	0.732	0.891	0.447	0.515	0.78
0.866	0.518	0.462	2.497	0.743	0.783	0	0.897	0.837	0.963	0.007	0.555	0.835	0	0.882	0.684	0	1.377	0.762
0.876	0	0.878	0	1.453	0	0	0.907	0.7	0.957	0	0.731	0.791	1.226	1.075	0.582	0	0	0.827
1.066	0.725	0.781	0	1.307	0	1.3	0.827	1.32	0.877	1.186	0.767	0	0.764	1.354	0.64	0	0	0.878
1.205	0	0	1.352	1.257	0.005	1.204	0.908	0.737	0.933	1.083	1.453	0	0.862	1.644	0.569	0	0	0.302
1.198	0	0	1.655	0.862	0.203	0.992	0.722	0	1.204	1.1	0	0.892	0.957	0	0.685	0	0	0.4
1.116	0	0.984	1.582	0.902	0	0	0.846	0	1.492	1.814	0	0.616	0.935	0.022	1.103	0	0	0.65
1.089	0	0.965	0.986	1.029	0	0	1.007	0	1.2	1.047	0	0.115	1.124	0	1.074	0.871	0	0.739
1.046	0	0.807	0.785	1.255	1.062	0	1.086	0	0.885	0	0	0	1.219	0	0.814	1.127	0.735	0.951
0.773	0	0.664	2.5	1.332	1.42	0	0.938	0	0	0	0.974	0	0.281	0	0.904	0	0	1.272
0.808	1.239	1.027	2.5	1.23	1.523	0.39	0.811	0	0.434	0	0.791	0.786	0	0.879	1.046	0	1.072	1.325
0.789	1.035	1.02	2.499	1.123	1.072	1.035	0.761	0	0	0	0	0.933	0.816	0.595	0.348	0	0	1.01
1.299	0.85	0.827	2.5	1.372	0.922	0	0.639	0.007	0	0.673	0	0.976	1.323	0.672	0.555	0	0	0.786
1.049	0.727	0.942	0	1.488	0.988	0	0.552	0.002	0	1.017	0	0.885	0	0	0.763	0	2.5	0.766
1.059	0	0.722	0	0.262	0.558	0	0.885	0	0.877	2.5	0.131	1.273	0.502	1.159	0.86	1.052	1.83	0.79
1.092	0	0.978	1.231	0.961	0	0	0.885	1.386	1.1	0.922	0.543	0	1.172	1.503	0.873	0	0	0
0.716	0	0.99	1.755	1.173	0	0.183	0.794	0	1.134	1.17	0.654	0	0.769	1.239	0.719	0	0	0
0.833	0	0.455	1.617	0	0	1.159	0.717	0	1.09	0	0.711	0.919	0.668	0	0.89	0.919	0	0.582
1.102	0	0.986	1.164	1.226	0	1.14	0.717	0.373	1.113	0.762	0.426	0.559	1.063	0	0.407	0.625	0	0.837
1.22	0	0.758	0.808	1.594	0.825	1.065	0.762	1.239	1.021	1.155	0.809	0.364	1.459	0	1.009	0.164	1.271	0.979
1.133	0	0.568	2.5	1.706	0.538	0	0.817	1.387	0.591	0.727	0	0	1.645	0	0.794	0	0	1.055
0.579	0	0	2.5	1.287	1.372	0	0.83	0.124	1.076	0.248	0	0.842	1.325	0	0.802	0.697	0	0.999
0.999	0	0.96	0	1.075	0	0	0.942	0.919	1.202	0.526	0	1.037	1.119	0	1.168	0.349	0	1.067
0.874	0	1.028	0	1.018	1.862	0	1.035	1.245	1.395	0.049	0	0.901	1.127	0	0.755	0	2.5	0.984
0.937	0.675	1.065	1.652	0.973	1.155	0	1.004	1.846	1.463	0	0.607	0.894	0	0	0.095	0.829	2.496	0.694
0.976	0.914	0	0.883	1.267	1.039	0.949	0.849	0	1.38	0	0.695	0	1.051	1.031	0.329	0.683	0	0.762
1.105	0.717	0.48	1.714	1.075	0.6	2.498	0.825	1.234	0.74	0	0.064	0.769	1.388	1.315	0	0	0	0.119
1.119	0.922	0.717	1.441	1.396	0	2.5	0.758	1.802	0	0	0	0.578	1.286	1.136	0.444	0.871	0	0.177
1.328	0	0.758	1.064	1.883	0.984	0	0.71	0.382	1.611	0	0	0.44	1.027	0	0.847	0.546	0	0.736
1.183	0	0.557	0.806	1.659	0	0	0.795	1.332	1.671	0	0.387	0.323	1.046	1.157	0.865	0.518	0	0.892
1.178	0.311	0.307	0	1.581	1.383	0	0.844	0	0	0	0.702	0.804	0.848	0.962	0.888	0	0	0.862
1.227	0.579	0.824	0	0	1.178	1.373	0.892	0	0	0.842	0.711	0.779	0	0.921	1.078	1.129	0	0.767
1.082	0.98	0.931	1.596	0	1.661	0	0.99	0.782	0	0	0.743	1.026	1.219	1.035	0.789	1.035	2.498	0.796
0.983	0.779	1.048	0.861	0	0	0	1.187	0.592	1.001	0	0	1.076	1.177	1.357	1.02	0.863	0	0.892
0.882	0.614	1.111	1.62	1.494	2.041	0.925	1.486	0.546	1.269	0	0	0.957	1.123	0.47	0.983	0	0	0.87
1.055	0.423	0	1.556	1.25	1.461	1.041	1.613	0	1.175	0	0	0.872	1.175	0.137	0.951	0.354	0	0.773
0.971	0	0.424	0.52	0.168	1.082	0.943	1.527	0.684	1.241	0	0	0	1.347	0.527	0.652	0.691	0	0.827
0.799	0.508	0.907	1.081	1.258	0.525	1.065	1.318	1.049	1.272	0	0	0.655	1.38	0.801	0.241	0	1.1	0.881
1.112	0.768	0.843	0	1.422	0	0	1.038	1.407	1.239	0	0.143	1.007	1.35	1.284	0.696	0	1.534	1.094
1.02	0.602	0.684	0	1.089	0	0	0.926	0	1.608	0	0.417	0.916	0	0.624	0.89	0	0	1.061
0.881	1.043	0.624	1.244	0.864	0.788	0	0.861	2.273	1.123	0	0.709	0.695	0	0.608	0.958	0	0	0.937
1.431	1.075	0.909	1.55	0.924	1.235	0.841	0	1.567	1.163	0	0.32	0.856	0.825	0.963	0.921	0	0.797	0.831
0.734	0.802	0.909	0	1.209	1.626	0.891	0.301	1.433	1.32	0.999	0	0.946	1.093	1.015	0.881	0.096	0	0.708
0.836	0.572	1.066	1.51	1.076	1.956	0.267	1.162	0	1.348	0	0	1.048	1.092	1.232	0.46	0	0.015	0.689
0.983	0	1.136	0.856	0	1.923	2.499	1.617	0	1.227	0	0.872	1.001	0.869	1.144	0.451	0.921	0	0.795
1.18	0.808	0	0	0	1.839	2.499	1.976	1.153	0	0	0.714	0.895	1.081	1.207	0.7	0	0	0.903
1.328	0.974	0.113	0.756	0	1.633	0.01	2.062	0	1.31	0	0.663	0.867	0.905	1.209	0.669	0	0	1.001
1.443	1.053	0.067	0	0.5	1.213	0	0.491	0	2.157	0	1.269	0.94	0	1.241	0.742	0	0	1.063
1.288	0.945	0.554	0	1.775	0.782	0	0.957	0	0	0	0	0.864	0	0.184	0.944	0	0.909	1.142
1.179	0.908	0.835	1.511	0	0.768	0	0.897	0.593	0	0	0	0.846	0.97	0.173	1.049	0	1.151	1.06
1.251	0.61	0.8	0	0.247	0.737	0	0.986	0	0	0	0.498	0.972	1.364	0.268	1.035	0	1.412	0.914
1.216	0	0	0.806	0.919	0	0	0	0.716	0.986	0	0.244	0.613	1.225	0.583	1.015	1.391	0.887	0.838
1.167	0.1	0.442	1.379	1.153	0	0	0	1.16	1.229	0	0.026	1.012	1.09	0.759	0.785	1.337	0.461	0.689
1.182	0.772	1.168	1.593	1.571	0	0.59	0.516	1.472	1.235	0	0.373	1.133	1.189	0	0.812	0.592	0	0.551
1.061	0.927	1.287	1.235	1.437	0	0.732	0.753	1.592	1.301	0	0.806	1.032	1.369	0.797	0.934	0	0	1
1.067	0.941	0.752	1.132	0.189	0.27	0	1.031	1.421	1.386	0	1.039	1.007	1.448	1.467	1.039	0	0	0.958
1.278	0.785	0.041	0	0	0.802	0	0.223	1.231	1.576	0.831	0.48	0.747	0.491	1.258	0.992	0	0	1.036
1.39	0.798	0.515	0	0	1.352	0	0	1.242	1.574	0	0	0.817	0.629	1.123	1.008	0	0	0.975
1.084	0	0.539	1.139	1.375	1.723	0.836	0.367	0	0.066	0	0.255	0.715	0.853	1.049	0.865	0.117	0	0.866
0.049	0.068	0.436	1.243	1.751	1.611	0.97	0.884	0	1.438	0	0.51	1.046	1.045	1.336	0	0	0	1.067
1.096	0.823	0	0.984	1.682	1.683	0	0	0.222	1.03	0	1.266	0.928	0.946	0.397	0.584	1.082	0	0.984
1.045	1.008	1.08	1.409	0	1.845	2.5	0	0	0.881	0	0.114	0	0.881	1.085	0.843	0	0.251	0.308
1.053	1.144	1.289	1.45	0	0.527	1.106	0.48	0	0.061	0	0	0	0.893	1.63	0.532	0	0	0
1.038	0.847	0.921	1.62	0	0	0	0.863	0.808	1.293	0	0	0.006	0.855	0.671	0.648	0	0.438	1.044
1.236	0.712	0.823	1.28	0	0	0	0.891	0	1.628	0	0.611	0.265	1.815	0	0.567	0	0	1.076
1.094	0.755	0.758	0	1.477	0	0.254	0.898	0.727	0	0	0.632	0.442	2.5	0	0.442	1.505	0	1.069
1.255	0.912	0.665	0	1.276	0	0	0	1.066	0.299	0	0.296	0.753	1.379	0.769	0.815	1.054	0	1.15
1.116	1.037	0.636	0.875	1.77	0	0	0.565	1.432	0.913	0	0.713	0.714	0	0	0.802	0	0	0.893
1.243	0.781	0	1.499	0.849	0.145	0	0.82	1.564	0.991	0	0.713	0.613	0.465	0.749	0	0	0	1.002
1.274	0.888	0	1.677	0.844	0.289	0.634	0.995	1.266	1.065	0.643	0.857	0	1.258	0	0.612	0.93	0	0
1.279	0.882	0.66	1.496	0.882	0	0.65	0.958	1.23	1.152	0.345	0.482	0	1.355	0.953	1.092	1.571	0	0.895
1.247	0.502	0.859	1.537	1.085	0	0.823	1.439	1.398	1.346	0.341	0.595	0	0	1.449	0.627	1.379	0	0
1.205	0.993	0.859	1.62	0.952	0	0	1.557	0	1.539	1.409	0.145	0	0.18	1.25	0	1.005	0	0.296
0.947	1.123	0.901	1.279	0.918	1.372	0	1.177	0	1.424	1.044	0	0.399	0.174	1.163	0	0.81	1.946	1.01
1.026	1.057	0.955	0.949	0.961	1.475	0.608	0	0	1.545	0.77	0	0.683	0.836	0	0.693	0.198	0	1.254
1.123	1.842	1.142	0	1.295	0.974	0.987	2.363	0	1.477	0.547	0	0.598	0.782	0.535	0.842	0	0	1.397
1.048	0	1.281	0	1.204	0.709	1.07	1.44	0.805	1.183	0	0.956	0.234	0.884	0.932	1.106	1.288	0	1.451
0.887	0.016	0	0	1.045	0.585	0	0.871	0.612	0	0	0.567	0.729	0.884	0.982	1.171	0.505	0	1.067
1.089	0	0.153	0.801	0.878	0.573	0	0.556	0.803	1.153	0	0.122	0.806	1.598	0	1.194	1.082	0	1.119
1.249	0.509	0.703	1.568	0.064	0.649	2.5	0	0.967	0.497	0	0.491	0.786	2.5	0	0.736	1.047	0	1.135
1.314	0.821	0.704	0	0.989	0	0	0.377	1.24	0.727	0	0.889	0.73	1.881	0	0.417	0.805	0.64	0
0.851	0.94	0.745	1.825	1.16	0	0	0.371	1.239	0.886	0	0.86	0.789	0	0.618	0.673	0.618	0	0
0.416	0.787	0.794	1.666	1.104	0.222	0.387	0.916	1.354	0.979	0	1.002	0.815	0.105	0.809	0.895	0	0	0.857
0.904	0.817	0.898	1.163	0.479	1.288	0.157	0	1.45	1.194	0	1.017	0.818	0.904	1.087	0.858	1.094	0.997	1.608
1.436	0.938	0.873	1.251	0.169	0.88	0.473	0	1.593	1.237	0	0.724	0.719	1.058	1.087	0	1.1	0.779	0.129
1.488	0.963	1.236	0	0.872	0	0.73	1.104	0	0.782	0	0.969	0.763	1.044	1.021	0.482	0.968	0	0.498
1.417	0	1.064	0	1.23	0	0.826	1.296	0	0.919	0	0.754	0.683	0.039	0.978	0.982	0	0	0.647
1.356	0	1.37	0	1.102	0	0	1.381	0	1.036	0.255	0.744	0	0	1.018	1.076	0.436	0	0.996
1.351	0	1.091	0	0.939	0.839	0	0.357	0.757	0.907	0	0.926	0.27	0	1.471	1.272	0.778	1.027	2.043
1.365	2.467	1.146	0.789	0	0.884	0.119	0	0.868	1.708	0.059	0.909	0.341	0	0.165	1.039	0.527	0.793	2.353
1.356	0	0.73	0.289	0.56	1.015	0.751	0.951	1.002	0.986	0.527	0.866	0.553	1.079	0.086	0.794	0.389	0	1.708
1.142	0	0.334	0.303	1.202	0.968	0	1.409	1.24	0.759	0.964	0.731	0.647	1.107	0.1	0.672	0	0.806	1.606
0.876	0.871	0.767	1.403	1.083	0	0	1.193	0	1.075	1.016	0.94	1.175	1.12	0	0.725	0	0.634	2.5
0.978	0.835	0.938	0	1.192	0	0	1.839	1.284	1.028	0.657	1.026	0.33	0.964	0	0	0	0	0
0.967	0.81	0	1.696	0.55	0.117	0	1.535	1.324	1.099	0.88	1.083	0	1.027	0	0	0	0	0
1.092	0	0	0.818	1.189	0.733	0.004	0	1.419	0.882	0.817	0.334	0.145	0.866	0.66	0.255	1.069	0	1.556
1.337	0.522	0.891	0.781	1.486	0.464	0	0	0	0.35	0.344	0.905	0.619	1.291	0.825	0.335	0	1.115	1.24
1.473	0	1.164	1.06	1.091	1.137	0	0.868	0.888	1.153	0.29	0.871	0.444	1.249	0.658	0.307	0	0.568	1.107
0	0	1.182	0	0.886	0	0	0	1.018	1.141	1.082	0.755	0	0.932	0	0.512	0	0	2.325
0	0	0.846	0	0.953	0	0	0	1.219	1.175	1.154	0.656	0.259	0.806	0.171	0.548	0	1.488	2.134
0.797	0	1.1	0	0.93	0.021	1.595	0	1.333	1.158	1.266	0.894	0.727	0.789	0.601	0.558	0	0	1.042
1.314	0	1.137	0	1.65	0	0	0	0.534	1.258	1.236	1.061	0.712	0.819	0.239	0.617	0.06	1.714	0.822
1.552	0.274	0.451	0.362	1.35	0.286	0	0.923	0.983	1.371	1.402	1.117	0.061	0.889	0.322	0	0.312	0.824	1.314
1.507	0.567	0.173	0.945	0	0.951	0	0	1.516	0.846	1.073	0.989	0	0.625	0.895	0	1.073	0	2.5
1.334	0.739	0.838	1.023	0	0	0	0	1.61	0.918	0.837	0.867	0	0.11	0.405	0.483	0	1.824	2.056
1.274	0	0	0	1.1	0	0	0	1.334	1.057	0	0.742	0.06	0	0.256	0.689	1.05	0	1.352
1.341	0	0	0	1.167	0.355	1.651	0	1.125	1.283	0	0.919	0.841	0	0.428	0.593	0.773	1.471	0.383
1.431	0	1.017	0.998	1.057	0.499	1.19	0.4	0.678	1.387	0	1.044	0.886	0	0.529	0.77	0.838	2.5	1.604
1.317	0	1.18	1.387	0	0.894	0	0.789	0.922	0.535	0	0.568	0.604	1.462	0.201	0.814	0	2.201	2.5
1.203	0	1.239	1.318	0	1.215	0	0	1.182	0.782	0	0.799	0.862	1.551	0	0.781	0	1.094	2.5
1.197	0	0	0.839	1.022	1.311	0	0.617	1.424	1.017	0	0.812	0.89	1.267	0.559	0.609	0	0	0
0.831	0	0.413	0.904	1.056	0	0	0.204	0.085	1.244	0	0.745	0.8	0.682	0.897	0	1.293	2.457	0
0.798	0	0.999	0.992	0.754	0	0	0	0	1.251	0	0.802	0	1.309	0.867	0.7	0.651	2.392	0.763
0.52	0.723	1.109	0.453	0.46	1.393	0	0	0	1.28	0	0.882	0	1.248	0.742	0.274	0.716	0	1.681
0.652	0.725	0.881	0	0	0.795	0	0.095	1.043	0.62	0	0.158	0.297	0.972	0.903	0.149	0.752	1.817	1.307
0.772	0	0.701	0	0.225	0.979	0.679	0.877	0	0.857	0	0.752	0.867	0.683	0.247	0.836	0.745	1.922	0
0.868	0	0.892	0.794	1.219	1.241	0.915	0.843	1.113	1.09	0	0.892	0.95	0.697	1.638	0.927	0	1.498	0.365
0.815	0	0.523	0.971	1.143	0	1.15	1.315	0.887	1.256	0	0.807	0.125	0.77	1.099	1.025	0	1.295	0.824
0.876	0.993	0	1.131	1.029	0.08	0.554	1.064	0.68	1.018	0	0.904	1.006	0.815	0.899	0.946	0	0	1.203
0.906	0.93	0.276	0	1.611	0.604	0	1.39	0.865	0.838	0.233	1.041	1.116	0.708	0.791	1.063	0	0	0
1.295	0	0.938	0	1.543	0	0	1.098	1.107	0.834	0.539	1.205	1.073	0.621	0.647	0	0	1.223	1.947
1.195	0	1.045	0.775	1.336	0	0	0.803	1.638	1.009	0.894	0.048	0.954	0.365	0	0	0.641	2.089	0.517
0.976	0	1.014	1.51	1.168	0	0	0.7	1.739	1.086	0	0	0	0	0	0	0	2.5	0.948
1.102	1.254	1.033	1.586	1.058	0	0	1.01	0	1.132	0.551	0.494	0.121	0	0.388	0.084	0.751	1.925	1.373
1.058	1.094	1.086	1.229	1.137	0	0	0	0	0.49	1.004	0.838	0.762	0	0.078	0.788	0.484	1.293	1.99
1.152	0.089	1.096	1.015	0	0	0	0.932	0	0.929	0.401	0.967	1.115	1.127	1.191	0.622	0	2.5	1.95
1.149	0	0.905	1.101	0	1.639	0.905	1.565	1.043	0.726	0	1.009	0.981	1.098	0.891	1.003	0	0	1.404
0.93	0	0.896	1.069	1.048	0.537	0.886	1.574	1.09	0.74	0.746	1.052	0.999	1.138	0	0.601	0	1.725	1.261
0.535	0	0.407	0	1.331	0.631	0.966	1.112	0.968	0.377	1.128	0.478	0.931	0.021	0	0.885	1.275	0	1.846
0.453	0.369	0	0	1.062	1.18	0.675	0.004	0.772	0.455	1.161	0	1.149	0.502	0	1.102	1.124	0	2.256
0.579	0.958	0	0.76	0.951	0.827	0	0.643	1.401	0.622	0.978	0	1.14	0.963	0	0.973	0.383	0.537	1.999
1.024	0.887	0.938	0.976	1.311	0.887	0	0.851	1.121	0.212	1.431	0.237	1.025	0.885	0	1.048	1.05	1.624	0.206
0.964	0	1.002	1.135	0.089	0.795	0	0	1.22	0.47	0.999	0.515	0.612	0.84	0	1.125	0	2.213	0
0.687	0	1.012	0.056	0	0	0	1.043	0	0.771	0.956	0.729	0.405	0.758	0	1.21	0	1.866	0.751
0.917	0	0.787	0	0	0.94	0	1.2	1.572	0.766	1.457	0.719	0.335	0.76	0	0.175	0	2.5	1.672
1.097	0.841	0.928	1.001	0.8	0	0	1.255	0.129	0.724	1.294	0.923	0.79	0.888	0	0.311	1.102	0	1.343
1.238	0.708	0.983	1.539	1.152	0.214	0	1.112	1.042	0	0	0	0.953	0.732	0	0.891	0.999	0	0.968
1.232	0.702	0.986	1.656	1.243	0	0	0.759	1.218	0.435	0	0	0.827	0.635	0.802	0.917	0.94	0	0.652
0.64	0	0.98	0	1.229	0	0	0.705	0	0.791	0	0	0.136	0.622	0.904	0	0	1.469	0.94
0	0.552	0.934	0.801	1.541	1.155	0	0	0	1.328	0	0	0.814	0.561	0.627	0	1.321	1.587	0.813
0.037	1.004	0.909	1.003	2.291	0.781	0.892	0.927	0.477	1.197	0	0.588	0.987	0.331	0	0.363	0.632	1.72	0.637
0.604	1.04	0.71	1.427	1.432	1.027	1.024	1.113	0	0.482	0	0.92	0.951	0	0.998	0.758	0.744	2.346	0.824
0.638	0	0.926	0.714	0	1.081	1.138	1.108	0	0	0	0.913	0.957	0.331	1.102	0.721	0	0	0.979
0.699	0	0.932	0.069	1.421	0.942	0	1.098	1.911	0	0.474	0	0.661	0.524	1.122	0.856	0	1.783	0
0.701	0	0.836	0	1.353	1.593	0	1.034	1.469	0.785	0.808	0	0.583	1.099	0	0.925	1.021	0	0
0.726	0	0.399	1.202	1.245	1.595	0	0.902	1.303	0.909	0	0.282	0.653	0.924	0	1.032	0	0	0
0.725	0.004	0	1.175	1.286	0.78	0	0	1.131	1.335	0	0.636	0.818	0	0	0	0	1.287	1.271
0.586	0	0.689	0	0.598	0.869	0	0	0	0	0	0.746	0.843	0.515	0.11	0.281	1.649	1.645	1.48
0.981	0	0.915	0	0	1.021	0	0	1.265	0.729	0	0.974	0.917	1.039	0.666	0.873	1.134	1.289	0
1.077	0	0.866	0.85	1.103	1.298	0.008	1.075	1.487	1.315	0	0.945	0.887	1.157	1.002	0	0.852	1.416	0
1.115	0	0.757	1.03	0.809	1.554	2.5	1.091	1.019	1.432	0	0.905	0.983	0.866	1.279	0	0	1.44	0.716
1.089	0.002	0	1.454	0.676	1.497	0	1.238	0	0.823	0.452	0	0.937	0	1.482	0	1.052	0	1.415
1.086	0	0.961	1.72	0.799	0.832	0	1.114	0	0.999	0.788	0.879	0.876	0.766	0.578	0.593	1.152	0	0.801
1.152	0	0.555	0.736	0.861	0.829	0.573	0.962	0.491	1.352	0	0.548	0.919	0.951	0.586	0.941	0.925	0	1.213
0.226	0	0	0.587	0.422	0.919	0	0	0.777	1.672	0	0.612	0.646	0.669	0.765	1.077	0.84	0	1.537
0	0	0.629	0.592	0.05	1.221	0	0	0	1.291	0.679	0.902	0	0.603	1.007	1.043	0.943	0	1.307
0.453	0	0.621	0	1.366	1.233	0	0.984	1.206	1.161	0.924	0.946	0	0.337	0.936	0.85	0.235	0.986	1.078
0.36	0	0.472	0	1.91	1.131	0.788	1.296	1.247	0.882	0	0	0.238	0.018	0.761	0	0	1.519	0.846
0	0	0.925	0	1.525	0.881	0.924	1.352	1.441	0	0	0.524	0.67	0	1.195	0.639	0.813	1.275	0.737
0.536	2.5	0.697	0.073	0.478	0.746	0	1.163	1.645	0	0.814	0.656	0.904	0.357	1.199	0.927	0.922	1.188	0.661
0.803	0.032	0.717	1.019	0.503	0.72	0	1.016	1.604	1.061	1.093	0.806	1	0.409	1.331	0	0.317	1.47	0.524
0.59	0.008	NA	1.125	0.547	0	0	0.902	1.571	1.261	1.048	0.854	0.867	0	1.629	0.24	0	2.5	0.009
0.77	0	NA	1.426	1.1	0.902	2.5	0	1.149	1.497	1.636	0	0.717	0.094	2.09	0.761	0.171	0	0.694
0.928	0	NA	1.83	0	1.121	2.5	0	0	1.636	1.48	0.084	0.761	0	1.594	0.9	0.371	0	0.921
1.086	0.205	NA	1.738	0	1.164	2.5	0.493	0	0	0.257	0.907	0.761	0.718	0.292	0.953	0	0	0.951
1.14	0	NA	1.002	0.92	1.064	0.009	0.689	0	0.745	0	0.832	0.827	1.094	0.819	0.633	0	0	0
0.953	0	NA	0.696	1.037	1.013	0.007	0.8	0.889	1.395	0	0.748	0.844	0.965	0.871	1.074	1.082	0	0.883
0.737	0	NA	0	1.02	1.041	0	0.795	1.282	1.479	0	0	1.6	0.541	0.706	1.105	0.878	0	1.128
0.706	0.509	NA	0	0	1.264	0	0	0.277	1.462	0.572	0.008	0	0.828	0.977	1.085	0.251	0	1.218
0.389	0	NA	0.825	0	1.492	0.971	0.792	1.315	1.512	0	0.914	0	1.091	1.589	0.753	0	0	1.301
0	0	NA	1.217	0	1.477	1.007	0.167	1.398	0.463	0	0.851	0	0.67	1.495	0	0	1.309	1.27
0.693	0	NA	1.355	0	0.444	1.276	0.418	1.605	0.237	0	0.788	0	0.053	1.764	0	0	2.5	1.245
0.913	0.135	NA	1.653	0	0.324	0.139	0.489	2.009	0.141	0	0	0.834	0	0	1.062	0	2.5	0.943
1.028	0	NA	1.894	2.24	0.23	0.131	0.564	1.754	1.237	0	0	0.996	0	0	1.051	0	2.5	0.736
1.104	0.581	NA	2.043	0.509	0.339	0.77	0.646	1.108	0	0	0.697	0.97	0	0.799	1.116	0.608	0	0.736
1.014	0.568	NA	2.031	0	0.205	0.66	0.725	0	0.109	1.068	0.844	0.833	0	1.07	0	1.178	0	0.615
0.568	NA	NA	1.354	0	0	0.735	0.832	0	0.25	1.126	0.783	0	0.15	0.798	0	0.318	0	0.682
0.101	NA	NA	0	0	0	0	0.808	0.966	1.034	1.448	0	0.665	0	0.827	0.934	0	0	0.807
0	NA	NA	0.851	0	0.587	0	0.789	0.958	1.171	1.181	0	0.31	0.937	1.136	1.05	0	0	0.888
0.153	NA	NA	1.06	0.036	0.857	2.5	0.947	0.658	1.292	0	0.706	0	1.051	1.305	2.5	0	0	0.683
0	NA	NA	1.005	1.206	0.942	0.011	0.22	1.11	1.357	0	0.772	0	0	0	0	0	1.354	0.643
1.003	NA	NA	0.793	0.688	1.001	0	0.783	1.01	1.582	0	0.782	0.791	0.419	0	0.117	0	1.336	0.775
1.085	NA	NA	0.781	0.437	0.777	0	0.539	0.712	1.328	0.097	0	0.978	0.852	0	1.143	0	2.155	0.994
1.083	NA	NA	0.467	0	0.426	0	0	0.963	1.056	0	0.514	0.999	0.935	0.123	1.147	1.229	0	0.822
0.92	NA	NA	1.562	0	0.711	1.809	0.784	0.953	1.101	0	0.576	0.9	0.686	0.386	0.739	0.78	2.5	0
0.782	NA	NA	1.978	0	0	1.575	0.756	0.946	1.02	0.086	0.833	0.796	0.705	0.909	0.139	1.181	1.064	0
0.731	NA	NA	2.106	1.443	0.626	0.77	0.659	0.339	1.042	0	0.771	0	0.973	1.143	0.764	0.712	0	0
0.789	NA	NA	1.855	0.525	0.631	0.482	0.705	0.795	0	0	0.148	0	0.759	0.94	0.003	0	0	0
0.725	NA	NA	0	0.523	0.886	0	0.948	0.871	0.779	1.017	0.772	0	0.307	0.932	0	0	1.885	0
0.588	NA	NA	0	0.626	1.14	0.941	1.039	0	1.319	0.796	0.743	0.473	0.372	1	0.275	1.25	1.375	0.347
0.724	NA	NA	0.667	0	1.098	0.959	0.994	0.842	1.379	0.692	0.799	0.593	0	1.174	0.855	0.971	1.191	0.684
1.021	NA	NA	1.173	0	0.109	0.918	1.038	0	1.401	0	0.754	0.804	0.469	0.566	1.058	0	1.36	0.708
0.94	NA	NA	1.073	0.574	0.598	0.948	1.014	1.146	1.346	1.084	0.746	0.892	0.443	0.559	1.212	0	1.233	0.603
0.925	NA	NA	0.896	0.7	0.048	0	0.886	1.053	0.812	1.279	0	0.545	0.012	0.695	1.136	0	1.494	0.632
0.879	NA	NA	0	0.804	0.517	0	0.864	1.074	0.853	0.852	0.325	0.719	0	0.994	0.939	1.317	2.5	0.541
0.845	NA	NA	0	1.035	0.693	0	0.906	0.915	1.03	1.015	0.667	0.852	0.507	1.186	0.667	1.095	2.115	0.329
0.876	NA	NA	0	0	0.876	0	1.01	0.871	0.363	1.242	0.641	1.288	0.694	0.883	0.906	1.229	0.917	1.197
0.832	NA	NA	0	0.237	1.712	0.365	1.016	0.991	0.553	1.47	0.574	0	0.503	0.922	0.818	0.942	0	1.126
0.611	NA	NA	0	0.731	1.515	1.213	1.178	1.009	1.006	1.278	0.226	0	0.262	1.141	0.692	0	2.5	0.998
1.04	NA	NA	0	0.82	1.099	0	1.222	1.055	1.389	0.896	0.481	0.583	0.601	1.12	0.221	1.358	1.489	0.97
0.896	NA	NA	0.991	0.884	1.204	0.597	1.036	1.225	1.516	0	0	0.863	0.804	0.706	0.897	1.513	1.315	1.486
0.828	NA	NA	1.327	1.416	0	0	0.672	0.967	1.331	0	0	0.94	0.561	0.484	0.993	1.701	1.721	1.144
0.799	NA	NA	1.189	0.152	0.458	0	0.949	0.667	1.17	0	0.335	0.351	0.635	0.231	0.696	0	2.204	0.803
0.802	NA	NA	0.995	0	1.488	0.746	1.064	0.854	1.197	1.109	0.473	0.657	0.638	0.378	0.873	1.317	2.5	0
0.8	NA	NA	0.34	0.839	0.788	0.48	1.059	1.096	1.131	0	0.744	0.811	0.859	0.793	1.088	1.442	0	0
0.786	NA	NA	0.849	1.744	1.078	0	1.158	1.27	1.006	0	0.583	0.832	1.061	0.799	1.465	1.426	2.5	0
0.807	NA	NA	0	1.451	1.52	0	0	1.019	0.847	0	0.531	0.905	1.097	0.964	1.218	0.004	1.962	0
0.748	NA	NA	0	1.487	1.571	1.506	0.834	0	0	0	0.151	0.71	0.55	1.096	0.632	2.5	1.455	0.912
0.704	NA	NA	0	1.258	1.128	0.442	1.086	0	1.066	0.526	0.587	0.763	0	0.085	0.719	0	1.258	0.946
0.798	NA	NA	0	0.894	1.02	0	1.185	0.877	1.083	1.042	0	0.773	0	0.515	0.585	0.922	1.592	0.732
0	NA	NA	0	0.732	1.223	0	0	0.912	1.206	0.869	0.91	0.769	0.352	0.503	0.442	1.039	1.773	0
0	NA	NA	1.2	1.285	0	0.897	0	0.935	0.954	0.767	1.147	0.844	0.29	0.242	0.913	1.323	1.978	0
0	NA	NA	1.104	1.137	0	0	0	0.956	0.989	1.229	0.725	0.79	0	0.037	0.988	0	0	1.255
0	NA	NA	0.981	1.285	0.838	0	0.988	0.31	0.799	1.593	0.341	0.75	0	0	1.136	0	0.77	1.474
0.687	NA	NA	0	1.99	1.162	0	1.155	0	0	1.339	0	0.753	0.619	0	0.899	0	0.159	1.24
0	NA	NA	0	0	0.822	0	1.175	1.107	0.3	0.878	0	0.858	0.727	0.338	0.299	0	1.214	1.317
0	NA	NA	1.267	0	0.827	0	1.046	1.216	1.187	0	0.584	0.675	0.743	0.548	0.75	2.5	1.183	1.761
0.561	NA	NA	1.031	1.216	0.691	0	0.947	1.206	1.292	0	0.271	0.658	0.762	0.698	1.002	0	0.473	1.755
1.57	NA	NA	2.5	1.434	0.491	0	1.321	1.197	1.255	0	0.622	0.748	0.818	0	1.144	0	1.496	0.747
0.403	NA	NA	2.499	1.505	0.555	0	0.664	1.163	1.177	0	0.729	0.866	0.874	0	1.005	0	1.361	0.582
0	NA	NA	0.018	0.02	1.066	0.597	0	1.14	1.128	0	0.614	0.8	0.624	0	0.58	0.487	0.911	0
0	NA	NA	0	0.943	0.228	0.047	0.963	1.124	0.997	1.106	0.516	0.513	0.145	0.951	0.885	0.055	2.5	0.208
0	NA	NA	2.5	1.179	0	0	0.806	1.134	0.87	1.142	0.66	0.419	0	1.039	0.784	1.071	2.5	0.481
0	NA	NA	2.499	1.476	1.195	0	1.021	1.217	0.009	1.138	0.273	0.797	0	1.231	0	0.298	1.736	1.001
0	NA	NA	2.498	1.917	1.189	0	1.012	1.279	1.253	0.962	0.426	0.951	0.472	1.061	0	0	2.076	1.095
0	NA	NA	2.5	1.985	1.103	0.931	0.858	1.376	1.024	0.578	0.104	0.975	1.019	0.66	0.437	0	2.5	1.057
0.65	NA	NA	0.002	0	0	0.424	0	1.675	0	1.094	0.854	1.105	0.828	0.726	1.009	0	2.5	0
1.352	NA	NA	2.5	0	0	0	0.794	1.684	1.162	1.225	0.915	0.994	0.519	0	1.123	0	2.5	0
1.039	NA	NA	2.5	0.65	0	0	2.17	0	1.345	1.284	0.363	0.959	0.431	0	1.091	0	2.5	1.018
0.974	NA	NA	2.5	1.336	0.605	0	1.74	0	0.999	1	0	0.922	0.195	1.217	0.956	0	1.617	1.495
1.395	NA	NA	2.499	1.538	0.823	0.602	1.131	1.02	0.592	1.093	0.221	0.764	0	1.499	0	0	2.5	1.392
1.427	NA	NA	2.5	1.174	0.84	0.356	0.69	0.999	0.775	0.639	0.393	0.73	0.342	0.295	0.652	0	2.5	1.382
1.247	NA	NA	0	0	0.752	0	0.737	0.923	0.932	0.663	0.931	1.071	0.89	1.18	0.107	0.676	2.5	1.555
0.823	NA	NA	0	1.114	1.274	0	0.748	0.942	0.98	1.071	0.584	1.065	0.893	1.449	0.737	1.12	2.5	1.763
0.047	NA	NA	0	1.165	1.992	0.529	1.051	0.995	1.009	0.987	0.785	0.954	0.813	1.232	0.881	0	1.205	0.815
0.291	NA	NA	0.785	0	1.607	0.342	0	0.328	1.156	0.87	0.617	1.075	0.652	0.986	0	0	2.5	0.889
0.761	NA	NA	2.5	1.558	1.322	0	0.421	1.151	1.23	0.875	0.656	1.324	0	0.992	0	2.5	0	0.756
0	NA	NA	2.5	1.669	1.109	0	0	1.289	0.771	0.052	0.881	1.42	0.061	1.62	0.961	0	0.293	0.594
0.398	NA	NA	2.5	1.442	0.258	0	0.387	1.432	0.862	0.818	0	0.93	0.243	2.5	1.025	0	0.532	0.46
0.398	NA	NA	2.5	1.26	0.635	0	0.788	1.307	0.934	0.493	0	1.122	0.447	2.5	0.931	1.873	2.5	0.658
0	NA	NA	2.5	1.123	0.688	0	0	1.213	1.138	0	0.695	0.994	0.573	1.389	0.946	1.89	0	0.64
0	NA	NA	0	1.478	0.741	0.263	0	1.355	0.635	0	1.118	1.022	0.631	0.897	0.269	0	2.5	0.737
0.542	NA	NA	0	1.261	0.842	0	0	1.497	0.663	0	1.132	0.929	0.722	0	0.7	0	1.543	0.996
0.889	NA	NA	0.883	1.046	0.342	0	0	1.393	0.739	1.197	0.415	0.927	0.556	0	0.954	0.038	0	1.142
1.055	NA	NA	0.904	0	0.787	0	0	1.28	0.98	0.947	0.836	1.101	0.297	0.005	1.052	1.185	0	1.3
1.143	NA	NA	0	0.909	1.741	1.047	0	1.174	1.418	0.815	0.591	1.134	0.654	0.842	1.123	0.74	2.5	0.948
1.229	NA	NA	0.243	1.279	1.633	1.102	0	1.443	0.81	0.707	0	1.525	0.825	1.047	0.219	0	2.5	1.458
1.125	NA	NA	2.5	0.983	1.004	1.498	0	1.446	1.126	0.692	0.324	0.245	0	0.801	0.602	0	2.5	1.382
0.955	NA	NA	2.5	1.173	1.418	0	0	1.671	0.904	1.224	0.69	0.713	0.018	0.442	0.924	0.051	2.5	1.389
1.117	NA	NA	2.5	1.142	1.142	0	0	0	0.837	1.617	0.601	1.034	0.672	0.992	1.158	0	2.5	1.34
1.246	NA	NA	2.5	1.54	0.683	0.545	0	0	0.803	1.894	0.657	1.002	0.874	1.581	1.417	0	1.319	1.148
0.792	NA	NA	2.491	1.402	0.646	0.792	0	0	0.948	1.384	0.351	0.908	0.965	0	0	0.804	0.827	1.351
0.696	NA	NA	0	1.325	0.268	0	0	0.807	1.16	0.683	0	0.905	0.863	2.5	0.644	0.909	0.703	0.206
0.435	NA	NA	1.52	1.605	0	0	0	0.957	1.135	0	0.869	1.235	0.786	2.306	0.298	0.693	2.5	0.657
0.727	NA	NA	1.469	1.819	0.654	0.803	0	1.429	0.914	0	1.112	0.559	0.256	1.314	0.916	0	2.5	0.716
0.533	NA	NA	1.414	1.507	1.307	1.057	0.111	1.779	0.554	0.169	0.98	0.664	0.152	0.43	1.208	0.004	2.5	0.493
0.688	NA	NA	1.302	1.248	0.358	0.84	0.846	0	0.747	0.912	0.797	0.76	0.787	0.302	1.291	0	2.5	0.616
0	NA	NA	1.262	1.463	0.884	0.368	0	0	0.932	1.138	1.097	0.961	0.956	0.338	1.198	0	2.04	0.917
0.077	NA	NA	1.227	0	0.576	0	0	1.198	0.789	1.042	0.743	0.945	0	0.592	1.024	0.628	1.261	0.961
0.65	NA	NA	2.5	0	0	0	0	1.368	0.611	1.126	0.129	0.795	0	0.845	0.702	0	2.5	1.307
0.859	NA	NA	2.5	0.742	0	0	0.132	1.335	0.588	1.142	0.566	0.065	0.452	0.883	0.194	0	1.29	0
0.278	NA	NA	2.5	1.625	0.792	0	0.99	1.331	1.163	0.002	0.541	0.642	0.981	0.762	0	2.492	1.041	1.14
0.978	NA	NA	2.499	1.919	0	0	0	1.684	1.109	0.77	0.583	0.671	1.177	0.619	1.347	0	0	1.121
1.039	NA	NA	0	0.828	0	0	0	1.941	0.938	1.294	0.866	0.463	1.247	0.728	1.286	0	2.5	1.017
0.873	NA	NA	0	1.129	0.915	0	0	1.003	0.337	1.214	0.53	0.296	0.907	1.327	1.13	2.498	1.451	1.065
0.518	NA	NA	1.709	1.179	1.07	0.998	0.837	1.196	0.492	1.064	0	0	0.552	1.65	1.088	2.5	2.5	0
1.385	NA	NA	1.871	0	1.195	0	1.032	0	0.795	0.615	0.34	0.641	0.241	0	1.094	0	2.5	0
0.233	NA	NA	1.218	0	1.437	0.961	0	0.101	0.774	1.071	1.027	0.712	0.62	0	1.08	0	1.612	0
0	NA	NA	1.266	1.084	1.952	1.347	0	0	0.538	0.88	0.934	0.767	0.927	0.323	0.405	0.456	1.311	0
0	NA	NA	1.545	1.481	1.717	1.381	0.617	0	0.964	0.868	0.946	1.384	0	0.326	0	0.756	1.091	0.427
0.367	NA	NA	1.575	1.344	1.109	1.318	0.889	0	1.243	0.758	0.97	1.122	0	0.582	0.871	0.434	1.937	0.716
0.447	NA	NA	2.5	1.284	0.683	0	0.948	0	1.314	0.878	0.851	1.069	0	0.75	0.86	0	0	0.834
0.02	NA	NA	2.499	0.573	0.53	0	0	0.011	1.229	1.141	0.657	0.893	0.657	0.804	0.857	0.182	0	0.822
0.934	NA	NA	0	0.416	0.508	0	0	0.809	0	0.835	0.308	1.155	0.981	0.515	0.908	0.408	2.5	1.105
1.07	NA	NA	0	0.666	0.515	0	0	1.05	0.617	0	0.422	1.371	1.091	0.754	0.828	0.297	1.182	0.188
1.004	NA	NA	0.718	0	0.742	0	0.714	1.596	0.606	0	0.582	0.974	1.151	0.347	1.237	0	2.355	0
0.8	NA	NA	1.593	0	1.313	0.767	0.852	0.5	0.793	0	0.857	0.393	0.967	0.747	1.156	0	2.5	0
0.955	NA	NA	1.522	0	1.174	0.157	0	0	1.177	0.743	0.078	0.97	0.603	1.243	0.971	0	0	0.038
1.075	NA	NA	0	1.358	0.473	1.198	0	0.632	1.366	0.761	0	1.146	0	1.833	0.838	0.488	2.5	0.246
1.168	NA	NA	0.711	1.172	1.011	1.247	0	0.919	0.27	0.75	0	1.097	0	0	0.852	0.586	2.5	1.193
1.232	NA	NA	1.518	1.27	1.545	1.275	0.609	0.769	0.843	0.743	0.506	0	0.718	0.468	0.816	0.579	2.5	0.104
1.177	NA	NA	1.625	1.367	1.882	0	0.835	1.045	0.797	0.749	0.955	0.624	0	0.574	0.797	0	2.5	0
1.218	NA	NA	0.922	0.99	1.801	0	0	1.17	1.094	0.914	0.831	0.635	0	0.796	0.825	0.867	2.5	0
0.871	NA	NA	0	0.742	1.29	0	0	0	1.422	1.254	0.58	0.834	0	0.985	0.93	0.637	2.5	0.549
0.422	NA	NA	0	1.105	0.444	0	0.612	0	0	1.417	0.739	0.923	0.705	0.905	1.247	0	2.5	0
1.12	NA	NA	1.28	1.201	1.231	0.601	0.742	0.967	0.51	1.411	0.922	0	0.703	0.781	0	0	2.5	0.374
1.009	NA	NA	1.668	1.469	0.939	0.068	0.806	1.223	0.996	1.255	0.925	0	0.827	0	0	0.101	2.5	1.288
0.24	NA	NA	1.446	0	0.576	0	0	1.615	1.206	0.965	0	0	0.883	0.039	1.026	0.742	2.5	1.592
0.253	NA	NA	0.385	0	0.461	0	0.747	1.235	1.439	0	0	0.325	0.601	0.668	1.266	0.725	2.5	1.104
0.949	NA	NA	0.699	0.763	0.702	0	0	1.068	2.159	0	0	0.851	0	1.272	1.226	0	0.972	0.791
1.122	NA	NA	0.719	1.004	0.97	0	0.099	0.909	1.819	0.749	0.352	0.841	0	2.437	1.006	0.858	2.5	1.4
1.237	NA	NA	0.367	0.373	1.263	0	0.998	1.055	1.039	1.111	0.641	0.772	0.502	2.5	0.775	0	2.5	1.256
1.115	NA	NA	0.62	1.551	0.968	0	0.866	0.65	1.132	1.226	1.01	1.458	0.648	0.608	0.125	0	2.5	0
1.046	NA	NA	1.22	1.254	0	0.001	0.707	0.126	1.243	1.216	1.036	0.96	0.366	0.756	0	0.261	2.5	0
1.096	NA	NA	2.5	1.08	0	0	0	0	1.376	1.251	1.041	0.33	0.328	0.766	0	0.372	2.5	0
1.272	NA	NA	0	1.034	0	0	0	0.899	1.47	1.272	0	0.568	0.493	0.905	0.917	0.994	2.5	0.046
1.169	NA	NA	1.043	0.961	1.024	0	0	1.135	2.018	0.817	0	0.964	0.766	0.768	1.193	0	2.5	0
1.173	NA	NA	0	0.682	1.261	0	0.601	1.079	1.86	0.323	0	0.949	0.799	1.221	1.189	0	2.5	0
1.113	NA	NA	1.608	0.635	1.149	0	1.202	0.383	1.276	0.363	1.031	0.873	0.827	0.606	1.143	0	2.5	0.838
0	NA	NA	1.343	1.184	1.211	0	1.163	1.476	0.862	1.191	0.649	1.469	0.379	0.299	0.944	0	2.5	1.341
0	NA	NA	0.69	1.696	1.221	0	0.922	1.078	1.09	1.619	0	0.864	0	0.73	0	0	2.5	1.11
0.362	NA	NA	1.323	0	0.927	0	0	1.217	1.208	1.397	0	0.743	0	1.578	0.211	0	2.5	1.094
0.636	NA	NA	1.399	0	1.026	0	0	1.235	1.487	0.907	0	0.985	0.858	2.5	0.947	0	2.5	1.236
1.175	NA	NA	1.103	0.405	0.891	0.695	0.775	0.98	1.471	0.73	0	1.003	0.987	0.491	1.025	0	NA	1.257
0.765	NA	NA	0.494	0.738	1.097	0.591	0.589	0.311	0.622	0.869	0	0.923	0.585	0.828	1.003	1.294	NA	2
0.625	NA	NA	0.744	0.278	1.246	1.502	0.525	1.682	0	1.054	1.22	1.336	0.128	0.613	1.027	1.341	NA	0
0.451	NA	NA	2.5	0	0.596	1.89	1.18	1.187	1.259	0.235	0.657	0.25	0.561	0	1.06	1.071	NA	0
0.849	NA	NA	2.5	0	0	0	1.023	0.951	0.163	0	0.691	0	0.722	0.023	1.014	0.264	NA	0
1.17	NA	NA	0	0.862	0.622	0	0.784	0	0.985	0	0.664	0	0.937	0.391	0.513	0	NA	0.981
1.212	NA	NA	0	0.681	1.142	0	0	0	1.012	0.455	0.532	0.637	0.909	0.417	0.512	0	NA	0.157
1.302	NA	NA	0	0	1.287	0	0.67	1.164	1.124	0.556	0.931	0.763	0.922	0.776	0.724	0	NA	0.916
1.263	NA	NA	1.499	1.278	1.101	0	1.089	0	1.299	0.606	1.068	1.589	0.909	0	0.916	0	NA	0.93
1.075	NA	NA	1.13	0.978	1.15	0	1.092	0.789	1.229	0.679	0.552	0.749	0.063	0	1.052	0.319	NA	0.897
0.433	NA	NA	1.201	1.017	1.238	2.5	0	0	1.108	0.86	0.649	0.464	0	0	1.126	0	NA	0.978
0.857	NA	NA	1.471	1.069	1.255	2.5	1	0.553	0	1.121	0.605	0.478	0	0.621	0.936	0	NA	1.061
0.908	NA	NA	1.732	2.175	1.004	0	0.94	1.129	0	2.5	0.536	0.579	1.078	0.794	0.547	0	NA	1.008
0	NA	NA	1.482	1.6	1.492	0	0.741	1.05	0.939	1.326	0.807	0.659	0	0.225	1.065	1.6	NA	1.195
0	NA	NA	0	1.353	1.181	0.755	0	0	0.416	1.695	0.752	NA	0	0.084	0.835	0.77	NA	1.103
0.238	NA	NA	0	1.055	0.779	1.974	0.503	0	0	1.6	0	NA	0	0	1.093	0.981	NA	0.59
0.797	NA	NA	2.5	1.22	0.954	1.502	0.799	1.163	0	1.463	0	NA	0	0	0	0.791	NA	0
1.011	NA	NA	2.5	0.25	0	1.193	0.877	0.048	0.429	0.881	1.027	NA	0	0	0.918	0	NA	0.473
1.132	NA	NA	2.5	0.523	0	0	0.83	0	0	0	0.867	NA	0.73	0.166	1.174	0	NA	0.962
1.195	NA	NA	0.639	1.099	1.27	1.988	0.94	1.273	0	0	0.775	NA	0.976	0	1.021	0.727	NA	1.187
0.867	NA	NA	0	1.459	1.071	0	0.901	0	1.547	0.206	0	NA	1.076	0.941	0.809	1.587	NA	1.133
0.283	NA	NA	0	1.45	0	0	0	0.925	0	0.141	0.864	NA	1.027	1.013	1.016	0.922	NA	1.103
0.758	NA	NA	1.087	0.939	0.498	0	0	0.759	0	1.042	0.834	NA	0.999	0.484	0.906	0	NA	0.96
0.936	NA	NA	1.04	0.756	1.574	2.5	0	0.929	0	1.379	0.63	NA	0.689	0.796	1.059	0	NA	0.811
0.604	NA	NA	1.23	1.09	1.589	2.5	0	0	0	1.418	1.091	NA	0.419	1.133	1.192	0.426	NA	0.97
1.118	NA	NA	1.221	1.26	1.043	2.5	0.633	0	0	1.831	1.119	NA	0.708	1.045	1.223	0	NA	1.026
1.112	NA	NA	0.447	1.491	0	2.5	0.819	0.651	0	1.139	1.097	NA	0.987	0.937	1.014	0	NA	0.934
0.821	NA	NA	0	0.149	0	2.492	0.89	1.13	0	0.76	0.63	NA	0	0.844	1.077	0	NA	0.836
0.722	NA	NA	0	1.087	0.988	0	0	0	0	0.808	0.815	NA	0	1.211	1.099	0.953	NA	0.682
0.985	NA	NA	0	1.224	1.042	0	0	0	0.828	0.795	0	NA	0	1.032	0.775	0.971	NA	0.878
0.974	NA	NA	2.184	1.312	0.48	1.343	0	0	0.807	0.552	0.911	NA	0	0.936	0.825	0	NA	0.529
0.054	NA	NA	2.5	0.14	0	1.145	0.584	0.91	0.996	0.04	0.915	NA	0.666	0.997	1.201	0.348	NA	0.168
0	NA	NA	2.5	0	1.665	1.482	0.823	0.685	1.038	0.433	0.92	NA	0.652	1.211	1.053	0.357	NA	0.482
0.617	NA	NA	2.5	1.008	1.535	1.521	1.464	0.807	1.1	1.803	1.101	NA	0.748	1.004	1.004	0.605	NA	0.85
0.923	NA	NA	0	0.956	1.078	0	1.352	0.434	1.192	1.946	1.213	NA	0.825	0.908	0.987	1.019	NA	0.951
1.171	NA	NA	0.504	1.229	0.138	0	1.307	0.83	0.704	1.457	1.185	NA	0.829	1.081	0.673	0	NA	1.004
1.321	NA	NA	1.094	0.668	0	0	1.323	0.599	1.064	0.978	0.529	NA	0.584	1.245	0.795	0	NA	1.103
0.848	NA	NA	1.156	0.57	1.564	0	0.638	0.783	1.3	1.032	0	NA	0	1.028	0.97	0	NA	0.5
0.807	NA	NA	0.314	0.489	1.628	0	0.823	1.217	1.467	0	1.008	NA	0.421	1.021	0.878	0.612	NA	0.606
1.043	NA	NA	1.465	0.547	0	2.5	0.984	1.059	0	0	1.073	NA	0.984	1.176	0.827	1.066	NA	0.751
1.005	NA	NA	0.863	0.827	0.976	2.5	1.019	0.934	0	0.716	1.12	NA	0.586	1.629	0.704	0.561	NA	0.75
0.827	NA	NA	0	1.601	0.583	2.5	1.093	0	0	1.449	1.092	NA	1.717	1.019	0.653	0	NA	0.801
1.103	NA	NA	0	1.275	0.984	2.5	1.196	0.504	0	1.743	1.033	NA	1.547	1.119	0.734	0	NA	0.806
1.158	NA	NA	0.574	1.245	0.758	0	0	0.853	0	1.585	0.958	NA	1.366	1.259	0.62	0	NA	0.798
1.182	NA	NA	1.424	1.287	1.335	0	0.081	0	0.397	0.799	0.972	NA	1.086	1.993	0.111	0	NA	0.871
1.077	NA	NA	1.437	0.764	1.309	0.503	0.816	0.92	1.794	0.411	0.644	NA	0.695	1.118	0.911	0.311	NA	1.062
0.997	NA	NA	1.979	0.425	1.001	0	0.919	0.433	0.121	0.581	0.824	NA	0.461	1.144	0.748	0	NA	0.978
0.901	NA	NA	2.5	0.072	0.824	0.786	0.62	0.812	0	0.647	0.524	NA	0.635	1.198	0.733	0	NA	0.82
0	NA	NA	2.5	0.178	1.12	1.146	0	0.827	0.719	0.48	0.325	NA	0	1.428	0.586	0	NA	0.598
0	NA	NA	2.5	0.762	1.464	1.445	0.765	1.16	1.183	2.133	0.819	NA	0	0.683	0.745	0	NA	0.797
0.697	NA	NA	0	1.183	1.76	1.791	0.785	0.455	0.981	1.337	1.009	NA	0.577	0.733	0.771	0.003	NA	0
1.06	NA	NA	1.082	1.551	1.811	1.571	0.883	0	1.007	1.243	1.001	NA	0	0.916	0	0.721	NA	0
1.177	NA	NA	1.048	1.819	1.13	0.988	0.912	0	1.306	1.177	0.443	NA	0	0.967	0.034	0.654	NA	0.437
1.081	NA	NA	0	1.462	0.53	0	1.058	0.513	1.282	0	0.98	NA	1.846	0.862	0.811	0	NA	0.926
0.957	NA	NA	0	1.321	0.946	0	1.125	0.85	1.22	0	0.851	NA	1.379	1.1	0.864	0	NA	1.186
1.065	NA	NA	0	1.311	0.971	0	0.828	0.819	1.016	0	0.843	NA	1.062	1.484	0	0	NA	1.161
1.138	NA	NA	1.163	0.988	0.846	2.5	0.767	0	1.122	0.601	0.803	NA	0.662	1.3	0.822	0	NA	1.125
1.132	NA	NA	0.69	0.887	1.048	0	0.816	0	0.263	1.306	0.643	NA	0.698	0.994	0.875	0.602	NA	0.929
0.947	NA	NA	0.617	0.043	1.245	0	0.825	0.96	1.044	0.863	0.582	NA	0	1.048	0.828	0.846	NA	0.306
0.845	NA	NA	1.028	0	1.36	0	0.609	1.165	1.347	0.376	0.189	NA	0	1.048	0	0	NA	0.407
1.143	NA	NA	0.557	0	0.965	0	0.805	1.01	0	0	0	NA	0	1.059	0.115	0	NA	0.394
1.374	NA	NA	0	0	0.79	0	1.015	0	0.96	0.652	0.896	NA	0	0.993	0.86	0	NA	0.441
1.284	NA	NA	1.527	0.391	0.674	1.082	1.065	0	1.172	1.301	0.98	NA	0	1.256	0.865	0.287	NA	0.465
1.227	NA	NA	2.031	0.891	0.994	1.069	0.939	0	1.172	1.818	0	NA	0.455	1.295	0.755	0	NA	0.537
0.987	NA	NA	2.5	1.086	0.927	0	1.002	0	1.201	1.881	0	NA	0	1.199	0	0	NA	0.552
0	NA	NA	2.5	2.027	0.319	0	0.904	0	0.93	1.54	0	NA	0	1.258	0	0.146	NA	0.224
0	NA	NA	0.001	2.007	0	0	0.775	0	0.872	1.414	0	NA	0.035	1.153	0.547	0	NA	0.927
0.908	NA	NA	0	1.559	0	2.5	0.837	1.054	1.152	0	0	NA	0.831	1.003	0.906	0	NA	1.005
0.763	NA	NA	0	1.017	0.51	2.499	1.028	1.367	0	0.617	0.31	NA	0.735	0.974	0.851	0.563	NA	0.951
0.666	NA	NA	0.257	1.029	1.205	0	1.421	0.776	0.421	0.748	0.735	NA	0.683	1.006	0.426	0	NA	0.873
1.046	NA	NA	0.357	1.225	1.135	0	1.536	0.879	1.024	0	1.171	NA	0.591	0.997	0.366	0	NA	0.807
1.011	NA	NA	0	1.541	0.743	0	1.327	0	1.227	0	0.526	NA	0.681	1.063	0.613	0	NA	0.623
0.98	NA	NA	0.066	1.415	0.309	0.226	1.151	0	1.328	1.408	1.06	NA	0.768	1.302	0.867	0	NA	0.733
0.978	NA	NA	1.534	1.063	0	1.189	0.901	1.053	0	0	0.932	NA	0.837	0.959	0.885	0.675	NA	0.742
0.984	NA	NA	1.63	1.089	0.136	1.312	0	0	1.124	0	0	NA	0.761	0.416	0	0	NA	0
0.498	NA	NA	0	1.064	0.696	0	1.303	0	1.146	0	0	NA	0.693	0	0.513	0	NA	0.115
0.682	NA	NA	0	0.694	1.123	2.5	0	1.303	1.245	1.256	0	NA	0.819	0.581	0.704	0	NA	0.956
0.868	NA	NA	0	0	1.386	0	0	0	1.107	1.127	0.094	NA	0.632	0.736	0.824	0	NA	0.926
1.155	NA	NA	1.132	0	1.296	0	1.233	0	1.01	1.445	0.403	NA	0.442	1.002	0.909	NA	NA	1.283
0.919	NA	NA	1.778	0.521	1.294	0.48	1.201	1.056	1.045	1.513	1.129	NA	0.425	1.13	0.586	NA	NA	1.292
1.142	NA	NA	1.419	0.907	1.216	0.929	0.954	1.456	0	1.26	2.051	NA	0.639	1.265	0.76	NA	NA	0.688
0.902	NA	NA	2.5	1.109	1.234	0.899	0	1.408	0.988	1.298	0.448	NA	0.926	0	0.814	NA	NA	0
0	NA	NA	2.499	1.067	1.261	1.198	0	0	0.987	1.249	0.6	NA	1.182	0.302	0.802	NA	NA	0
1.184	NA	NA	0	2.119	0.945	1.421	1.189	0	0.966	1.372	0.81	NA	1.123	0.557	0.828	NA	NA	0.267
0	NA	NA	1.16	1.841	1.204	0	1.179	0	0.909	1.395	0	NA	0.936	0.715	0.915	NA	NA	0.504
0.391	NA	NA	0	0.771	1.591	0.702	1.036	0	1.046	0	0.547	NA	1.017	0.627	NA	NA	NA	0.608
1.061	NA	NA	0.961	0.432	1.3	0	0	0	1.15	0	0.667	NA	0.711	0.716	NA	NA	NA	0.41
0.927	NA	NA	1.086	0.347	1.269	0	0	0.382	0.731	1.208	0.697	NA	0.687	1.151	NA	NA	NA	0.659
0	NA	NA	1.288	1.093	0.96	0.617	0	1.465	0.08	1.15	0.728	NA	0.76	1.528	NA	NA	NA	0.83
1.218	NA	NA	0	1.802	0.788	1.305	1.178	1.298	0.764	1.15	0	NA	0.579	0	NA	NA	NA	0.819
1.067	NA	NA	0	0	0.903	0	1.131	0	0.913	0.383	0	NA	0.981	0	NA	NA	NA	0.826
0.952	NA	NA	0	0.718	0.988	0	0.95	0	1.117	0	0.668	NA	1.396	0.329	NA	NA	NA	0.831
0.729	NA	NA	0	1.258	1.091	0	0	0.182	1.27	1.55	0.787	NA	1.189	1.038	NA	NA	NA	0.815
0.652	NA	NA	0.506	1.38	1.022	0	0	1.713	0.527	1.385	0.883	NA	0.889	0.992	NA	NA	NA	0.759
0.593	NA	NA	0	0.826	0.735	0.79	0	1.737	0.895	0.964	NA	NA	1.137	1.004	NA	NA	NA	0.358
1.119	NA	NA	0	0	1.041	1.187	1.202	0	1.045	1.206	NA	NA	1.159	0.98	NA	NA	NA	0.584
0.97	NA	NA	1.011	0	0.806	0	1.05	0	1.121	1.039	NA	NA	0.762	1.447	NA	NA	NA	0.756
0.821	NA	NA	2.5	0	0.634	0	0.105	0	1.14	1.207	NA	NA	0.371	0	NA	NA	NA	0.393
0.784	NA	NA	2.48	0.526	0.59	0	0	0.827	1.064	1.082	NA	NA	0.509	0	NA	NA	NA	0.938
1.124	NA	NA	0	0.975	0.619	0	0	1.102	1.047	1.076	NA	NA	0.933	0.632	NA	NA	NA	0.221
0.861	NA	NA	1.003	1.208	1.172	0.644	0.994	0.517	1.084	1.346	NA	NA	1.002	1.401	NA	NA	NA	1.106
1.031	NA	NA	0.939	0	0.909	1.036	0.913	0.858	1.05	0	NA	NA	1.115	1.482	NA	NA	NA	1.176
0.924	NA	NA	0.947	1.713	0.978	0	1.145	0.663	0.922	1.176	NA	NA	1.094	1.144	NA	NA	NA	1.247
0.872	NA	NA	0.739	1.101	0.765	0	0	0	1.299	1.256	NA	NA	1.271	1.379	NA	NA	NA	0.761
0.657	NA	NA	0.913	0	0.736	0	0	0	0	1.263	NA	NA	1.221	1.033	NA	NA	NA	0.969
0.57	NA	NA	1.048	0	0.867	0.169	0.698	1.188	0	0.52	NA	NA	1.179	1.086	NA	NA	NA	1.074
0.463	NA	NA	0	1.108	1.152	0.563	0.891	1.421	0.983	0.886	NA	NA	0.846	1.055	NA	NA	NA	0.779
0.851	NA	NA	0	1.365	1.432	0.243	0	1.503	1.052	1.14	NA	NA	0.843	0.579	NA	NA	NA	0.385
1.284	NA	NA	0.823	1.112	0.925	0	0	0	1.093	0.783	NA	NA	0.853	1.111	NA	NA	NA	0.406
1.278	NA	NA	1.119	0.674	0	0	0	0	1.087	1.667	NA	NA	0.602	0.985	NA	NA	NA	0.657
0.684	NA	NA	0	0.929	0.857	0	0.375	0.787	0.936	1.01	NA	NA	0.646	0.826	NA	NA	NA	0.835
0.38	NA	NA	0.357	0.448	1.165	0.56	1.042	0	0.397	1.236	NA	NA	0.979	0.796	NA	NA	NA	0.781
0.229	NA	NA	1.32	0	0.65	0.167	0	0	0.837	1.055	NA	NA	1.295	0.591	NA	NA	NA	0.717
0	NA	NA	2.5	0	0.959	0.526	0	0	0.92	1.013	NA	NA	1.418	0.969	NA	NA	NA	0.709
0.753	NA	NA	2.496	0	0	0	0	0	1.172	1.29	NA	NA	1.44	0.901	NA	NA	NA	0.293
0.907	NA	NA	0	1.068	1.056	0	0	0.607	1.159	0	NA	NA	1.362	0.822	NA	NA	NA	0.723
1.302	NA	NA	0	1.151	1.08	0	1.03	0	1.237	1.343	NA	NA	0.546	0.872	NA	NA	NA	1.077
1.136	NA	NA	1.02	0.772	1.187	0	0.911	0	1.162	1.195	NA	NA	0.668	0	NA	NA	NA	0.125
1.053	NA	NA	0.864	0.906	1.675	0	1.161	0.324	1.237	1.444	NA	NA	0.792	0.697	NA	NA	NA	0
0.836	NA	NA	0.547	0.787	1.675	0	0	1.257	1.118	0	NA	NA	0.84	0.682	NA	NA	NA	0
1.051	NA	NA	0	1.265	1.301	0	0	0.543	1.199	0.463	NA	NA	0.828	0.855	NA	NA	NA	0.044
0.974	NA	NA	0	1.743	0.74	0.87	0.785	0	1.449	1.288	NA	NA	0.959	1.058	NA	NA	NA	1.156
0.928	NA	NA	1.023	1.048	0.793	0.982	1.001	0	1.145	1.111	NA	NA	1.198	0	NA	NA	NA	1.436
0.722	NA	NA	1.271	1.024	0.882	0	0	0	0.953	0.769	NA	NA	1.334	0	NA	NA	NA	1.06
0.963	NA	NA	1.474	0.475	1.156	0.002	0	0.21	0.909	1.503	NA	NA	1.278	0.551	NA	NA	NA	0.882
0.513	NA	NA	1.484	0	1.614	0.01	0	1.05	1.057	1.071	NA	NA	1.222	0.721	NA	NA	NA	0.868
0	NA	NA	1.201	0	1.744	2.485	0.44	0	1.951	1.294	NA	NA	1.092	1.213	NA	NA	NA	0.855
0	NA	NA	1.069	0	1.456	0.161	0.631	0	1.497	1.299	NA	NA	1.03	0.419	NA	NA	NA	0.749
1.232	NA	NA	1.034	0.887	1.563	0.025	0	0	0	1.157	NA	NA	1.206	0.409	NA	NA	NA	0.764
1.051	NA	NA	2.5	1.029	1.748	0	0	0	1.423	1.259	NA	NA	1.243	0.847	NA	NA	NA	0.744
0.842	NA	NA	2.5	1.459	1.894	0	0	0	0.76	0.673	NA	NA	1.027	1.02	NA	NA	NA	0.758
0.915	NA	NA	2.492	1.455	0.814	0	0.837	0	0.777	0.909	NA	NA	0.8	1.093	NA	NA	NA	0.731
0.73	NA	NA	0	1.187	1.124	0.814	0.842	0	0.879	1.088	NA	NA	0.82	0.079	NA	NA	NA	0.672
0.997	NA	NA	0	1.127	1.278	0.909	0	0	1.25	1.063	NA	NA	1.037	0.812	NA	NA	NA	0.515
1.159	NA	NA	0	1.306	1.213	0	0	0	2.5	0	NA	NA	0.935	1.15	NA	NA	NA	1.389
1.173	NA	NA	0.974	1.029	1.172	0	0.642	0.994	1.786	0	NA	NA	0.937	0.626	NA	NA	NA	1.216
1.073	NA	NA	0.751	1.036	1.262	0	1.157	0.764	0.851	1.268	NA	NA	0.894	0.831	NA	NA	NA	0
1.139	NA	NA	0.777	0.613	1.648	2.499	1.165	0	0.799	1.137	NA	NA	0.997	0.877	NA	NA	NA	0
1.207	NA	NA	0.787	0	0.948	2.499	1.21	0	0.829	0.843	NA	NA	1.191	0.767	NA	NA	NA	0
1.038	NA	NA	1.378	0.656	1.085	0.01	1.222	0.699	0.903	0.574	NA	NA	1.233	0.803	NA	NA	NA	1.398
1.13	NA	NA	1.385	1.097	0.895	0	0.936	0	1.403	1.267	NA	NA	1.091	0.866	NA	NA	NA	1.421
0.869	NA	NA	1.29	1.284	0.875	0	0.8	0.82	0.995	1.15	NA	NA	1.049	0.855	NA	NA	NA	1.376
0.749	NA	NA	1.242	1.499	0.695	0	1.146	0.695	0.881	2.5	NA	NA	1.249	0.554	NA	NA	NA	1.653
0.892	NA	NA	1.188	1.535	0	0.007	1.152	0	0.847	2.499	NA	NA	1.134	0.922	NA	NA	NA	0.675
1.034	NA	NA	1	1.66	0	2.5	1.057	0.761	0.948	0.913	NA	NA	0.89	0	NA	NA	NA	0.763
1.098	NA	NA	2.5	1.968	1.067	0	0	0.827	0.953	1.25	NA	NA	0.83	0.776	NA	NA	NA	0.649
0.415	NA	NA	2.5	1.778	1.415	0	1.308	0.752	1.328	0.422	NA	NA	0.968	0.855	NA	NA	NA	0.415
0.462	NA	NA	2.5	1.665	1.331	1.084	1.287	1.44	1.137	1.458	NA	NA	0.226	0.813	NA	NA	NA	0.601
0.358	NA	NA	0.002	1.06	0.801	1.294	1.228	1.364	0.916	0.823	NA	NA	0.519	0.735	NA	NA	NA	0.638
0.875	NA	NA	0	0.985	0.954	0	1.169	1.329	1.007	0.881	NA	NA	0.95	0.695	NA	NA	NA	0.712
1.202	NA	NA	0	1.151	0	0	0.782	0.898	1.026	1.032	NA	NA	1.089	0.876	NA	NA	NA	0.652
1.159	NA	NA	0	0.838	0	0	0.899	0.308	1.04	0.949	NA	NA	1.171	0.855	NA	NA	NA	0
0.691	NA	NA	1.354	1.905	1.075	0	1.1	0.448	1.022	0.689	NA	NA	0.819	0.833	NA	NA	NA	0.276
0.884	NA	NA	1.103	1.585	1.087	2.5	1.01	1.329	0	0.576	NA	NA	1.249	0.807	NA	NA	NA	0
1.127	NA	NA	1.493	1.443	1.27	0.004	1.067	1.337	0.726	0.54	NA	NA	1.281	0.502	NA	NA	NA	1.291
1.15	NA	NA	1.647	1.404	0.742	2.5	1.147	1.396	1.162	0.54	NA	NA	1.09	0.768	NA	NA	NA	2.251
0.632	NA	NA	1.649	0.954	0.884	2.5	1.097	0.507	1.129	0.79	NA	NA	0.892	0.801	NA	NA	NA	2.5
0.725	NA	NA	0	1.094	1.08	2.5	0.951	1.049	1.041	0.943	NA	NA	0.899	0.615	NA	NA	NA	1.482
0.828	NA	NA	0.248	1.194	0.871	2.5	0.891	0.855	0.976	1.302	NA	NA	0.83	0.865	NA	NA	NA	1.421
0.91	NA	NA	0.817	1.169	0.725	0	0.823	0	0.901	1.265	NA	NA	0.964	0.894	NA	NA	NA	1.64
0.953	NA	NA	1.28	0	1.013	0	0.79	0.627	0	1.526	NA	NA	1.105	0.777	NA	NA	NA	0.745
0.667	NA	NA	1.429	0	0.879	0	0.807	1.6	1.235	1.555	NA	NA	0.995	0.784	NA	NA	NA	0.849
0.861	NA	NA	2.5	1.166	1.355	0	0.578	2.141	1.221	1.399	NA	NA	0	0.75	NA	NA	NA	0.681
0.86	NA	NA	2.5	0.953	0.411	0	0.966	1.935	1.22	1.148	NA	NA	1.021	0.811	NA	NA	NA	0.416
0.838	NA	NA	2.5	0.985	0.763	0.007	0.824	1.612	1.206	1.168	NA	NA	0.837	0.7	NA	NA	NA	0.611
0	NA	NA	2.499	0.847	0.694	0.008	0.521	1.22	1.116	2.5	NA	NA	0.951	0.596	NA	NA	NA	0.742
0.031	NA	NA	0.034	1.319	0.737	0.004	0.296	1.509	0.939	1.874	NA	NA	0.98	0.778	NA	NA	NA	0.814
1.372	NA	NA	0	1.276	0.909	2.5	0.234	1.47	0.997	1.231	NA	NA	1.151	0.805	NA	NA	NA	0.815
0.821	NA	NA	0	0.34	0.688	2.5	0.404	0	1.041	1.123	NA	NA	1.166	0.777	NA	NA	NA	1.288
0.842	NA	NA	1.781	0.436	0.699	0	0	0.793	1.063	0.729	NA	NA	1.202	0.877	NA	NA	NA	0.66
1.392	NA	NA	0.861	0.906	0.838	2.5	0.103	0.932	1.069	0.93	NA	NA	1.265	0.532	NA	NA	NA	0.342
1.38	NA	NA	0	1.3	0.913	2.5	0	0.775	0	0.987	NA	NA	1.081	0.629	NA	NA	NA	0.968
1.039	NA	NA	0	1.226	0.63	2.5	0.84	1.098	0.921	0.701	NA	NA	0.561	0.746	NA	NA	NA	1.922
0.08	NA	NA	1.523	0.586	0.59	0	0.82	0	0.93	0.645	NA	NA	0.861	0.789	NA	NA	NA	1.887
1.004	NA	NA	0	0.841	1.027	0	0.555	0	0.919	0.781	NA	NA	0.99	0	NA	NA	NA	1.074
1.099	NA	NA	0	0.908	1.149	0	0.877	1.16	0.912	0.646	NA	NA	0.535	0.532	NA	NA	NA	1.328
0.984	NA	NA	0	1.142	0	0	0.983	1.672	1.335	0.829	NA	NA	0.639	0.836	NA	NA	NA	1.273
0.869	NA	NA	0	1.208	0.14	0	1.008	2.085	0.768	0.897	NA	NA	1.013	0.91	NA	NA	NA	1.646
0.505	NA	NA	2.5	1.256	0.898	0	0.729	0.856	0.809	0.993	NA	NA	0.789	0.662	NA	NA	NA	1.638
0.745	NA	NA	2.5	1.327	1.293	0	0	1.005	0.934	1.16	NA	NA	0.759	0.779	NA	NA	NA	0.634
0.444	NA	NA	2.5	0.809	1.828	1.695	0.153	0.967	0.958	1.171	NA	NA	0.833	0.871	NA	NA	NA	0.219
0.748	NA	NA	2.5	0.904	0	0	0.849	0.555	1.373	1.33	NA	NA	0.849	0.93	NA	NA	NA	1.008
0.769	NA	NA	0.004	0.891	0.462	1.675	0.968	0.689	1.109	1.485	NA	NA	1.222	0.755	NA	NA	NA	0
0.864	NA	NA	0	1.236	0.585	0	1.012	0.843	0.718	1.504	NA	NA	0.237	0.797	NA	NA	NA	0
0.954	NA	NA	1.288	1.402	0.78	0	0.62	0.88	0.364	1.944	NA	NA	0	0.906	NA	NA	NA	1.091
0.971	NA	NA	0.566	1.245	0.912	0	0	1.181	1.17	1.218	NA	NA	0	0.861	NA	NA	NA	1.564
1.04	NA	NA	0	0	0.932	0	0.252	0.986	1.12	1.008	NA	NA	1.175	0.964	NA	NA	NA	1.067
0.503	NA	NA	0	0	0.991	2.5	0	0	0	1.358	NA	NA	1.239	0.96	NA	NA	NA	1.722
0.953	NA	NA	0	0.438	0.633	2.5	0.89	0	0.91	1.353	NA	NA	1.57	0.866	NA	NA	NA	1.58
1.298	NA	NA	1.108	1.024	0.888	0	1.115	1.358	1.173	1.17	NA	NA	1.479	0.84	NA	NA	NA	1.193
1.218	NA	NA	0.972	1.311	1.49	0	0.905	0	1.223	0.76	NA	NA	0.037	1.1	NA	NA	NA	1.292
0.933	NA	NA	1.277	0	0.196	0	0.713	1	1.304	0.388	NA	NA	0.156	1.178	NA	NA	NA	0.911
1.199	NA	NA	1.041	2.5	0.995	0	0	0.974	1.314	1.222	NA	NA	0.587	0.904	NA	NA	NA	0
1.317	NA	NA	1.01	1.58	1.05	0	0	0	0.792	0.861	NA	NA	0.645	0.983	NA	NA	NA	0.554
1.242	NA	NA	2.5	0.909	0	0	0.37	1.062	1.182	0.843	NA	NA	0.908	0.758	NA	NA	NA	1.76
0.712	NA	NA	2.5	0.183	0	1.155	0.297	0.847	1.162	0.863	NA	NA	0.759	0.209	NA	NA	NA	1.647
0.811	NA	NA	0.474	0	0	1.368	0.401	0.722	1.132	0.821	NA	NA	0.82	0.651	NA	NA	NA	1.097
1.062	NA	NA	0.811	0.71	0	1.353	0.671	0.763	1.231	0.843	NA	NA	0	0.893	NA	NA	NA	0.551
1.248	NA	NA	0.872	0	0	1.476	0.68	0.775	1.215	1.05	NA	NA	0	0.917	NA	NA	NA	1.495
1.171	NA	NA	1.134	0	0	0	0.641	0.821	0.085	1.222	NA	NA	0	1.178	NA	NA	NA	1.153
0.496	NA	NA	1.201	0	0.666	0	0	0.824	0	1.211	NA	NA	0	1.127	NA	NA	NA	0.948
0.52	NA	NA	0	1.239	0.782	0	0	0.976	0.964	1.146	NA	NA	1.08	0.617	NA	NA	NA	0.633
1.072	NA	NA	0	1.342	1.015	0	0	0	1.051	1.302	NA	NA	1.329	0.517	NA	NA	NA	1.44
1.196	NA	NA	0	1.136	1.233	1.872	0	0	0.939	1.242	NA	NA	1.703	0.724	NA	NA	NA	1.991
0.994	NA	NA	0.44	1.121	0.906	2.249	0.609	0	0.944	1.464	NA	NA	1.737	0.894	NA	NA	NA	2.277
0.883	NA	NA	0.65	0.885	1.034	1.217	0.786	1.203	0.536	1.403	NA	NA	0.856	0.921	NA	NA	NA	1.706
0.953	NA	NA	1.218	1.312	0.346	1.975	0.711	0	0.757	1.234	NA	NA	0.736	0.948	NA	NA	NA	0.022
1.008	NA	NA	1.489	1.701	0	1.552	0	1.592	0.903	1.289	NA	NA	0.946	1.049	NA	NA	NA	0.675
1.024	NA	NA	1.593	0.662	1.208	1.416	0	1.745	1.099	0	NA	NA	1.059	0.996	NA	NA	NA	1.018
1.042	NA	NA	2.5	0.388	1.17	1.312	0	1.517	0	1.375	NA	NA	1.041	0.926	NA	NA	NA	1.041
1.098	NA	NA	2.5	0	0.428	1.783	0	1.229	0.989	1.391	NA	NA	0.953	0.483	NA	NA	NA	1.106
1.271	NA	NA	2.495	0	0	2.5	0.769	0	1.167	1.059	NA	NA	0.966	0.934	NA	NA	NA	0
1.304	NA	NA	0.909	0	0	1.617	0.801	0.428	1.219	1.002	NA	NA	1.018	1.074	NA	NA	NA	0
1.251	NA	NA	1.825	0	0	0	0.753	0.679	1.268	0.753	NA	NA	0.52	0.381	NA	NA	NA	0
1.258	NA	NA	0	0.875	0	0	0	0.734	0.562	0.533	NA	NA	0.826	0.135	NA	NA	NA	1.505
1.323	NA	NA	1.064	1.015	0	0	0.899	0	0.756	0.922	NA	NA	0.916	0.982	NA	NA	NA	1.604
1.349	NA	NA	1.282	0.136	0	0	0.975	0	0.843	1.121	NA	NA	1.02	1.011	NA	NA	NA	1.079
0.901	NA	NA	1.147	0	1.002	1.237	0.92	0	0	1.065	NA	NA	1.142	1.049	NA	NA	NA	0.513
0.771	NA	NA	0.586	0	1.012	0.087	0.821	0	0	0.656	NA	NA	1.178	0.754	NA	NA	NA	1.195
0.763	NA	NA	0	0.963	0.959	0	0	0	0.713	1.103	NA	NA	1.072	0.691	NA	NA	NA	1.449
0.973	NA	NA	0	0.571	1.092	0	0.805	0	0.99	1.137	NA	NA	1.42	1.344	NA	NA	NA	1
0.975	NA	NA	0.745	0.143	1.308	0	0.601	0.363	1.043	1.304	NA	NA	1.215	0	NA	NA	NA	1.442
0.587	NA	NA	0.963	2.5	1.264	0	1.073	0.477	0.709	1.452	NA	NA	1.181	0.994	NA	NA	NA	1.527
0.245	NA	NA	0	0.003	1.121	1.332	0.989	0.581	0.906	1.264	NA	NA	1.134	0.726	NA	NA	NA	0
0.973	NA	NA	0	0	0	1.24	0.712	1.396	1.088	1.14	NA	NA	1.145	0.37	NA	NA	NA	0
1.301	NA	NA	2.499	0	0	0	0.627	1.608	1.048	1.124	NA	NA	1.02	0.841	NA	NA	NA	0.49
1.184	NA	NA	0.057	0.512	1.107	0.217	0	1.424	1.043	0	NA	NA	0.997	1.148	NA	NA	NA	1.365
0.839	NA	NA	0	0.593	1.174	0.759	0	0	1.091	0.838	NA	NA	0.975	0.03	NA	NA	NA	1.488
0.924	NA	NA	1.03	0.767	0.239	1.166	1.076	0	0.089	1.255	NA	NA	1.019	0.866	NA	NA	NA	1.625
0.923	NA	NA	0	0.948	0	1.474	0.969	0.954	1.147	1.109	NA	NA	1.057	0.811	NA	NA	NA	1.779
1.003	NA	NA	0	0.047	0	2.5	0.953	0.765	1.13	1.068	NA	NA	0.999	0.843	NA	NA	NA	1.527
1.254	NA	NA	1.195	2.5	0	0.011	0.965	0.691	1.075	0	NA	NA	0.984	0.981	NA	NA	NA	1.081
1.465	NA	NA	1.178	0	0.173	0	0	1.139	1.044	0	NA	NA	1.062	0.932	NA	NA	NA	1.116
1.122	NA	NA	1.137	0	0.314	0	0	0.644	1.084	1.039	NA	NA	0.762	0.851	NA	NA	NA	1.379
1.151	NA	NA	0.928	0	0.934	2.499	0	0.423	1.395	0.947	NA	NA	0.956	1.038	NA	NA	NA	1.566
1.252	NA	NA	0.371	0.907	0.799	0.01	1.098	0	0.642	1.031	NA	NA	1.098	0	NA	NA	NA	1.614
1.11	NA	NA	0.647	1.072	0	0	1.132	0	0.696	0.754	NA	NA	1.071	0.068	NA	NA	NA	1.516
0.886	NA	NA	1.159	1.378	0	0.663	1.011	0	0.922	1.012	NA	NA	0.908	0.076	NA	NA	NA	1.713
0.686	NA	NA	0.031	1.269	0.082	0	0.933	0	1.042	1.075	NA	NA	0.901	0.686	NA	NA	NA	1.312
0.771	NA	NA	0	1.099	1.243	0.524	0.525	0.367	0.995	1.23	NA	NA	0.711	0.838	NA	NA	NA	1.38
0.902	NA	NA	0	2.499	1.308	0.95	0	1.096	1.124	1.357	NA	NA	0	0.354	NA	NA	NA	1.379
1.022	NA	NA	0	0	0.906	1.173	0.209	1.14	1.238	1.189	NA	NA	0.638	0.498	NA	NA	NA	1.102
1.036	NA	NA	0	0.303	0	1.176	0.999	0.623	1.312	0.976	NA	NA	0.806	0	NA	NA	NA	1.037
0.897	NA	NA	0	1.003	1.004	0	0.952	0	1.081	0.985	NA	NA	0.987	0	NA	NA	NA	1.046
0.754	NA	NA	0	1.262	0.959	2.5	0.875	1.11	1.019	0	NA	NA	0.516	0	NA	NA	NA	0
1.004	NA	NA	0	1.304	0.271	0.019	0.863	1.089	1.039	0	NA	NA	0.815	1.212	NA	NA	NA	1.157
1.137	NA	NA	0	1.23	0.469	0	1.292	0.832	0.983	0	NA	NA	0.726	1.737	NA	NA	NA	0
1.071	NA	NA	1.261	1.01	0	0	0.672	0.567	0.874	0.914	NA	NA	0.147	0	NA	NA	NA	1.469
0.7	NA	NA	1.453	0	1.36	0	0	0.272	0.99	0.755	NA	NA	0.879	0.198	NA	NA	NA	1.397
0.895	NA	NA	1.414	0	0.197	0	0.843	0	1.131	1.113	NA	NA	0.855	0.831	NA	NA	NA	1.235
0.539	NA	NA	1.26	0.978	0	1.061	0.989	0	0.756	1.225	NA	NA	0	0.845	NA	NA	NA	0.534
1.131	NA	NA	1.241	1.221	0.425	1.201	0.858	0	0.772	1.053	NA	NA	0.139	0.989	NA	NA	NA	1.467
1.47	NA	NA	1.034	1.428	0.193	1.269	0.752	0.915	0.875	1.163	NA	NA	0.404	0.397	NA	NA	NA	1.452
1.401	NA	NA	0	0.139	0	1.558	1.425	1.01	1.098	1.153	NA	NA	0.629	0	NA	NA	NA	0.938
1.371	NA	NA	0.452	0.995	0	0.677	0.063	1.271	1.013	1.059	NA	NA	0.941	0.942	NA	NA	NA	1.138
0.898	NA	NA	0.589	1.8	0	0	0	1.292	0.819	1.208	NA	NA	1.14	1.216	NA	NA	NA	1.184
0.429	NA	NA	0	0	1.273	2.5	0.917	1.484	0.732	1.145	NA	NA	1.049	1.279	NA	NA	NA	1.111
0.542	NA	NA	0	0	1.343	0	0.897	1.625	0.843	1.167	NA	NA	1.025	1.15	NA	NA	NA	1.308
0.924	NA	NA	1.103	0.985	0.561	1.123	0.823	1.416	0.94	0.981	NA	NA	0.904	0.778	NA	NA	NA	1.507
1.147	NA	NA	0	0.308	1.073	0	0.687	0	1.232	0.448	NA	NA	0.68	0.751	NA	NA	NA	1.231
1.29	NA	NA	0	0.425	1.044	0.663	1.117	0	0.991	0.975	NA	NA	0.96	1.203	NA	NA	NA	1.044
1.212	NA	NA	0.805	0.771	1.075	0.978	0.529	0.806	0.588	1.29	NA	NA	0.878	1.126	NA	NA	NA	1.016
1.157	NA	NA	0	0.653	0.752	1.245	0.31	1.163	0.456	1.393	NA	NA	0.586	1.05	NA	NA	NA	1.317
0.981	NA	NA	1.089	0.833	0	1.265	0.776	0.88	0.381	0	NA	NA	0.327	0.532	NA	NA	NA	1.594
0.805	NA	NA	1.493	1.067	0.333	0	0.736	0.471	1.366	0	NA	NA	0	0.848	NA	NA	NA	1.624
0.933	NA	NA	1.47	0.806	0.349	0	0.72	0	1.167	0.295	NA	NA	0.247	1.015	NA	NA	NA	1.547
0.875	NA	NA	1.309	0.859	1.354	2.5	0.771	0.183	0.591	0	NA	NA	0.84	1.123	NA	NA	NA	1.371
1.018	NA	NA	1.483	0.962	1.077	0	1.261	0	0	0	NA	NA	0.918	0.968	NA	NA	NA	1.265
1.045	NA	NA	0	1.033	0.698	0.879	0.495	0	0.391	0	NA	NA	0.849	0.837	NA	NA	NA	1.26
0.703	NA	NA	0	1.038	1.477	0.785	0.851	1.112	1.142	0	NA	NA	0.892	0.831	NA	NA	NA	1.113
0.307	NA	NA	0	1.019	2.38	1.147	0.72	1.188	1.004	0	NA	NA	1.163	0.94	NA	NA	NA	0.824
0.818	NA	NA	0.861	1.124	1.325	1.006	0.686	0	0.529	0	NA	NA	1.093	1.051	NA	NA	NA	1.062
1.202	NA	NA	0	1.37	1.106	0.844	0.738	0	0.092	0	NA	NA	1.011	0.971	NA	NA	NA	1.497
1.164	NA	NA	0.743	1.424	0	2.5	1.083	1.513	0	0	NA	NA	0.983	0.933	NA	NA	NA	2.105
1.225	NA	NA	0	1.182	0.936	0	1.128	0	1.04	0	NA	NA	0.982	0.806	NA	NA	NA	1.887
1.108	NA	NA	1.443	0.874	1.102	0	0.982	0	0.978	0.196	NA	NA	0.398	0.815	NA	NA	NA	1.884
1.002	NA	NA	1.174	0.183	1.567	1.126	0.781	1.157	0.881	0.844	NA	NA	0	0.859	NA	NA	NA	1.454
0.802	NA	NA	1.115	0.809	1.902	1.027	0.813	0.851	1.058	1.119	NA	NA	0	0.915	NA	NA	NA	1.129
0.829	NA	NA	1.079	0	1.336	1.089	0.802	0	0.912	0.321	NA	NA	0.258	0.945	NA	NA	NA	0.865
0.943	NA	NA	0	0.6	1.001	0.736	1.005	1.363	0.787	0.613	NA	NA	0.665	1.059	NA	NA	NA	1.001
1.045	NA	NA	0	1	0	0.779	1.021	1.469	0.651	0	NA	NA	0.711	0.909	NA	NA	NA	1.126
0.945	NA	NA	0	1.985	0	0	1.021	0.469	0.891	0	NA	NA	0.339	0.91	NA	NA	NA	0.896
0.858	NA	NA	0	1.736	0.09	0.887	1.195	0.991	1.04	0	NA	NA	0	0.898	NA	NA	NA	1.227
0.628	NA	NA	0	1.286	1.165	1.203	0.781	1.18	0.971	0	NA	NA	0.92	1.132	NA	NA	NA	1.598
0.976	NA	NA	0	1.292	0.932	1.294	NA	0.806	0.785	0	NA	NA	1.002	1.194	NA	NA	NA	1.988
1.079	NA	NA	0	1.229	0.586	1.298	NA	1.338	1.084	0	NA	NA	0.996	1.031	NA	NA	NA	1.81
1.167	NA	NA	1.054	2.5	0.971	0	NA	1.404	1.098	0	NA	NA	0.984	0.873	NA	NA	NA	1.428
1.128	NA	NA	0	1.149	0.341	1.125	NA	1.488	1.019	0.333	NA	NA	0	0.776	NA	NA	NA	1.165
1.01	NA	NA	0	0	0	1.223	NA	1.546	0.559	0.547	NA	NA	0	0.921	NA	NA	NA	1.047
0.992	NA	NA	1.51	2.141	0.645	1.023	NA	1.4	1.033	0.789	NA	NA	0	0.698	NA	NA	NA	0.891
0.959	NA	NA	1.435	2.036	0.836	0.904	NA	1.043	0.941	0.806	NA	NA	0.467	1.023	NA	NA	NA	0.773
0.706	NA	NA	1.325	1.501	0.181	0.747	NA	1.213	0.87	0.841	NA	NA	0.53	1.056	NA	NA	NA	1.065
0.571	NA	NA	1.268	2.5	0.325	1.29	NA	1.52	0.79	0.704	NA	NA	0.626	0.936	NA	NA	NA	1.19
0.689	NA	NA	1.393	1.838	0.281	1.025	NA	1.777	0.895	0.776	NA	NA	0	0.14	NA	NA	NA	1.174
0.467	NA	NA	0	0.042	0	1.107	NA	2.014	1.085	0.915	NA	NA	0	0.728	NA	NA	NA	1.592
1.042	NA	NA	0	0	0	0.619	NA	2.066	1.087	1.049	NA	NA	0	0.797	NA	NA	NA	1.829
0.927	NA	NA	0	0	0.98	1.454	NA	1.225	1.118	0	NA	NA	0.747	1.049	NA	NA	NA	1.248
0.926	NA	NA	0	0	0.818	1.39	NA	1.684	0.895	0	NA	NA	0.916	0.906	NA	NA	NA	0.857
1.033	NA	NA	0	0.047	0.657	0	NA	2.181	0.084	0	NA	NA	1.071	0	NA	NA	NA	0.914
0.96	NA	NA	0.863	0	0.848	0	NA	2.5	0.838	0	NA	NA	0	0.698	NA	NA	NA	1.026
1.075	NA	NA	0.896	1.244	1.045	0.692	NA	2.5	0.97	0	NA	NA	0	0.876	NA	NA	NA	1.162
1.158	NA	NA	0	1.229	1.089	0	NA	2.287	1.088	0	NA	NA	0.3	1.008	NA	NA	NA	1.151
1.045	NA	NA	0.936	1.344	1.136	0.661	NA	1.553	1.061	0	NA	NA	0.45	0	NA	NA	NA	1.215
1.051	NA	NA	0.93	1.502	1.186	0	NA	0	1.038	0	NA	NA	0.527	0.437	NA	NA	NA	1.539
1.077	NA	NA	0.712	0	1.235	0.15	NA	0	0.803	0	NA	NA	0.654	0.736	NA	NA	NA	1.091
0.996	NA	NA	1.223	0.906	1.114	2.499	NA	1.564	0.856	0	NA	NA	0.225	0.856	NA	NA	NA	1.139
0.789	NA	NA	1.35	0	0.856	0	NA	1.665	0.975	0.565	NA	NA	0.355	0.89	NA	NA	NA	1.256
0	NA	NA	1.064	0	1.023	0	NA	1.893	1.008	0.879	NA	NA	0.477	0	NA	NA	NA	1.119
0	NA	NA	0.884	0.91	0.947	0.927	NA	2.137	1.061	0.86	NA	NA	0.537	0	NA	NA	NA	0.561
0.743	NA	NA	1.043	1.274	0.868	0.794	NA	0	0.845	0.911	NA	NA	0.584	0.637	NA	NA	NA	0.835
1.107	NA	NA	0	1.291	0.965	0	NA	0.753	1.019	0.853	NA	NA	0.763	0.92	NA	NA	NA	0.523
1.176	NA	NA	0.847	1.557	0.951	0	NA	1.024	1.25	0.095	NA	NA	0.23	0.72	NA	NA	NA	1.236
1.129	NA	NA	0	1.326	1.03	0	NA	1.158	1.223	0	NA	NA	0.423	0.739	NA	NA	NA	1.299
0.993	NA	NA	0	1.305	1.159	0	NA	1.005	0.94	0.413	NA	NA	0.493	0.821	NA	NA	NA	1.338
1.061	NA	NA	0.411	1.475	1.409	0.725	NA	0.732	0.794	0.665	NA	NA	0.441	0.956	NA	NA	NA	0.894
1.119	NA	NA	0.234	0	1.074	1.232	NA	1.486	1.33	0	NA	NA	0.518	0	NA	NA	NA	1.328
1.227	NA	NA	0.986	2.001	1.018	1.358	NA	1.876	1.207	0	NA	NA	0.631	0	NA	NA	NA	1.536
1.317	NA	NA	0.355	0.566	0.869	0	NA	1.075	0.658	0	NA	NA	0.755	0.389	NA	NA	NA	0
1.215	NA	NA	1.033	0	1.208	0	NA	0.944	0	0	NA	NA	0.873	1.017	NA	NA	NA	0
1.211	NA	NA	0.908	0	1	2.5	NA	0.96	0.299	0	NA	NA	1.1	1.186	NA	NA	NA	0.374
1.077	NA	NA	0.797	0	0.871	2.5	NA	1.178	0.74	0	NA	NA	0	0.913	NA	NA	NA	1.488
1.044	NA	NA	0.467	1.514	0.756	2.487	NA	1.396	1.942	0	NA	NA	0	0.941	NA	NA	NA	1.518
0.47	NA	NA	0	1.317	0.88	0	NA	1.593	1.44	0	NA	NA	0.039	1.028	NA	NA	NA	1.538
0	NA	NA	0	1.293	1.098	0	NA	1.945	0	0	NA	NA	0.477	NA	NA	NA	NA	1.457
0.605	NA	NA	0	1.004	0.854	0.603	NA	2.035	0	0	NA	NA	0.544	NA	NA	NA	NA	1.247
1.288	NA	NA	0	0	1.029	0	NA	1.034	0	0	NA	NA	0.524	NA	NA	NA	NA	0
1.331	NA	NA	0.75	0	0.9	0	NA	1.042	2.5	0	NA	NA	0.596	NA	NA	NA	NA	0
1.207	NA	NA	0.908	1.036	1.245	1.108	NA	1.168	0	0.551	NA	NA	0.726	NA	NA	NA	NA	1.216
1.116	NA	NA	0.923	0.092	1.064	0	NA	1.403	0	0.92	NA	NA	0.767	NA	NA	NA	NA	1.736
0.915	NA	NA	0	0	0.836	1.196	NA	1.823	0	0.943	NA	NA	0.88	NA	NA	NA	NA	1.66
0.803	NA	NA	0	1.357	0.579	0.534	NA	1.665	0.73	0.956	NA	NA	0.964	NA	NA	NA	NA	1.525
0.957	NA	NA	0	1.646	0.521	0	NA	1.786	0	0.785	NA	NA	0	NA	NA	NA	NA	1.504
1.159	NA	NA	0	2.077	0	0	NA	1.697	0.065	0	NA	NA	0	NA	NA	NA	NA	1.558
1.235	NA	NA	0	1.505	1.119	0	NA	0	NA	0.114	NA	NA	0	NA	NA	NA	NA	0.347
1.161	NA	NA	0	2.25	1.172	0	NA	0.856	NA	0.913	NA	NA	0.006	NA	NA	NA	NA	0
1.083	NA	NA	0.724	1.907	1.29	2.5	NA	1.555	NA	0	NA	NA	0.549	NA	NA	NA	NA	1.113
0.466	NA	NA	0.791	1.17	1.16	2.5	NA	1.361	NA	0	NA	NA	0.774	NA	NA	NA	NA	1.764
0.575	NA	NA	0.232	0	1.027	0	NA	1.214	NA	0	NA	NA	0.838	NA	NA	NA	NA	1.494
0.967	NA	NA	0.301	1.681	1.225	0	NA	0.962	NA	0	NA	NA	0.853	NA	NA	NA	NA	1.038
0.822	NA	NA	0	2.05	0.532	0	NA	0.817	NA	0	NA	NA	0.874	NA	NA	NA	NA	1.432
0.736	NA	NA	0	2.052	1.08	0.939	NA	0	NA	0	NA	NA	0.871	NA	NA	NA	NA	1.493
1.113	NA	NA	0.794	1.797	1.476	1.353	NA	0	NA	0	NA	NA	0.773	NA	NA	NA	NA	0.495
1.102	NA	NA	0	0.713	1.818	0	NA	1.425	NA	0	NA	NA	0	NA	NA	NA	NA	0.27
0.86	NA	NA	0	0.708	1.508	0	NA	0	NA	0	NA	NA	0	NA	NA	NA	NA	0.948
1.131	NA	NA	0	0.195	1.556	0	NA	0	NA	0	NA	NA	0	NA	NA	NA	NA	0.816
0.976	NA	NA	0	0.718	0.633	0	NA	0	NA	0	NA	NA	0	NA	NA	NA	NA	0.714
0.974	NA	NA	0	0.75	0	0.002	NA	0	NA	0	NA	NA	0.097	NA	NA	NA	NA	0.709
0.852	NA	NA	1.493	0	0.103	2.5	NA	0	NA	0	NA	NA	0.558	NA	NA	NA	NA	0.906
0	NA	NA	0	0	1.467	2.5	NA	1.132	NA	0	NA	NA	0.666	NA	NA	NA	NA	1.134
0.919	NA	NA	0	0.556	1.262	0	NA	0	NA	0	NA	NA	0.81	NA	NA	NA	NA	1.297
1.266	NA	NA	0	0.718	0	0	NA	1.136	NA	0	NA	NA	0.842	NA	NA	NA	NA	1.152
1.253	NA	NA	0	0	0	0	NA	0.831	NA	0.855	NA	NA	0.859	NA	NA	NA	NA	1.241
1.064	NA	NA	0	0	0	2.5	NA	0	NA	1.023	NA	NA	0.909	NA	NA	NA	NA	1.225
0.862	NA	NA	0	0.186	0.377	1.795	NA	0	NA	1.064	NA	NA	0.931	NA	NA	NA	NA	1.006
1.057	NA	NA	0	0.669	0.706	2.071	NA	0	NA	0.986	NA	NA	0	NA	NA	NA	NA	1.003
1.161	NA	NA	0	2.5	1.384	1.852	NA	0.895	NA	0.939	NA	NA	0	NA	NA	NA	NA	0.854
0.847	NA	NA	0.863	0	1.413	0.739	NA	0.428	NA	0.798	NA	NA	0	NA	NA	NA	NA	0.7
0.71	NA	NA	0.877	0	1.251	0	NA	1.731	NA	0	NA	NA	0	NA	NA	NA	NA	0.856
1.171	NA	NA	0	0.217	1.316	0.002	NA	1.646	NA	1.256	NA	NA	0.668	NA	NA	NA	NA	1.143
1.204	NA	NA	0	0.446	0.463	0	NA	1.6	NA	0.78	NA	NA	0.916	NA	NA	NA	NA	0.815
0.744	NA	NA	0	2.5	0	0.982	NA	0.731	NA	0	NA	NA	0.701	NA	NA	NA	NA	0.449
0.674	NA	NA	0	0	1.19	0	NA	0	NA	0	NA	NA	0.711	NA	NA	NA	NA	0.87
0.769	NA	NA	0	0	1.046	0	NA	0.589	NA	0	NA	NA	0.76	NA	NA	NA	NA	1.501
1.123	NA	NA	0	0	1.242	0	NA	1.164	NA	0	NA	NA	0.833	NA	NA	NA	NA	1.46
1.001	NA	NA	0.195	0	0	0	NA	1.365	NA	0	NA	NA	1.005	NA	NA	NA	NA	1.522
0.384	NA	NA	1.046	0	0.697	0	NA	1.479	NA	0	NA	NA	1.024	NA	NA	NA	NA	1.764
0.398	NA	NA	0	0	0.183	0	NA	0.353	NA	0	NA	NA	2.5	NA	NA	NA	NA	1.592
1.239	NA	NA	0	0.154	0	0	NA	1.038	NA	0	NA	NA	0	NA	NA	NA	NA	1.419
1.315	NA	NA	0	0.752	0.83	0	NA	0	NA	0	NA	NA	0.35	NA	NA	NA	NA	1.312
1.06	NA	NA	0.186	0.397	0.994	0	NA	1.279	NA	0	NA	NA	0.723	NA	NA	NA	NA	1.468
0.936	NA	NA	0	0.668	1.022	0	NA	1.21	NA	0	NA	NA	0.732	NA	NA	NA	NA	1.366
0.923	NA	NA	0	0.654	1.247	1.347	NA	1.162	NA	0	NA	NA	0.622	NA	NA	NA	NA	1.231
0	NA	NA	0.433	1	1.531	0.959	NA	1.224	NA	0	NA	NA	0.71	NA	NA	NA	NA	0.756
0.544	NA	NA	0.752	1.089	1.75	0	NA	1.284	NA	0	NA	NA	0.846	NA	NA	NA	NA	1.064
0.883	NA	NA	0.271	1.206	0.593	0.307	NA	0.909	NA	0	NA	NA	0.85	NA	NA	NA	NA	1.222
0.645	NA	NA	0	1.203	0	1.677	NA	0.563	NA	0	NA	NA	0.86	NA	NA	NA	NA	1.305
0.433	NA	NA	0	0	1.049	0	NA	0.823	NA	0.34	NA	NA	1.036	NA	NA	NA	NA	1.157
0.816	NA	NA	0.977	0	0.981	2.5	NA	1.554	NA	1.149	NA	NA	1.404	NA	NA	NA	NA	1.153
0.724	NA	NA	0	0	1.019	0	NA	1.653	NA	1.196	NA	NA	0	NA	NA	NA	NA	0.556
0.611	NA	NA	0	0	1.016	0	NA	1.07	NA	1.08	NA	NA	0	NA	NA	NA	NA	0.63
1.035	NA	NA	0	0.312	1.152	0	NA	0	NA	1.027	NA	NA	0.854	NA	NA	NA	NA	1.409
1.031	NA	NA	0.159	0	1.215	0.961	NA	0	NA	0.86	NA	NA	0.873	NA	NA	NA	NA	1.746
0.835	NA	NA	0	0	0.99	1.046	NA	0.176	NA	0	NA	NA	0.901	NA	NA	NA	NA	1.764
0.594	NA	NA	0	0	0.824	1.75	NA	0	NA	1.191	NA	NA	0.687	NA	NA	NA	NA	1.564
0.68	NA	NA	1.042	0	0.969	1.748	NA	0.755	NA	1.084	NA	NA	0	NA	NA	NA	NA	0.839
1.074	NA	NA	1.385	0.597	1.34	0	NA	0.426	NA	0.556	NA	NA	0	NA	NA	NA	NA	0.98
1.235	NA	NA	0	1.447	1.536	1.182	NA	0.473	NA	0	NA	NA	0	NA	NA	NA	NA	1.258
1.276	NA	NA	0	0.943	1.782	1.135	NA	0	NA	0	NA	NA	0.677	NA	NA	NA	NA	0.352
1.075	NA	NA	0	1.049	0.868	1.164	NA	0.625	NA	0	NA	NA	0.964	NA	NA	NA	NA	1.718
0	NA	NA	0	0.874	1.285	1.325	NA	1.139	NA	0	NA	NA	1.565	NA	NA	NA	NA	0
0.343	NA	NA	0.019	1.245	1.154	0	NA	1.32	NA	0	NA	NA	1.152	NA	NA	NA	NA	0.967
0.88	NA	NA	0.466	0.842	0.717	0	NA	0.121	NA	0	NA	NA	0	NA	NA	NA	NA	1.102
0.806	NA	NA	1.151	0.848	0.793	0.412	NA	0	NA	0	NA	NA	0	NA	NA	NA	NA	0.902
0.717	NA	NA	1.323	1.141	0.182	0.234	NA	0.004	NA	0	NA	NA	0.249	NA	NA	NA	NA	0.852
0.751	NA	NA	1.323	1.854	0.732	0	NA	0	NA	0	NA	NA	0.437	NA	NA	NA	NA	1.146
0.915	NA	NA	0.563	2.362	0.776	1.188	NA	0	NA	0	NA	NA	0.783	NA	NA	NA	NA	1.278
0.857	NA	NA	0.675	0.857	0	1.623	NA	0	NA	0	NA	NA	1.38	NA	NA	NA	NA	1.238
0.807	NA	NA	0	1.142	0	0.352	NA	0.335	NA	0	NA	NA	1.232	NA	NA	NA	NA	0.774
0.844	NA	NA	0	1.325	1.13	0.505	NA	0.574	NA	0	NA	NA	0	NA	NA	NA	NA	0.526
0.797	NA	NA	0	1.219	1.217	0.689	NA	1.307	NA	0.085	NA	NA	0	NA	NA	NA	NA	1.176
0.682	NA	NA	0	1.141	1.371	0.877	NA	0	NA	0	NA	NA	0	NA	NA	NA	NA	1.609
0.904	NA	NA	0	1.24	1.067	0.252	NA	2.5	NA	0	NA	NA	0	NA	NA	NA	NA	1.593
1.223	NA	NA	1.267	1.341	0	0.223	NA	2.5	NA	0	NA	NA	0.796	NA	NA	NA	NA	1.287
1.473	NA	NA	1.361	1.249	1.002	0.676	NA	0	NA	0	NA	NA	1.248	NA	NA	NA	NA	1.042
1.245	NA	NA	1.315	1.688	0.704	1.123	NA	0	NA	0.945	NA	NA	1.101	NA	NA	NA	NA	1.14
0.882	NA	NA	1.123	2.5	0	1.417	NA	0.117	NA	1.223	NA	NA	0.994	NA	NA	NA	NA	1.482
0.769	NA	NA	1.099	0.894	0	0.519	NA	0.706	NA	1.258	NA	NA	1.183	NA	NA	NA	NA	0
0.775	NA	NA	1.094	0.545	0.918	0	NA	0	NA	1.355	NA	NA	0.787	NA	NA	NA	NA	0.979
0.871	NA	NA	0.916	0.822	1.163	0	NA	2.5	NA	1.313	NA	NA	0.916	NA	NA	NA	NA	0.626
0.772	NA	NA	0	1.463	0	1.232	NA	2.5	NA	0.911	NA	NA	0.924	NA	NA	NA	NA	1.973
0.387	NA	NA	0	1.288	0	0.783	NA	2.5	NA	0.973	NA	NA	0.49	NA	NA	NA	NA	1.601
0.859	NA	NA	1.048	1.131	0	0.011	NA	2.5	NA	0.182	NA	NA	0.634	NA	NA	NA	NA	0.782
1.035	NA	NA	1.069	1.125	1.48	0	NA	0	NA	0.798	NA	NA	0.721	NA	NA	NA	NA	0.668
0.868	NA	NA	0.343	1.214	1.249	0	NA	0	NA	0	NA	NA	0.593	NA	NA	NA	NA	1.048
1.216	NA	NA	0	1.274	0.551	1.348	NA	1.118	NA	0	NA	NA	0.134	NA	NA	NA	NA	1.253
1.22	NA	NA	0	1.336	0	1.623	NA	1.167	NA	0	NA	NA	0.072	NA	NA	NA	NA	1.161
1.178	NA	NA	1.104	1.163	0.335	0.877	NA	1.03	NA	0	NA	NA	0	NA	NA	NA	NA	0.907
1.042	NA	NA	0	1.181	0.935	1.047	NA	0.97	NA	0	NA	NA	0.38	NA	NA	NA	NA	0.793
0.854	NA	NA	0	0	0.952	1.369	NA	0.003	NA	0	NA	NA	0.712	NA	NA	NA	NA	0.88
0.779	NA	NA	0.131	1.079	0.402	1.195	NA	2.5	NA	0	NA	NA	0.785	NA	NA	NA	NA	0.855
0.754	NA	NA	1.307	0.831	0.268	1.296	NA	2.5	NA	0.239	NA	NA	0.907	NA	NA	NA	NA	0.978
0.719	NA	NA	1.045	0.578	1.351	0.352	NA	0.072	NA	0	NA	NA	1.063	NA	NA	NA	NA	0.982
0	NA	NA	1.229	1.025	1.39	0	NA	1.344	NA	0	NA	NA	1.234	NA	NA	NA	NA	0.934
0	NA	NA	1.298	1.575	1.252	0	NA	1.393	NA	0.428	NA	NA	0.147	NA	NA	NA	NA	0.971
0.326	NA	NA	0.661	1.15	0.962	0	NA	1.158	NA	0.793	NA	NA	0	NA	NA	NA	NA	1.726
0.193	NA	NA	0	1.117	0.351	0.804	NA	1.256	NA	0	NA	NA	0.598	NA	NA	NA	NA	1.92
0	NA	NA	0	0.21	0	1.324	NA	1.255	NA	0	NA	NA	0.934	NA	NA	NA	NA	1.362
0	NA	NA	0.624	1.028	0.768	1.264	NA	0	NA	0.539	NA	NA	1.187	NA	NA	NA	NA	0
0.306	NA	NA	0.807	0.642	0.138	1.194	NA	2.5	NA	0	NA	NA	1.364	NA	NA	NA	NA	0.117
0.273	NA	NA	0.966	0	0.438	0.966	NA	0.012	NA	0	NA	NA	1.354	NA	NA	NA	NA	0.53
0.911	NA	NA	0.24	0	1.329	0.691	NA	2.5	NA	0	NA	NA	0.336	NA	NA	NA	NA	0.93
0.837	NA	NA	0.683	1.46	1.007	0	NA	2.5	NA	0	NA	NA	0	NA	NA	NA	NA	0.803
0.64	NA	NA	0.661	0.625	0.971	0	NA	1.52	NA	0.648	NA	NA	0.317	NA	NA	NA	NA	0
0.552	NA	NA	0	0.856	0.784	0.25	NA	1.199	NA	1.182	NA	NA	0.886	NA	NA	NA	NA	1.27
0.718	NA	NA	0	1.052	1.205	0	NA	0	NA	1.448	NA	NA	1.247	NA	NA	NA	NA	1.236
0.82	NA	NA	0	1.338	1.378	0	NA	0	NA	1.351	NA	NA	1.58	NA	NA	NA	NA	1.214
0.756	NA	NA	0	1.538	1.125	0	NA	0.882	NA	0	NA	NA	1.702	NA	NA	NA	NA	1.064
0.771	NA	NA	0	1.527	1.057	1.059	NA	0	NA	1.095	NA	NA	0.423	NA	NA	NA	NA	0.959
0.893	NA	NA	0.559	1.482	1.255	0.905	NA	0	NA	0.866	NA	NA	0	NA	NA	NA	NA	0.932
0.569	NA	NA	1.028	1.544	1.035	0.724	NA	0.026	NA	0	NA	NA	0.053	NA	NA	NA	NA	0.642
0.004	NA	NA	0.979	1.385	0	0.927	NA	2.5	NA	0	NA	NA	0.792	NA	NA	NA	NA	0.685
0.095	NA	NA	1.146	1.052	1.005	0	NA	2.5	NA	0	NA	NA	1.171	NA	NA	NA	NA	0.866
0.752	NA	NA	1.2	0.782	0	0	NA	0	NA	0	NA	NA	1.452	NA	NA	NA	NA	1.328
1.038	NA	NA	1.306	0	0.22	0.941	NA	0	NA	0	NA	NA	2.263	NA	NA	NA	NA	1.542
0.558	NA	NA	0	0	1.218	0.883	NA	0.873	NA	0	NA	NA	0	NA	NA	NA	NA	1.707
0.6	NA	NA	0.617	0	0.911	0	NA	0	NA	0	NA	NA	0	NA	NA	NA	NA	1.513
0.625	NA	NA	0	0	0.846	1.006	NA	0	NA	0	NA	NA	0.667	NA	NA	NA	NA	1.548
0.669	NA	NA	0	0	0	0.628	NA	0	NA	0	NA	NA	1.039	NA	NA	NA	NA	0
0.726	NA	NA	0.752	0	0.868	1.094	NA	0	NA	0	NA	NA	1.403	NA	NA	NA	NA	1.457
0.842	NA	NA	0.321	1.422	1.018	1.183	NA	0.02	NA	0	NA	NA	1.951	NA	NA	NA	NA	1.049
0.861	NA	NA	0.779	2.5	0.806	1.126	NA	2.5	NA	0.961	NA	NA	1.963	NA	NA	NA	NA	0.523
0.702	NA	NA	0.838	1.631	0	1.112	NA	2.5	NA	1.361	NA	NA	0.04	NA	NA	NA	NA	1.034
0.737	NA	NA	0	1.29	0	1.214	NA	0.532	NA	1.421	NA	NA	0	NA	NA	NA	NA	1.413
0.895	NA	NA	0	1.166	0.531	0	NA	0	NA	1.196	NA	NA	0.428	NA	NA	NA	NA	1.724
0.942	NA	NA	0	2.5	0.847	0.588	NA	0	NA	0.864	NA	NA	0.944	NA	NA	NA	NA	1.371
0.698	NA	NA	1.023	0	1.441	1.193	NA	0	NA	0	NA	NA	1.285	NA	NA	NA	NA	1.103
0.61	NA	NA	0	0	0.97	1.371	NA	0.452	NA	0	NA	NA	1.448	NA	NA	NA	NA	1.039
0.197	NA	NA	0	0	0.894	1.425	NA	0	NA	0	NA	NA	1.226	NA	NA	NA	NA	0.996
0.367	NA	NA	0	0	0.065	1.371	NA	0	NA	0.187	NA	NA	0.187	NA	NA	NA	NA	0
0.877	NA	NA	0.142	0	1.007	1.082	NA	0	NA	0.506	NA	NA	0.451	NA	NA	NA	NA	0.456
0.948	NA	NA	0.837	1.153	1.019	0.762	NA	0	NA	1.124	NA	NA	0.674	NA	NA	NA	NA	0.973
0.96	NA	NA	0.983	1.249	1.059	0	NA	0	NA	1.08	NA	NA	0.962	NA	NA	NA	NA	0.962
0.833	NA	NA	1.145	1.166	0.96	0.143	NA	0	NA	1.069	NA	NA	1.103	NA	NA	NA	NA	1.26
0.78	NA	NA	0	1.261	0.932	1.396	NA	1.136	NA	1.307	NA	NA	1.031	NA	NA	NA	NA	1.455
0.776	NA	NA	0	1.163	0.887	0	NA	0.943	NA	0.215	NA	NA	0.493	NA	NA	NA	NA	1.556
0.616	NA	NA	1.074	0	0.839	0	NA	0	NA	0	NA	NA	0	NA	NA	NA	NA	1.383
0.766	NA	NA	1.123	2.122	0.896	0	NA	0	NA	1.002	NA	NA	0.573	NA	NA	NA	NA	1.462
0.828	NA	NA	1.097	0	0	0	NA	0	NA	0.881	NA	NA	0.335	NA	NA	NA	NA	1.433
0.881	NA	NA	0.795	0	0.783	1.64	NA	0	NA	0.912	NA	NA	0.435	NA	NA	NA	NA	1.091
0.904	NA	NA	0.766	0	0.783	1.672	NA	0	NA	0	NA	NA	0.613	NA	NA	NA	NA	1.071
0.973	NA	NA	0.85	0	0.6	1.279	NA	0	NA	0	NA	NA	0.886	NA	NA	NA	NA	0
0.919	NA	NA	0	1.236	0.227	0.484	NA	0	NA	0	NA	NA	1.074	NA	NA	NA	NA	0
0.839	NA	NA	0	1.156	0.472	0.181	NA	0.259	NA	0	NA	NA	1.262	NA	NA	NA	NA	1.096
0.729	NA	NA	0	1.261	0	0	NA	0	NA	0	NA	NA	1.134	NA	NA	NA	NA	1.442
0.757	NA	NA	1.719	1.608	0	0	NA	0	NA	0	NA	NA	0.811	NA	NA	NA	NA	1.427
0.792	NA	NA	1.664	1.088	0	0	NA	0	NA	0	NA	NA	0.62	NA	NA	NA	NA	1.247
0.876	NA	NA	0.844	0	0.94	0	NA	0	NA	0	NA	NA	0.489	NA	NA	NA	NA	1.166
0	NA	NA	0	1.068	0.767	0.364	NA	0	NA	0	NA	NA	0.501	NA	NA	NA	NA	1.16
0.508	NA	NA	0	1.196	0.647	0	NA	0	NA	0	NA	NA	0.651	NA	NA	NA	NA	1.13
0.788	NA	NA	0.887	1.278	0.174	0	NA	0	NA	1.103	NA	NA	0.887	NA	NA	NA	NA	1.062
1.028	NA	NA	1.007	1.591	0	0	NA	0	NA	1.663	NA	NA	1.191	NA	NA	NA	NA	0.993
0.719	NA	NA	1.109	0.806	0	0	NA	0	NA	1.691	NA	NA	1.269	NA	NA	NA	NA	1.083
0.739	NA	NA	1.023	1.135	1.096	0.519	NA	0	NA	1.624	NA	NA	1.148	NA	NA	NA	NA	1.085
1.121	NA	NA	0.337	1.326	0.844	1.673	NA	0.936	NA	1.613	NA	NA	0.889	NA	NA	NA	NA	1.035
1.352	NA	NA	0.959	1.235	0.732	0.93	NA	1.06	NA	1.505	NA	NA	0	NA	NA	NA	NA	0.921
1.323	NA	NA	1.074	1.244	0.329	1.287	NA	0	NA	0.996	NA	NA	0.634	NA	NA	NA	NA	0.816
1.031	NA	NA	1.362	0.921	0	0	NA	0.838	NA	0	NA	NA	0.882	NA	NA	NA	NA	0.714
1.027	NA	NA	0.782	0	0.002	2.5	NA	1.132	NA	0	NA	NA	1.109	NA	NA	NA	NA	1.042
0.942	NA	NA	0.841	0	0.653	0	NA	0.649	NA	0.905	NA	NA	1.339	NA	NA	NA	NA	1.368
1.024	NA	NA	0.033	1.136	1.194	0	NA	0	NA	1.002	NA	NA	1.215	NA	NA	NA	NA	1.573
1.15	NA	NA	0	1.248	0.987	0	NA	0	NA	1.196	NA	NA	0.872	NA	NA	NA	NA	1.371
1.311	NA	NA	0	1.223	0.787	0	NA	0	NA	1.221	NA	NA	0.612	NA	NA	NA	NA	1.004
1.44	NA	NA	0	0.979	0.187	0.143	NA	1.133	NA	1.127	NA	NA	0	NA	NA	NA	NA	0.981
1.597	NA	NA	0.201	0.907	0.556	0	NA	0.804	NA	1.165	NA	NA	0.106	NA	NA	NA	NA	0.961
1.41	NA	NA	0.831	0.95	0.95	0	NA	0.812	NA	1.28	NA	NA	0.624	NA	NA	NA	NA	0.983
0.732	NA	NA	0.536	1.184	1.046	0.963	NA	0	NA	0	NA	NA	0.934	NA	NA	NA	NA	0.385
0.453	NA	NA	0.493	1.408	1.141	0.81	NA	0	NA	0	NA	NA	1.057	NA	NA	NA	NA	0
0.901	NA	NA	1.125	1.385	0.257	1.891	NA	0.899	NA	1.22	NA	NA	1.067	NA	NA	NA	NA	1.2
1.187	NA	NA	1.082	1.179	0.829	2.48	NA	0	NA	1.318	NA	NA	1.271	NA	NA	NA	NA	1.301
1.066	NA	NA	1.153	0	0.595	2.33	NA	0	NA	0.857	NA	NA	1.275	NA	NA	NA	NA	1.102
1.048	NA	NA	1.258	0.726	0.493	0	NA	0.93	NA	0.256	NA	NA	0.766	NA	NA	NA	NA	1.151
0.941	NA	NA	1.042	1.035	1.173	0	NA	0	NA	0.098	NA	NA	0	NA	NA	NA	NA	1.71
0.636	NA	NA	1.198	0.717	1.453	2.5	NA	0	NA	0.185	NA	NA	0.209	NA	NA	NA	NA	0
0.958	NA	NA	1.287	0.576	0	2.5	NA	0	NA	0	NA	NA	0.778	NA	NA	NA	NA	1.287
1.319	NA	NA	1.03	0.392	0	2.5	NA	0	NA	0	NA	NA	1.065	NA	NA	NA	NA	1.093
1.343	NA	NA	0	1.309	0.636	0.045	NA	0	NA	0	NA	NA	1.024	NA	NA	NA	NA	1.023
0.895	NA	NA	0.728	2.23	0.732	0	NA	0	NA	0	NA	NA	0.927	NA	NA	NA	NA	1.004
0.591	NA	NA	0.013	1.743	0.592	0	NA	0	NA	0	NA	NA	0.959	NA	NA	NA	NA	0.921
0.649	NA	NA	2.5	0.783	0	0	NA	0	NA	0	NA	NA	1.149	NA	NA	NA	NA	0.792
0.814	NA	NA	0.58	1.459	0.449	2.116	NA	1.308	NA	1.464	NA	NA	0.933	NA	NA	NA	NA	0.605
0.815	NA	NA	0	1.554	1.489	0	NA	1.493	NA	2.5	NA	NA	0	NA	NA	NA	NA	0.663
1.14	NA	NA	0	1.356	0.986	0	NA	0.717	NA	2.036	NA	NA	0	NA	NA	NA	NA	0.587
0.989	NA	NA	0	0.676	0.583	0	NA	0	NA	1.639	NA	NA	0.407	NA	NA	NA	NA	0.604
1.017	NA	NA	1.084	0.874	0.651	0	NA	0	NA	1.612	NA	NA	1.013	NA	NA	NA	NA	0.933
1.105	NA	NA	1.193	0.652	0	0.002	NA	0.394	NA	1.596	NA	NA	1.324	NA	NA	NA	NA	1.086
1.092	NA	NA	1.2	1.11	0	2.5	NA	0.002	NA	1.404	NA	NA	1.286	NA	NA	NA	NA	1.332
0.81	NA	NA	1.201	0.686	0	2.5	NA	0.831	NA	1.269	NA	NA	0.941	NA	NA	NA	NA	1.57
0.725	NA	NA	1.198	1.633	0	0	NA	1.227	NA	0	NA	NA	0.604	NA	NA	NA	NA	1.552
1.049	NA	NA	1.176	1.509	1.409	0	NA	1.371	NA	0.515	NA	NA	0.588	NA	NA	NA	NA	1.255
1.42	NA	NA	1.232	0.155	0.814	0.781	NA	1.255	NA	1.015	NA	NA	0.774	NA	NA	NA	NA	0.304
1.15	NA	NA	0.693	1.503	0.423	0	NA	0.983	NA	0.977	NA	NA	0	NA	NA	NA	NA	0
1.234	NA	NA	0.672	0.785	0.618	0	NA	0	NA	1.115	NA	NA	0	NA	NA	NA	NA	0.412
1.406	NA	NA	0.897	0.833	0.65	0	NA	1.201	NA	0	NA	NA	0.126	NA	NA	NA	NA	0.775
1.296	NA	NA	0.301	0.715	0	0	NA	0.967	NA	1.215	NA	NA	0.952	NA	NA	NA	NA	0.904
0.752	NA	NA	2.5	1.012	0	0	NA	1.046	NA	1.531	NA	NA	1.359	NA	NA	NA	NA	0.906
0.181	NA	NA	2.5	1.265	1.616	0	NA	1.123	NA	0.92	NA	NA	1.301	NA	NA	NA	NA	0
0.757	NA	NA	2.492	1.371	1.077	2.5	NA	1.097	NA	1.581	NA	NA	1.017	NA	NA	NA	NA	0
1.159	NA	NA	0	1.289	0.79	2.5	NA	1.101	NA	1.323	NA	NA	0.598	NA	NA	NA	NA	1.233
1.138	NA	NA	0	0.861	0.261	0	NA	1.129	NA	1.126	NA	NA	0.144	NA	NA	NA	NA	1.125
1.058	NA	NA	0	0.521	0.558	1.573	NA	1.094	NA	0.267	NA	NA	0.213	NA	NA	NA	NA	1.215
0.866	NA	NA	0.578	1.286	0.635	0	NA	1.423	NA	0.281	NA	NA	0	NA	NA	NA	NA	1.358
1.208	NA	NA	1.078	0.856	0.713	0	NA	1.526	NA	0	NA	NA	0	NA	NA	NA	NA	1.304
1.141	NA	NA	1.157	0.868	0	2.5	NA	1.371	NA	0	NA	NA	0.425	NA	NA	NA	NA	1.203
1.038	NA	NA	1.265	0.426	0	0	NA	1.285	NA	0.789	NA	NA	0.784	NA	NA	NA	NA	1.129
1.012	NA	NA	1.302	0	1.259	0	NA	1.085	NA	0	NA	NA	0.81	NA	NA	NA	NA	1.074
0.938	NA	NA	1.148	0.775	0.94	0	NA	0.968	NA	0	NA	NA	0.694	NA	NA	NA	NA	0.917
0.519	NA	NA	0.173	0.181	0.591	0	NA	1.105	NA	0	NA	NA	0.899	NA	NA	NA	NA	0.793
0	NA	NA	0	0.518	0.567	0	NA	1.119	NA	0.736	NA	NA	0.538	NA	NA	NA	NA	0.742
0	NA	NA	0.764	1.257	0.464	0	NA	1.319	NA	1.564	NA	NA	0.292	NA	NA	NA	NA	0.576
1.022	NA	NA	0.236	1.045	0.334	1.62	NA	1.374	NA	1.548	NA	NA	0.721	NA	NA	NA	NA	0.362
1.749	NA	NA	2.5	1.026	0	1.437	NA	1.318	NA	1.601	NA	NA	0	NA	NA	NA	NA	0.643
1.644	NA	NA	0.001	0.932	1.2	1.323	NA	1.221	NA	1.602	NA	NA	0	NA	NA	NA	NA	0.58
1.383	NA	NA	0.061	0.788	1.152	0	NA	1.166	NA	1.776	NA	NA	0.44	NA	NA	NA	NA	0.464
1.152	NA	NA	0.018	0.811	0.956	0	NA	0	NA	1.645	NA	NA	0.543	NA	NA	NA	NA	0.947
1.113	NA	NA	0	1.042	1.133	0	NA	0	NA	1.499	NA	NA	0.754	NA	NA	NA	NA	1.033
1.208	NA	NA	0	1.602	0.794	0	NA	0	NA	1.05	NA	NA	0.236	NA	NA	NA	NA	1.26
1.306	NA	NA	0.554	0.871	0.272	0.63	NA	0.563	NA	0.927	NA	NA	0.481	NA	NA	NA	NA	2.466
1.244	NA	NA	0.882	0.786	0.403	0	NA	0.595	NA	0.965	NA	NA	0.476	NA	NA	NA	NA	2.095
1.164	NA	NA	1.104	0.785	0.47	0	NA	0	NA	1.331	NA	NA	0.399	NA	NA	NA	NA	0.536
1.205	NA	NA	1.052	0.838	0.63	2.5	NA	0	NA	1.448	NA	NA	0.536	NA	NA	NA	NA	0
1.444	NA	NA	1.191	0.918	0.565	0	NA	0	NA	1.689	NA	NA	0	NA	NA	NA	NA	0
1.175	NA	NA	0.531	0.72	0.097	0	NA	0	NA	1.03	NA	NA	0	NA	NA	NA	NA	0.699
0.843	NA	NA	0	0.734	1.387	0	NA	1.224	NA	0.52	NA	NA	0.502	NA	NA	NA	NA	1.055
0.852	NA	NA	0.369	0.84	0.811	0	NA	0.215	NA	0	NA	NA	0.565	NA	NA	NA	NA	1.108
0.98	NA	NA	1.105	0.928	0.843	0	NA	0.741	NA	0	NA	NA	0.552	NA	NA	NA	NA	0.779
0.966	NA	NA	0.735	1.091	1.558	1.517	NA	1.304	NA	0	NA	NA	0.718	NA	NA	NA	NA	1.178
0.617	NA	NA	0	2.5	1.612	1.66	NA	0	NA	0.942	NA	NA	0.209	NA	NA	NA	NA	0
0.953	NA	NA	2.5	0.832	0	1.922	NA	0.675	NA	0.76	NA	NA	0.264	NA	NA	NA	NA	1.488
0	NA	NA	2.498	0.279	0	2.122	NA	1.218	NA	0	NA	NA	0.139	NA	NA	NA	NA	1.069
1.064	NA	NA	0.031	0.423	0.448	0	NA	0	NA	0.801	NA	NA	0.613	NA	NA	NA	NA	0.9
1.406	NA	NA	0	0.659	0.836	0	NA	0	NA	1.803	NA	NA	0	NA	NA	NA	NA	0.868
1.534	NA	NA	0	0.917	0.897	0	NA	0.716	NA	1.058	NA	NA	0	NA	NA	NA	NA	0.851
1.328	NA	NA	0	1.335	0.152	0	NA	0	NA	1.223	NA	NA	0	NA	NA	NA	NA	0.89
1.096	NA	NA	1.138	2.5	1.439	0	NA	0	NA	1.497	NA	NA	0.419	NA	NA	NA	NA	1.062
1.385	NA	NA	1.204	0	0	0	NA	0.201	NA	0.851	NA	NA	0.413	NA	NA	NA	NA	0.957
1.607	NA	NA	1.323	0	0	0.21	NA	0	NA	0.757	NA	NA	0	NA	NA	NA	NA	0.848
1.546	NA	NA	0.812	0.669	1.03	2.148	NA	0	NA	0.994	NA	NA	0	NA	NA	NA	NA	0.877
1.299	NA	NA	0.831	1.101	1.221	1.764	NA	0	NA	0.819	NA	NA	0	NA	NA	NA	NA	0.837
1.071	NA	NA	1.175	1.754	1.244	1.473	NA	0	NA	0.794	NA	NA	0	NA	NA	NA	NA	0.939
1.254	NA	NA	1.294	1.122	0.971	0	NA	1.038	NA	1.042	NA	NA	0.289	NA	NA	NA	NA	0.975
1.325	NA	NA	1.223	0.684	0.128	0.56	NA	0.428	NA	0.577	NA	NA	0	NA	NA	NA	NA	0.985
0.861	NA	NA	1.221	0.996	1.026	1.919	NA	0	NA	1.13	NA	NA	0	NA	NA	NA	NA	0.46
0.517	NA	NA	0.921	1.123	1.106	1.888	NA	0	NA	2.225	NA	NA	0.202	NA	NA	NA	NA	0.476
1.046	NA	NA	0.387	0.573	0.779	1.542	NA	0	NA	1.685	NA	NA	0.346	NA	NA	NA	NA	0.102
1.021	NA	NA	0.723	0.563	1.157	0.361	NA	0	NA	1.245	NA	NA	0.367	NA	NA	NA	NA	0.946
0.782	NA	NA	2.5	0.564	1.134	0.894	NA	0	NA	0.961	NA	NA	0.284	NA	NA	NA	NA	1.254
1.313	NA	NA	0.004	0.636	0	2.425	NA	0.623	NA	0.946	NA	NA	0	NA	NA	NA	NA	2.5
1.409	NA	NA	0	1.32	1.32	2.381	NA	1.964	NA	0.805	NA	NA	0.647	NA	NA	NA	NA	0
0.821	NA	NA	0	2.162	0.898	0	NA	1.369	NA	1.221	NA	NA	0.697	NA	NA	NA	NA	1.022
0.787	NA	NA	0	0.846	0.713	0	NA	0	NA	1.007	NA	NA	0.624	NA	NA	NA	NA	1.022
1.122	NA	NA	0	0.942	1.241	0	NA	1.271	NA	0.899	NA	NA	0.522	NA	NA	NA	NA	1.147
1.331	NA	NA	1.567	1.29	1.408	0	NA	0.076	NA	0.665	NA	NA	0	NA	NA	NA	NA	1.245
1.162	NA	NA	1.332	2.403	1.279	0	NA	0	NA	0.057	NA	NA	0.631	NA	NA	NA	NA	1.251
0.726	NA	NA	1.324	0.922	0.464	0	NA	1.327	NA	1.616	NA	NA	0.886	NA	NA	NA	NA	1.355
1.075	NA	NA	0.278	1.034	0	2.155	NA	1.479	NA	1.632	NA	NA	0.798	NA	NA	NA	NA	1.147
1.382	NA	NA	0.702	1.382	1.083	0	NA	1.815	NA	1.237	NA	NA	0.67	NA	NA	NA	NA	1.224
1.334	NA	NA	0.747	1.637	1.482	0	NA	1.388	NA	1.028	NA	NA	0.531	NA	NA	NA	NA	1.952
1.361	NA	NA	0	2.412	1.152	1.376	NA	1.396	NA	1.066	NA	NA	0.597	NA	NA	NA	NA	1.302
1.267	NA	NA	0	0.038	1.087	2.229	NA	1.466	NA	0.959	NA	NA	0.975	NA	NA	NA	NA	1.069
1.171	NA	NA	0.975	0.878	1.166	1.87	NA	1.066	NA	0.904	NA	NA	0.81	NA	NA	NA	NA	0.625
0.981	NA	NA	1.448	1.051	1.015	1.456	NA	0	NA	1.174	NA	NA	0.446	NA	NA	NA	NA	0.427
0.538	NA	NA	1.348	1.257	1.467	1.639	NA	1.523	NA	0.988	NA	NA	0.433	NA	NA	NA	NA	0.537
0.766	NA	NA	0.855	2.018	1.663	1.782	NA	1.928	NA	0.916	NA	NA	0.691	NA	NA	NA	NA	0.759
1.027	NA	NA	0	1.317	1.362	1.447	NA	2.179	NA	0.82	NA	NA	0.64	NA	NA	NA	NA	0.771
0.838	NA	NA	0	0.924	1.055	0	NA	0	NA	1.038	NA	NA	0.713	NA	NA	NA	NA	0.504
0.878	NA	NA	1.358	0.982	0.914	0.765	NA	0.057	NA	1.342	NA	NA	0.817	NA	NA	NA	NA	0
1.177	NA	NA	0	0.353	1.401	0.515	NA	0.899	NA	1.525	NA	NA	0.938	NA	NA	NA	NA	0
1.174	NA	NA	1.255	0	1.133	0	NA	1.614	NA	1.119	NA	NA	NA	NA	NA	NA	NA	1.117
0.884	NA	NA	0.925	1.015	NA	0.701	NA	1.487	NA	1.084	NA	NA	NA	NA	NA	NA	NA	1.291
0.959	NA	NA	1.281	0.963	NA	0.505	NA	1.622	NA	1.099	NA	NA	NA	NA	NA	NA	NA	1.253
1.102	NA	NA	1.454	1.141	NA	0	NA	1.551	NA	1.424	NA	NA	NA	NA	NA	NA	NA	1.092
1.207	NA	NA	0.644	0.595	NA	0	NA	0.452	NA	1.118	NA	NA	NA	NA	NA	NA	NA	1.022
1.002	NA	NA	0	2.261	NA	1.702	NA	0.748	NA	0.973	NA	NA	NA	NA	NA	NA	NA	1.057
0.77	NA	NA	0	0.857	NA	1.897	NA	1.794	NA	0.961	NA	NA	NA	NA	NA	NA	NA	1.242
1.13	NA	NA	1.409	0.764	NA	1.598	NA	1.279	NA	1.016	NA	NA	NA	NA	NA	NA	NA	1.568
1.162	NA	NA	1.438	0.865	NA	1.161	NA	0	NA	1.071	NA	NA	NA	NA	NA	NA	NA	1.269
1.153	NA	NA	1.083	0.254	NA	0	NA	0.433	NA	1.293	NA	NA	NA	NA	NA	NA	NA	1.216
1.033	NA	NA	0	0.377	NA	0	NA	0	NA	1.432	NA	NA	NA	NA	NA	NA	NA	1.318
0	NA	NA	0.901	0.535	NA	0	NA	0.434	NA	1.144	NA	NA	NA	NA	NA	NA	NA	1.175
0.514	NA	NA	0	0.738	NA	0	NA	0.058	NA	1.102	NA	NA	NA	NA	NA	NA	NA	1.089
1.095	NA	NA	1.599	0	NA	0	NA	0	NA	0	NA	NA	NA	NA	NA	NA	NA	1.148
0.982	NA	NA	1.484	0	NA	0.075	NA	0	NA	1.048	NA	NA	NA	NA	NA	NA	NA	1.318
0.779	NA	NA	1.389	0	NA	0.964	NA	0	NA	1.05	NA	NA	NA	NA	NA	NA	NA	1.479
0.741	NA	NA	1.33	1.123	NA	0	NA	0	NA	0.966	NA	NA	NA	NA	NA	NA	NA	1.735
1.021	NA	NA	1.013	0.506	NA	0	NA	1.063	NA	1.04	NA	NA	NA	NA	NA	NA	NA	1.842
0.942	NA	NA	1.25	0.422	NA	0	NA	0	NA	1.139	NA	NA	NA	NA	NA	NA	NA	1.139
0.355	NA	NA	0.932	0.565	NA	0	NA	0.074	NA	1.184	NA	NA	NA	NA	NA	NA	NA	1.003
0.022	NA	NA	0.918	1.019	NA	0	NA	0	NA	1.294	NA	NA	NA	NA	NA	NA	NA	0.88
1.258	NA	NA	0.534	0.286	NA	0.284	NA	0.512	NA	1.499	NA	NA	NA	NA	NA	NA	NA	0.761
1.097	NA	NA	0.366	0.725	NA	0.475	NA	1.159	NA	0	NA	NA	NA	NA	NA	NA	NA	0.411
0.933	NA	NA	2.5	0.871	NA	0.84	NA	1.116	NA	0	NA	NA	NA	NA	NA	NA	NA	0
0.847	NA	NA	2.5	0.982	NA	1.53	NA	1.841	NA	0.934	NA	NA	NA	NA	NA	NA	NA	0.374
0.753	NA	NA	2.499	0.674	NA	0.187	NA	1.754	NA	1.053	NA	NA	NA	NA	NA	NA	NA	0.603
0.469	NA	NA	0.004	0	NA	0	NA	1.216	NA	1.164	NA	NA	NA	NA	NA	NA	NA	0.618
0.431	NA	NA	0.792	0	NA	0	NA	1.071	NA	1.437	NA	NA	NA	NA	NA	NA	NA	0.985
1.193	NA	NA	1.146	1.297	NA	0.787	NA	1.03	NA	1.224	NA	NA	NA	NA	NA	NA	NA	1.077
1.36	NA	NA	1.569	0.515	NA	1.543	NA	1.259	NA	1.255	NA	NA	NA	NA	NA	NA	NA	1.131
1.129	NA	NA	1.312	1.073	NA	1.379	NA	1.687	NA	1.67	NA	NA	NA	NA	NA	NA	NA	1.15
0.839	NA	NA	0.528	1.398	NA	1.203	NA	1.726	NA	1.002	NA	NA	NA	NA	NA	NA	NA	1.037
0.688	NA	NA	0	1.512	NA	0.938	NA	1.375	NA	1.089	NA	NA	NA	NA	NA	NA	NA	1.077
0.932	NA	NA	0.045	0	NA	0.772	NA	0.696	NA	1.2	NA	NA	NA	NA	NA	NA	NA	1.307
0.784	NA	NA	1.194	0	NA	0.712	NA	0.319	NA	1.116	NA	NA	NA	NA	NA	NA	NA	1.211
0	NA	NA	1.003	1.355	NA	0.779	NA	0.934	NA	0	NA	NA	NA	NA	NA	NA	NA	0.589
0	NA	NA	0	1.3	NA	1.029	NA	1.559	NA	0	NA	NA	NA	NA	NA	NA	NA	0
1.213	NA	NA	0	0.632	NA	1	NA	1.287	NA	1.252	NA	NA	NA	NA	NA	NA	NA	0
0.681	NA	NA	0.878	0.642	NA	1.127	NA	1.164	NA	1.109	NA	NA	NA	NA	NA	NA	NA	1.149
0.888	NA	NA	0.007	0.912	NA	0.435	NA	0.768	NA	1.118	NA	NA	NA	NA	NA	NA	NA	1.093
0.574	NA	NA	0.006	1.301	NA	1.04	NA	0.587	NA	1.227	NA	NA	NA	NA	NA	NA	NA	0.966
0.674	NA	NA	2.5	1.303	NA	1.392	NA	0.815	NA	1.519	NA	NA	NA	NA	NA	NA	NA	0.784
1.196	NA	NA	2.5	1.545	NA	1.039	NA	1.855	NA	1.863	NA	NA	NA	NA	NA	NA	NA	1.609
1.314	NA	NA	2.499	1.282	NA	0.404	NA	1.272	NA	1.968	NA	NA	NA	NA	NA	NA	NA	2.417
1.148	NA	NA	0.527	0.792	NA	0.519	NA	1.246	NA	1.633	NA	NA	NA	NA	NA	NA	NA	2.337
0.951	NA	NA	0.946	0	NA	0.974	NA	1.139	NA	1.553	NA	NA	NA	NA	NA	NA	NA	1.214
0.849	NA	NA	1.256	0.82	NA	0	NA	1.15	NA	2.057	NA	NA	NA	NA	NA	NA	NA	0.699
0.614	NA	NA	0.837	0.665	NA	0.931	NA	1.184	NA	1.756	NA	NA	NA	NA	NA	NA	NA	0.809
1.025	NA	NA	0	0.596	NA	1.24	NA	1.131	NA	1.328	NA	NA	NA	NA	NA	NA	NA	0.974
1.211	NA	NA	0.394	0.892	NA	1.428	NA	2.5	NA	1.609	NA	NA	NA	NA	NA	NA	NA	1.147
0	NA	NA	0.637	0.918	NA	1.18	NA	0	NA	1.102	NA	NA	NA	NA	NA	NA	NA	1.109
0	NA	NA	0.498	1.105	NA	0.448	NA	0	NA	0	NA	NA	NA	NA	NA	NA	NA	1.065
1.119	NA	NA	0.636	1.287	NA	1.08	NA	1.223	NA	0	NA	NA	NA	NA	NA	NA	NA	0
0.788	NA	NA	0.779	1.099	NA	1.492	NA	1.428	NA	1.337	NA	NA	NA	NA	NA	NA	NA	1.133
0.861	NA	NA	0.79	1.102	NA	0.642	NA	1.368	NA	1.052	NA	NA	NA	NA	NA	NA	NA	1.591
1.179	NA	NA	0.939	0.613	NA	1.021	NA	1.122	NA	0.967	NA	NA	NA	NA	NA	NA	NA	1.683
1.091	NA	NA	0	0.864	NA	1.291	NA	1.012	NA	0.965	NA	NA	NA	NA	NA	NA	NA	1.614
0.833	NA	NA	0.022	0.556	NA	1.482	NA	0.881	NA	1.189	NA	NA	NA	NA	NA	NA	NA	1.584
0	NA	NA	2.5	0.481	NA	1.311	NA	0	NA	1.645	NA	NA	NA	NA	NA	NA	NA	1.3
0.855	NA	NA	2.5	1.233	NA	0.828	NA	0	NA	2.211	NA	NA	NA	NA	NA	NA	NA	1.053
1.192	NA	NA	0.005	1.104	NA	1.366	NA	0	NA	1.605	NA	NA	NA	NA	NA	NA	NA	1.253
1.248	NA	NA	0	1.005	NA	1.261	NA	0	NA	1.369	NA	NA	NA	NA	NA	NA	NA	1.401
0	NA	NA	0.888	0.977	NA	0	NA	0	NA	1.689	NA	NA	NA	NA	NA	NA	NA	0
0	NA	NA	0.944	0.307	NA	0	NA	0	NA	1.742	NA	NA	NA	NA	NA	NA	NA	0
0.564	NA	NA	0.212	1.343	NA	0.362	NA	0.481	NA	2.085	NA	NA	NA	NA	NA	NA	NA	0
0.79	NA	NA	0.678	0.796	NA	0.906	NA	0.906	NA	2.325	NA	NA	NA	NA	NA	NA	NA	1.007
0	NA	NA	0	1.443	NA	0.919	NA	1.041	NA	1.139	NA	NA	NA	NA	NA	NA	NA	0.745
0.893	NA	NA	1.229	0.858	NA	0.882	NA	1.001	NA	0.418	NA	NA	NA	NA	NA	NA	NA	0.175
1.132	NA	NA	1.195	0.741	NA	0.784	NA	0.797	NA	1.254	NA	NA	NA	NA	NA	NA	NA	0.759
1.027	NA	NA	0.917	0.434	NA	0.851	NA	1.123	NA	0.856	NA	NA	NA	NA	NA	NA	NA	1.696
0.849	NA	NA	0.538	0.163	NA	0.955	NA	0	NA	0.916	NA	NA	NA	NA	NA	NA	NA	1.898
1.029	NA	NA	0.835	0.646	NA	1.228	NA	0	NA	1.177	NA	NA	NA	NA	NA	NA	NA	1.431
1.17	NA	NA	1.035	0	NA	0	NA	0	NA	1.291	NA	NA	NA	NA	NA	NA	NA	0.954
1.214	NA	NA	0.859	0.861	NA	0	NA	0.777	NA	1.587	NA	NA	NA	NA	NA	NA	NA	1.18
0.855	NA	NA	0	0.372	NA	1.487	NA	0.748	NA	1.919	NA	NA	NA	NA	NA	NA	NA	1.791
1.333	NA	NA	0	1.359	NA	1.202	NA	0	NA	0.124	NA	NA	NA	NA	NA	NA	NA	1.557
0	NA	NA	0	1.289	NA	0	NA	0	NA	0.423	NA	NA	NA	NA	NA	NA	NA	1.497
0.693	NA	NA	0	1.738	NA	0	NA	0.603	NA	1.093	NA	NA	NA	NA	NA	NA	NA	1.808
0.929	NA	NA	0	1.163	NA	0	NA	1.164	NA	1.253	NA	NA	NA	NA	NA	NA	NA	1.854
0	NA	NA	0	0.448	NA	0	NA	1.146	NA	1.445	NA	NA	NA	NA	NA	NA	NA	1.669
0.262	NA	NA	0.672	0	NA	0.819	NA	0.906	NA	2.021	NA	NA	NA	NA	NA	NA	NA	1.802
1.209	NA	NA	1.192	0	NA	1.096	NA	1.978	NA	1.406	NA	NA	NA	NA	NA	NA	NA	1.928
1.083	NA	NA	1.693	0.904	NA	0.527	NA	1.853	NA	1.104	NA	NA	NA	NA	NA	NA	NA	1.71
1.02	NA	NA	0.761	0.766	NA	0.094	NA	1.411	NA	1.213	NA	NA	NA	NA	NA	NA	NA	1.639
0.957	NA	NA	0	0.941	NA	0	NA	1.127	NA	1.4	NA	NA	NA	NA	NA	NA	NA	1.564
0.78	NA	NA	0.856	1.003	NA	0.81	NA	0	NA	1.519	NA	NA	NA	NA	NA	NA	NA	0
1.465	NA	NA	1.52	1.261	NA	0.27	NA	1.01	NA	1.611	NA	NA	NA	NA	NA	NA	NA	0
1.517	NA	NA	1.343	0	NA	1.092	NA	0	NA	1.102	NA	NA	NA	NA	NA	NA	NA	0
1.524	NA	NA	1.386	0	NA	1.737	NA	0	NA	1.122	NA	NA	NA	NA	NA	NA	NA	1.918
0.367	NA	NA	0.444	0	NA	0	NA	0	NA	1.025	NA	NA	NA	NA	NA	NA	NA	1.35
0.926	NA	NA	0.296	1.465	NA	0	NA	0.012	NA	0.931	NA	NA	NA	NA	NA	NA	NA	2.5
0.949	NA	NA	0.979	0.953	NA	0	NA	1.236	NA	1.265	NA	NA	NA	NA	NA	NA	NA	1.287
1.054	NA	NA	0.864	0.726	NA	0	NA	1.399	NA	1.58	NA	NA	NA	NA	NA	NA	NA	1.119
1.073	NA	NA	0	0	NA	0	NA	1.301	NA	1.658	NA	NA	NA	NA	NA	NA	NA	1.544
1.18	NA	NA	0	2.004	NA	0	NA	1.73	NA	1.228	NA	NA	NA	NA	NA	NA	NA	0.795
1.021	NA	NA	0	1.255	NA	0	NA	2.5	NA	1.168	NA	NA	NA	NA	NA	NA	NA	1.224
0.98	NA	NA	0	1.032	NA	0.329	NA	0	NA	1.073	NA	NA	NA	NA	NA	NA	NA	1.444
1.05	NA	NA	0	0.991	NA	1.128	NA	0.848	NA	1.393	NA	NA	NA	NA	NA	NA	NA	1.499
0.949	NA	NA	0	NA	NA	0.746	NA	1.216	NA	1.185	NA	NA	NA	NA	NA	NA	NA	1.517
0	NA	NA	0.328	NA	NA	1.182	NA	0.912	NA	1.057	NA	NA	NA	NA	NA	NA	NA	1.103
0.997	NA	NA	0	NA	NA	1.006	NA	0.533	NA	1.091	NA	NA	NA	NA	NA	NA	NA	0.293
1.005	NA	NA	0	NA	NA	0	NA	0	NA	1.002	NA	NA	NA	NA	NA	NA	NA	1.783
1.014	NA	NA	0	NA	NA	0	NA	0	NA	0.996	NA	NA	NA	NA	NA	NA	NA	0
1.066	NA	NA	0	NA	NA	0	NA	0.875	NA	1.577	NA	NA	NA	NA	NA	NA	NA	0.898
1.131	NA	NA	0	NA	NA	0	NA	1.597	NA	1.1	NA	NA	NA	NA	NA	NA	NA	1.443
0.978	NA	NA	0	NA	NA	0	NA	1.587	NA	0.802	NA	NA	NA	NA	NA	NA	NA	1.481
0.922	NA	NA	0	NA	NA	0	NA	1.74	NA	1.121	NA	NA	NA	NA	NA	NA	NA	1.336
0.896	NA	NA	0	NA	NA	0.007	NA	2.038	NA	1.306	NA	NA	NA	NA	NA	NA	NA	1.457
0.978	NA	NA	1.068	NA	NA	0	NA	0	NA	1.032	NA	NA	NA	NA	NA	NA	NA	1.552
0.856	NA	NA	1.346	NA	NA	0	NA	0	NA	1.004	NA	NA	NA	NA	NA	NA	NA	1.43
1.214	NA	NA	1.137	NA	NA	0.262	NA	1.439	NA	1.112	NA	NA	NA	NA	NA	NA	NA	1.37
1.536	NA	NA	0.367	NA	NA	0.331	NA	1.257	NA	1.219	NA	NA	NA	NA	NA	NA	NA	0.363
1.215	NA	NA	0.638	NA	NA	1.31	NA	0	NA	1.064	NA	NA	NA	NA	NA	NA	NA	0.942
1.128	NA	NA	0.821	NA	NA	1.001	NA	0.207	NA	0.946	NA	NA	NA	NA	NA	NA	NA	0
1.149	NA	NA	0	NA	NA	0.769	NA	1.085	NA	1.034	NA	NA	NA	NA	NA	NA	NA	0.401
1.071	NA	NA	0	NA	NA	1.115	NA	1.393	NA	0	NA	NA	NA	NA	NA	NA	NA	0.483
0.617	NA	NA	0	NA	NA	0	NA	0	NA	0	NA	NA	NA	NA	NA	NA	NA	0.917
0.791	NA	NA	0	NA	NA	0	NA	0	NA	0	NA	NA	NA	NA	NA	NA	NA	0.816
0.894	NA	NA	1.088	NA	NA	0	NA	0.963	NA	1.178	NA	NA	NA	NA	NA	NA	NA	1.212
0.914	NA	NA	0	NA	NA	0	NA	1.164	NA	0.969	NA	NA	NA	NA	NA	NA	NA	1.481
1.037	NA	NA	1.398	NA	NA	2.5	NA	1.272	NA	1.031	NA	NA	NA	NA	NA	NA	NA	1.081
0.996	NA	NA	1.841	NA	NA	0	NA	1.354	NA	0	NA	NA	NA	NA	NA	NA	NA	0.795
1.125	NA	NA	0.282	NA	NA	0	NA	0	NA	0	NA	NA	NA	NA	NA	NA	NA	0.501
0.85	NA	NA	0	NA	NA	1.215	NA	0.039	NA	0	NA	NA	NA	NA	NA	NA	NA	0.9
0.89	NA	NA	0	NA	NA	1.196	NA	0.5	NA	0.475	NA	NA	NA	NA	NA	NA	NA	0.435
0.519	NA	NA	0.765	NA	NA	1.091	NA	0.596	NA	1.188	NA	NA	NA	NA	NA	NA	NA	1.007
0.893	NA	NA	0	NA	NA	0.894	NA	0.97	NA	1.16	NA	NA	NA	NA	NA	NA	NA	0.975
0.863	NA	NA	0	NA	NA	0	NA	1.026	NA	1.285	NA	NA	NA	NA	NA	NA	NA	1.238
0.874	NA	NA	0	NA	NA	0	NA	1.293	NA	0	NA	NA	NA	NA	NA	NA	NA	1.507
0.868	NA	NA	0	NA	NA	0	NA	1.516	NA	0	NA	NA	NA	NA	NA	NA	NA	0.616
0.992	NA	NA	0.394	NA	NA	0	NA	1.577	NA	0	NA	NA	NA	NA	NA	NA	NA	0.725
0.977	NA	NA	1.006	NA	NA	0	NA	0.898	NA	0.627	NA	NA	NA	NA	NA	NA	NA	0.976
0.484	NA	NA	0.905	NA	NA	0	NA	0.953	NA	1.126	NA	NA	NA	NA	NA	NA	NA	1.232
1.053	NA	NA	0.386	NA	NA	0	NA	1.329	NA	1.337	NA	NA	NA	NA	NA	NA	NA	0.564
0.848	NA	NA	0.721	NA	NA	1.323	NA	1.273	NA	1.226	NA	NA	NA	NA	NA	NA	NA	0.489
0.531	NA	NA	0.423	NA	NA	0.905	NA	0.975	NA	1.217	NA	NA	NA	NA	NA	NA	NA	0.784
0.776	NA	NA	0	NA	NA	0	NA	0.993	NA	0	NA	NA	NA	NA	NA	NA	NA	0.971
0.92	NA	NA	0	NA	NA	0	NA	1.48	NA	0.582	NA	NA	NA	NA	NA	NA	NA	1.42
0.958	NA	NA	0.517	NA	NA	0	NA	1.487	NA	0.956	NA	NA	NA	NA	NA	NA	NA	1.526
0.911	NA	NA	0.34	NA	NA	0	NA	1.164	NA	1.091	NA	NA	NA	NA	NA	NA	NA	0.777
0.878	NA	NA	0	NA	NA	0	NA	0.464	NA	1.291	NA	NA	NA	NA	NA	NA	NA	0.964
0.806	NA	NA	0	NA	NA	0	NA	0	NA	1.117	NA	NA	NA	NA	NA	NA	NA	1.055
1.091	NA	NA	2.24	NA	NA	0	NA	1.874	NA	1.21	NA	NA	NA	NA	NA	NA	NA	1.273
0.927	NA	NA	2.052	NA	NA	0	NA	2.18	NA	0.952	NA	NA	NA	NA	NA	NA	NA	0.935
0.808	NA	NA	1.129	NA	NA	0	NA	1.447	NA	0.212	NA	NA	NA	NA	NA	NA	NA	0.686
0.916	NA	NA	0.694	NA	NA	0	NA	0.805	NA	0.932	NA	NA	NA	NA	NA	NA	NA	0.703
0.92	NA	NA	0.794	NA	NA	1.121	NA	0	NA	0.998	NA	NA	NA	NA	NA	NA	NA	1.154
0.977	NA	NA	0	NA	NA	0.064	NA	2.5	NA	1.095	NA	NA	NA	NA	NA	NA	NA	1.469
0.931	NA	NA	0.882	NA	NA	0	NA	1.88	NA	1.163	NA	NA	NA	NA	NA	NA	NA	1.557
0.829	NA	NA	0.963	NA	NA	0	NA	1.205	NA	1.09	NA	NA	NA	NA	NA	NA	NA	1.385
0.789	NA	NA	0.477	NA	NA	0	NA	0.507	NA	1.103	NA	NA	NA	NA	NA	NA	NA	0.527
1.019	NA	NA	0	NA	NA	0.878	NA	0	NA	0.912	NA	NA	NA	NA	NA	NA	NA	1.037
1.176	NA	NA	0	NA	NA	1.136	NA	1.38	NA	0	NA	NA	NA	NA	NA	NA	NA	1.102
1.066	NA	NA	0.579	NA	NA	1.346	NA	1.362	NA	0	NA	NA	NA	NA	NA	NA	NA	1.35
0.966	NA	NA	0.427	NA	NA	1.496	NA	0.067	NA	0	NA	NA	NA	NA	NA	NA	NA	1.601
0.815	NA	NA	0	NA	NA	1.53	NA	0.852	NA	0	NA	NA	NA	NA	NA	NA	NA	1.655
0.991	NA	NA	1.01	NA	NA	0.798	NA	1.864	NA	0.523	NA	NA	NA	NA	NA	NA	NA	1.17
0.939	NA	NA	0	NA	NA	0	NA	0	NA	1.046	NA	NA	NA	NA	NA	NA	NA	0.986
0.772	NA	NA	0	NA	NA	0	NA	0	NA	0	NA	NA	NA	NA	NA	NA	NA	1.062
0.989	NA	NA	1.373	NA	NA	1.164	NA	0	NA	0.462	NA	NA	NA	NA	NA	NA	NA	1.258
1.081	NA	NA	0	NA	NA	1.248	NA	0	NA	0.888	NA	NA	NA	NA	NA	NA	NA	0.858
0.945	NA	NA	0	NA	NA	1.193	NA	0.531	NA	0.965	NA	NA	NA	NA	NA	NA	NA	1.36
0.785	NA	NA	0.955	NA	NA	1.684	NA	0.084	NA	0.994	NA	NA	NA	NA	NA	NA	NA	0.207
0.792	NA	NA	0.956	NA	NA	1.671	NA	0	NA	1.06	NA	NA	NA	NA	NA	NA	NA	0.889
1.186	NA	NA	1.603	NA	NA	1.394	NA	0	NA	1.075	NA	NA	NA	NA	NA	NA	NA	1.067
1.472	NA	NA	1.448	NA	NA	1.196	NA	0	NA	1.077	NA	NA	NA	NA	NA	NA	NA	1.089
1.299	NA	NA	0.303	NA	NA	1.342	NA	1.468	NA	1.082	NA	NA	NA	NA	NA	NA	NA	1.389
0.811	NA	NA	0	NA	NA	1.128	NA	1.213	NA	0.973	NA	NA	NA	NA	NA	NA	NA	1.419
0.777	NA	NA	1.189	NA	NA	1	NA	0	NA	0	NA	NA	NA	NA	NA	NA	NA	0
0.936	NA	NA	1.443	NA	NA	0	NA	0	NA	0	NA	NA	NA	NA	NA	NA	NA	0.814
0.61	NA	NA	0.793	NA	NA	0	NA	0	NA	0	NA	NA	NA	NA	NA	NA	NA	0.889
0.497	NA	NA	0.464	NA	NA	1.229	NA	1.511	NA	0	NA	NA	NA	NA	NA	NA	NA	0.893
0.749	NA	NA	0.717	NA	NA	0	NA	1.462	NA	0	NA	NA	NA	NA	NA	NA	NA	0.938
1.063	NA	NA	0	NA	NA	0	NA	0.624	NA	0.211	NA	NA	NA	NA	NA	NA	NA	1.091
1.069	NA	NA	0	NA	NA	0	NA	0	NA	0	NA	NA	NA	NA	NA	NA	NA	1.153
0.993	NA	NA	0.971	NA	NA	1.285	NA	0	NA	0	NA	NA	NA	NA	NA	NA	NA	0.708
0.769	NA	NA	0	NA	NA	1.185	NA	1.303	NA	0	NA	NA	NA	NA	NA	NA	NA	0.915
0.713	NA	NA	0.24	NA	NA	1.139	NA	1.4	NA	0	NA	NA	NA	NA	NA	NA	NA	1.01
1.169	NA	NA	0.065	NA	NA	0.82	NA	1.338	NA	0.949	NA	NA	NA	NA	NA	NA	NA	0.616
1.339	NA	NA	1.075	NA	NA	1.373	NA	1.283	NA	0.881	NA	NA	NA	NA	NA	NA	NA	0.368
1.23	NA	NA	1.155	NA	NA	1.509	NA	0.513	NA	0.856	NA	NA	NA	NA	NA	NA	NA	0.996
1.158	NA	NA	0.661	NA	NA	1.699	NA	0	NA	0.918	NA	NA	NA	NA	NA	NA	NA	1.265
0.454	NA	NA	0	NA	NA	1.776	NA	1.13	NA	0.861	NA	NA	NA	NA	NA	NA	NA	1.607
0.286	NA	NA	0	NA	NA	1.693	NA	1.217	NA	0.869	NA	NA	NA	NA	NA	NA	NA	1.35
0.758	NA	NA	0.894	NA	NA	1.643	NA	1.133	NA	1.048	NA	NA	NA	NA	NA	NA	NA	1.177
0.808	NA	NA	0.61	NA	NA	1.525	NA	1.015	NA	0.964	NA	NA	NA	NA	NA	NA	NA	1.027
0.505	NA	NA	0.543	NA	NA	0	NA	1.037	NA	0.923	NA	NA	NA	NA	NA	NA	NA	1.026
1.202	NA	NA	0.402	NA	NA	0.405	NA	0.622	NA	0.925	NA	NA	NA	NA	NA	NA	NA	1.155
1.174	NA	NA	0	NA	NA	2.019	NA	1.598	NA	1.053	NA	NA	NA	NA	NA	NA	NA	1.349
1.161	NA	NA	0.691	NA	NA	0	NA	1.403	NA	1.063	NA	NA	NA	NA	NA	NA	NA	1.301
1.14	NA	NA	1.338	NA	NA	0	NA	1.15	NA	0	NA	NA	NA	NA	NA	NA	NA	0.692
1.118	NA	NA	0	NA	NA	0	NA	1.084	NA	0	NA	NA	NA	NA	NA	NA	NA	0.825
1.084	NA	NA	0.639	NA	NA	0.735	NA	1.425	NA	0	NA	NA	NA	NA	NA	NA	NA	0.911
1.111	NA	NA	1.065	NA	NA	1.06	NA	1.373	NA	0	NA	NA	NA	NA	NA	NA	NA	0.979
1.215	NA	NA	0.82	NA	NA	1.159	NA	0	NA	0	NA	NA	NA	NA	NA	NA	NA	0.596
1.466	NA	NA	0.627	NA	NA	1.058	NA	1.591	NA	0	NA	NA	NA	NA	NA	NA	NA	0.972
0.093	NA	NA	0.514	NA	NA	1.256	NA	0.798	NA	0	NA	NA	NA	NA	NA	NA	NA	1.121
0.709	NA	NA	0.408	NA	NA	1.734	NA	0	NA	0	NA	NA	NA	NA	NA	NA	NA	0.735
1.066	NA	NA	0	NA	NA	0.841	NA	0	NA	0.081	NA	NA	NA	NA	NA	NA	NA	1.812
1.302	NA	NA	0	NA	NA	1.375	NA	1.466	NA	0	NA	NA	NA	NA	NA	NA	NA	1.564
1.049	NA	NA	0.078	NA	NA	1.55	NA	1.716	NA	0	NA	NA	NA	NA	NA	NA	NA	1.36
0.922	NA	NA	0.601	NA	NA	1.442	NA	1.767	NA	0	NA	NA	NA	NA	NA	NA	NA	1.3
1.19	NA	NA	1.037	NA	NA	0.759	NA	1.942	NA	0	NA	NA	NA	NA	NA	NA	NA	1.204
1.282	NA	NA	0	NA	NA	0	NA	1.385	NA	0	NA	NA	NA	NA	NA	NA	NA	1.187
1.426	NA	NA	0	NA	NA	0.763	NA	0.383	NA	0	NA	NA	NA	NA	NA	NA	NA	1.51
1.316	NA	NA	0	NA	NA	0.992	NA	0.83	NA	0.971	NA	NA	NA	NA	NA	NA	NA	1.116
1.087	NA	NA	0	NA	NA	1.033	NA	0.777	NA	0.867	NA	NA	NA	NA	NA	NA	NA	0.586
1.049	NA	NA	0.744	NA	NA	0.751	NA	0	NA	0.912	NA	NA	NA	NA	NA	NA	NA	0.866
1.048	NA	NA	0.682	NA	NA	0.758	NA	2.416	NA	0.942	NA	NA	NA	NA	NA	NA	NA	1.263
1.193	NA	NA	0.978	NA	NA	1.148	NA	0	NA	0.836	NA	NA	NA	NA	NA	NA	NA	1.366
1.106	NA	NA	0.736	NA	NA	1.594	NA	1.779	NA	0.752	NA	NA	NA	NA	NA	NA	NA	1.105
1.068	NA	NA	0	NA	NA	1.689	NA	1.409	NA	0.516	NA	NA	NA	NA	NA	NA	NA	0.868
1.241	NA	NA	0	NA	NA	1.653	NA	1.417	NA	0.889	NA	NA	NA	NA	NA	NA	NA	1.165
0.99	NA	NA	0.502	NA	NA	1.421	NA	1.045	NA	0.96	NA	NA	NA	NA	NA	NA	NA	1.244
0.974	NA	NA	0.891	NA	NA	1.268	NA	0	NA	0.826	NA	NA	NA	NA	NA	NA	NA	1.424
0.87	NA	NA	1.201	NA	NA	1.047	NA	0	NA	0.723	NA	NA	NA	NA	NA	NA	NA	1.06
0.725	NA	NA	1.12	NA	NA	0.897	NA	0	NA	0	NA	NA	NA	NA	NA	NA	NA	0.538
0.597	NA	NA	0.88	NA	NA	0.156	NA	0	NA	0	NA	NA	NA	NA	NA	NA	NA	1.231
1.265	NA	NA	0.787	NA	NA	1.095	NA	2.5	NA	1.479	NA	NA	NA	NA	NA	NA	NA	1.294
1.222	NA	NA	0.494	NA	NA	1.023	NA	0	NA	0	NA	NA	NA	NA	NA	NA	NA	0.609
0.898	NA	NA	0.985	NA	NA	0.885	NA	0	NA	0	NA	NA	NA	NA	NA	NA	NA	0
0.654	NA	NA	0.871	NA	NA	0.991	NA	0.842	NA	0	NA	NA	NA	NA	NA	NA	NA	1.3
0.639	NA	NA	0.759	NA	NA	0.943	NA	0.582	NA	0	NA	NA	NA	NA	NA	NA	NA	1.374
1.297	NA	NA	1.11	NA	NA	0.645	NA	0	NA	0	NA	NA	NA	NA	NA	NA	NA	0.605
1.346	NA	NA	1.011	NA	NA	0.806	NA	0	NA	0	NA	NA	NA	NA	NA	NA	NA	0.86
1.255	NA	NA	0.645	NA	NA	0	NA	0.711	NA	0	NA	NA	NA	NA	NA	NA	NA	1.418
1.112	NA	NA	0	NA	NA	0.46	NA	0	NA	0	NA	NA	NA	NA	NA	NA	NA	1.522
0.285	NA	NA	0	NA	NA	0.894	NA	0.87	NA	0	NA	NA	NA	NA	NA	NA	NA	0.15
0	NA	NA	0	NA	NA	0.857	NA	0	NA	0	NA	NA	NA	NA	NA	NA	NA	0.469
0	NA	NA	0.986	NA	NA	1.058	NA	1.511	NA	0	NA	NA	NA	NA	NA	NA	NA	1.248
1.25	NA	NA	0.721	NA	NA	1.148	NA	0.409	NA	0	NA	NA	NA	NA	NA	NA	NA	1.513
1.173	NA	NA	0.704	NA	NA	1.208	NA	0.61	NA	0	NA	NA	NA	NA	NA	NA	NA	1.342
0.738	NA	NA	1.778	NA	NA	0	NA	0.454	NA	1.116	NA	NA	NA	NA	NA	NA	NA	1.161
0.56	NA	NA	0.961	NA	NA	0.551	NA	0	NA	1.105	NA	NA	NA	NA	NA	NA	NA	0
0.603	NA	NA	0	NA	NA	1.038	NA	0.997	NA	0.649	NA	NA	NA	NA	NA	NA	NA	0.49
1.067	NA	NA	0	NA	NA	1.302	NA	2.052	NA	0	NA	NA	NA	NA	NA	NA	NA	1.08
0.937	NA	NA	0	NA	NA	1.483	NA	1.793	NA	1.045	NA	NA	NA	NA	NA	NA	NA	1.322
0.889	NA	NA	0	NA	NA	1.382	NA	0	NA	0.971	NA	NA	NA	NA	NA	NA	NA	1.181
1.236	NA	NA	0	NA	NA	0.773	NA	0.951	NA	0.899	NA	NA	NA	NA	NA	NA	NA	0.377
0.314	NA	NA	0	NA	NA	0.919	NA	0	NA	0.515	NA	NA	NA	NA	NA	NA	NA	0.873
0	NA	NA	0	NA	NA	1.145	NA	0.66	NA	0	NA	NA	NA	NA	NA	NA	NA	0.423
0.765	NA	NA	1.304	NA	NA	1.431	NA	0.529	NA	0	NA	NA	NA	NA	NA	NA	NA	0.49
1.252	NA	NA	0	NA	NA	0	NA	2.5	NA	0.996	NA	NA	NA	NA	NA	NA	NA	0.457
1.208	NA	NA	0	NA	NA	0.392	NA	0	NA	0.772	NA	NA	NA	NA	NA	NA	NA	0.836
0.844	NA	NA	0	NA	NA	0.803	NA	0	NA	0	NA	NA	NA	NA	NA	NA	NA	0.721
0.604	NA	NA	0	NA	NA	0.791	NA	0.297	NA	0	NA	NA	NA	NA	NA	NA	NA	1.151
0.558	NA	NA	1.209	NA	NA	0.826	NA	0	NA	0	NA	NA	NA	NA	NA	NA	NA	1.382
0.851	NA	NA	2.004	NA	NA	0.893	NA	0	NA	0	NA	NA	NA	NA	NA	NA	NA	1.447
1.007	NA	NA	0	NA	NA	0.998	NA	0	NA	2.02	NA	NA	NA	NA	NA	NA	NA	1.608
0.7	NA	NA	0	NA	NA	0.409	NA	0	NA	0	NA	NA	NA	NA	NA	NA	NA	1.184
0.616	NA	NA	0	NA	NA	0	NA	0	NA	0	NA	NA	NA	NA	NA	NA	NA	0
1.188	NA	NA	0	NA	NA	0	NA	0.182	NA	0	NA	NA	NA	NA	NA	NA	NA	0.872
1.129	NA	NA	0	NA	NA	0.861	NA	1.113	NA	0	NA	NA	NA	NA	NA	NA	NA	0.959
1.23	NA	NA	0	NA	NA	0.44	NA	0	NA	0.196	NA	NA	NA	NA	NA	NA	NA	2.317
1.234	NA	NA	0	NA	NA	0.435	NA	0	NA	0	NA	NA	NA	NA	NA	NA	NA	1.738
1.265	NA	NA	0.471	NA	NA	0.901	NA	1.926	NA	0	NA	NA	NA	NA	NA	NA	NA	0.928
0.917	NA	NA	0	NA	NA	0.984	NA	1.601	NA	0	NA	NA	NA	NA	NA	NA	NA	0.748
0.751	NA	NA	2.497	NA	NA	0.748	NA	1.125	NA	1.026	NA	NA	NA	NA	NA	NA	NA	0.876
1.105	NA	NA	0	NA	NA	1.319	NA	0	NA	1.705	NA	NA	NA	NA	NA	NA	NA	0.712
1.116	NA	NA	0	NA	NA	0	NA	0.171	NA	1.689	NA	NA	NA	NA	NA	NA	NA	0.76
0.964	NA	NA	1.285	NA	NA	1.335	NA	0.957	NA	1.198	NA	NA	NA	NA	NA	NA	NA	0.703
0.843	NA	NA	0	NA	NA	0	NA	2.129	NA	1.319	NA	NA	NA	NA	NA	NA	NA	0.109
0.661	NA	NA	0	NA	NA	1.178	NA	1.891	NA	1.085	NA	NA	NA	NA	NA	NA	NA	0.66
1.112	NA	NA	0	NA	NA	1.168	NA	0.437	NA	0.972	NA	NA	NA	NA	NA	NA	NA	0.904
1.327	NA	NA	0	NA	NA	1.237	NA	0.938	NA	0	NA	NA	NA	NA	NA	NA	NA	1.383
1.456	NA	NA	0	NA	NA	1.3	NA	1.205	NA	1.219	NA	NA	NA	NA	NA	NA	NA	1.504
0.963	NA	NA	0	NA	NA	1.21	NA	0.874	NA	0.916	NA	NA	NA	NA	NA	NA	NA	1.523
0.6	NA	NA	0	NA	NA	0.763	NA	0	NA	0.78	NA	NA	NA	NA	NA	NA	NA	1.467
0.49	NA	NA	0.711	NA	NA	1.411	NA	0	NA	0	NA	NA	NA	NA	NA	NA	NA	0.02
1.186	NA	NA	0.691	NA	NA	0	NA	0.382	NA	0	NA	NA	NA	NA	NA	NA	NA	1.499
1.02	NA	NA	2.487	NA	NA	0.815	NA	1.151	NA	0.139	NA	NA	NA	NA	NA	NA	NA	1.557
0.609	NA	NA	0	NA	NA	0.961	NA	0	NA	0	NA	NA	NA	NA	NA	NA	NA	1.997
0	NA	NA	1.488	NA	NA	1.086	NA	1.852	NA	0	NA	NA	NA	NA	NA	NA	NA	1.882
1.073	NA	NA	0	NA	NA	0.852	NA	1.109	NA	0	NA	NA	NA	NA	NA	NA	NA	1.059
1.351	NA	NA	0	NA	NA	0.793	NA	1.034	NA	0	NA	NA	NA	NA	NA	NA	NA	0.602
1.551	NA	NA	0	NA	NA	1.087	NA	0	NA	0	NA	NA	NA	NA	NA	NA	NA	0.658
0.813	NA	NA	0	NA	NA	0.454	NA	0.764	NA	0	NA	NA	NA	NA	NA	NA	NA	0.719
0.525	NA	NA	0	NA	NA	0	NA	2.5	NA	0	NA	NA	NA	NA	NA	NA	NA	0.933
0.479	NA	NA	0	NA	NA	0	NA	1.375	NA	0	NA	NA	NA	NA	NA	NA	NA	1.013
0.584	NA	NA	0	NA	NA	0	NA	0.927	NA	0	NA	NA	NA	NA	NA	NA	NA	1.342
1.184	NA	NA	0.696	NA	NA	1.273	NA	0	NA	1.346	NA	NA	NA	NA	NA	NA	NA	1.001
0.625	NA	NA	1.315	NA	NA	1.208	NA	2.5	NA	1.251	NA	NA	NA	NA	NA	NA	NA	0.858
0.054	NA	NA	1.561	NA	NA	1.163	NA	1.54	NA	1.664	NA	NA	NA	NA	NA	NA	NA	1.138
0.658	NA	NA	0.911	NA	NA	1.105	NA	1.2	NA	1.685	NA	NA	NA	NA	NA	NA	NA	1.503
0.113	NA	NA	0	NA	NA	1.287	NA	0.809	NA	1.467	NA	NA	NA	NA	NA	NA	NA	1.588
0.632	NA	NA	0	NA	NA	1.208	NA	0	NA	0.716	NA	NA	NA	NA	NA	NA	NA	1.381
1.279	NA	NA	0	NA	NA	0	NA	1.833	NA	0.723	NA	NA	NA	NA	NA	NA	NA	1.635
1.543	NA	NA	0	NA	NA	0	NA	1.349	NA	0.923	NA	NA	NA	NA	NA	NA	NA	1.78
1.291	NA	NA	0	NA	NA	0.171	NA	0.637	NA	0.944	NA	NA	NA	NA	NA	NA	NA	0.693
0.765	NA	NA	0	NA	NA	0	NA	0	NA	0.871	NA	NA	NA	NA	NA	NA	NA	1.027
0.655	NA	NA	0	NA	NA	1.433	NA	0	NA	0	NA	NA	NA	NA	NA	NA	NA	1.063
0.672	NA	NA	0.955	NA	NA	1.293	NA	2.043	NA	0	NA	NA	NA	NA	NA	NA	NA	0.745
0.685	NA	NA	1.222	NA	NA	1.185	NA	1.508	NA	0	NA	NA	NA	NA	NA	NA	NA	0.626
1.12	NA	NA	0.878	NA	NA	1.328	NA	1.092	NA	0	NA	NA	NA	NA	NA	NA	NA	0.26
0.967	NA	NA	0.847	NA	NA	1.251	NA	0	NA	0	NA	NA	NA	NA	NA	NA	NA	0.691
0.627	NA	NA	1.348	NA	NA	1.144	NA	0	NA	0	NA	NA	NA	NA	NA	NA	NA	1.162
0	NA	NA	1.2	NA	NA	0.048	NA	0.486	NA	0	NA	NA	NA	NA	NA	NA	NA	0.534
0	NA	NA	1.308	NA	NA	0	NA	0.688	NA	0	NA	NA	NA	NA	NA	NA	NA	1.277
0.36	NA	NA	0.066	NA	NA	0	NA	1.448	NA	0.487	NA	NA	NA	NA	NA	NA	NA	0.939
1.144	NA	NA	0	NA	NA	0	NA	1.409	NA	1.485	NA	NA	NA	NA	NA	NA	NA	0.913
0.839	NA	NA	0.028	NA	NA	1.223	NA	0.698	NA	1.388	NA	NA	NA	NA	NA	NA	NA	1
1.141	NA	NA	0	NA	NA	0.676	NA	0.205	NA	1.177	NA	NA	NA	NA	NA	NA	NA	1.03
0.909	NA	NA	0	NA	NA	0	NA	1.234	NA	1.484	NA	NA	NA	NA	NA	NA	NA	1.479
0.811	NA	NA	0	NA	NA	0	NA	0	NA	1.794	NA	NA	NA	NA	NA	NA	NA	1.395
0.78	NA	NA	0	NA	NA	1.065	NA	1.55	NA	1.562	NA	NA	NA	NA	NA	NA	NA	1.462
0.806	NA	NA	0.787	NA	NA	1.184	NA	1.148	NA	1.26	NA	NA	NA	NA	NA	NA	NA	1.054
0.921	NA	NA	1.467	NA	NA	0.98	NA	1.201	NA	0.905	NA	NA	NA	NA	NA	NA	NA	0.647
1	NA	NA	0.812	NA	NA	0.711	NA	0.658	NA	0	NA	NA	NA	NA	NA	NA	NA	0.808
1.075	NA	NA	1.094	NA	NA	0.606	NA	0.373	NA	0	NA	NA	NA	NA	NA	NA	NA	0.79
1.207	NA	NA	1.071	NA	NA	1.321	NA	0	NA	0	NA	NA	NA	NA	NA	NA	NA	0.705
1.129	NA	NA	0	NA	NA	1.309	NA	1.355	NA	0	NA	NA	NA	NA	NA	NA	NA	0.586
1.301	NA	NA	0	NA	NA	1.53	NA	1.317	NA	0	NA	NA	NA	NA	NA	NA	NA	0.828
0.445	NA	NA	0	NA	NA	1.202	NA	1.204	NA	0	NA	NA	NA	NA	NA	NA	NA	0
0.693	NA	NA	0	NA	NA	0	NA	0	NA	1.094	NA	NA	NA	NA	NA	NA	NA	0.843
0.87	NA	NA	0	NA	NA	0	NA	0.024	NA	1.415	NA	NA	NA	NA	NA	NA	NA	1.19
0.865	NA	NA	0	NA	NA	0	NA	0	NA	1.962	NA	NA	NA	NA	NA	NA	NA	1.177
0.887	NA	NA	0	NA	NA	1.205	NA	0.801	NA	1.98	NA	NA	NA	NA	NA	NA	NA	1.179
0.823	NA	NA	0	NA	NA	1.048	NA	0	NA	1.826	NA	NA	NA	NA	NA	NA	NA	1.234
0.821	NA	NA	0	NA	NA	1.278	NA	0	NA	1.722	NA	NA	NA	NA	NA	NA	NA	1.391
0.995	NA	NA	0.058	NA	NA	1.796	NA	0	NA	1.667	NA	NA	NA	NA	NA	NA	NA	1.946
0.979	NA	NA	1.241	NA	NA	1.447	NA	0	NA	1.485	NA	NA	NA	NA	NA	NA	NA	1.609
0.889	NA	NA	1.294	NA	NA	1.588	NA	1.258	NA	0.894	NA	NA	NA	NA	NA	NA	NA	1.121
0.896	NA	NA	1.264	NA	NA	1.537	NA	1.222	NA	0.529	NA	NA	NA	NA	NA	NA	NA	0.733
0.86	NA	NA	1.41	NA	NA	1.439	NA	1.064	NA	0	NA	NA	NA	NA	NA	NA	NA	0
0.881	NA	NA	0	NA	NA	0	NA	0	NA	0	NA	NA	NA	NA	NA	NA	NA	0
0.892	NA	NA	1.369	NA	NA	0	NA	0.781	NA	0	NA	NA	NA	NA	NA	NA	NA	0
0.833	NA	NA	0	NA	NA	0	NA	0.715	NA	0.338	NA	NA	NA	NA	NA	NA	NA	0.687
0.801	NA	NA	0	NA	NA	1.157	NA	0	NA	0.628	NA	NA	NA	NA	NA	NA	NA	1.486
0.809	NA	NA	0	NA	NA	0.821	NA	0.104	NA	1.162	NA	NA	NA	NA	NA	NA	NA	1.448
0.81	NA	NA	0.826	NA	NA	0	NA	0.67	NA	1.444	NA	NA	NA	NA	NA	NA	NA	0.604
0.783	NA	NA	0	NA	NA	1.505	NA	0	NA	1.718	NA	NA	NA	NA	NA	NA	NA	0.943
0.838	NA	NA	0	NA	NA	1.365	NA	0.736	NA	2.157	NA	NA	NA	NA	NA	NA	NA	1.25
0.782	NA	NA	0	NA	NA	1.445	NA	0	NA	1.941	NA	NA	NA	NA	NA	NA	NA	1.261
0.742	NA	NA	0	NA	NA	1.575	NA	0.849	NA	2.228	NA	NA	NA	NA	NA	NA	NA	1.514
0.81	NA	NA	0.931	NA	NA	0.666	NA	0.748	NA	1.913	NA	NA	NA	NA	NA	NA	NA	1.116
0.831	NA	NA	1.354	NA	NA	0.846	NA	1.492	NA	1.316	NA	NA	NA	NA	NA	NA	NA	0.984
0.725	NA	NA	1.509	NA	NA	0	NA	1.384	NA	1.039	NA	NA	NA	NA	NA	NA	NA	0
0.707	NA	NA	1.734	NA	NA	0	NA	1.411	NA	0.717	NA	NA	NA	NA	NA	NA	NA	0.194
0.879	NA	NA	1.41	NA	NA	0	NA	1.287	NA	0	NA	NA	NA	NA	NA	NA	NA	0.769
0.885	NA	NA	0	NA	NA	0	NA	0.848	NA	0	NA	NA	NA	NA	NA	NA	NA	1.609
0.833	NA	NA	0	NA	NA	1.096	NA	1.467	NA	0	NA	NA	NA	NA	NA	NA	NA	2.193
0.821	NA	NA	0	NA	NA	1.225	NA	0	NA	0.792	NA	NA	NA	NA	NA	NA	NA	1.235
0.95	NA	NA	0	NA	NA	1.344	NA	0	NA	1.066	NA	NA	NA	NA	NA	NA	NA	0.618
0.664	NA	NA	0.554	NA	NA	1.303	NA	0	NA	1.326	NA	NA	NA	NA	NA	NA	NA	0.465
0.744	NA	NA	0	NA	NA	1.623	NA	1.312	NA	1.476	NA	NA	NA	NA	NA	NA	NA	0.963
0.857	NA	NA	0	NA	NA	1.578	NA	1.586	NA	2.389	NA	NA	NA	NA	NA	NA	NA	0.91
0.885	NA	NA	0.479	NA	NA	1.561	NA	1.765	NA	2.23	NA	NA	NA	NA	NA	NA	NA	0.924
0.613	NA	NA	1.372	NA	NA	2.196	NA	1.71	NA	1.724	NA	NA	NA	NA	NA	NA	NA	0.911
0.387	NA	NA	1.229	NA	NA	2.5	NA	1.693	NA	1.608	NA	NA	NA	NA	NA	NA	NA	1.087
0.829	NA	NA	0	NA	NA	1.453	NA	1.624	NA	1.303	NA	NA	NA	NA	NA	NA	NA	0.634
0.903	NA	NA	1.548	NA	NA	1.355	NA	1.487	NA	0.987	NA	NA	NA	NA	NA	NA	NA	0
0.876	NA	NA	0	NA	NA	1.211	NA	1.433	NA	0.742	NA	NA	NA	NA	NA	NA	NA	1.213
0.977	NA	NA	0.707	NA	NA	1.088	NA	1.443	NA	0	NA	NA	NA	NA	NA	NA	NA	1.608
0.964	NA	NA	1.212	NA	NA	1.1	NA	1.453	NA	0	NA	NA	NA	NA	NA	NA	NA	1.623
1.025	NA	NA	0.456	NA	NA	1.267	NA	1.081	NA	0.264	NA	NA	NA	NA	NA	NA	NA	1.174
0.891	NA	NA	1.16	NA	NA	1.461	NA	0.724	NA	1.092	NA	NA	NA	NA	NA	NA	NA	0.72
0.649	NA	NA	1.358	NA	NA	1.581	NA	1.6	NA	1.028	NA	NA	NA	NA	NA	NA	NA	0.324
1.053	NA	NA	0.57	NA	NA	1.47	NA	1.439	NA	1.061	NA	NA	NA	NA	NA	NA	NA	0.415
1.115	NA	NA	0.744	NA	NA	1.321	NA	0	NA	1.325	NA	NA	NA	NA	NA	NA	NA	1.192
1.565	NA	NA	0	NA	NA	1.203	NA	1.796	NA	2.5	NA	NA	NA	NA	NA	NA	NA	2.061
0.929	NA	NA	0.904	NA	NA	0.583	NA	2.098	NA	2.5	NA	NA	NA	NA	NA	NA	NA	0.929
1.121	NA	NA	0	NA	NA	0	NA	1.702	NA	1.578	NA	NA	NA	NA	NA	NA	NA	0.909
1.16	NA	NA	0.008	NA	NA	0.829	NA	1.735	NA	1.555	NA	NA	NA	NA	NA	NA	NA	0.225
1.337	NA	NA	1.202	NA	NA	1.219	NA	1.834	NA	1.157	NA	NA	NA	NA	NA	NA	NA	0.29
1.698	NA	NA	1.188	NA	NA	1.319	NA	0	NA	0.424	NA	NA	NA	NA	NA	NA	NA	1.533
1.39	NA	NA	1.382	NA	NA	1.704	NA	1.77	NA	0.96	NA	NA	NA	NA	NA	NA	NA	0.897
1.086	NA	NA	0.415	NA	NA	0.968	NA	1.505	NA	1.068	NA	NA	NA	NA	NA	NA	NA	0.996
1.038	NA	NA	0.977	NA	NA	1.015	NA	1.159	NA	1.368	NA	NA	NA	NA	NA	NA	NA	1.483
1.397	NA	NA	1.375	NA	NA	1.36	NA	1.209	NA	1.396	NA	NA	NA	NA	NA	NA	NA	2.111
1.298	NA	NA	1.528	NA	NA	0.868	NA	1.417	NA	1.144	NA	NA	NA	NA	NA	NA	NA	1.594
1.126	NA	NA	1.398	NA	NA	0	NA	1.614	NA	1.387	NA	NA	NA	NA	NA	NA	NA	0.956
1.123	NA	NA	1.392	NA	NA	0	NA	1.501	NA	1.979	NA	NA	NA	NA	NA	NA	NA	0.842
0	NA	NA	1.037	NA	NA	1.185	NA	1.19	NA	2.5	NA	NA	NA	NA	NA	NA	NA	0.692
0	NA	NA	0.918	NA	NA	1.208	NA	0	NA	1.576	NA	NA	NA	NA	NA	NA	NA	0.987
0	NA	NA	1.246	NA	NA	1.045	NA	1.51	NA	1.176	NA	NA	NA	NA	NA	NA	NA	1.356
1.084	NA	NA	1.319	NA	NA	1.56	NA	1.607	NA	0	NA	NA	NA	NA	NA	NA	NA	1.068
1.241	NA	NA	0	NA	NA	0	NA	1.678	NA	0.785	NA	NA	NA	NA	NA	NA	NA	0.985
1.262	NA	NA	0	NA	NA	0	NA	1.553	NA	1.023	NA	NA	NA	NA	NA	NA	NA	0.942
1.163	NA	NA	0	NA	NA	0	NA	1.44	NA	1.166	NA	NA	NA	NA	NA	NA	NA	0.86
1.023	NA	NA	0	NA	NA	0.88	NA	1.848	NA	1.563	NA	NA	NA	NA	NA	NA	NA	0.62
1.713	NA	NA	0	NA	NA	1.102	NA	1.923	NA	1.522	NA	NA	NA	NA	NA	NA	NA	0
0.219	NA	NA	0.886	NA	NA	1.486	NA	1.943	NA	1.274	NA	NA	NA	NA	NA	NA	NA	0.809
0.268	NA	NA	1.678	NA	NA	1.519	NA	1.691	NA	1.283	NA	NA	NA	NA	NA	NA	NA	0.881
0.699	NA	NA	1.32	NA	NA	1.322	NA	1.114	NA	1.659	NA	NA	NA	NA	NA	NA	NA	0.811
0.641	NA	NA	0.779	NA	NA	1.419	NA	1.186	NA	2.5	NA	NA	NA	NA	NA	NA	NA	0.662
0.856	NA	NA	1.551	NA	NA	1.265	NA	1.36	NA	1.312	NA	NA	NA	NA	NA	NA	NA	0.234
1.134	NA	NA	1.652	NA	NA	1.367	NA	1.298	NA	0.497	NA	NA	NA	NA	NA	NA	NA	0.519
1.165	NA	NA	0	NA	NA	1.786	NA	0	NA	0.74	NA	NA	NA	NA	NA	NA	NA	0
1.095	NA	NA	0	NA	NA	1.916	NA	0	NA	1.144	NA	NA	NA	NA	NA	NA	NA	0
0	NA	NA	0	NA	NA	0	NA	1.663	NA	1.416	NA	NA	NA	NA	NA	NA	NA	0
1.471	NA	NA	0	NA	NA	0	NA	0.226	NA	1.851	NA	NA	NA	NA	NA	NA	NA	0.27
1.247	NA	NA	0	NA	NA	0.386	NA	0	NA	1.681	NA	NA	NA	NA	NA	NA	NA	0.91
0.68	NA	NA	0	NA	NA	1.269	NA	0.968	NA	1.314	NA	NA	NA	NA	NA	NA	NA	1.166
0.763	NA	NA	0.567	NA	NA	1.352	NA	1.652	NA	1.371	NA	NA	NA	NA	NA	NA	NA	1.502
0.927	NA	NA	1.026	NA	NA	1.491	NA	1.555	NA	1.443	NA	NA	NA	NA	NA	NA	NA	1.217
1.021	NA	NA	1.134	NA	NA	1.055	NA	1.595	NA	1.26	NA	NA	NA	NA	NA	NA	NA	1.549
1.155	NA	NA	0	NA	NA	1.1	NA	1.507	NA	0.917	NA	NA	NA	NA	NA	NA	NA	0
0.363	NA	NA	1.164	NA	NA	1.102	NA	1.594	NA	0.643	NA	NA	NA	NA	NA	NA	NA	0
0	NA	NA	1.487	NA	NA	1.103	NA	0.991	NA	0.615	NA	NA	NA	NA	NA	NA	NA	0
0.653	NA	NA	1.978	NA	NA	2.071	NA	1.054	NA	0.986	NA	NA	NA	NA	NA	NA	NA	1.582
1.501	NA	NA	1.243	NA	NA	1.634	NA	0.803	NA	1.097	NA	NA	NA	NA	NA	NA	NA	1.526
1.247	NA	NA	0.012	NA	NA	0.989	NA	0	NA	1.091	NA	NA	NA	NA	NA	NA	NA	1.516
1.049	NA	NA	1.305	NA	NA	0.865	NA	0.801	NA	1.779	NA	NA	NA	NA	NA	NA	NA	1.647
0.986	NA	NA	1.558	NA	NA	0.957	NA	1.303	NA	1.385	NA	NA	NA	NA	NA	NA	NA	1.164
0.796	NA	NA	0	NA	NA	1.046	NA	1.688	NA	1.318	NA	NA	NA	NA	NA	NA	NA	1.017
1.027	NA	NA	0	NA	NA	1.255	NA	2.102	NA	1.836	NA	NA	NA	NA	NA	NA	NA	1.199
1.11	NA	NA	0	NA	NA	0.649	NA	1.766	NA	1.223	NA	NA	NA	NA	NA	NA	NA	0
1.138	NA	NA	0	NA	NA	0.77	NA	1.579	NA	0.996	NA	NA	NA	NA	NA	NA	NA	0.915
1.067	NA	NA	0	NA	NA	1.143	NA	1.381	NA	1.028	NA	NA	NA	NA	NA	NA	NA	1.178
1.012	NA	NA	0.722	NA	NA	0.835	NA	1.395	NA	1.158	NA	NA	NA	NA	NA	NA	NA	1.265
1.336	NA	NA	0	NA	NA	1.389	NA	1.481	NA	1.216	NA	NA	NA	NA	NA	NA	NA	1.238
1.511	NA	NA	0	NA	NA	0	NA	1.575	NA	1.207	NA	NA	NA	NA	NA	NA	NA	1.246
1.269	NA	NA	0	NA	NA	0	NA	1.651	NA	1.511	NA	NA	NA	NA	NA	NA	NA	1.913
0.72	NA	NA	0	NA	NA	0	NA	1.938	NA	1.539	NA	NA	NA	NA	NA	NA	NA	0.378
1.032	NA	NA	0	NA	NA	0.523	NA	1.7	NA	1.267	NA	NA	NA	NA	NA	NA	NA	0
1.112	NA	NA	1.598	NA	NA	0.949	NA	1.528	NA	1.189	NA	NA	NA	NA	NA	NA	NA	0.082
1.024	NA	NA	2.101	NA	NA	0.347	NA	1.38	NA	1.123	NA	NA	NA	NA	NA	NA	NA	0.407
0.911	NA	NA	0	NA	NA	0.627	NA	1.462	NA	1.15	NA	NA	NA	NA	NA	NA	NA	1.629
1.013	NA	NA	1.432	NA	NA	0.394	NA	1.432	NA	0.928	NA	NA	NA	NA	NA	NA	NA	1.559
1.088	NA	NA	0	NA	NA	0.899	NA	1.649	NA	0.732	NA	NA	NA	NA	NA	NA	NA	1.495
0.983	NA	NA	1.333	NA	NA	0.368	NA	1.775	NA	1.33	NA	NA	NA	NA	NA	NA	NA	1.41
0.886	NA	NA	1.132	NA	NA	0.948	NA	0.798	NA	1.232	NA	NA	NA	NA	NA	NA	NA	1.451
1.25	NA	NA	0	NA	NA	1.096	NA	0.946	NA	1.105	NA	NA	NA	NA	NA	NA	NA	0
0.675	NA	NA	0	NA	NA	0	NA	1.163	NA	1.3	NA	NA	NA	NA	NA	NA	NA	0
0	NA	NA	0	NA	NA	0.737	NA	1.081	NA	1.277	NA	NA	NA	NA	NA	NA	NA	0
0	NA	NA	0	NA	NA	0.743	NA	1.704	NA	1.194	NA	NA	NA	NA	NA	NA	NA	0.955
0	NA	NA	0	NA	NA	0.271	NA	0	NA	1.16	NA	NA	NA	NA	NA	NA	NA	1.414
1.246	NA	NA	0	NA	NA	0.133	NA	2.146	NA	0.995	NA	NA	NA	NA	NA	NA	NA	1.419
1.239	NA	NA	0	NA	NA	0.943	NA	0.664	NA	0.899	NA	NA	NA	NA	NA	NA	NA	1.286
1.164	NA	NA	0	NA	NA	1.072	NA	1.148	NA	0.767	NA	NA	NA	NA	NA	NA	NA	0
0.646	NA	NA	0	NA	NA	1.212	NA	1.284	NA	1.228	NA	NA	NA	NA	NA	NA	NA	0
0.585	NA	NA	0	NA	NA	1.158	NA	1.315	NA	1.224	NA	NA	NA	NA	NA	NA	NA	0
0.634	NA	NA	0	NA	NA	1.208	NA	1.53	NA	1.076	NA	NA	NA	NA	NA	NA	NA	0
0.883	NA	NA	1.162	NA	NA	1.063	NA	0.821	NA	1.138	NA	NA	NA	NA	NA	NA	NA	0.759
1.051	NA	NA	1.728	NA	NA	1.073	NA	0.858	NA	1.521	NA	NA	NA	NA	NA	NA	NA	1.293
1.116	NA	NA	0	NA	NA	0.242	NA	0.937	NA	1.698	NA	NA	NA	NA	NA	NA	NA	1.041
0.738	NA	NA	1.111	NA	NA	0	NA	0.9	NA	1.158	NA	NA	NA	NA	NA	NA	NA	1.257
0.297	NA	NA	0	NA	NA	0.876	NA	1.196	NA	0.926	NA	NA	NA	NA	NA	NA	NA	1.832
0	NA	NA	1.306	NA	NA	1.255	NA	1.321	NA	1.332	NA	NA	NA	NA	NA	NA	NA	2.096
0.327	NA	NA	0	NA	NA	1.168	NA	1.333	NA	1.206	NA	NA	NA	NA	NA	NA	NA	0
1.011	NA	NA	0	NA	NA	1.124	NA	0.863	NA	0.735	NA	NA	NA	NA	NA	NA	NA	0
1.241	NA	NA	0	NA	NA	1.147	NA	0	NA	1.003	NA	NA	NA	NA	NA	NA	NA	0
1.265	NA	NA	0	NA	NA	1.127	NA	0	NA	1.74	NA	NA	NA	NA	NA	NA	NA	0.323
0.144	NA	NA	0.911	NA	NA	1	NA	0.631	NA	1.384	NA	NA	NA	NA	NA	NA	NA	2.256
0	NA	NA	0	NA	NA	1.122	NA	0	NA	1.151	NA	NA	NA	NA	NA	NA	NA	1.728
1.048	NA	NA	1.55	NA	NA	1.213	NA	0.155	NA	0.453	NA	NA	NA	NA	NA	NA	NA	1.654
1.115	NA	NA	0	NA	NA	1.264	NA	1.142	NA	0.901	NA	NA	NA	NA	NA	NA	NA	0.759
0.612	NA	NA	0	NA	NA	1.22	NA	1.199	NA	0	NA	NA	NA	NA	NA	NA	NA	0.551
1.108	NA	NA	0	NA	NA	1.241	NA	0	NA	0	NA	NA	NA	NA	NA	NA	NA	0
1.167	NA	NA	0	NA	NA	1.448	NA	0	NA	0.463	NA	NA	NA	NA	NA	NA	NA	0
1.028	NA	NA	0.173	NA	NA	0.69	NA	0	NA	0	NA	NA	NA	NA	NA	NA	NA	0
0.921	NA	NA	0.906	NA	NA	0.66	NA	0	NA	0	NA	NA	NA	NA	NA	NA	NA	0.901
0.916	NA	NA	1.393	NA	NA	1.515	NA	1.028	NA	0	NA	NA	NA	NA	NA	NA	NA	0.943
1.008	NA	NA	0	NA	NA	1.574	NA	1.072	NA	0	NA	NA	NA	NA	NA	NA	NA	1.385
1.137	NA	NA	0	NA	NA	1.382	NA	0.957	NA	0.415	NA	NA	NA	NA	NA	NA	NA	1.59
0.743	NA	NA	0.739	NA	NA	1.124	NA	0.84	NA	0.281	NA	NA	NA	NA	NA	NA	NA	1.537
0.997	NA	NA	1.503	NA	NA	1.152	NA	0	NA	0.335	NA	NA	NA	NA	NA	NA	NA	1.789
1.115	NA	NA	0	NA	NA	0.67	NA	0	NA	0.644	NA	NA	NA	NA	NA	NA	NA	1.948
0	NA	NA	1.334	NA	NA	1.293	NA	0	NA	0.76	NA	NA	NA	NA	NA	NA	NA	1.539
1.338	NA	NA	0	NA	NA	1.673	NA	0	NA	0.934	NA	NA	NA	NA	NA	NA	NA	0.217
1.167	NA	NA	0	NA	NA	1.782	NA	0	NA	1.403	NA	NA	NA	NA	NA	NA	NA	0
0.912	NA	NA	1.9	NA	NA	1.404	NA	1.163	NA	0	NA	NA	NA	NA	NA	NA	NA	1.834
0.983	NA	NA	0.121	NA	NA	1.275	NA	1.127	NA	0	NA	NA	NA	NA	NA	NA	NA	2.013
1.221	NA	NA	0	NA	NA	1.019	NA	0.628	NA	0	NA	NA	NA	NA	NA	NA	NA	1.104
0	NA	NA	1.056	NA	NA	1.054	NA	0.607	NA	0	NA	NA	NA	NA	NA	NA	NA	0
0	NA	NA	0	NA	NA	0.902	NA	0.605	NA	0.246	NA	NA	NA	NA	NA	NA	NA	0.212
0.952	NA	NA	0	NA	NA	0.775	NA	0	NA	0.517	NA	NA	NA	NA	NA	NA	NA	0
1.156	NA	NA	1.053	NA	NA	1.004	NA	0	NA	0	NA	NA	NA	NA	NA	NA	NA	0
1.448	NA	NA	0	NA	NA	1.185	NA	0	NA	1.139	NA	NA	NA	NA	NA	NA	NA	0
1.01	NA	NA	0	NA	NA	1.408	NA	0	NA	1.007	NA	NA	NA	NA	NA	NA	NA	0.735
1.039	NA	NA	0	NA	NA	1.783	NA	0.978	NA	1.163	NA	NA	NA	NA	NA	NA	NA	1.47
0.844	NA	NA	0	NA	NA	1.593	NA	1.105	NA	0.663	NA	NA	NA	NA	NA	NA	NA	1.564
1.007	NA	NA	2.171	NA	NA	0.527	NA	1.034	NA	0	NA	NA	NA	NA	NA	NA	NA	1.507
1.237	NA	NA	2.252	NA	NA	0.417	NA	0.624	NA	0	NA	NA	NA	NA	NA	NA	NA	1.489
0.225	NA	NA	1.863	NA	NA	1.355	NA	0.662	NA	0	NA	NA	NA	NA	NA	NA	NA	1.401
0	NA	NA	0	NA	NA	1.022	NA	0	NA	0	NA	NA	NA	NA	NA	NA	NA	0.91
1.078	NA	NA	0	NA	NA	1.189	NA	0	NA	0	NA	NA	NA	NA	NA	NA	NA	1.285
1.261	NA	NA	1.352	NA	NA	1.028	NA	0	NA	0	NA	NA	NA	NA	NA	NA	NA	1.541
1.277	NA	NA	0	NA	NA	1.187	NA	0.003	NA	0	NA	NA	NA	NA	NA	NA	NA	1.37
1.067	NA	NA	0.823	NA	NA	1.258	NA	0.923	NA	0.271	NA	NA	NA	NA	NA	NA	NA	1.234
0	NA	NA	1.561	NA	NA	1.667	NA	0	NA	1.341	NA	NA	NA	NA	NA	NA	NA	1.449
0.718	NA	NA	1.722	NA	NA	1.852	NA	1.334	NA	1.521	NA	NA	NA	NA	NA	NA	NA	1.903
0.857	NA	NA	2.5	NA	NA	1.463	NA	0.873	NA	1.038	NA	NA	NA	NA	NA	NA	NA	0.681
0.914	NA	NA	1.415	NA	NA	0	NA	0.654	NA	0.978	NA	NA	NA	NA	NA	NA	NA	0.746
1.069	NA	NA	0	NA	NA	0.248	NA	0.731	NA	0	NA	NA	NA	NA	NA	NA	NA	0.777
1.118	NA	NA	0	NA	NA	0.878	NA	0.71	NA	0	NA	NA	NA	NA	NA	NA	NA	0
1.085	NA	NA	1.62	NA	NA	1.015	NA	0.807	NA	0	NA	NA	NA	NA	NA	NA	NA	0.948
1.117	NA	NA	0	NA	NA	1.118	NA	0	NA	0	NA	NA	NA	NA	NA	NA	NA	0
0	NA	NA	1.748	NA	NA	1.226	NA	0.388	NA	0	NA	NA	NA	NA	NA	NA	NA	0
0.661	NA	NA	1.5	NA	NA	1.767	NA	0.53	NA	0	NA	NA	NA	NA	NA	NA	NA	0
0.575	NA	NA	0.688	NA	NA	1.947	NA	0.904	NA	0.661	NA	NA	NA	NA	NA	NA	NA	1.296
0.889	NA	NA	0.949	NA	NA	0	NA	0.602	NA	0.71	NA	NA	NA	NA	NA	NA	NA	1.424
0.846	NA	NA	1.021	NA	NA	1.426	NA	0.575	NA	0.811	NA	NA	NA	NA	NA	NA	NA	1.275
1.031	NA	NA	0	NA	NA	1.544	NA	0.971	NA	0	NA	NA	NA	NA	NA	NA	NA	1.095
1.077	NA	NA	0	NA	NA	0.821	NA	0.973	NA	0.98	NA	NA	NA	NA	NA	NA	NA	0.865
1.203	NA	NA	0.115	NA	NA	0	NA	0	NA	1.189	NA	NA	NA	NA	NA	NA	NA	0.798
0	NA	NA	0.548	NA	NA	0.311	NA	0.545	NA	1.491	NA	NA	NA	NA	NA	NA	NA	0.881
0.827	NA	NA	0.623	NA	NA	0.378	NA	0.455	NA	1.5	NA	NA	NA	NA	NA	NA	NA	1.011
1.005	NA	NA	0	NA	NA	1.007	NA	0.722	NA	1.092	NA	NA	NA	NA	NA	NA	NA	1.061
1.052	NA	NA	0	NA	NA	1.084	NA	0.897	NA	0	NA	NA	NA	NA	NA	NA	NA	1.239
0	NA	NA	0.171	NA	NA	1.033	NA	0	NA	0	NA	NA	NA	NA	NA	NA	NA	1.217
0.19	NA	NA	1.292	NA	NA	1.074	NA	0	NA	0	NA	NA	NA	NA	NA	NA	NA	1.239
1.182	NA	NA	0.123	NA	NA	1.344	NA	0	NA	0	NA	NA	NA	NA	NA	NA	NA	1.395
1.238	NA	NA	0.233	NA	NA	1.733	NA	0	NA	0	NA	NA	NA	NA	NA	NA	NA	1.647
1.116	NA	NA	1.124	NA	NA	1.282	NA	0	NA	0.576	NA	NA	NA	NA	NA	NA	NA	1.714
0.982	NA	NA	1.116	NA	NA	1.339	NA	0	NA	0.587	NA	NA	NA	NA	NA	NA	NA	0
1.067	NA	NA	0.12	NA	NA	1.281	NA	0	NA	0.71	NA	NA	NA	NA	NA	NA	NA	0
1.077	NA	NA	1.611	NA	NA	1.07	NA	0	NA	0.719	NA	NA	NA	NA	NA	NA	NA	1.223
0.914	NA	NA	0	NA	NA	0.392	NA	0	NA	0.733	NA	NA	NA	NA	NA	NA	NA	1.363
0.288	NA	NA	1.341	NA	NA	0	NA	0.426	NA	0	NA	NA	NA	NA	NA	NA	NA	0.854
1.011	NA	NA	0.979	NA	NA	1.16	NA	1.559	NA	0	NA	NA	NA	NA	NA	NA	NA	0.828
1.279	NA	NA	0	NA	NA	1.189	NA	0	NA	0	NA	NA	NA	NA	NA	NA	NA	0.809
1.292	NA	NA	1.106	NA	NA	1.252	NA	0	NA	0.389	NA	NA	NA	NA	NA	NA	NA	0.866
1.265	NA	NA	0	NA	NA	1.192	NA	0	NA	1.534	NA	NA	NA	NA	NA	NA	NA	1.02
1.168	NA	NA	0.683	NA	NA	1.167	NA	0	NA	1.229	NA	NA	NA	NA	NA	NA	NA	1.158
0.983	NA	NA	1.64	NA	NA	1.142	NA	1.996	NA	1.504	NA	NA	NA	NA	NA	NA	NA	1.243
0.983	NA	NA	0.853	NA	NA	1.027	NA	1.402	NA	1.366	NA	NA	NA	NA	NA	NA	NA	1.285
0.921	NA	NA	0	NA	NA	1.34	NA	0	NA	0	NA	NA	NA	NA	NA	NA	NA	1.41
0.829	NA	NA	0	NA	NA	1.278	NA	1.188	NA	0	NA	NA	NA	NA	NA	NA	NA	0.907
0.902	NA	NA	0	NA	NA	1.251	NA	0	NA	0	NA	NA	NA	NA	NA	NA	NA	1.01
1.152	NA	NA	0.134	NA	NA	0.988	NA	0	NA	0	NA	NA	NA	NA	NA	NA	NA	0.347
1.267	NA	NA	0	NA	NA	0.304	NA	0	NA	0	NA	NA	NA	NA	NA	NA	NA	1.149
1.208	NA	NA	0	NA	NA	0	NA	1.721	NA	0	NA	NA	NA	NA	NA	NA	NA	1.54
0.993	NA	NA	0	NA	NA	0	NA	0	NA	0	NA	NA	NA	NA	NA	NA	NA	0
1.01	NA	NA	0	NA	NA	0.946	NA	0	NA	0	NA	NA	NA	NA	NA	NA	NA	0.832
0.878	NA	NA	0	NA	NA	2.5	NA	0	NA	0.131	NA	NA	NA	NA	NA	NA	NA	1.096
0.798	NA	NA	0	NA	NA	1.66	NA	0.854	NA	0	NA	NA	NA	NA	NA	NA	NA	0.905
0.813	NA	NA	0	NA	NA	1.346	NA	0	NA	0.094	NA	NA	NA	NA	NA	NA	NA	0.666
0	NA	NA	0	NA	NA	0	NA	0	NA	0.767	NA	NA	NA	NA	NA	NA	NA	1.093
0.307	NA	NA	0.993	NA	NA	0.999	NA	0.265	NA	0.689	NA	NA	NA	NA	NA	NA	NA	1.191
1.167	NA	NA	0	NA	NA	0	NA	1.679	NA	0.42	NA	NA	NA	NA	NA	NA	NA	1.431
1.13	NA	NA	0	NA	NA	0.962	NA	2.236	NA	0	NA	NA	NA	NA	NA	NA	NA	1.335
1.01	NA	NA	0	NA	NA	1.259	NA	0	NA	0.316	NA	NA	NA	NA	NA	NA	NA	1.148
0.99	NA	NA	0	NA	NA	1.206	NA	0	NA	1.215	NA	NA	NA	NA	NA	NA	NA	1.206
0.905	NA	NA	0	NA	NA	1.125	NA	1.163	NA	1.84	NA	NA	NA	NA	NA	NA	NA	1.064
0.776	NA	NA	0	NA	NA	0.966	NA	0.779	NA	1.573	NA	NA	NA	NA	NA	NA	NA	1.07
0.881	NA	NA	0	NA	NA	0.529	NA	0.997	NA	1.277	NA	NA	NA	NA	NA	NA	NA	1.326
0.839	NA	NA	1.124	NA	NA	0.562	NA	1.397	NA	0	NA	NA	NA	NA	NA	NA	NA	1.509
0.17	NA	NA	1.11	NA	NA	1.007	NA	0.297	NA	0	NA	NA	NA	NA	NA	NA	NA	1.815
0.907	NA	NA	0	NA	NA	1.306	NA	0.063	NA	0	NA	NA	NA	NA	NA	NA	NA	1.026
0.997	NA	NA	0	NA	NA	1.581	NA	1.692	NA	0	NA	NA	NA	NA	NA	NA	NA	1.185
0.977	NA	NA	0	NA	NA	1.246	NA	1.849	NA	0	NA	NA	NA	NA	NA	NA	NA	1.145
1.17	NA	NA	0	NA	NA	0.295	NA	1.687	NA	0	NA	NA	NA	NA	NA	NA	NA	1.244
1.111	NA	NA	0	NA	NA	0	NA	0.48	NA	0	NA	NA	NA	NA	NA	NA	NA	1.409
1.104	NA	NA	0	NA	NA	0	NA	1.358	NA	0	NA	NA	NA	NA	NA	NA	NA	1.171
1.268	NA	NA	0	NA	NA	0	NA	1.155	NA	0	NA	NA	NA	NA	NA	NA	NA	2.5
1.435	NA	NA	0.475	NA	NA	0	NA	0.803	NA	0	NA	NA	NA	NA	NA	NA	NA	0.521
1.289	NA	NA	0.716	NA	NA	1.373	NA	2.24	NA	0	NA	NA	NA	NA	NA	NA	NA	0.686
1.033	NA	NA	0	NA	NA	1.515	NA	1.696	NA	0	NA	NA	NA	NA	NA	NA	NA	1.096
0.927	NA	NA	0	NA	NA	1.549	NA	0	NA	0	NA	NA	NA	NA	NA	NA	NA	1.002
0.816	NA	NA	0	NA	NA	1.311	NA	1.086	NA	0	NA	NA	NA	NA	NA	NA	NA	1.464
0.403	NA	NA	0	NA	NA	1.382	NA	1.319	NA	0.157	NA	NA	NA	NA	NA	NA	NA	0.874
0.677	NA	NA	1.093	NA	NA	1.356	NA	1.665	NA	0.953	NA	NA	NA	NA	NA	NA	NA	0
0.926	NA	NA	0.476	NA	NA	1.278	NA	0	NA	0.785	NA	NA	NA	NA	NA	NA	NA	0
1.11	NA	NA	0	NA	NA	0	NA	1.23	NA	0.663	NA	NA	NA	NA	NA	NA	NA	2.426
1.134	NA	NA	0	NA	NA	0.546	NA	1.306	NA	0.83	NA	NA	NA	NA	NA	NA	NA	0.674
1.078	NA	NA	1.051	NA	NA	1.527	NA	0.888	NA	1.137	NA	NA	NA	NA	NA	NA	NA	0.854
1	NA	NA	0	NA	NA	0.973	NA	0.667	NA	1.13	NA	NA	NA	NA	NA	NA	NA	1.17
0.004	NA	NA	0	NA	NA	0.886	NA	1.852	NA	0	NA	NA	NA	NA	NA	NA	NA	0.958
0.13	NA	NA	0	NA	NA	1.136	NA	1.511	NA	0	NA	NA	NA	NA	NA	NA	NA	0.586
0.798	NA	NA	1.188	NA	NA	1.693	NA	0	NA	0	NA	NA	NA	NA	NA	NA	NA	0
1.072	NA	NA	0.325	NA	NA	1.684	NA	0	NA	0	NA	NA	NA	NA	NA	NA	NA	0.065
1.364	NA	NA	0	NA	NA	1.444	NA	0	NA	0	NA	NA	NA	NA	NA	NA	NA	0.917
1.384	NA	NA	0	NA	NA	1.197	NA	0	NA	0	NA	NA	NA	NA	NA	NA	NA	1.133
1.191	NA	NA	0.694	NA	NA	1.287	NA	1.315	NA	0	NA	NA	NA	NA	NA	NA	NA	1.102
1.151	NA	NA	0.966	NA	NA	1.518	NA	0	NA	0	NA	NA	NA	NA	NA	NA	NA	1.074
1.166	NA	NA	0.717	NA	NA	1.525	NA	1.559	NA	0	NA	NA	NA	NA	NA	NA	NA	0.977
1.187	NA	NA	0	NA	NA	1.389	NA	0.72	NA	0	NA	NA	NA	NA	NA	NA	NA	1.109
1.036	NA	NA	0	NA	NA	1.202	NA	0.993	NA	0	NA	NA	NA	NA	NA	NA	NA	1.178
0.958	NA	NA	0	NA	NA	1.563	NA	1.545	NA	0	NA	NA	NA	NA	NA	NA	NA	1.003
0.905	NA	NA	1.086	NA	NA	1.404	NA	1.575	NA	0	NA	NA	NA	NA	NA	NA	NA	1.343
0.788	NA	NA	0	NA	NA	1.335	NA	1.536	NA	0	NA	NA	NA	NA	NA	NA	NA	0.572
0.064	NA	NA	0	NA	NA	1.297	NA	1.48	NA	0	NA	NA	NA	NA	NA	NA	NA	1.231
0.705	NA	NA	0.977	NA	NA	1.772	NA	0	NA	0.893	NA	NA	NA	NA	NA	NA	NA	0.843
1.146	NA	NA	0.877	NA	NA	1.58	NA	0	NA	1.443	NA	NA	NA	NA	NA	NA	NA	0.991
1.378	NA	NA	0	NA	NA	0	NA	1.748	NA	1.144	NA	NA	NA	NA	NA	NA	NA	1.286
1.255	NA	NA	0	NA	NA	1.435	NA	1.82	NA	1.175	NA	NA	NA	NA	NA	NA	NA	1.308
0.983	NA	NA	0	NA	NA	1.163	NA	1.808	NA	0.89	NA	NA	NA	NA	NA	NA	NA	1.212
1.082	NA	NA	0	NA	NA	0.671	NA	1.728	NA	0	NA	NA	NA	NA	NA	NA	NA	1.172
0.913	NA	NA	0	NA	NA	0	NA	1.107	NA	0	NA	NA	NA	NA	NA	NA	NA	1.355
0.91	NA	NA	1.366	NA	NA	0	NA	0.481	NA	0	NA	NA	NA	NA	NA	NA	NA	1.136
1.038	NA	NA	0.879	NA	NA	0	NA	1.467	NA	0	NA	NA	NA	NA	NA	NA	NA	0.671
0.774	NA	NA	0	NA	NA	1.272	NA	1.778	NA	0	NA	NA	NA	NA	NA	NA	NA	1.086
0.895	NA	NA	1.103	NA	NA	1.823	NA	1.938	NA	0	NA	NA	NA	NA	NA	NA	NA	1.438
0.305	NA	NA	1.346	NA	NA	2.5	NA	1.832	NA	0	NA	NA	NA	NA	NA	NA	NA	1.537
0.239	NA	NA	0.875	NA	NA	2.5	NA	0.695	NA	0	NA	NA	NA	NA	NA	NA	NA	0.71
0.553	NA	NA	0.36	NA	NA	1.767	NA	0	NA	0	NA	NA	NA	NA	NA	NA	NA	1.413
0.572	NA	NA	0	NA	NA	0.472	NA	1.738	NA	0	NA	NA	NA	NA	NA	NA	NA	1.613
0.51	NA	NA	0	NA	NA	1.213	NA	2.017	NA	0	NA	NA	NA	NA	NA	NA	NA	0.866
0.954	NA	NA	0	NA	NA	1.313	NA	1.057	NA	0	NA	NA	NA	NA	NA	NA	NA	0.988
1.249	NA	NA	0.252	NA	NA	1.483	NA	0.326	NA	1.155	NA	NA	NA	NA	NA	NA	NA	1.192
0.626	NA	NA	0.078	NA	NA	0	NA	1.423	NA	0.777	NA	NA	NA	NA	NA	NA	NA	1.351
0.733	NA	NA	1.321	NA	NA	0	NA	0.588	NA	0.552	NA	NA	NA	NA	NA	NA	NA	1.173
0.908	NA	NA	0.825	NA	NA	0	NA	0.084	NA	0.79	NA	NA	NA	NA	NA	NA	NA	1.118
0.134	NA	NA	1.051	NA	NA	0.3	NA	2.144	NA	0.765	NA	NA	NA	NA	NA	NA	NA	1.561
0.283	NA	NA	0	NA	NA	1.492	NA	1.828	NA	0.295	NA	NA	NA	NA	NA	NA	NA	0
0.598	NA	NA	0	NA	NA	1.538	NA	2.026	NA	0.473	NA	NA	NA	NA	NA	NA	NA	0.664
1.214	NA	NA	0	NA	NA	0.512	NA	0	NA	0.731	NA	NA	NA	NA	NA	NA	NA	1.195
0.903	NA	NA	0	NA	NA	0.573	NA	0	NA	0	NA	NA	NA	NA	NA	NA	NA	1.613
1.092	NA	NA	0	NA	NA	0.681	NA	1.275	NA	0	NA	NA	NA	NA	NA	NA	NA	1.687
0.712	NA	NA	0	NA	NA	0.866	NA	1.42	NA	0	NA	NA	NA	NA	NA	NA	NA	1.516
1.53	NA	NA	0.778	NA	NA	1.146	NA	1.384	NA	0	NA	NA	NA	NA	NA	NA	NA	0.886
1.469	NA	NA	1.209	NA	NA	1.237	NA	0.78	NA	0	NA	NA	NA	NA	NA	NA	NA	1.413
1.166	NA	NA	0.511	NA	NA	1.168	NA	0.419	NA	0	NA	NA	NA	NA	NA	NA	NA	0.961
0.878	NA	NA	1.07	NA	NA	1.072	NA	1.574	NA	0	NA	NA	NA	NA	NA	NA	NA	1.042
0.668	NA	NA	1.16	NA	NA	0.964	NA	1.556	NA	0	NA	NA	NA	NA	NA	NA	NA	1.12
0.728	NA	NA	0	NA	NA	0	NA	1.541	NA	0	NA	NA	NA	NA	NA	NA	NA	0.914
0.896	NA	NA	0	NA	NA	0	NA	0	NA	0	NA	NA	NA	NA	NA	NA	NA	1.298
1.171	NA	NA	0	NA	NA	0	NA	0	NA	0	NA	NA	NA	NA	NA	NA	NA	1.263
1.217	NA	NA	0	NA	NA	0	NA	0.564	NA	0	NA	NA	NA	NA	NA	NA	NA	1.574
0	NA	NA	0	NA	NA	0.717	NA	0	NA	0.857	NA	NA	NA	NA	NA	NA	NA	1.517
0	NA	NA	0.329	NA	NA	1.216	NA	1.319	NA	0.974	NA	NA	NA	NA	NA	NA	NA	1.087
0	NA	NA	1.085	NA	NA	1.338	NA	1.717	NA	0.769	NA	NA	NA	NA	NA	NA	NA	0.851
0	NA	NA	0.674	NA	NA	0.548	NA	1.803	NA	0.642	NA	NA	NA	NA	NA	NA	NA	1.054
0.486	NA	NA	1.034	NA	NA	1.221	NA	1.411	NA	0.655	NA	NA	NA	NA	NA	NA	NA	1.515
1.426	NA	NA	0.884	NA	NA	1.102	NA	1.453	NA	0.606	NA	NA	NA	NA	NA	NA	NA	0
1.308	NA	NA	0	NA	NA	0.992	NA	1.752	NA	0	NA	NA	NA	NA	NA	NA	NA	0
0.953	NA	NA	0.19	NA	NA	0.952	NA	1.364	NA	0.179	NA	NA	NA	NA	NA	NA	NA	0.488
0.764	NA	NA	0	NA	NA	0.978	NA	1.549	NA	0.039	NA	NA	NA	NA	NA	NA	NA	1.064
0.901	NA	NA	0	NA	NA	1.246	NA	1.379	NA	0	NA	NA	NA	NA	NA	NA	NA	1.17
0.789	NA	NA	0	NA	NA	1.201	NA	1.255	NA	0	NA	NA	NA	NA	NA	NA	NA	1.382
0.43	NA	NA	0	NA	NA	1.143	NA	0	NA	0.517	NA	NA	NA	NA	NA	NA	NA	1.653
0.572	NA	NA	0.65	NA	NA	1.156	NA	0.677	NA	0	NA	NA	NA	NA	NA	NA	NA	1.561
0.954	NA	NA	1.212	NA	NA	0	NA	0.955	NA	0.368	NA	NA	NA	NA	NA	NA	NA	1.264
1.179	NA	NA	0.282	NA	NA	0	NA	0.763	NA	0.421	NA	NA	NA	NA	NA	NA	NA	1.248
0.928	NA	NA	0.288	NA	NA	0	NA	1.061	NA	0	NA	NA	NA	NA	NA	NA	NA	1.575
1.02	NA	NA	1.752	NA	NA	0.975	NA	1.563	NA	0.992	NA	NA	NA	NA	NA	NA	NA	1.209
1.272	NA	NA	1.243	NA	NA	0.113	NA	1.662	NA	1.54	NA	NA	NA	NA	NA	NA	NA	0.432
1.671	NA	NA	0	NA	NA	0.749	NA	1.456	NA	1.291	NA	NA	NA	NA	NA	NA	NA	0.395
1.989	NA	NA	0	NA	NA	1.261	NA	1.423	NA	1.067	NA	NA	NA	NA	NA	NA	NA	1.309
1.768	NA	NA	0	NA	NA	1.494	NA	1.385	NA	0.828	NA	NA	NA	NA	NA	NA	NA	1.553
1.217	NA	NA	0	NA	NA	1.268	NA	1.16	NA	0.674	NA	NA	NA	NA	NA	NA	NA	1.392
0	NA	NA	0	NA	NA	1.338	NA	0.885	NA	0.603	NA	NA	NA	NA	NA	NA	NA	1.258
0.883	NA	NA	0	NA	NA	1.38	NA	1.414	NA	0.644	NA	NA	NA	NA	NA	NA	NA	0
0.87	NA	NA	0	NA	NA	1.209	NA	0	NA	0.595	NA	NA	NA	NA	NA	NA	NA	1.038
0.928	NA	NA	0	NA	NA	1.04	NA	0.853	NA	0	NA	NA	NA	NA	NA	NA	NA	1.382
1.086	NA	NA	0	NA	NA	0.425	NA	0	NA	0	NA	NA	NA	NA	NA	NA	NA	1.727
1.266	NA	NA	0	NA	NA	1.146	NA	0	NA	0.592	NA	NA	NA	NA	NA	NA	NA	1.835
0.652	NA	NA	1.195	NA	NA	1.22	NA	0	NA	0.432	NA	NA	NA	NA	NA	NA	NA	1.194
1.041	NA	NA	0	NA	NA	1.262	NA	1.39	NA	0.66	NA	NA	NA	NA	NA	NA	NA	0.987
1.266	NA	NA	0	NA	NA	1.387	NA	1.47	NA	0.937	NA	NA	NA	NA	NA	NA	NA	1.346
0.848	NA	NA	0.871	NA	NA	0	NA	0.359	NA	0	NA	NA	NA	NA	NA	NA	NA	1.077
0	NA	NA	0	NA	NA	0	NA	1.381	NA	0	NA	NA	NA	NA	NA	NA	NA	0
1.062	NA	NA	0	NA	NA	0	NA	1.347	NA	0.811	NA	NA	NA	NA	NA	NA	NA	0.304
0.906	NA	NA	0	NA	NA	0.939	NA	1.252	NA	1.292	NA	NA	NA	NA	NA	NA	NA	1.427
0.638	NA	NA	0	NA	NA	1.462	NA	1.252	NA	1.872	NA	NA	NA	NA	NA	NA	NA	1.233
0.474	NA	NA	0.981	NA	NA	1.657	NA	0.97	NA	1.837	NA	NA	NA	NA	NA	NA	NA	1.035
0.731	NA	NA	0	NA	NA	1.629	NA	0	NA	0.853	NA	NA	NA	NA	NA	NA	NA	0.971
0	NA	NA	0	NA	NA	1.118	NA	0	NA	0.85	NA	NA	NA	NA	NA	NA	NA	0.712
0	NA	NA	0	NA	NA	1.273	NA	1.343	NA	0	NA	NA	NA	NA	NA	NA	NA	0.941
1.089	NA	NA	0.838	NA	NA	1.446	NA	1.487	NA	0	NA	NA	NA	NA	NA	NA	NA	1.233
1.402	NA	NA	0	NA	NA	1.061	NA	0.154	NA	0.58	NA	NA	NA	NA	NA	NA	NA	1.581
1.276	NA	NA	0	NA	NA	1.315	NA	0.996	NA	0.915	NA	NA	NA	NA	NA	NA	NA	1.586
1.309	NA	NA	0	NA	NA	1.346	NA	1.443	NA	0.792	NA	NA	NA	NA	NA	NA	NA	1.244
1.653	NA	NA	0	NA	NA	1.067	NA	1.592	NA	0.969	NA	NA	NA	NA	NA	NA	NA	1.052
1.975	NA	NA	0	NA	NA	0.253	NA	0	NA	0.465	NA	NA	NA	NA	NA	NA	NA	1.011
1.955	NA	NA	0	NA	NA	0.719	NA	0.082	NA	0	NA	NA	NA	NA	NA	NA	NA	1.088
1.818	NA	NA	0	NA	NA	1.313	NA	0.908	NA	1.109	NA	NA	NA	NA	NA	NA	NA	1.218
0.643	NA	NA	0	NA	NA	1.54	NA	0.993	NA	1.665	NA	NA	NA	NA	NA	NA	NA	1.184
0.848	NA	NA	0	NA	NA	1.449	NA	1.292	NA	2.063	NA	NA	NA	NA	NA	NA	NA	1.019
1.154	NA	NA	0	NA	NA	1.17	NA	1.424	NA	1.326	NA	NA	NA	NA	NA	NA	NA	0.698
1.011	NA	NA	0.003	NA	NA	0	NA	1.205	NA	1.044	NA	NA	NA	NA	NA	NA	NA	0.772
0.987	NA	NA	0	NA	NA	0	NA	1.3	NA	0.196	NA	NA	NA	NA	NA	NA	NA	1.225
1.048	NA	NA	0	NA	NA	0	NA	1.441	NA	0	NA	NA	NA	NA	NA	NA	NA	1.531
0.748	NA	NA	0	NA	NA	0	NA	1.58	NA	0.245	NA	NA	NA	NA	NA	NA	NA	2.097
0.982	NA	NA	0	NA	NA	0.905	NA	1.315	NA	0.837	NA	NA	NA	NA	NA	NA	NA	1.841
0.622	NA	NA	0	NA	NA	1.457	NA	0	NA	0.83	NA	NA	NA	NA	NA	NA	NA	1.184
0.507	NA	NA	0	NA	NA	1.733	NA	0	NA	1.008	NA	NA	NA	NA	NA	NA	NA	0.887
1.095	NA	NA	0	NA	NA	2.085	NA	0	NA	0.987	NA	NA	NA	NA	NA	NA	NA	0.896
1.084	NA	NA	0	NA	NA	1.78	NA	0	NA	0.712	NA	NA	NA	NA	NA	NA	NA	0.967
0	NA	NA	0.018	NA	NA	1.052	NA	1.557	NA	1.17	NA	NA	NA	NA	NA	NA	NA	1.019
0.478	NA	NA	0	NA	NA	1.054	NA	1.764	NA	1.847	NA	NA	NA	NA	NA	NA	NA	1
0.528	NA	NA	0	NA	NA	1.002	NA	1.758	NA	2.16	NA	NA	NA	NA	NA	NA	NA	1.014
0	NA	NA	0	NA	NA	1.553	NA	1.616	NA	1.303	NA	NA	NA	NA	NA	NA	NA	1.085
0	NA	NA	0	NA	NA	1.375	NA	1.519	NA	0	NA	NA	NA	NA	NA	NA	NA	1.448
0.449	NA	NA	0	NA	NA	0.995	NA	1.482	NA	0.753	NA	NA	NA	NA	NA	NA	NA	1.047
0.913	NA	NA	0.803	NA	NA	0.621	NA	1.108	NA	0.289	NA	NA	NA	NA	NA	NA	NA	1.256
0.963	NA	NA	0	NA	NA	0.772	NA	0	NA	0.926	NA	NA	NA	NA	NA	NA	NA	1.619
1.172	NA	NA	0	NA	NA	1.258	NA	0	NA	1.028	NA	NA	NA	NA	NA	NA	NA	2.395
1.412	NA	NA	0	NA	NA	1.615	NA	0	NA	1.108	NA	NA	NA	NA	NA	NA	NA	1.465
1.806	NA	NA	1.395	NA	NA	1.437	NA	0	NA	1.202	NA	NA	NA	NA	NA	NA	NA	0.832
1.973	NA	NA	0	NA	NA	1.163	NA	0	NA	1.405	NA	NA	NA	NA	NA	NA	NA	0.782
1.879	NA	NA	0	NA	NA	0	NA	0	NA	1.82	NA	NA	NA	NA	NA	NA	NA	0.958
0.968	NA	NA	0	NA	NA	0.004	NA	1.603	NA	1.458	NA	NA	NA	NA	NA	NA	NA	1.407
1.043	NA	NA	0	NA	NA	1.117	NA	2.317	NA	0.977	NA	NA	NA	NA	NA	NA	NA	0.529
0.832	NA	NA	1.15	NA	NA	1.148	NA	1.839	NA	0	NA	NA	NA	NA	NA	NA	NA	0.692
1.172	NA	NA	0	NA	NA	0.371	NA	1.537	NA	0	NA	NA	NA	NA	NA	NA	NA	1.062
1.435	NA	NA	0	NA	NA	1.169	NA	1.417	NA	0.47	NA	NA	NA	NA	NA	NA	NA	1.243
1.275	NA	NA	0	NA	NA	1.842	NA	1.446	NA	0.716	NA	NA	NA	NA	NA	NA	NA	1.67
0.632	NA	NA	0	NA	NA	1.897	NA	1.007	NA	1.138	NA	NA	NA	NA	NA	NA	NA	0
0.755	NA	NA	0	NA	NA	0.394	NA	0	NA	0.923	NA	NA	NA	NA	NA	NA	NA	0
1.107	NA	NA	0	NA	NA	0	NA	0	NA	0.982	NA	NA	NA	NA	NA	NA	NA	0.426
1.123	NA	NA	0	NA	NA	0	NA	1.298	NA	1.274	NA	NA	NA	NA	NA	NA	NA	1.39
0.315	NA	NA	0	NA	NA	0.743	NA	1.149	NA	1.725	NA	NA	NA	NA	NA	NA	NA	1.576
0.573	NA	NA	0	NA	NA	1.284	NA	0	NA	1.012	NA	NA	NA	NA	NA	NA	NA	1.101
0.546	NA	NA	0	NA	NA	1.008	NA	0	NA	0.891	NA	NA	NA	NA	NA	NA	NA	0.821
0.345	NA	NA	0	NA	NA	0.554	NA	0	NA	0	NA	NA	NA	NA	NA	NA	NA	0
0.557	NA	NA	0	NA	NA	0.622	NA	1.041	NA	0.162	NA	NA	NA	NA	NA	NA	NA	0.572
0.836	NA	NA	0	NA	NA	1.26	NA	1.24	NA	0.351	NA	NA	NA	NA	NA	NA	NA	1.11
1.264	NA	NA	0	NA	NA	1.514	NA	1.621	NA	0.643	NA	NA	NA	NA	NA	NA	NA	0.831
1.18	NA	NA	0	NA	NA	1.683	NA	1.468	NA	0.771	NA	NA	NA	NA	NA	NA	NA	0.807
1.106	NA	NA	0	NA	NA	1.634	NA	1.305	NA	0.87	NA	NA	NA	NA	NA	NA	NA	0.663
1.298	NA	NA	0	NA	NA	1.457	NA	1.019	NA	1.262	NA	NA	NA	NA	NA	NA	NA	0.833
1.773	NA	NA	0.81	NA	NA	1.382	NA	0	NA	1.336	NA	NA	NA	NA	NA	NA	NA	0.894
0.809	NA	NA	0	NA	NA	1.529	NA	0	NA	0	NA	NA	NA	NA	NA	NA	NA	0
0.987	NA	NA	0.796	NA	NA	0.265	NA	0	NA	0.812	NA	NA	NA	NA	NA	NA	NA	0.772
1.055	NA	NA	0	NA	NA	0.784	NA	0.939	NA	0.742	NA	NA	NA	NA	NA	NA	NA	1.42
1.241	NA	NA	0	NA	NA	1.462	NA	0	NA	0.285	NA	NA	NA	NA	NA	NA	NA	1.098
1.293	NA	NA	0	NA	NA	1.663	NA	1.252	NA	0	NA	NA	NA	NA	NA	NA	NA	0
1.295	NA	NA	0	NA	NA	2.099	NA	1.585	NA	0.72	NA	NA	NA	NA	NA	NA	NA	0.237
0.921	NA	NA	0	NA	NA	0.633	NA	1.594	NA	0.974	NA	NA	NA	NA	NA	NA	NA	1.068
0	NA	NA	0	NA	NA	0	NA	1.304	NA	1.393	NA	NA	NA	NA	NA	NA	NA	0
1.374	NA	NA	0	NA	NA	0	NA	1.097	NA	0	NA	NA	NA	NA	NA	NA	NA	0
1.213	NA	NA	0	NA	NA	1.938	NA	0.952	NA	0.041	NA	NA	NA	NA	NA	NA	NA	0.377
0.684	NA	NA	0.979	NA	NA	0.817	NA	0.913	NA	0	NA	NA	NA	NA	NA	NA	NA	1.4
0	NA	NA	0	NA	NA	0	NA	0.749	NA	0.642	NA	NA	NA	NA	NA	NA	NA	0.67
0.529	NA	NA	0	NA	NA	0	NA	0	NA	0.511	NA	NA	NA	NA	NA	NA	NA	0.883
0.542	NA	NA	0	NA	NA	1.762	NA	0.71	NA	1.689	NA	NA	NA	NA	NA	NA	NA	1.404
0.78	NA	NA	1.493	NA	NA	2.037	NA	1.43	NA	0	NA	NA	NA	NA	NA	NA	NA	0.294
1.188	NA	NA	0.917	NA	NA	1.599	NA	1.377	NA	0.293	NA	NA	NA	NA	NA	NA	NA	1.406
1.496	NA	NA	0	NA	NA	0	NA	0.825	NA	1.14	NA	NA	NA	NA	NA	NA	NA	1.69
1.547	NA	NA	0	NA	NA	0.632	NA	0.832	NA	0.207	NA	NA	NA	NA	NA	NA	NA	1.608
1.585	NA	NA	0	NA	NA	1.189	NA	1.078	NA	0.713	NA	NA	NA	NA	NA	NA	NA	1.565
1.108	NA	NA	0.297	NA	NA	1.343	NA	0.933	NA	0	NA	NA	NA	NA	NA	NA	NA	1.443
0.85	NA	NA	0	NA	NA	1.618	NA	0.915	NA	0.647	NA	NA	NA	NA	NA	NA	NA	1.569
1.34	NA	NA	0.75	NA	NA	1.733	NA	1.534	NA	0.89	NA	NA	NA	NA	NA	NA	NA	0.877
1.45	NA	NA	0	NA	NA	1.548	NA	1.507	NA	0.012	NA	NA	NA	NA	NA	NA	NA	0
1.152	NA	NA	0.544	NA	NA	1.321	NA	1.823	NA	0.629	NA	NA	NA	NA	NA	NA	NA	1.589
0.898	NA	NA	1.005	NA	NA	1.528	NA	1.991	NA	0	NA	NA	NA	NA	NA	NA	NA	1.677
1.135	NA	NA	0	NA	NA	1.17	NA	1.602	NA	0.41	NA	NA	NA	NA	NA	NA	NA	1.488
1.096	NA	NA	0	NA	NA	1.19	NA	0.807	NA	0.466	NA	NA	NA	NA	NA	NA	NA	1.408
1.169	NA	NA	1.834	NA	NA	0.847	NA	0.556	NA	0	NA	NA	NA	NA	NA	NA	NA	2.127
0.654	NA	NA	1.672	NA	NA	1.592	NA	0.863	NA	0	NA	NA	NA	NA	NA	NA	NA	0
0.315	NA	NA	0	NA	NA	2.155	NA	0	NA	0	NA	NA	NA	NA	NA	NA	NA	0
0	NA	NA	0	NA	NA	1.408	NA	0	NA	0	NA	NA	NA	NA	NA	NA	NA	1.604
0	NA	NA	0	NA	NA	1.07	NA	0	NA	0	NA	NA	NA	NA	NA	NA	NA	1.433
0	NA	NA	1.38	NA	NA	1.287	NA	1.419	NA	0	NA	NA	NA	NA	NA	NA	NA	1.159
0.014	NA	NA	0	NA	NA	1.604	NA	1.664	NA	0	NA	NA	NA	NA	NA	NA	NA	0.467
0.462	NA	NA	0	NA	NA	1.708	NA	1.554	NA	0	NA	NA	NA	NA	NA	NA	NA	0
1.003	NA	NA	0.624	NA	NA	1.539	NA	1.262	NA	0	NA	NA	NA	NA	NA	NA	NA	0
1.552	NA	NA	0	NA	NA	0.209	NA	1.113	NA	0	NA	NA	NA	NA	NA	NA	NA	1.733
1.675	NA	NA	0.717	NA	NA	0.64	NA	0.987	NA	0	NA	NA	NA	NA	NA	NA	NA	0
1.316	NA	NA	0.919	NA	NA	0.96	NA	1.073	NA	0.32	NA	NA	NA	NA	NA	NA	NA	0.519
1.373	NA	NA	0	NA	NA	1.132	NA	2.101	NA	0.595	NA	NA	NA	NA	NA	NA	NA	1.011
1.562	NA	NA	0	NA	NA	1.198	NA	2.348	NA	0.512	NA	NA	NA	NA	NA	NA	NA	1.548
1.098	NA	NA	0	NA	NA	1.212	NA	2.222	NA	0	NA	NA	NA	NA	NA	NA	NA	0
1.107	NA	NA	1.415	NA	NA	0.614	NA	2.115	NA	0	NA	NA	NA	NA	NA	NA	NA	1.581
0.953	NA	NA	1.481	NA	NA	0.695	NA	2.03	NA	0	NA	NA	NA	NA	NA	NA	NA	1.804
0.988	NA	NA	0	NA	NA	1.274	NA	1.664	NA	0	NA	NA	NA	NA	NA	NA	NA	0.795
1.072	NA	NA	0	NA	NA	1.094	NA	1.345	NA	0	NA	NA	NA	NA	NA	NA	NA	1.028
1.213	NA	NA	1.273	NA	NA	1.387	NA	1.013	NA	0.778	NA	NA	NA	NA	NA	NA	NA	1.345
0.993	NA	NA	0	NA	NA	1.864	NA	0.95	NA	1.089	NA	NA	NA	NA	NA	NA	NA	0
0	NA	NA	1.464	NA	NA	2.5	NA	0	NA	0.604	NA	NA	NA	NA	NA	NA	NA	2.073
0	NA	NA	0	NA	NA	1.593	NA	0.155	NA	0.194	NA	NA	NA	NA	NA	NA	NA	1.647
0	NA	NA	0	NA	NA	1.059	NA	1.035	NA	0.382	NA	NA	NA	NA	NA	NA	NA	1.316
0	NA	NA	1.111	NA	NA	0.491	NA	0.776	NA	0	NA	NA	NA	NA	NA	NA	NA	1.594
0.31	NA	NA	0	NA	NA	0	NA	1.051	NA	0	NA	NA	NA	NA	NA	NA	NA	1.588
0.211	NA	NA	1.43	NA	NA	0.883	NA	1.014	NA	0	NA	NA	NA	NA	NA	NA	NA	1.581
0.333	NA	NA	0.434	NA	NA	1.014	NA	0.914	NA	0.939	NA	NA	NA	NA	NA	NA	NA	1.55
0.786	NA	NA	0.794	NA	NA	1.206	NA	1.014	NA	1.076	NA	NA	NA	NA	NA	NA	NA	1.584
1.503	NA	NA	1.239	NA	NA	1.302	NA	0.912	NA	0.824	NA	NA	NA	NA	NA	NA	NA	0.931
1.332	NA	NA	1.436	NA	NA	1.158	NA	1.969	NA	0.919	NA	NA	NA	NA	NA	NA	NA	0.509
0.698	NA	NA	0.45	NA	NA	1.079	NA	1.025	NA	1.05	NA	NA	NA	NA	NA	NA	NA	1.197
0	NA	NA	0	NA	NA	1.321	NA	0	NA	0.96	NA	NA	NA	NA	NA	NA	NA	1.759
0.915	NA	NA	0.916	NA	NA	1.413	NA	2.5	NA	0.866	NA	NA	NA	NA	NA	NA	NA	1.576
1.06	NA	NA	0.486	NA	NA	1.285	NA	2.05	NA	0.93	NA	NA	NA	NA	NA	NA	NA	1.525
1.019	NA	NA	1.64	NA	NA	1.342	NA	2.017	NA	0.897	NA	NA	NA	NA	NA	NA	NA	0.081
1.008	NA	NA	0.915	NA	NA	1.4	NA	1.663	NA	0	NA	NA	NA	NA	NA	NA	NA	0
0.448	NA	NA	0	NA	NA	1.677	NA	1.107	NA	0	NA	NA	NA	NA	NA	NA	NA	0
0	NA	NA	0	NA	NA	0.813	NA	1.264	NA	0	NA	NA	NA	NA	NA	NA	NA	1.231
0	NA	NA	1.902	NA	NA	0	NA	1.292	NA	0	NA	NA	NA	NA	NA	NA	NA	1.164
0	NA	NA	1.793	NA	NA	1.337	NA	1.229	NA	0.484	NA	NA	NA	NA	NA	NA	NA	1.568
0	NA	NA	1.52	NA	NA	1.269	NA	1.081	NA	0.709	NA	NA	NA	NA	NA	NA	NA	1.681
0.473	NA	NA	1.207	NA	NA	1.323	NA	1.118	NA	1.167	NA	NA	NA	NA	NA	NA	NA	1.325
0.611	NA	NA	1.237	NA	NA	1.402	NA	1.246	NA	1.031	NA	NA	NA	NA	NA	NA	NA	0.639
0.829	NA	NA	1.21	NA	NA	1.033	NA	1.278	NA	0.967	NA	NA	NA	NA	NA	NA	NA	1.637
0.68	NA	NA	0.845	NA	NA	0.884	NA	1.029	NA	0	NA	NA	NA	NA	NA	NA	NA	1.84
0	NA	NA	1.066	NA	NA	0.756	NA	0.738	NA	0	NA	NA	NA	NA	NA	NA	NA	1.662
0.712	NA	NA	1.079	NA	NA	0.908	NA	0	NA	0.989	NA	NA	NA	NA	NA	NA	NA	1.627
1.793	NA	NA	1.194	NA	NA	1.298	NA	2.091	NA	0.867	NA	NA	NA	NA	NA	NA	NA	1.68
1.732	NA	NA	1.521	NA	NA	1.306	NA	2.5	NA	0.889	NA	NA	NA	NA	NA	NA	NA	1.536
1.235	NA	NA	1.596	NA	NA	1.388	NA	2.5	NA	0.988	NA	NA	NA	NA	NA	NA	NA	1.287
0.884	NA	NA	0.964	NA	NA	1.282	NA	2.5	NA	0.907	NA	NA	NA	NA	NA	NA	NA	1.224
0.728	NA	NA	0.817	NA	NA	1.206	NA	2.025	NA	0.804	NA	NA	NA	NA	NA	NA	NA	1.509
0.37	NA	NA	1.48	NA	NA	0.934	NA	1.803	NA	0.844	NA	NA	NA	NA	NA	NA	NA	0.963
0.116	NA	NA	1.534	NA	NA	0.999	NA	1.58	NA	0.865	NA	NA	NA	NA	NA	NA	NA	1.323
0.251	NA	NA	1.374	NA	NA	1.329	NA	0.267	NA	0	NA	NA	NA	NA	NA	NA	NA	0.859
0.264	NA	NA	0.241	NA	NA	0.662	NA	1.167	NA	0	NA	NA	NA	NA	NA	NA	NA	0
0.384	NA	NA	1.005	NA	NA	0.144	NA	1.304	NA	0.113	NA	NA	NA	NA	NA	NA	NA	0.457
0.322	NA	NA	0.959	NA	NA	0.709	NA	1.199	NA	0	NA	NA	NA	NA	NA	NA	NA	1.946
0.918	NA	NA	0.793	NA	NA	0.962	NA	0.99	NA	0	NA	NA	NA	NA	NA	NA	NA	1.948
1.009	NA	NA	0	NA	NA	0.791	NA	1.04	NA	0.544	NA	NA	NA	NA	NA	NA	NA	2.01
1.203	NA	NA	1.029	NA	NA	0.607	NA	1.117	NA	0.74	NA	NA	NA	NA	NA	NA	NA	1.731
1.512	NA	NA	0.282	NA	NA	0.417	NA	1.166	NA	0.95	NA	NA	NA	NA	NA	NA	NA	2.008
0.749	NA	NA	0.26	NA	NA	1.235	NA	0.973	NA	1.149	NA	NA	NA	NA	NA	NA	NA	0
0.679	NA	NA	1.32	NA	NA	1.304	NA	0.23	NA	0.886	NA	NA	NA	NA	NA	NA	NA	2.5
0.67	NA	NA	1.146	NA	NA	1.447	NA	2.5	NA	0.823	NA	NA	NA	NA	NA	NA	NA	2.5
0.535	NA	NA	0.9	NA	NA	1.576	NA	2.447	NA	0	NA	NA	NA	NA	NA	NA	NA	1.483
0.339	NA	NA	0.72	NA	NA	0.798	NA	1.689	NA	0	NA	NA	NA	NA	NA	NA	NA	1.419
0.641	NA	NA	1.261	NA	NA	0.382	NA	1.263	NA	0.485	NA	NA	NA	NA	NA	NA	NA	1.878
0.538	NA	NA	1.116	NA	NA	0.531	NA	1.035	NA	0.93	NA	NA	NA	NA	NA	NA	NA	1.806
0	NA	NA	0.187	NA	NA	0.685	NA	0.661	NA	0.865	NA	NA	NA	NA	NA	NA	NA	0.588
0.528	NA	NA	0	NA	NA	0	NA	0.887	NA	0.76	NA	NA	NA	NA	NA	NA	NA	0.739
0.976	NA	NA	0.978	NA	NA	0.328	NA	1.235	NA	0.946	NA	NA	NA	NA	NA	NA	NA	1.686
0.981	NA	NA	1.166	NA	NA	0.699	NA	1.245	NA	1.022	NA	NA	NA	NA	NA	NA	NA	1.91
1.024	NA	NA	0.978	NA	NA	1.177	NA	0.866	NA	0.764	NA	NA	NA	NA	NA	NA	NA	1.753
1.207	NA	NA	0.267	NA	NA	0.829	NA	0.397	NA	0	NA	NA	NA	NA	NA	NA	NA	1.402
1.218	NA	NA	0.859	NA	NA	0.8	NA	0.447	NA	0	NA	NA	NA	NA	NA	NA	NA	1.291
1.094	NA	NA	1.065	NA	NA	0.959	NA	0.867	NA	0.471	NA	NA	NA	NA	NA	NA	NA	0.687
1.139	NA	NA	0.854	NA	NA	1.367	NA	0.765	NA	0.933	NA	NA	NA	NA	NA	NA	NA	0.513
1.312	NA	NA	0	NA	NA	1.503	NA	0	NA	0.914	NA	NA	NA	NA	NA	NA	NA	0.361
1.341	NA	NA	1.053	NA	NA	1.436	NA	2.227	NA	0.957	NA	NA	NA	NA	NA	NA	NA	0.982
1.307	NA	NA	1.22	NA	NA	1.476	NA	1.585	NA	0.922	NA	NA	NA	NA	NA	NA	NA	0.912
0.983	NA	NA	0	NA	NA	1.762	NA	1.415	NA	0.918	NA	NA	NA	NA	NA	NA	NA	1.007
1.051	NA	NA	0	NA	NA	0.765	NA	1.582	NA	0.698	NA	NA	NA	NA	NA	NA	NA	2.356
1.127	NA	NA	0	NA	NA	0.862	NA	1.68	NA	0.815	NA	NA	NA	NA	NA	NA	NA	2.282
1.223	NA	NA	0	NA	NA	0.022	NA	1.426	NA	0.528	NA	NA	NA	NA	NA	NA	NA	1.338
0.927	NA	NA	0	NA	NA	0.383	NA	0.713	NA	0.72	NA	NA	NA	NA	NA	NA	NA	0.657
1.108	NA	NA	0	NA	NA	1.055	NA	0	NA	0.582	NA	NA	NA	NA	NA	NA	NA	1.534
1.239	NA	NA	0	NA	NA	0.962	NA	0	NA	0.852	NA	NA	NA	NA	NA	NA	NA	1.724
1.212	NA	NA	0	NA	NA	0.78	NA	0.802	NA	1.006	NA	NA	NA	NA	NA	NA	NA	1.36
1.128	NA	NA	0.664	NA	NA	1.159	NA	2.5	NA	0.835	NA	NA	NA	NA	NA	NA	NA	0
1.144	NA	NA	0	NA	NA	1.31	NA	2.074	NA	0.749	NA	NA	NA	NA	NA	NA	NA	2.5
1.25	NA	NA	0	NA	NA	1.426	NA	0.387	NA	0.886	NA	NA	NA	NA	NA	NA	NA	2.413
1.214	NA	NA	0	NA	NA	1.522	NA	1.239	NA	1.174	NA	NA	NA	NA	NA	NA	NA	2.136
1.108	NA	NA	1.005	NA	NA	1.42	NA	1.462	NA	0	NA	NA	NA	NA	NA	NA	NA	1.796
0.994	NA	NA	1.335	NA	NA	1.42	NA	1.665	NA	0	NA	NA	NA	NA	NA	NA	NA	1.071
1.065	NA	NA	0	NA	NA	1.439	NA	1.642	NA	0.826	NA	NA	NA	NA	NA	NA	NA	0
1.205	NA	NA	0	NA	NA	0.985	NA	1.215	NA	1.02	NA	NA	NA	NA	NA	NA	NA	1.078
1.214	NA	NA	0.859	NA	NA	1.133	NA	0.823	NA	0.986	NA	NA	NA	NA	NA	NA	NA	1.366
1.165	NA	NA	1.327	NA	NA	1.293	NA	0.298	NA	1.061	NA	NA	NA	NA	NA	NA	NA	1.556
1.158	NA	NA	0	NA	NA	1.263	NA	2.5	NA	1.067	NA	NA	NA	NA	NA	NA	NA	1.473
1.245	NA	NA	0	NA	NA	1.121	NA	1.481	NA	1.046	NA	NA	NA	NA	NA	NA	NA	1.501
1.122	NA	NA	1.407	NA	NA	1.195	NA	0	NA	0.939	NA	NA	NA	NA	NA	NA	NA	1.138
1.272	NA	NA	1.343	NA	NA	1.351	NA	1.036	NA	0.695	NA	NA	NA	NA	NA	NA	NA	0
1.346	NA	NA	0	NA	NA	1.722	NA	0.878	NA	0.841	NA	NA	NA	NA	NA	NA	NA	0.055
1.17	NA	NA	0	NA	NA	1.922	NA	1.359	NA	0.781	NA	NA	NA	NA	NA	NA	NA	1.14
1.137	NA	NA	0.492	NA	NA	1.351	NA	0.956	NA	0.756	NA	NA	NA	NA	NA	NA	NA	1.728
1.227	NA	NA	1.36	NA	NA	1.135	NA	0	NA	0.916	NA	NA	NA	NA	NA	NA	NA	2.247
1.328	NA	NA	1.102	NA	NA	1.255	NA	0	NA	1.109	NA	NA	NA	NA	NA	NA	NA	2.5
1.384	NA	NA	0	NA	NA	1.375	NA	2.5	NA	0	NA	NA	NA	NA	NA	NA	NA	1.759
1.27	NA	NA	0	NA	NA	1.439	NA	1.9	NA	0	NA	NA	NA	NA	NA	NA	NA	1.435
1.19	NA	NA	0	NA	NA	0.97	NA	1.547	NA	0	NA	NA	NA	NA	NA	NA	NA	1.036
1.172	NA	NA	1.208	NA	NA	0.834	NA	1.491	NA	0.684	NA	NA	NA	NA	NA	NA	NA	1.586
1.244	NA	NA	0.773	NA	NA	0.544	NA	1.652	NA	0.864	NA	NA	NA	NA	NA	NA	NA	1.849
1.156	NA	NA	0	NA	NA	0.431	NA	1.261	NA	0.709	NA	NA	NA	NA	NA	NA	NA	0
1.197	NA	NA	0	NA	NA	1.003	NA	0	NA	0.955	NA	NA	NA	NA	NA	NA	NA	0
1.108	NA	NA	1.004	NA	NA	0.989	NA	0	NA	0.982	NA	NA	NA	NA	NA	NA	NA	0
1.098	NA	NA	1.05	NA	NA	1.021	NA	2.448	NA	1.124	NA	NA	NA	NA	NA	NA	NA	1.821
1.297	NA	NA	0	NA	NA	1.055	NA	2.309	NA	0.897	NA	NA	NA	NA	NA	NA	NA	1.011
1.413	NA	NA	0	NA	NA	0.802	NA	1.798	NA	1.13	NA	NA	NA	NA	NA	NA	NA	1.164
1.391	NA	NA	1.534	NA	NA	0.892	NA	1.447	NA	0.898	NA	NA	NA	NA	NA	NA	NA	1.224
1.244	NA	NA	1.258	NA	NA	1.045	NA	1.328	NA	0.828	NA	NA	NA	NA	NA	NA	NA	1.469
1.155	NA	NA	0.282	NA	NA	0.721	NA	1.074	NA	0.781	NA	NA	NA	NA	NA	NA	NA	0.996
1.058	NA	NA	1.84	NA	NA	0.845	NA	0.509	NA	0.82	NA	NA	NA	NA	NA	NA	NA	0.046
1.07	NA	NA	1.631	NA	NA	0.966	NA	0	NA	0.836	NA	NA	NA	NA	NA	NA	NA	0.607
0.709	NA	NA	0	NA	NA	1.06	NA	2.165	NA	0.799	NA	NA	NA	NA	NA	NA	NA	1.599
1.026	NA	NA	0	NA	NA	0.678	NA	2.231	NA	0	NA	NA	NA	NA	NA	NA	NA	1.771
1.265	NA	NA	1.815	NA	NA	0.819	NA	1.604	NA	0	NA	NA	NA	NA	NA	NA	NA	1.567
1.34	NA	NA	0	NA	NA	0.848	NA	1.2	NA	0.735	NA	NA	NA	NA	NA	NA	NA	1.378
1.323	NA	NA	1.775	NA	NA	0.546	NA	1.159	NA	0.824	NA	NA	NA	NA	NA	NA	NA	1.104
1.119	NA	NA	0	NA	NA	0.829	NA	1.179	NA	0.658	NA	NA	NA	NA	NA	NA	NA	1.199
1.051	NA	NA	0	NA	NA	0	NA	1.179	NA	0	NA	NA	NA	NA	NA	NA	NA	1.472
0.941	NA	NA	0	NA	NA	0	NA	1.989	NA	0.416	NA	NA	NA	NA	NA	NA	NA	1.665
0.441	NA	NA	1.846	NA	NA	0	NA	1.922	NA	0	NA	NA	NA	NA	NA	NA	NA	1.945
0.782	NA	NA	0	NA	NA	0.705	NA	1.387	NA	0.773	NA	NA	NA	NA	NA	NA	NA	1.983
0.752	NA	NA	0	NA	NA	0.864	NA	1.226	NA	0.704	NA	NA	NA	NA	NA	NA	NA	1.487
1.087	NA	NA	0	NA	NA	0.985	NA	1.175	NA	1.116	NA	NA	NA	NA	NA	NA	NA	0.928
1.609	NA	NA	0	NA	NA	0.668	NA	1.071	NA	0.973	NA	NA	NA	NA	NA	NA	NA	1.427
1.626	NA	NA	0	NA	NA	0	NA	1.454	NA	0.979	NA	NA	NA	NA	NA	NA	NA	1.929
1.473	NA	NA	0	NA	NA	0	NA	0	NA	0.881	NA	NA	NA	NA	NA	NA	NA	0
1.103	NA	NA	0	NA	NA	0.714	NA	0	NA	0.688	NA	NA	NA	NA	NA	NA	NA	0.929
1.033	NA	NA	0	NA	NA	0.866	NA	0	NA	0.876	NA	NA	NA	NA	NA	NA	NA	0
1.018	NA	NA	0	NA	NA	0.629	NA	0	NA	0.867	NA	NA	NA	NA	NA	NA	NA	1.055
0.883	NA	NA	2.5	NA	NA	NA	NA	0	NA	0.275	NA	NA	NA	NA	NA	NA	NA	0.987
0	NA	NA	0	NA	NA	NA	NA	0	NA	0.655	NA	NA	NA	NA	NA	NA	NA	0.914
0.164	NA	NA	0	NA	NA	NA	NA	0	NA	0.829	NA	NA	NA	NA	NA	NA	NA	1.212
0.32	NA	NA	0	NA	NA	NA	NA	0	NA	0.821	NA	NA	NA	NA	NA	NA	NA	1.324
1.313	NA	NA	0	NA	NA	NA	NA	0	NA	0.432	NA	NA	NA	NA	NA	NA	NA	0.562
1.624	NA	NA	0.001	NA	NA	NA	NA	0	NA	0	NA	NA	NA	NA	NA	NA	NA	0.689
1.569	NA	NA	1.89	NA	NA	NA	NA	0.687	NA	0.655	NA	NA	NA	NA	NA	NA	NA	0.997
1.379	NA	NA	0.086	NA	NA	NA	NA	0.463	NA	1.121	NA	NA	NA	NA	NA	NA	NA	1.372
0.908	NA	NA	0.013	NA	NA	NA	NA	0	NA	0	NA	NA	NA	NA	NA	NA	NA	1.686
0.926	NA	NA	0	NA	NA	NA	NA	0	NA	1.231	NA	NA	NA	NA	NA	NA	NA	1.71
1.044	NA	NA	0	NA	NA	NA	NA	0	NA	0.491	NA	NA	NA	NA	NA	NA	NA	1.621
1.167	NA	NA	0	NA	NA	NA	NA	0	NA	0.914	NA	NA	NA	NA	NA	NA	NA	0.823
0.745	NA	NA	0	NA	NA	NA	NA	0	NA	0.916	NA	NA	NA	NA	NA	NA	NA	1.425
0.633	NA	NA	0.62	NA	NA	NA	NA	0	NA	0.865	NA	NA	NA	NA	NA	NA	NA	1.583
0.378	NA	NA	0.731	NA	NA	NA	NA	0	NA	0.833	NA	NA	NA	NA	NA	NA	NA	1.655
1.261	NA	NA	0	NA	NA	NA	NA	0.779	NA	0.868	NA	NA	NA	NA	NA	NA	NA	1.793
1.216	NA	NA	0	NA	NA	NA	NA	0.795	NA	0.72	NA	NA	NA	NA	NA	NA	NA	0
1.285	NA	NA	0	NA	NA	NA	NA	0	NA	0.775	NA	NA	NA	NA	NA	NA	NA	0.249
1.3	NA	NA	0	NA	NA	NA	NA	1.494	NA	0.862	NA	NA	NA	NA	NA	NA	NA	0.767
1.21	NA	NA	0	NA	NA	NA	NA	0	NA	0.227	NA	NA	NA	NA	NA	NA	NA	0.864
1.007	NA	NA	0	NA	NA	NA	NA	0	NA	0.321	NA	NA	NA	NA	NA	NA	NA	0.991
1.07	NA	NA	2.227	NA	NA	NA	NA	0	NA	1.086	NA	NA	NA	NA	NA	NA	NA	1.102
0.929	NA	NA	0	NA	NA	NA	NA	0.694	NA	1.245	NA	NA	NA	NA	NA	NA	NA	0.937
0.995	NA	NA	1.192	NA	NA	NA	NA	0.855	NA	1.171	NA	NA	NA	NA	NA	NA	NA	1.605
1.151	NA	NA	0	NA	NA	NA	NA	0	NA	0.197	NA	NA	NA	NA	NA	NA	NA	1.706
1.151	NA	NA	0	NA	NA	NA	NA	0	NA	0.92	NA	NA	NA	NA	NA	NA	NA	1.561
0.683	NA	NA	0	NA	NA	NA	NA	0.778	NA	0.921	NA	NA	NA	NA	NA	NA	NA	0.783
0.46	NA	NA	1.269	NA	NA	NA	NA	0	NA	0.853	NA	NA	NA	NA	NA	NA	NA	0.949
0	NA	NA	0	NA	NA	NA	NA	0	NA	0.817	NA	NA	NA	NA	NA	NA	NA	0.757
0	NA	NA	0	NA	NA	NA	NA	0	NA	0.757	NA	NA	NA	NA	NA	NA	NA	1.326
0	NA	NA	0	NA	NA	NA	NA	0	NA	0.836	NA	NA	NA	NA	NA	NA	NA	1.495
0.862	NA	NA	0	NA	NA	NA	NA	0	NA	1.008	NA	NA	NA	NA	NA	NA	NA	0.698
1.155	NA	NA	0	NA	NA	NA	NA	0	NA	1.124	NA	NA	NA	NA	NA	NA	NA	0.635
1.158	NA	NA	1.005	NA	NA	NA	NA	0	NA	1.167	NA	NA	NA	NA	NA	NA	NA	0.848
1.192	NA	NA	0	NA	NA	NA	NA	0	NA	1.147	NA	NA	NA	NA	NA	NA	NA	1.424
1.389	NA	NA	0.389	NA	NA	NA	NA	0	NA	0.596	NA	NA	NA	NA	NA	NA	NA	1.594
1.265	NA	NA	0	NA	NA	NA	NA	0	NA	0.805	NA	NA	NA	NA	NA	NA	NA	0.621
1.015	NA	NA	2.094	NA	NA	NA	NA	1.212	NA	0.905	NA	NA	NA	NA	NA	NA	NA	0.335
1.087	NA	NA	1.617	NA	NA	NA	NA	0	NA	0.758	NA	NA	NA	NA	NA	NA	NA	0.923
0.979	NA	NA	1.558	NA	NA	NA	NA	0	NA	0.998	NA	NA	NA	NA	NA	NA	NA	1.464
0.966	NA	NA	0.907	NA	NA	NA	NA	0	NA	0.976	NA	NA	NA	NA	NA	NA	NA	1.719
0.638	NA	NA	0	NA	NA	NA	NA	0	NA	1.202	NA	NA	NA	NA	NA	NA	NA	1.404
0	NA	NA	0	NA	NA	NA	NA	0	NA	1.191	NA	NA	NA	NA	NA	NA	NA	0
0	NA	NA	1.034	NA	NA	NA	NA	0	NA	0.734	NA	NA	NA	NA	NA	NA	NA	1.893
0.303	NA	NA	0.457	NA	NA	NA	NA	0	NA	0.682	NA	NA	NA	NA	NA	NA	NA	1.543
0	NA	NA	1.357	NA	NA	NA	NA	0	NA	0.757	NA	NA	NA	NA	NA	NA	NA	1.064
0.483	NA	NA	2.125	NA	NA	NA	NA	0.835	NA	0.939	NA	NA	NA	NA	NA	NA	NA	1.165
1.276	NA	NA	1.721	NA	NA	NA	NA	0	NA	0.875	NA	NA	NA	NA	NA	NA	NA	1.305
1.276	NA	NA	1.369	NA	NA	NA	NA	0	NA	0.841	NA	NA	NA	NA	NA	NA	NA	1.433
1.06	NA	NA	0	NA	NA	NA	NA	0.677	NA	0.771	NA	NA	NA	NA	NA	NA	NA	1.601
0.976	NA	NA	0	NA	NA	NA	NA	0	NA	1.012	NA	NA	NA	NA	NA	NA	NA	1.385
0.202	NA	NA	0.667	NA	NA	NA	NA	0	NA	0.891	NA	NA	NA	NA	NA	NA	NA	0.469
1.089	NA	NA	0	NA	NA	NA	NA	1.117	NA	0.84	NA	NA	NA	NA	NA	NA	NA	1.058
1.132	NA	NA	2.453	NA	NA	NA	NA	0.921	NA	0.843	NA	NA	NA	NA	NA	NA	NA	1.562
0	NA	NA	2.5	NA	NA	NA	NA	0.642	NA	0.818	NA	NA	NA	NA	NA	NA	NA	1.614
0.892	NA	NA	2.5	NA	NA	NA	NA	1.171	NA	0.904	NA	NA	NA	NA	NA	NA	NA	1.423
[truncated: 6,604 more rows]
