# Supplementary material for: Diffusion weighted imaging in patients with rectal cancer: Comparison between Gaussian and non-Gaussian models
Source: PLoS One. 2017 Sep 1;12(9):e0184197. doi: 10.1371/journal.pone.0184197 (PMC5593499; doi:10.1371/journal.pone.0184197)
Supplement: S1 Dataset — The derived DWI parameters from the four examined models and the statistical analysis results are provided in csv format. (ZIP) [file pone.0184197.s001.zip › PLOS_data/dataPLOS_TABLE4_AIC.csv]

BG	BNG	MG	MNG
0.117	0	0.883	0
0.13	0	0.87	0
0.113	0	0.887	0
0.134	0	0.866	0
0.17	0.001	0.829	0
0.207	0.003	0.789	0.001
0.158	0	0.842	0
0.981	0	0.019	0
0.859	0	0.141	0
0.112	0	0.887	0
0.396	0	0.604	0
0.128	0	0.872	0
0.267	0.022	0.706	0.005
0.252	0.283	0.434	0.03
0.875	0.001	0.124	0
0.805	0	0.195	0
0.133	0	0.867	0
0.267	0	0.733	0
0.685	0	0.315	0
0.91	0	0.09	0
0.976	0	0.024	0
0.999	0	0.001	0
0.999	0	0.001	0
0.974	0	0.026	0
0.934	0	0.066	0
0.614	0.099	0.284	0.003
0.07	0.061	0.515	0.353
0.417	0.106	0.466	0.01
0.643	0	0.357	0
0.717	0	0.283	0
0.988	0	0.012	0
0.903	0	0.097	0
0.822	0	0.178	0
0.997	0	0.003	0
0.82	0	0.18	0
0.409	0	0.591	0
0.619	0	0.381	0
0.261	0	0.739	0
0.301	0	0.699	0
0.788	0.03	0.181	0.001
0.994	0	0.006	0
0.998	0	0.002	0
0.911	0	0.089	0
0.906	0	0.094	0
0.326	0	0.674	0
0.471	0	0.529	0
0.361	0	0.639	0
0.084	0	0.916	0
0.107	0	0.893	0
0.756	0	0.244	0
0.228	0	0.772	0
0.22	0.002	0.778	0
0.245	0.133	0.549	0.072
0.774	0.002	0.224	0
0.84	0.001	0.16	0
0.96	0	0.04	0
0.927	0.007	0.066	0
0.83	0	0.17	0
0.999	0	0.001	0
0.313	0	0.687	0
0.166	0	0.834	0
0.109	0	0.891	0
0.113	0	0.887	0
0.991	0	0.008	0
0.996	0	0.004	0
0.996	0	0.004	0
0.717	0.001	0.282	0
0.199	0.005	0.794	0.002
0.303	0	0.697	0
0.279	0.001	0.719	0.001
0.411	0.045	0.54	0.004
0.994	0.002	0.004	0
0.886	0.001	0.113	0
0.989	0	0.011	0
0.869	0	0.131	0
0.847	0	0.153	0
0.988	0.001	0.011	0
0.567	0.009	0.424	0
0.192	0	0.808	0
0.865	0.004	0.13	0.001
0.577	0.013	0.404	0.006
0.301	0.001	0.698	0
0.994	0	0.006	0
0.975	0	0.025	0
0.894	0	0.106	0
0.115	0.001	0.884	0
0.268	0.008	0.722	0.002
0.993	0	0.007	0
0.998	0	0.002	0
1	0	0	0
0.973	0	0.027	0
0.488	0	0.512	0
0.948	0.002	0.05	0
0.997	0	0.003	0
0.149	0	0.851	0
0.376	0	0.624	0
0.998	0	0.002	0
0.7	0	0.3	0
0.501	0.001	0.498	0
0.276	0	0.724	0
0.999	0	0.001	0
1	0	0	0
0.928	0	0.072	0
0.869	0.002	0.129	0
0.862	0.001	0.137	0
0.936	0.001	0.062	0
0.681	0.306	0.012	0
0.716	0.23	0.054	0.001
0.75	0.001	0.249	0
0.991	0	0.009	0
1	0	0	0
0.992	0	0.008	0
0.737	0	0.263	0
0.913	0	0.087	0
0.959	0	0.041	0
0.105	0	0.895	0
0.54	0	0.46	0
0.601	0	0.399	0
0.993	0	0.007	0
0.987	0.002	0.012	0
0.832	0.002	0.165	0.001
0.749	0.002	0.249	0.001
0.842	0.043	0.114	0
0.535	0.462	0.003	0
0.973	0.002	0.025	0
0.991	0	0.009	0
1	0	0	0
1	0	0	0
0.714	0	0.286	0
0.821	0	0.179	0
1	0	0	0
0.628	0	0.372	0
0.95	0.002	0.047	0
0.954	0.028	0.018	0
0.972	0	0.028	0
0.269	0	0.731	0
0.422	0.008	0.569	0.001
0.883	0.098	0.019	0
0.917	0.022	0.06	0
0.813	0	0.186	0
0.334	0.092	0.543	0.031
1	0	0	0
0.54	0.008	0.448	0.004
0.172	0.049	0.723	0.055
0.853	0.021	0.126	0
0.991	0	0.009	0
0.498	0	0.502	0
0.61	0.003	0.387	0
0.669	0.041	0.289	0.001
0.947	0.002	0.052	0
0.963	0	0.037	0
0.905	0	0.095	0
0.083	0.075	0.587	0.255
0.527	0.437	0.034	0.001
0.778	0.096	0.125	0.001
0.83	0.096	0.073	0
0.653	0.007	0.339	0
0.85	0	0.15	0
0.726	0	0.274	0
0.599	0.001	0.4	0
0.983	0	0.017	0
0.952	0	0.048	0
0.911	0	0.089	0
0.73	0	0.27	0
0.068	0.054	0.489	0.39
0.138	0.325	0.386	0.15
0.458	0.21	0.316	0.016
0.623	0.017	0.359	0
0.46	0.177	0.35	0.013
0.799	0.08	0.12	0.002
0.979	0	0.021	0
0.885	0	0.115	0
0.998	0	0.002	0
1	0	0	0
0.993	0	0.007	0
0.886	0	0.113	0
0.754	0.061	0.184	0.001
0.982	0.002	0.016	0
1	0	0	0
0.528	0.068	0.389	0.014
0.159	0.161	0.538	0.142
0.264	0.501	0.194	0.041
0.33	0.342	0.279	0.049
0.329	0.613	0.052	0.006
0.609	0.03	0.35	0.011
0.327	0.031	0.627	0.015
0.987	0	0.013	0
0.905	0	0.095	0
0.969	0	0.031	0
0.387	0.532	0.076	0.005
0.137	0.145	0.512	0.206
0.624	0.041	0.333	0.002
0.96	0	0.04	0
0.932	0	0.068	0
0.999	0	0.001	0
0.565	0.156	0.272	0.007
0.216	0.576	0.179	0.03
0.074	0.925	0.001	0
0.936	0.059	0.005	0
0.914	0.008	0.078	0
0.795	0.002	0.203	0
0.628	0.012	0.359	0.001
0.99	0.004	0.006	0
0.894	0.001	0.105	0
0.981	0	0.019	0
0.929	0.07	0	0
0.529	0.259	0.208	0.004
0.413	0.017	0.568	0.002
0.708	0	0.292	0
0.999	0	0.001	0
0.268	0.048	0.663	0.021
0.211	0.12	0.553	0.116
0.438	0.306	0.241	0.015
0.742	0.013	0.245	0.001
0.988	0	0.012	0
0.504	0	0.495	0
0.186	0	0.814	0
0.381	0	0.619	0
0.992	0	0.008	0
0.979	0	0.02	0
0.946	0.003	0.051	0
0.881	0.006	0.113	0
0.976	0.002	0.023	0
0.247	0	0.753	0
0.325	0	0.675	0
0.562	0	0.437	0
0.922	0.002	0.076	0
0.819	0	0.181	0
0.122	0	0.878	0
0.196	0.001	0.802	0.001
0.843	0.001	0.157	0
0.699	0	0.3	0
0.861	0	0.139	0
0.948	0	0.052	0
1	0	0	0
0.586	0.003	0.411	0
0.59	0.104	0.3	0.006
0.889	0	0.11	0
0.895	0	0.105	0
0.991	0.003	0.005	0
0.806	0.141	0.052	0
0.187	0.001	0.812	0
0.29	0	0.71	0
0.573	0	0.427	0
0.767	0.157	0.075	0.001
0.757	0.001	0.243	0
0.563	0	0.437	0
0.69	0	0.31	0
0.978	0	0.022	0
0.984	0	0.016	0
0.932	0.002	0.066	0
0.47	0.006	0.524	0.001
0.822	0.009	0.168	0
0.366	0.087	0.534	0.013
0.487	0.023	0.486	0.004
0.949	0	0.051	0
0.995	0	0.005	0
0.857	0.143	0	0
0.77	0.226	0.004	0
0.965	0	0.034	0
0.781	0	0.219	0
0.939	0	0.061	0
0.898	0.055	0.046	0
0.97	0	0.03	0
0.988	0	0.012	0
1	0	0	0
0.995	0	0.005	0
0.071	0.051	0.53	0.347
0.074	0.069	0.515	0.342
0.249	0.365	0.321	0.066
0.353	0.046	0.596	0.005
0.758	0	0.241	0
0.978	0	0.022	0
0.975	0	0.025	0
0.982	0.017	0	0
1	0	0	0
0.996	0	0.004	0
0.911	0	0.089	0
0.871	0.008	0.121	0
0.846	0.007	0.147	0
0.99	0.005	0.005	0
0.252	0.745	0.002	0
0.139	0.16	0.486	0.215
0.201	0.202	0.447	0.15
0.275	0.234	0.389	0.103
0.39	0.25	0.323	0.036
0.383	0.384	0.216	0.016
0.997	0	0.003	0
0.78	0	0.22	0
0.741	0	0.259	0
0.396	0	0.604	0
0.234	0	0.766	0
0.349	0.024	0.62	0.008
0.244	0.129	0.567	0.06
0.359	0.338	0.276	0.027
0.902	0.041	0.056	0
0.995	0.002	0.003	0
0.413	0.438	0.125	0.024
0.125	0.112	0.514	0.25
0.14	0.11	0.523	0.227
0.491	0.498	0.01	0
0.698	0.188	0.112	0.002
0.3	0.16	0.486	0.054
1	0	0	0
0.999	0	0.001	0
0.785	0	0.215	0
0.358	0.001	0.641	0
0.205	0.112	0.601	0.083
0.06	0.057	0.448	0.435
0.07	0.096	0.488	0.346
0.184	0.199	0.43	0.187
0.314	0.41	0.201	0.076
0.958	0.042	0.001	0
1	0	0	0
1	0	0	0
0.266	0.495	0.162	0.077
0.112	0.104	0.525	0.259
0.338	0.637	0.022	0.002
0.884	0.065	0.051	0
0.912	0.011	0.077	0
0.8	0.001	0.199	0
0.895	0.002	0.103	0
0.742	0.126	0.129	0.002
0.084	0.081	0.553	0.281
0.071	0.05	0.543	0.336
0.177	0.159	0.496	0.169
0.125	0.123	0.519	0.233
0.073	0.055	0.539	0.333
0.358	0.48	0.126	0.036
0.977	0	0.023	0
0.271	0.001	0.727	0.001
0.569	0.284	0.141	0.006
0.357	0.637	0.006	0
0.996	0.004	0	0
0.984	0.011	0.005	0
0.259	0.733	0.007	0.001
0.301	0.383	0.26	0.056
0.349	0.292	0.307	0.053
0.092	0.085	0.536	0.288
0.075	0.042	0.57	0.313
0.446	0.048	0.491	0.015
0.887	0.004	0.109	0
0.996	0	0.004	0
0.989	0	0.011	0
0.374	0.621	0.004	0
0.129	0.118	0.517	0.235
0.074	0.06	0.53	0.336
0.068	0.053	0.504	0.375
0.072	0.079	0.506	0.344
0.078	0.041	0.573	0.308
0.727	0.254	0.019	0.001
0.928	0.027	0.044	0
0.97	0.008	0.021	0
0.969	0.003	0.027	0
0.766	0.114	0.117	0.002
0.524	0.462	0.012	0.001
0.281	0.68	0.029	0.01
0.138	0.841	0.017	0.004
0.24	0.531	0.177	0.053
0.213	0.762	0.019	0.005
0.315	0	0.685	0
0.963	0	0.037	0
1	0	0	0
1	0	0	0
0.991	0	0.009	0
0.824	0.164	0.011	0
0.706	0.292	0.002	0
0.399	0.398	0.156	0.047
0.997	0	0.003	0
1	0	0	0
0.999	0	0.001	0
0.995	0	0.005	0
0.995	0	0.005	0
0.974	0.026	0	0
0.23	0.769	0.001	0
0.998	0	0.002	0
0.953	0	0.047	0
0.708	0.039	0.25	0.004
0.942	0.007	0.051	0
0.122	0	0.877	0
0.12	0	0.88	0
0.12	0	0.88	0
0.124	0	0.876	0
0.142	0	0.858	0
0.126	0	0.874	0
0.112	0	0.888	0
0.353	0	0.647	0
0.358	0	0.642	0
0.137	0	0.863	0
0.114	0	0.886	0
0.115	0	0.884	0
0.118	0	0.882	0
0.12	0	0.88	0
0.119	0	0.881	0
0.146	0	0.854	0
0.147	0	0.853	0
0.334	0.106	0.536	0.025
0.265	0.114	0.559	0.062
0.398	0.001	0.601	0
0.969	0	0.031	0
0.996	0	0.004	0
0.987	0	0.013	0
0.488	0	0.512	0
0.033	0	0.967	0
0.116	0	0.884	0
0.164	0	0.836	0
0.131	0	0.869	0
0.104	0	0.896	0
0.119	0	0.881	0
0.102	0	0.898	0
0.136	0	0.864	0
0.211	0	0.789	0
0.749	0.001	0.25	0
0.968	0	0.032	0
0.883	0	0.117	0
0.891	0	0.109	0
0.949	0	0.051	0
0.992	0	0.008	0
0.936	0	0.064	0
0.545	0	0.455	0
0.307	0.246	0.417	0.03
0.237	0.077	0.643	0.043
0.104	0	0.896	0
0.314	0	0.686	0
0.161	0	0.838	0
0.192	0	0.807	0.001
0.106	0	0.894	0
0.113	0	0.887	0
0.842	0	0.158	0
0.852	0.006	0.142	0
0.059	0.22	0.369	0.352
0.62	0.029	0.348	0.002
0.892	0	0.108	0
0.559	0	0.441	0
0.191	0	0.809	0
0.866	0	0.134	0
0.113	0.076	0.639	0.172
0.082	0.06	0.612	0.246
0.09	0	0.91	0
0.155	0	0.845	0
0.134	0.056	0.704	0.106
0.085	0.078	0.581	0.256
0.797	0.001	0.201	0.001
0.991	0	0.009	0
0.872	0.002	0.125	0
0.153	0.677	0.147	0.023
0.77	0.095	0.134	0.001
0.986	0	0.014	0
0.948	0	0.052	0
0.836	0	0.164	0
0.663	0	0.337	0
0.719	0	0.281	0
0.173	0.003	0.823	0.001
0.114	0.287	0.493	0.106
0.364	0.003	0.634	0
0.422	0.05	0.523	0.005
0.11	0.056	0.696	0.138
0.108	0.127	0.655	0.11
0.745	0	0.255	0
0.898	0.009	0.092	0
0.847	0.145	0.007	0
0.986	0.009	0.005	0
0.99	0	0.01	0
0.871	0	0.129	0
0.995	0	0.005	0
0.192	0.799	0.009	0
0.998	0	0.002	0
1	0	0	0
0.125	0	0.875	0
0.109	0.001	0.889	0.001
0.154	0.093	0.718	0.035
0.174	0.305	0.457	0.064
0.967	0	0.033	0
0.244	0	0.756	0
0.638	0	0.362	0
0.193	0	0.807	0
0.221	0.002	0.777	0.001
0.987	0.002	0.01	0
0.999	0	0	0
0.915	0	0.084	0
0.935	0	0.065	0
0.928	0	0.072	0
0.057	0.576	0.259	0.108
0.403	0.16	0.423	0.013
1	0	0	0
0.119	0	0.881	0
0.111	0	0.888	0.001
0.125	0	0.875	0
0.622	0	0.378	0
1	0	0	0
0.961	0	0.039	0
0.998	0	0.002	0
0.3	0	0.7	0
0.152	0	0.848	0
0.441	0	0.559	0
0.393	0.181	0.405	0.021
0.121	0.084	0.596	0.199
0.34	0.498	0.15	0.012
1	0	0	0
0.887	0	0.113	0
0.256	0.262	0.421	0.061
0.999	0	0.001	0
0.948	0	0.052	0
0.114	0.002	0.881	0.004
0.125	0	0.875	0
0.472	0	0.528	0
0.999	0	0.001	0
0.998	0	0.002	0
0.998	0	0.002	0
0.254	0.002	0.744	0.001
0.583	0	0.417	0
0.694	0.003	0.303	0
0.501	0.232	0.261	0.006
0.269	0.272	0.398	0.06
0.917	0.027	0.056	0
0.995	0	0.005	0
1	0	0	0
0.775	0	0.225	0
0.655	0	0.345	0
0.998	0	0.002	0
0.029	0.083	0.217	0.671
0.075	0.049	0.516	0.36
0.423	0	0.577	0
0.982	0	0.018	0
1	0	0	0
0.985	0	0.015	0
0.626	0.008	0.365	0.001
0.886	0.024	0.09	0
0.995	0.001	0.004	0
1	0	0	0
0.988	0	0.012	0
1	0	0	0
0.961	0	0.039	0
0.835	0	0.165	0
0.445	0.026	0.526	0.003
0.727	0.002	0.271	0
0.975	0	0.024	0
0.015	0.102	0.111	0.772
0.049	0.098	0.374	0.479
0.145	0.043	0.73	0.082
0.128	0	0.872	0
0.587	0	0.413	0
0.998	0	0.002	0
0.99	0.009	0.001	0
0.816	0.181	0.003	0
0.904	0.001	0.094	0
0.934	0	0.066	0
0.412	0	0.588	0
0.675	0	0.325	0
0.991	0	0.009	0
1	0	0	0
0.746	0.002	0.251	0.001
0.822	0.037	0.14	0.001
0.748	0.065	0.185	0.003
0.12	0.001	0.878	0.001
0.115	0.03	0.728	0.127
0.124	0	0.875	0
0.171	0	0.828	0
0.469	0	0.531	0
0.189	0	0.811	0
0.099	0	0.901	0
1	0	0	0
0.214	0.735	0.046	0.006
0.311	0.41	0.24	0.038
0.608	0.013	0.373	0.006
0.277	0	0.723	0
0.143	0	0.857	0
0.647	0.002	0.351	0
0.969	0	0.031	0
0.832	0	0.168	0
0.479	0.001	0.518	0.002
0.95	0.017	0.033	0
0.968	0.016	0.017	0
0.647	0	0.353	0
0.914	0	0.086	0
0.947	0	0.053	0
0.38	0.144	0.459	0.016
0.346	0.001	0.653	0.001
0.197	0	0.802	0
0.731	0	0.269	0
0.799	0	0.201	0
0.126	0.001	0.873	0
0.226	0.218	0.474	0.083
0.097	0.159	0.516	0.229
0.107	0.089	0.624	0.18
0.098	0.045	0.758	0.099
0.655	0	0.345	0
0.14	0	0.86	0
0.164	0.001	0.835	0
0.969	0.001	0.03	0
0.954	0	0.045	0
0.574	0.001	0.425	0.001
0.867	0.014	0.118	0
0.631	0.001	0.368	0
0.275	0.018	0.7	0.007
0.271	0.005	0.722	0.002
0.984	0	0.016	0
0.204	0.129	0.613	0.054
0.052	0.064	0.385	0.499
0.103	0.002	0.888	0.008
0.958	0	0.042	0
0.936	0	0.063	0
0.3	0.059	0.617	0.023
0.517	0.27	0.199	0.013
0.731	0.023	0.242	0.004
0.716	0.005	0.276	0.003
0.963	0	0.037	0
0.924	0	0.076	0
0.829	0	0.171	0
0.843	0.004	0.151	0.001
0.906	0.001	0.093	0
0.925	0	0.075	0
0.933	0.037	0.03	0
1	0	0	0
0.379	0.53	0.086	0.005
0.178	0.002	0.819	0.001
0.939	0	0.061	0
0.998	0	0.002	0
0.054	0.748	0.193	0.005
0.844	0	0.156	0
0.226	0	0.774	0
0.92	0	0.08	0
1	0	0	0
0.993	0	0.007	0
0.974	0	0.026	0
0.962	0	0.038	0
0.966	0	0.034	0
0.999	0	0.001	0
0.94	0	0.06	0
0.366	0	0.634	0
0.402	0	0.598	0
0.929	0	0.071	0
0.964	0	0.036	0
0.157	0.136	0.504	0.204
0.988	0.004	0.008	0
0.982	0	0.018	0
0.999	0	0.001	0
0.126	0	0.874	0
0.118	0	0.882	0
0.427	0	0.573	0
0.701	0	0.299	0
0.798	0	0.202	0
0.999	0	0.001	0
0.984	0	0.016	0
0.354	0	0.646	0
0.101	0	0.899	0
0.122	0	0.878	0
0.926	0.004	0.069	0
0.997	0	0.003	0
0.709	0	0.291	0
0.209	0	0.791	0
0.841	0	0.159	0
0.297	0	0.703	0
0.291	0.463	0.218	0.028
0.226	0.196	0.413	0.165
0.912	0	0.088	0
1	0	0	0
0.83	0.009	0.16	0.001
0.906	0	0.094	0
0.14	0	0.86	0
0.222	0	0.778	0
0.998	0	0.002	0
0.558	0.002	0.44	0
0.424	0.406	0.165	0.005
0.826	0.003	0.171	0
0.999	0	0.001	0
0.877	0	0.123	0
0.553	0	0.447	0
0.51	0	0.49	0
0.9	0	0.099	0
0.968	0.001	0.031	0
0.911	0.001	0.089	0
0.235	0	0.765	0
0.368	0	0.632	0
1	0	0	0
0.987	0	0.012	0
0.183	0.799	0.016	0.001
0.505	0.41	0.075	0.01
0.959	0	0.041	0
0.992	0	0.008	0
0.563	0.001	0.436	0
0.323	0	0.677	0
0.804	0	0.196	0
0.985	0	0.015	0
0.915	0.078	0.008	0
0.593	0.367	0.039	0.001
0.971	0.001	0.028	0
0.992	0	0.008	0
0.937	0	0.063	0
0.473	0	0.527	0
0.801	0	0.199	0
0.595	0.001	0.404	0
0.24	0.663	0.09	0.008
0.467	0.4	0.13	0.003
0.241	0	0.759	0
0.185	0	0.815	0
0.771	0	0.229	0
0.901	0	0.099	0
0.978	0.001	0.021	0
0.445	0.346	0.2	0.009
0.677	0.123	0.196	0.004
1	0	0	0
0.916	0	0.084	0
0.481	0	0.519	0
0.871	0	0.129	0
0.995	0	0.005	0
0.556	0	0.444	0
0.879	0	0.121	0
0.923	0	0.077	0
0.663	0	0.337	0
0.772	0	0.228	0
0.949	0	0.051	0
0.961	0	0.039	0
0.998	0	0.002	0
0.991	0	0.009	0
0.87	0	0.13	0
0.833	0	0.167	0
1	0	0	0
0.967	0	0.033	0
0.93	0	0.07	0
0.239	0.305	0.375	0.08
0.255	0.596	0.123	0.027
0.156	0	0.844	0
0.305	0	0.695	0
0.998	0	0.002	0
0.999	0	0.001	0
1	0	0	0
0.999	0	0.001	0
0.356	0	0.644	0
0.599	0	0.401	0
0.99	0	0.01	0
0.997	0	0.003	0
0.915	0	0.085	0
0.975	0	0.025	0
1	0	0	0
0.994	0	0.006	0
0.844	0.01	0.143	0.002
0.152	0.812	0.032	0.004
0.224	0.375	0.301	0.1
0.068	0.93	0.002	0
0.994	0	0.006	0
0.865	0	0.135	0
0.233	0	0.767	0
0.496	0	0.504	0
0.704	0	0.296	0
0.599	0	0.401	0
0.982	0.001	0.016	0
0.8	0.187	0.013	0
0.98	0.001	0.019	0
0.912	0	0.087	0
0.382	0.008	0.608	0.002
0.308	0.675	0.016	0.001
0.842	0.118	0.039	0.001
1	0	0	0
0.367	0	0.632	0
0.156	0.001	0.842	0.001
0.432	0	0.567	0
0.783	0.014	0.203	0.001
0.993	0	0.007	0
0.999	0	0.001	0
1	0	0	0
0.999	0	0.001	0
0.975	0	0.025	0
0.541	0	0.459	0
0.33	0	0.67	0
0.003	0.997	0	0
0.103	0.166	0.5	0.231
0.947	0.047	0.006	0
0.638	0.001	0.361	0
0.298	0.001	0.7	0.001
0.543	0	0.456	0
0.957	0	0.043	0
0.989	0	0.011	0
0.992	0	0.008	0
0.985	0	0.015	0
0.999	0	0.001	0
1	0	0	0
1	0	0	0
1	0	0	0
0.072	0.06	0.547	0.322
0.072	0.049	0.529	0.35
0.206	0.296	0.342	0.155
1	0	0	0
1	0	0	0
0.997	0	0.003	0
0.997	0	0.003	0
1	0	0	0
0.679	0	0.321	0
0.687	0	0.313	0
0.925	0	0.075	0
0.96	0	0.04	0
0.865	0.134	0.001	0
0.183	0.8	0.016	0.001
0.59	0.272	0.134	0.004
0.142	0.543	0.271	0.044
0.07	0.048	0.528	0.354
0.188	0.47	0.243	0.1
0.857	0.001	0.142	0
0.767	0.017	0.215	0.001
0.931	0	0.069	0
0.971	0	0.029	0
1	0	0	0
0.999	0	0.001	0
0.728	0	0.272	0
0.932	0	0.068	0
0.873	0	0.127	0
0.811	0.002	0.187	0
0.161	0.816	0.021	0.002
0.108	0.154	0.5	0.239
0.107	0.234	0.47	0.19
0.633	0.009	0.353	0.005
0.953	0.043	0.004	0
0.684	0.2	0.114	0.003
0.887	0	0.113	0
0.975	0	0.025	0
0.599	0.003	0.397	0.001
0.879	0	0.121	0
0.545	0	0.455	0
0.735	0	0.265	0
0.765	0	0.235	0
0.126	0	0.874	0
0.264	0	0.736	0
0.77	0	0.229	0
0.984	0	0.016	0
0.959	0.002	0.039	0
0.131	0.798	0.063	0.007
0.261	0.399	0.282	0.058
0.344	0.599	0.053	0.003
0.242	0.54	0.174	0.043
0.431	0.297	0.246	0.026
1	0	0	0
0.856	0.1	0.043	0
0.325	0.126	0.53	0.019
0.411	0.001	0.587	0.001
0.392	0	0.608	0
0.982	0	0.018	0
0.98	0	0.02	0
0.154	0.001	0.844	0.001
0.148	0.005	0.842	0.006
0.557	0.028	0.413	0.003
0.963	0.008	0.029	0
0.88	0.004	0.115	0.001
0.46	0.012	0.526	0.002
0.359	0.053	0.569	0.019
0.08	0.06	0.578	0.281
0.141	0.175	0.486	0.198
1	0	0	0
0.141	0.136	0.497	0.226
0.097	0.084	0.537	0.281
0.264	0.482	0.206	0.049
0.249	0.002	0.748	0.001
0.612	0	0.388	0
1	0	0	0
0.688	0	0.312	0
0.81	0	0.19	0
0.372	0	0.628	0
0.539	0	0.46	0
0.999	0	0.001	0
1	0	0	0
1	0	0	0
0.69	0.007	0.302	0
0.087	0.064	0.626	0.224
0.115	0.153	0.523	0.209
0.427	0.482	0.082	0.009
0.66	0.29	0.048	0.002
0.841	0.094	0.064	0.002
0.992	0.004	0.004	0
0.964	0.001	0.035	0
0.921	0	0.079	0
0.221	0	0.779	0
0.968	0	0.032	0
0.993	0	0.007	0
0.948	0	0.052	0
1	0	0	0
0.994	0	0.006	0
0.993	0	0.007	0
0.95	0	0.05	0
0.801	0	0.198	0
0.706	0.011	0.282	0.001
0.197	0.799	0.003	0.001
0.288	0.512	0.151	0.049
0.217	0.308	0.404	0.07
0.066	0	0.934	0
0.666	0	0.334	0
0.955	0	0.044	0
0.438	0	0.562	0
1	0	0	0
0.996	0	0.004	0
0.983	0	0.017	0
0.92	0	0.08	0
0.878	0	0.122	0
0.732	0.005	0.262	0.001
0.363	0.608	0.026	0.003
0.198	0.312	0.341	0.149
0.073	0.067	0.525	0.336
0.072	0.09	0.536	0.302
0.076	0.105	0.498	0.321
0.066	0.077	0.482	0.375
0.06	0.076	0.404	0.46
0.058	0.074	0.437	0.432
0.102	0.101	0.592	0.205
0.093	0.138	0.555	0.214
0.827	0.159	0.014	0
0.987	0.008	0.005	0
0.824	0	0.176	0
0.481	0.373	0.138	0.008
0.027	0.972	0.001	0
0.952	0.022	0.026	0
0.991	0.003	0.006	0
0.982	0.003	0.014	0
0.534	0.074	0.386	0.006
0.15	0.104	0.583	0.162
0.078	0.065	0.596	0.262
0.075	0.089	0.528	0.307
0.024	0.975	0.001	0
0.999	0	0.001	0
0.923	0.008	0.068	0
0.97	0.025	0.005	0
0.961	0	0.038	0
0.97	0	0.03	0
1	0	0	0
0.997	0	0.003	0
0.935	0	0.065	0
0.959	0	0.041	0
0.317	0.682	0.001	0
0.973	0.027	0	0
1	0	0	0
0.991	0	0.009	0
0.964	0	0.035	0
0.097	0.158	0.541	0.204
0.152	0.304	0.415	0.128
0.793	0.207	0	0
1	0	0	0
0.998	0	0.002	0
0.898	0	0.102	0
0.659	0.001	0.339	0
1	0	0	0
0.512	0	0.488	0
0.616	0	0.384	0
0.927	0	0.072	0
1	0	0	0
0.999	0	0.001	0
0.984	0	0.016	0
0.97	0	0.03	0
0.993	0	0.007	0
0.991	0	0.009	0
0.932	0	0.068	0
0.982	0	0.018	0
1	0	0	0
0.065	0.059	0.493	0.383
0.159	0.115	0.628	0.098
0.477	0	0.522	0
0.306	0.195	0.44	0.059
0.178	0.22	0.491	0.112
0.213	0.204	0.508	0.075
0.408	0.161	0.416	0.015
0.997	0	0.003	0
0.973	0	0.027	0
0.968	0	0.032	0
0.469	0	0.531	0
0.748	0.067	0.183	0.002
0.427	0.045	0.522	0.006
0.602	0.012	0.385	0.001
0.999	0	0.001	0
0.432	0.298	0.262	0.008
0.878	0.004	0.116	0.001
1	0	0	0
0.946	0	0.054	0
0.19	0	0.81	0
0.968	0	0.032	0
1	0	0	0
0.994	0	0.006	0
1	0	0	0
0.999	0	0.001	0
0.266	0.349	0.343	0.042
0.407	0.488	0.101	0.004
0.985	0	0.015	0
0.576	0.001	0.422	0.001
0.293	0.001	0.705	0.001
0.317	0.113	0.546	0.024
0.116	0.784	0.094	0.006
0.392	0.036	0.567	0.005
0.373	0.008	0.616	0.003
1	0	0	0
0.925	0	0.075	0
0.943	0	0.057	0
0.977	0	0.023	0
0.961	0	0.039	0
0.465	0	0.535	0
0.981	0	0.019	0
1	0	0	0
0.923	0	0.077	0
0.305	0.457	0.214	0.024
0.023	0.976	0.001	0
0.886	0.001	0.113	0
0.945	0	0.054	0
0.682	0	0.318	0
0.16	0.032	0.77	0.038
0.253	0.43	0.274	0.044
0.334	0.645	0.02	0.001
0.97	0	0.03	0
0.571	0	0.429	0
0.111	0	0.889	0
0.935	0	0.065	0
0.238	0	0.762	0
0.948	0	0.052	0
0.989	0	0.011	0
0.599	0	0.401	0
0.214	0	0.786	0
0.105	0	0.895	0
0.081	0.118	0.564	0.237
0.24	0.405	0.31	0.044
0.857	0.077	0.066	0
0.944	0.001	0.056	0
0.938	0.002	0.06	0
0.94	0.016	0.044	0
0.938	0.001	0.061	0
0.808	0.002	0.189	0.001
0.88	0.003	0.116	0.001
0.998	0	0.002	0
1	0	0	0
0.969	0	0.031	0
1	0	0	0
1	0	0	0
0.962	0	0.038	0
0.991	0	0.009	0
0.801	0	0.199	0
0.626	0	0.374	0
0.249	0	0.751	0
0.703	0	0.297	0
0.05	0.1	0.392	0.458
0.542	0.342	0.114	0.002
0.873	0	0.127	0
0.984	0	0.016	0
0.526	0.006	0.466	0.002
0.678	0.011	0.304	0.006
0.766	0.003	0.23	0
0.846	0.003	0.151	0
0.977	0	0.023	0
0.985	0	0.015	0
0.852	0	0.148	0
0.756	0.001	0.244	0
0.945	0	0.055	0
0.967	0	0.033	0
0.16	0.061	0.687	0.093
0.446	0.128	0.399	0.027
0.956	0.001	0.043	0
0.226	0.085	0.619	0.07
0.567	0.002	0.431	0
0.996	0.002	0.002	0
0.102	0.81	0.081	0.008
0.671	0.001	0.327	0.001
0.603	0	0.397	0
0.994	0	0.006	0
0.966	0	0.034	0
0.458	0	0.542	0
0.999	0	0.001	0
0.913	0	0.087	0
0.921	0.003	0.076	0
1	0	0	0
0.989	0	0.011	0
0.843	0	0.156	0
0.175	0	0.825	0
1	0	0	0
0.228	0.044	0.702	0.027
0.577	0.134	0.274	0.015
0.795	0.113	0.09	0.002
0.974	0	0.025	0
0.553	0.056	0.389	0.002
0.864	0.015	0.121	0
0.297	0.059	0.622	0.023
0.632	0	0.368	0
0.508	0	0.492	0
1	0	0	0
0.986	0	0.014	0
0.497	0	0.503	0
1	0	0	0
0.776	0.13	0.093	0.001
0.962	0.002	0.036	0
0.992	0	0.008	0
0.112	0	0.888	0
0.119	0	0.881	0
0.991	0	0.009	0
0.724	0.034	0.241	0.002
0.664	0.158	0.171	0.007
0.689	0.106	0.201	0.004
0.996	0	0.004	0
0.69	0.001	0.308	0.001
0.265	0	0.735	0
0.149	0	0.851	0
0.997	0	0.003	0
0.997	0	0.003	0
0.704	0.002	0.293	0.001
0.826	0.002	0.172	0.001
0.41	0	0.589	0.001
0.215	0	0.785	0
0.16	0	0.84	0
0.136	0	0.864	0
0.703	0	0.297	0
0.664	0.005	0.33	0
0.527	0.044	0.423	0.007
0.65	0.14	0.203	0.008
0.875	0	0.125	0
0.257	0	0.742	0
0.096	0	0.904	0
0.158	0	0.842	0
1	0	0	0
0.103	0.114	0.546	0.237
0.424	0	0.575	0
0.405	0	0.595	0
0.175	0	0.824	0
0.54	0	0.46	0
1	0	0	0
0.906	0	0.094	0
0.416	0.183	0.377	0.024
0.437	0.056	0.495	0.012
0.957	0	0.043	0
0.665	0	0.335	0
0.121	0	0.879	0
0.136	0	0.864	0
0.946	0	0.054	0
0.454	0	0.546	0
0.453	0.017	0.52	0.01
0.477	0.006	0.515	0.002
0.839	0	0.161	0
0.758	0	0.242	0
0.079	0.071	0.56	0.291
0.448	0.031	0.514	0.007
0.947	0	0.053	0
0.529	0	0.471	0
0.116	0	0.884	0
0.107	0	0.893	0
0.213	0.111	0.611	0.066
0.337	0.02	0.632	0.011
0.043	0.081	0.307	0.569
0.24	0.358	0.357	0.046
0.971	0	0.029	0
0.997	0	0.003	0
0.411	0.303	0.262	0.024
0.51	0.002	0.488	0
0.514	0	0.486	0
0.98	0	0.02	0
0.303	0.054	0.616	0.027
0.973	0	0.027	0
0.051	0.076	0.352	0.521
0.143	0.362	0.391	0.105
0.087	0.892	0.019	0.001
0.052	0.265	0.413	0.269
0.077	0.298	0.442	0.183
0.984	0	0.016	0
1	0	0	0
0.339	0.052	0.598	0.01
0.36	0.01	0.626	0.003
0.998	0	0.002	0
1	0	0	0
0.859	0	0.14	0
0.066	0.214	0.391	0.329
0.086	0.913	0	0
0.833	0.059	0.107	0.001
0.727	0.182	0.088	0.002
0.21	0.742	0.045	0.003
1	0	0	0
0.998	0	0.002	0
0.418	0.001	0.581	0
0.33	0.001	0.668	0
0.067	0.05	0.507	0.376
0.713	0.032	0.252	0.002
0.998	0	0.001	0
0.998	0	0.002	0
0.987	0	0.013	0
0.908	0.005	0.085	0.001
0.973	0	0.027	0
0.923	0	0.077	0
0.994	0	0.006	0
0.992	0	0.008	0
0.244	0	0.756	0
0.643	0.108	0.246	0.003
0.914	0	0.086	0
0.983	0	0.017	0
0.994	0	0.006	0
1	0	0	0
0.172	0.651	0.165	0.012
0.863	0.009	0.126	0.002
0.953	0	0.047	0
0.998	0	0.002	0
0.981	0	0.019	0
0.896	0.005	0.098	0.001
0.929	0.035	0.037	0
0.938	0.028	0.033	0
0.363	0	0.637	0
0.257	0	0.743	0
0.153	0	0.847	0
0.855	0.018	0.126	0.001
0.999	0	0.001	0
0.945	0	0.055	0
0.994	0	0.006	0
0.992	0	0.008	0
0.189	0.043	0.708	0.06
0.476	0.016	0.506	0.002
0.911	0.012	0.077	0.001
0.957	0	0.043	0
1	0	0	0
0.803	0.078	0.119	0.001
0.999	0	0.001	0
1	0	0	0
0.96	0	0.04	0
0.346	0.023	0.619	0.012
0.915	0.004	0.081	0
1	0	0	0
0.955	0	0.045	0
0.999	0	0.001	0
0.993	0.002	0.004	0
0.517	0.469	0.013	0.001
0.328	0.66	0.011	0.001
0.537	0.444	0.018	0.001
0.998	0.001	0	0
0.484	0.479	0.036	0.001
0.982	0	0.018	0
0.681	0	0.319	0
0.794	0	0.206	0
0.507	0	0.493	0
0.86	0	0.14	0
0.818	0	0.182	0
0.77	0	0.23	0
0.912	0.003	0.083	0.001
0.065	0.935	0	0
0.108	0.887	0.004	0
0.899	0.021	0.08	0
0.922	0	0.077	0
0.838	0	0.161	0
0.207	0	0.793	0
0.633	0	0.366	0
0.973	0	0.026	0
1	0	0	0
0.414	0	0.586	0
0.187	0	0.813	0
0.458	0	0.542	0
0.867	0	0.133	0
0.998	0	0.002	0
0.998	0	0.002	0
0.977	0.011	0.012	0
0.958	0	0.042	0
0.864	0	0.136	0
0.996	0	0.004	0
0.465	0	0.535	0
0.889	0	0.111	0
0.781	0	0.219	0
0.234	0	0.766	0
0.173	0	0.827	0
0.481	0	0.519	0
0.688	0.001	0.311	0
0.208	0	0.792	0
0.973	0	0.027	0
1	0	0	0
0.996	0	0.004	0
0.984	0	0.016	0
0.997	0	0.003	0
1	0	0	0
0.999	0	0.001	0
0.776	0	0.224	0
0.644	0	0.356	0
0.115	0.001	0.878	0.006
0.201	0.162	0.496	0.141
0.637	0.134	0.225	0.003
1	0	0	0
0.402	0	0.598	0
0.546	0	0.454	0
0.999	0	0.001	0
0.992	0	0.008	0
0.958	0	0.042	0
0.927	0	0.073	0
0.996	0	0.004	0
0.995	0	0.005	0
0.752	0	0.248	0
0.576	0	0.424	0
0.805	0.178	0.017	0
0.307	0.437	0.214	0.042
0.239	0.733	0.027	0.002
1	0	0	0
1	0	0	0
0.963	0	0.037	0
0.823	0	0.177	0
0.205	0	0.795	0
0.909	0	0.091	0
1	0	0	0
0.407	0.345	0.211	0.037
0.23	0.123	0.488	0.159
0.347	0.183	0.366	0.104
0.937	0.001	0.063	0
0.513	0.005	0.482	0
0.915	0.002	0.082	0
0.883	0.006	0.11	0.001
0.129	0	0.871	0
0.122	0	0.878	0
0.102	0	0.898	0
1	0	0	0
0.453	0.472	0.067	0.007
0.25	0.14	0.462	0.148
0.287	0.161	0.415	0.138
0.846	0.151	0.003	0
0.996	0	0.004	0
0.844	0	0.156	0
0.865	0	0.135	0
0.914	0	0.086	0
0.122	0	0.878	0
0.161	0	0.839	0
0.433	0	0.567	0
0.832	0.001	0.167	0
0.383	0.399	0.195	0.022
0.475	0.216	0.274	0.035
0.632	0.269	0.09	0.01
0.999	0	0.001	0
0.742	0	0.258	0
0.745	0	0.255	0
0.812	0	0.188	0
0.378	0	0.622	0
0.999	0	0.001	0
0.652	0	0.348	0
0.973	0	0.027	0
0.994	0	0.006	0
0.684	0	0.316	0
0.239	0.119	0.522	0.12
0.424	0.216	0.293	0.067
0.91	0	0.09	0
0.353	0	0.647	0
1	0	0	0
0.9	0	0.1	0
0.803	0	0.197	0
0.991	0	0.009	0
0.997	0	0.003	0
0.991	0	0.009	0
0.317	0.208	0.428	0.047
0.226	0.117	0.499	0.158
0.182	0.115	0.502	0.201
0.999	0	0.001	0
0.213	0	0.787	0
0.437	0	0.563	0
0.118	0	0.882	0
0.974	0	0.026	0
0.995	0	0.005	0
0.997	0.003	0	0
0.275	0.16	0.443	0.122
0.253	0.16	0.437	0.15
0.999	0	0	0
0.207	0.573	0.206	0.014
0.136	0	0.864	0
0.275	0	0.725	0
0.114	0	0.886	0
0.221	0	0.779	0
1	0	0	0
0.765	0	0.235	0
0.494	0.22	0.27	0.015
0.26	0.172	0.432	0.136
0.456	0.416	0.098	0.03
0.911	0.082	0.006	0
0.974	0	0.026	0
0.86	0.021	0.118	0
0.909	0.045	0.045	0
0.714	0	0.286	0
0.129	0	0.871	0
0.123	0	0.877	0
0.131	0.004	0.859	0.006
0.648	0.184	0.166	0.002
0.258	0.414	0.315	0.012
0.526	0.183	0.279	0.012
0.558	0.291	0.138	0.013
0.696	0.291	0.013	0.001
0.976	0.002	0.022	0
0.98	0	0.02	0
1	0	0	0
0.998	0	0.002	0
0.986	0	0.014	0
0.99	0	0.01	0
0.858	0	0.142	0
0.567	0.001	0.432	0
0.084	0.428	0.365	0.123
0.155	0.494	0.27	0.081
0.533	0.419	0.044	0.003
0.907	0.068	0.024	0
0.968	0.014	0.018	0
0.991	0	0.009	0
0.998	0	0.002	0
1	0	0	0
0.995	0	0.005	0
0.998	0	0.002	0
0.999	0	0.001	0
0.974	0.001	0.026	0
0.755	0.174	0.069	0.002
0.979	0.019	0.002	0
0.948	0.052	0	0
0.676	0.321	0.003	0
0.895	0.076	0.029	0
0.985	0	0.015	0
0.978	0	0.022	0
0.991	0	0.009	0
0.962	0.023	0.015	0
0.965	0	0.035	0
0.998	0	0.002	0
0.722	0.265	0.013	0
0.248	0.641	0.084	0.027
0.248	0.661	0.074	0.017
0.903	0.078	0.019	0
0.864	0.112	0.024	0
0.844	0.116	0.039	0.001
0.995	0	0.005	0
0.763	0	0.237	0
0.401	0	0.599	0
0.872	0	0.128	0
0.982	0	0.018	0
0.993	0	0.007	0
0.19	0.575	0.179	0.056
0.113	0.37	0.363	0.154
0.983	0	0.016	0
0.995	0	0.005	0
0.999	0	0.001	0
0.999	0	0.001	0
0.73	0	0.27	0
0.517	0	0.483	0
0.407	0	0.593	0
0.923	0	0.077	0
0.918	0	0.082	0
0.997	0	0.003	0
0.986	0	0.014	0
0.582	0	0.418	0
0.996	0	0.004	0
0.972	0	0.028	0
0.901	0	0.099	0
0.944	0	0.056	0
0.28	0	0.72	0
0.56	0	0.44	0
0.353	0	0.647	0
0.707	0	0.293	0
0.935	0	0.065	0
0.803	0	0.197	0
0.829	0	0.171	0
0.121	0	0.879	0
0.116	0	0.884	0
0.113	0	0.887	0
0.207	0	0.793	0
0.979	0	0.021	0
0.998	0	0.002	0
0.967	0	0.033	0
0.805	0	0.195	0
0.264	0.004	0.731	0.001
0.092	0.072	0.606	0.231
0.064	0.127	0.429	0.379
0.167	0.703	0.118	0.012
0.221	0.414	0.307	0.058
0.272	0.425	0.24	0.062
0.536	0.461	0.003	0
0.999	0	0.001	0
0.992	0	0.008	0
0.099	0	0.901	0
0.655	0	0.345	0
0.592	0.001	0.407	0
0.263	0.002	0.731	0.004
0.444	0.001	0.555	0.001
1	0	0	0
0.974	0	0.026	0
0.659	0.284	0.056	0.001
0.094	0.104	0.546	0.255
0.096	0.026	0.711	0.166
0.231	0	0.769	0
0.994	0	0.006	0
0.866	0.001	0.134	0
0.954	0.002	0.044	0
1	0	0	0
0.658	0	0.342	0
0.552	0	0.448	0
0.982	0.01	0.007	0
0.899	0.099	0.002	0
0.976	0	0.024	0
0.983	0	0.017	0
0.206	0	0.794	0
0.989	0	0.011	0
0.989	0	0.011	0
0.56	0.016	0.421	0.003
0.758	0	0.242	0
0.403	0	0.597	0
0.083	0	0.917	0
0.213	0	0.787	0
0.996	0	0.004	0
1	0	0	0
0.991	0	0.009	0
0.972	0	0.028	0
1	0	0	0
0.596	0	0.404	0
0.12	0	0.88	0
0.118	0	0.881	0
0.125	0	0.874	0
0.192	0	0.808	0
0.792	0	0.208	0
1	0	0	0
0.239	0.186	0.503	0.073
0.315	0.236	0.382	0.067
0.672	0.26	0.064	0.003
0.973	0	0.027	0
0.892	0	0.108	0
0.935	0	0.065	0
0.182	0	0.818	0
0.138	0.031	0.747	0.085
0.034	0.326	0.274	0.366
0.093	0.032	0.798	0.076
0.351	0.009	0.64	0.001
1	0	0	0
0.254	0.003	0.743	0.001
0.088	0.048	0.609	0.255
0.079	0.041	0.578	0.302
0.792	0.007	0.201	0
0.858	0.001	0.141	0
0.167	0.001	0.831	0.001
0.351	0.027	0.617	0.005
0.95	0.006	0.044	0
1	0	0	0
1	0	0	0
0.989	0	0.011	0
0.925	0	0.075	0
0.694	0.097	0.203	0.005
0.396	0.157	0.382	0.065
0.731	0.03	0.236	0.002
0.956	0.04	0.005	0
0.086	0.05	0.601	0.264
0.218	0.006	0.773	0.003
1	0	0	0
0.998	0	0.002	0
1	0	0	0
1	0	0	0
0.057	0.115	0.394	0.435
0.069	0.05	0.507	0.374
0.976	0	0.023	0
1	0	0	0
0.984	0	0.016	0
0.238	0	0.762	0
0.443	0	0.557	0
0.63	0.002	0.366	0.002
0.999	0	0.001	0
1	0	0	0
0.077	0.122	0.503	0.298
0.074	0.046	0.547	0.334
0.987	0	0.013	0
0.997	0	0.003	0
0.961	0	0.039	0
0.891	0	0.109	0
0.043	0.074	0.319	0.564
0.999	0	0.001	0
1	0	0	0
0.884	0.008	0.107	0.001
0.999	0	0.001	0
1	0	0	0
1	0	0	0
1	0	0	0
0.057	0.066	0.432	0.445
0.365	0	0.634	0
0.99	0	0.01	0
0.871	0	0.129	0
0.325	0.093	0.547	0.035
1	0	0	0
0.992	0	0.008	0
0.981	0	0.019	0
0.062	0.062	0.466	0.41
0.578	0.134	0.278	0.01
0.894	0	0.106	0
0.312	0.002	0.685	0.001
0.068	0.053	0.5	0.379
0.136	0	0.864	0
0.749	0	0.25	0
0.995	0	0.005	0
0.329	0.664	0.006	0
0.067	0.927	0.006	0
0.788	0.026	0.186	0.001
0.725	0	0.275	0
0.728	0.085	0.186	0.002
0.182	0	0.816	0.001
0.392	0	0.607	0
0.926	0.001	0.073	0
1	0	0	0
0.8	0.018	0.181	0
0.896	0	0.104	0
0.969	0	0.031	0
0.804	0	0.196	0
0.999	0	0.001	0
0.851	0	0.149	0
0.245	0.114	0.587	0.054
0.547	0.224	0.223	0.005
0.938	0	0.061	0
0.879	0	0.121	0
0.996	0	0.004	0
1	0	0	0
1	0	0	0
0.878	0.002	0.12	0.001
1	0	0	0
0.069	0.051	0.484	0.395
0.098	0.075	0.587	0.239
0.751	0.044	0.204	0.001
0.98	0.003	0.017	0
0.005	0.995	0	0
0.711	0.167	0.119	0.003
0.996	0.003	0.001	0
0.777	0.102	0.117	0.004
0.585	0.001	0.413	0.001
0.368	0.484	0.14	0.008
0.077	0.242	0.482	0.2
0.844	0.009	0.147	0.001
0.99	0.005	0.005	0
0.163	0.836	0.001	0
0.997	0.003	0	0
0.993	0	0.007	0
0.946	0.004	0.05	0
0.517	0.038	0.443	0.002
0.934	0	0.066	0
0.994	0	0.006	0
0.995	0	0.005	0
0.999	0	0.001	0
0.971	0.012	0.017	0
0.12	0.159	0.494	0.227
0.938	0	0.061	0
0.983	0	0.016	0
0.999	0	0.001	0
0.975	0	0.024	0
0.649	0.004	0.347	0
0.5	0.007	0.491	0.003
0.109	0.014	0.852	0.025
0.129	0.017	0.826	0.028
0.215	0.023	0.755	0.008
0.687	0.102	0.209	0.002
0.983	0	0.016	0
0.926	0	0.074	0
0.999	0	0.001	0
0.999	0	0.001	0
0.924	0	0.076	0
0.929	0	0.071	0
0.989	0	0.011	0
0.984	0	0.016	0
0.885	0	0.115	0
0.581	0	0.419	0
0.077	0.049	0.56	0.314
0.254	0.23	0.335	0.181
0.976	0.007	0.017	0
0.999	0	0.001	0
0.75	0.026	0.222	0.002
0.251	0.555	0.163	0.031
0.81	0.14	0.049	0.001
0.901	0.001	0.098	0
1	0	0	0
0.809	0.176	0.015	0
0.302	0.035	0.64	0.023
0.184	0.026	0.775	0.015
0.102	0.121	0.562	0.214
0.086	0.089	0.578	0.247
0.013	0.959	0.025	0.003
0.275	0	0.724	0.001
0.226	0	0.774	0
0.679	0	0.321	0
0.734	0	0.266	0
0.432	0	0.568	0
0.972	0	0.028	0
0.82	0	0.18	0
0.126	0	0.874	0
0.079	0.054	0.534	0.333
0.11	0.079	0.54	0.27
0.419	0.342	0.217	0.021
0.603	0	0.397	0
0.708	0	0.292	0
0.434	0.044	0.516	0.005
0.968	0	0.032	0
0.995	0	0.005	0
0.944	0.001	0.056	0
0.865	0.001	0.133	0
0.997	0	0.003	0
0.999	0	0.001	0
0.997	0.002	0.001	0
0.833	0.005	0.162	0
0.261	0.004	0.734	0.001
0.052	0.063	0.404	0.482
0.057	0.061	0.427	0.455
0.087	0.116	0.595	0.202
0.088	0.054	0.765	0.093
0.26	0.013	0.711	0.016
0.945	0	0.055	0
0.942	0	0.058	0
0.176	0	0.824	0
0.214	0.005	0.775	0.005
0.881	0	0.119	0
0.852	0	0.148	0
0.103	0.125	0.475	0.297
0.132	0.152	0.479	0.238
0.221	0.373	0.317	0.089
0.609	0.001	0.39	0.001
0.714	0	0.286	0
0.971	0	0.029	0
0.954	0	0.046	0
1	0	0	0
0.984	0	0.016	0
0.533	0	0.467	0
0.274	0	0.726	0
0.103	0	0.897	0
0.829	0	0.171	0
0.821	0.172	0.007	0
0.903	0.091	0.006	0
0.999	0	0	0
0.996	0	0.004	0
0.151	0	0.848	0.001
0.823	0	0.177	0
0.477	0.001	0.522	0
0.253	0.042	0.684	0.021
0.066	0.074	0.467	0.393
0.01	0.989	0.001	0
0.479	0	0.521	0
0.232	0.029	0.723	0.017
0.149	0.107	0.58	0.165
0.538	0.147	0.292	0.024
0.075	0.046	0.547	0.333
0.076	0.053	0.557	0.314
0.169	0.79	0.036	0.005
0.996	0.003	0	0
0.953	0.001	0.046	0
0.975	0	0.025	0
1	0	0	0
0.997	0	0.003	0
0.895	0	0.105	0
0.819	0	0.181	0
0.118	0	0.882	0
0.977	0	0.023	0
0.857	0.098	0.044	0
0.599	0.361	0.037	0.003
0.997	0.003	0	0
0.775	0.014	0.21	0.001
0.249	0.001	0.749	0.001
0.475	0	0.525	0
0.389	0	0.611	0
0.456	0	0.543	0
0.987	0.002	0.012	0
0.687	0.052	0.259	0.001
0.044	0.092	0.335	0.53
0.155	0.088	0.595	0.162
0.199	0.108	0.523	0.17
0.078	0.044	0.585	0.293
0.076	0.043	0.556	0.324
0.128	0.152	0.487	0.234
0.203	0.674	0.099	0.024
0.199	0.344	0.364	0.093
0.414	0.085	0.491	0.009
0.748	0	0.252	0
1	0	0	0
0.962	0	0.038	0
0.985	0	0.015	0
0.562	0	0.438	0
0.693	0.006	0.299	0.002
0.948	0.004	0.048	0
0.979	0.011	0.01	0
0.99	0	0.01	0
0.99	0	0.01	0
0.444	0	0.556	0
0.26	0.05	0.669	0.021
0.93	0	0.07	0
1	0	0	0
0.11	0.138	0.594	0.158
0.164	0.089	0.558	0.189
0.163	0.104	0.527	0.206
0.109	0.083	0.55	0.258
0.214	0.52	0.19	0.075
0.569	0.359	0.069	0.002
0.63	0.141	0.224	0.005
0.387	0.351	0.25	0.012
0.227	0	0.773	0
0.689	0	0.311	0
0.999	0	0.001	0
0.961	0	0.039	0
0.82	0	0.18	0
0.939	0	0.061	0
0.99	0.009	0.001	0
1	0	0	0
0.961	0	0.039	0
0.999	0	0.001	0
0.061	0.109	0.46	0.37
0.724	0.026	0.25	0.001
0.426	0	0.574	0
0.175	0.181	0.512	0.132
0.074	0.045	0.559	0.321
0.238	0.19	0.432	0.139
0.198	0.215	0.42	0.167
0.434	0.441	0.111	0.014
0.653	0.005	0.34	0.002
0.996	0	0.004	0
0.843	0.14	0.017	0
0.859	0.053	0.088	0.001
0.404	0	0.596	0
0.357	0	0.643	0
1	0	0	0
0.999	0	0.001	0
0.9	0.006	0.093	0.001
0.587	0.208	0.202	0.004
0.761	0.013	0.226	0
0.406	0.428	0.157	0.009
0.225	0.738	0.035	0.001
0.106	0.474	0.344	0.076
0.063	0.338	0.397	0.202
0.072	0.047	0.531	0.349
0.074	0.044	0.554	0.328
0.072	0.046	0.54	0.341
0.061	0.117	0.468	0.353
0.126	0.197	0.453	0.225
0.411	0.43	0.143	0.016
0.596	0.003	0.399	0.002
0.973	0	0.027	0
0.204	0.687	0.096	0.012
0.265	0.684	0.049	0.002
0.734	0	0.265	0
0.998	0	0.002	0
1	0	0	0
0.971	0	0.029	0
0.451	0.001	0.548	0
0.906	0.002	0.092	0
0.999	0	0.001	0
0.786	0.018	0.196	0.001
0.07	0.047	0.537	0.346
0.075	0.044	0.558	0.323
0.073	0.045	0.549	0.333
0.072	0.047	0.536	0.345
0.095	0.081	0.515	0.308
0.09	0.126	0.509	0.276
0.097	0.127	0.506	0.27
0.179	0.414	0.309	0.098
0.598	0.028	0.373	0.001
0.134	0.01	0.851	0.004
0.117	0.121	0.577	0.185
0.092	0.091	0.609	0.209
0.314	0	0.686	0
1	0	0	0
1	0	0	0
0.943	0	0.057	0
0.152	0.109	0.572	0.167
0.077	0.043	0.567	0.313
0.071	0.047	0.537	0.344
0.07	0.05	0.51	0.369
0.068	0.052	0.498	0.382
0.212	0.174	0.461	0.154
0.41	0	0.59	0
0.298	0.376	0.249	0.077
0.176	0.279	0.405	0.141
0.075	0.068	0.553	0.304
0.185	0.09	0.64	0.085
0.248	0.014	0.736	0.003
0.271	0.035	0.687	0.008
0.392	0.012	0.585	0.011
0.998	0	0.002	0
0.582	0.02	0.394	0.003
0.181	0.151	0.514	0.153
0.083	0.074	0.536	0.307
0.09	0.1	0.496	0.314
0.102	0.112	0.527	0.258
0.201	0.03	0.724	0.046
0.167	0	0.833	0
0.65	0.066	0.273	0.01
0.966	0	0.034	0
0.814	0	0.186	0
0.42	0.001	0.579	0
0.998	0	0.002	0
0.909	0.027	0.063	0.001
0.493	0.415	0.081	0.011
0.241	0.372	0.294	0.093
0.128	0.187	0.511	0.175
0.443	0.022	0.516	0.018
0.173	0.248	0.436	0.143
0.066	0.059	0.492	0.382
0.173	0.356	0.338	0.133
0.999	0	0.001	0
0.997	0	0.003	0
0.977	0	0.023	0
0.996	0	0.004	0
0.999	0	0.001	0
0.392	0	0.608	0
0.351	0	0.649	0
0.84	0	0.16	0
0.997	0	0.003	0
1	0	0	0
0.554	0	0.445	0
0.388	0	0.612	0
0.42	0.001	0.579	0
0.444	0.09	0.454	0.012
0.395	0.23	0.353	0.022
0.58	0.038	0.376	0.005
0.91	0	0.09	0
0.975	0	0.025	0
0.991	0	0.009	0
0.844	0	0.155	0
0.884	0	0.116	0
0.994	0	0.006	0
0.991	0	0.009	0
1	0	0	0
0.84	0	0.16	0
0.475	0	0.524	0
0.972	0	0.028	0
0.977	0	0.023	0
0.929	0	0.071	0
0.382	0	0.618	0
0.995	0	0.005	0
0.982	0	0.018	0
0.988	0	0.012	0
0.904	0	0.096	0
0.996	0	0.004	0
0.702	0	0.298	0
0.978	0	0.022	0
1	0	0	0
0.156	0.844	0	0
1	0	0	0
0.982	0	0.018	0
0.718	0	0.282	0
0.962	0	0.038	0
0.919	0	0.081	0
0.939	0	0.061	0
0.601	0	0.399	0
0.608	0.021	0.37	0.001
0.511	0.382	0.103	0.004
0.579	0.041	0.378	0.002
0.992	0	0.008	0
0.977	0.003	0.02	0
0.98	0.012	0.008	0
0.999	0	0.001	0
0.224	0	0.776	0
0.559	0.001	0.441	0
0.992	0	0.008	0
0.99	0	0.01	0
0.956	0.002	0.042	0
0.664	0.244	0.089	0.002
0.823	0.172	0.005	0
1	0	0	0
0.351	0.004	0.642	0.004
0.76	0	0.24	0
0.636	0	0.364	0
0.543	0	0.457	0
0.994	0	0.006	0
0.896	0	0.104	0
0.692	0	0.308	0
0.184	0	0.816	0
0.959	0.027	0.014	0
0.751	0.242	0.007	0
1	0	0	0
0.062	0.064	0.435	0.44
0.08	0.054	0.565	0.301
0.084	0.058	0.543	0.315
0.999	0	0.001	0
0.799	0	0.201	0
0.241	0	0.759	0
0.442	0.005	0.553	0
0.908	0.001	0.091	0
0.797	0.005	0.197	0
0.909	0.003	0.088	0
0.949	0.012	0.039	0
0.211	0.138	0.52	0.13
0.323	0.181	0.372	0.124
0.844	0	0.156	0
0.798	0	0.202	0
1	0	0	0
0.593	0	0.407	0
0.963	0	0.037	0
0.738	0.145	0.116	0.001
0.959	0.017	0.024	0
1	0	0	0
0.972	0	0.028	0
0.998	0	0.002	0
0.195	0.039	0.73	0.036
0.642	0.221	0.123	0.014
0.121	0	0.879	0
0.108	0	0.892	0
0.129	0	0.871	0
0.235	0	0.765	0
0.994	0	0.006	0
0.724	0	0.275	0
0.997	0	0.003	0
0.998	0	0.002	0
0.465	0.001	0.535	0
0.716	0	0.284	0
1	0	0	0
0.349	0.05	0.591	0.01
0.156	0.049	0.664	0.13
0.522	0.158	0.288	0.032
0.121	0	0.878	0.001
0.133	0	0.866	0.001
0.107	0	0.893	0
0.126	0	0.874	0
0.158	0	0.842	0
0.814	0	0.186	0
0.994	0	0.006	0
0.369	0.001	0.63	0
0.236	0	0.764	0
0.113	0	0.887	0
0.529	0	0.471	0
1	0	0	0
0.082	0.038	0.598	0.283
0.13	0.024	0.811	0.035
0.109	0.016	0.764	0.112
0.099	0.027	0.671	0.203
0.155	0.031	0.767	0.048
0.2	0.003	0.793	0.004
0.225	0.111	0.615	0.049
0.176	0.165	0.518	0.141
0.614	0.263	0.119	0.003
0.477	0.002	0.521	0
[truncated: 27,585 more rows]
