# Supplementary material for: Diffusion weighted imaging in patients with rectal cancer: Comparison between Gaussian and non-Gaussian models
Source: PLoS One. 2017 Sep 1;12(9):e0184197. doi: 10.1371/journal.pone.0184197 (PMC5593499; doi:10.1371/journal.pone.0184197)
Supplement: S1 Dataset — The derived DWI parameters from the four examined models and the statistical analysis results are provided in csv format. (ZIP) [file pone.0184197.s001.zip › PLOS_data/dataPLOS_TABLE4_Fratio.csv]

model
BG
BG
BG
BG
BG
MG
BG
BNG
BG
BG
BG
BG
MNG
MNG
MNG
BG
BG
BG
BG
BG
BNG
BNG
BNG
BNG
BG
MNG
MG
MNG
BG
BG
BNG
BG
BG
BNG
BG
BG
BG
BG
BG
MNG
MNG
BNG
BG
BG
BG
BG
BG
BG
BG
BG
BG
MNG
MG
MNG
MNG
MNG
MNG
BG
BNG
BG
BG
BG
BG
MNG
BNG
BNG
MNG
MNG
BG
MG
MNG
MNG
MNG
BNG
BG
BG
MNG
MNG
BG
MNG
MG
MNG
BNG
BNG
BG
BG
MNG
BNG
BNG
BNG
BNG
BG
MNG
BNG
BG
BG
BNG
BG
MNG
BG
BNG
BNG
MNG
MNG
MG
MNG
MNG
MNG
MNG
BNG
BNG
BNG
BG
BG
BG
BG
BG
BG
BNG
MNG
MNG
MG
MNG
MNG
MNG
BNG
BNG
BNG
BG
BG
BNG
BG
MNG
MNG
BNG
BG
MNG
MNG
MNG
MNG
MNG
BNG
MG
MG
MNG
BNG
BG
MNG
MNG
MNG
BNG
BG
MG
MNG
MNG
MNG
MNG
BG
BG
MNG
BNG
BG
BG
BG
MG
MG
MNG
MNG
MNG
MNG
BNG
BG
BNG
BNG
BNG
MG
MNG
MNG
BNG
MNG
MG
MNG
MNG
MNG
MNG
MG
BNG
BG
BNG
MNG
MG
MNG
BNG
BG
BNG
MNG
MNG
MNG
MNG
MNG
MNG
MNG
MNG
MNG
BNG
MNG
MNG
MNG
BG
BNG
MG
MG
MNG
MNG
BNG
BG
BG
BG
BNG
BNG
MNG
MNG
MNG
BG
BG
BG
MNG
BG
BG
MG
MNG
MNG
BG
BG
BNG
MNG
MNG
MNG
BG
MNG
MNG
BG
BG
BG
MNG
MNG
BG
BG
BNG
BNG
MNG
MNG
MNG
MNG
MNG
MNG
BNG
MNG
MNG
BNG
BG
BG
MNG
BNG
BNG
BNG
BNG
MG
MG
MNG
MNG
BG
BNG
BNG
MNG
BNG
BNG
BG
MNG
MNG
MNG
MNG
MG
MG
MG
MNG
MNG
BNG
BG
BG
BG
BG
MNG
MG
MNG
MNG
MNG
MNG
MG
MG
MNG
MNG
MNG
BNG
BNG
BG
BG
MG
MG
MG
MG
MNG
MNG
BNG
BNG
MNG
MG
MNG
MNG
MNG
MNG
MNG
MNG
MG
MG
MG
MG
MG
MNG
BNG
BG
MNG
MNG
MNG
MNG
MNG
MNG
MNG
MG
MG
MNG
MNG
BNG
MNG
MNG
MG
MG
MG
MG
MG
MNG
MNG
MNG
MNG
MNG
MNG
MNG
MNG
MNG
MNG
BG
BNG
BNG
BNG
MNG
MNG
MNG
MNG
BNG
BNG
BNG
BNG
BNG
MNG
MNG
BNG
MG
MNG
MNG
BG
BG
BG
BG
BG
BG
BG
BG
BG
BG
BG
BG
BG
BG
BG
BG
BG
MNG
MG
MNG
BNG
BNG
BNG
BG
BG
BG
BG
BG
BG
BG
BG
BG
BG
MNG
BNG
BG
BG
BG
BNG
BG
BG
MNG
MG
BG
BG
BG
BG
BG
BG
BG
MNG
MG
MNG
BG
BG
BG
BG
MG
MG
BG
BG
MG
MG
MG
BNG
MNG
MNG
MNG
BNG
BG
BG
BG
BG
MG
MNG
MNG
MNG
MG
MG
MNG
MNG
MNG
MNG
BNG
BG
BNG
MNG
BNG
BNG
BG
BG
MNG
MNG
BNG
BG
BG
BG
MG
MNG
BNG
MNG
BG
MNG
MNG
MNG
BNG
BG
BG
BG
BG
BNG
BNG
BNG
BG
BG
BG
MNG
MG
MNG
BNG
BG
MNG
BNG
BG
MG
BG
BG
BNG
BNG
BNG
MG
BG
MNG
MNG
MNG
MNG
BNG
BNG
MNG
MNG
BNG
MG
MG
BG
BNG
BNG
BNG
MNG
MNG
MNG
BNG
BNG
BNG
BNG
BG
MNG
MNG
BNG
MG
MG
MG
BG
BG
BNG
MNG
MNG
MNG
BG
BG
BG
BNG
BNG
MG
MNG
MNG
MG
MG
BG
BG
BG
BG
BG
BNG
MNG
MNG
MG
BG
BG
MNG
BNG
BG
MG
MNG
MNG
BG
BG
BG
MNG
BG
BG
BG
BG
MG
MNG
MG
MG
MG
BG
BG
BG
MNG
MNG
MG
MNG
MNG
MG
MNG
BNG
MG
MG
MG
BG
MG
MNG
MNG
MNG
MG
BNG
BG
BG
MNG
MNG
BG
MNG
BNG
MNG
MG
BG
BNG
MNG
BG
BG
BG
BNG
BNG
BNG
BNG
BNG
BNG
BG
BG
BG
BG
BNG
MG
MNG
BNG
BNG
BG
BG
BG
BG
BG
BNG
BNG
BG
BG
BG
MNG
BNG
BG
BG
BG
BG
MNG
MG
BG
BNG
MNG
BG
BG
BG
BNG
MNG
MNG
MNG
BNG
BG
BG
BG
BG
MNG
MNG
BG
BG
BNG
MNG
MNG
MNG
BG
BNG
MG
BG
BG
BNG
MNG
MNG
MNG
BNG
MNG
BG
BG
MNG
MNG
MNG
BG
BG
BG
MNG
MNG
MNG
MNG
BNG
BG
BG
BG
BNG
BG
BG
BG
BG
BG
BG
BNG
BNG
BNG
BG
BG
BNG
BNG
MNG
MNG
MNG
BG
BG
BNG
BNG
BNG
BNG
BG
BG
BNG
BNG
BG
BNG
BNG
BNG
MNG
MNG
MNG
MNG
BNG
BG
BG
BG
BG
BG
MNG
MNG
MNG
MG
MNG
MNG
MNG
BNG
BG
BG
BG
MNG
BNG
BNG
BNG
BNG
BNG
BG
BG
MNG
MG
MNG
MG
MG
BG
BG
BNG
BNG
BNG
BNG
BNG
BNG
BNG
MG
MG
MG
BNG
BNG
BNG
BNG
BNG
BG
BG
BG
BNG
MNG
MNG
MNG
MNG
MG
MNG
MNG
MNG
MG
BNG
BNG
BNG
BG
BG
BG
MNG
MNG
MG
MG
MG
MNG
MNG
BG
BNG
MNG
BG
BG
BG
BG
BG
BG
MNG
BNG
MNG
MNG
MNG
MNG
MNG
MNG
BNG
MNG
MNG
MG
BG
BNG
BNG
MG
MG
MNG
MNG
MNG
MNG
MNG
MG
MG
BNG
MG
MG
MNG
MNG
BG
BNG
BG
BG
BG
BG
MNG
BNG
BNG
MNG
MG
MG
MNG
MNG
MNG
MNG
MNG
BG
BG
BNG
BNG
BG
BNG
BNG
BNG
BG
BG
MNG
MNG
MNG
MNG
BG
BG
MNG
BG
BNG
BNG
BNG
BG
BG
MNG
MNG
MG
MG
MG
MG
MG
MG
MG
MG
MG
MNG
MNG
MG
MNG
MNG
MNG
MNG
MNG
MNG
MG
MG
MG
MNG
BNG
MNG
MNG
MNG
BNG
BNG
BNG
BG
MNG
MNG
MNG
BNG
BNG
MG
MG
MG
MNG
BNG
BNG
MNG
MNG
BNG
BG
BG
MG
BNG
BNG
BNG
BNG
BNG
BNG
BG
BNG
BNG
MG
MG
BG
MNG
MG
MNG
MNG
BNG
BNG
BNG
BG
MNG
MNG
MNG
BNG
MNG
MNG
BNG
BG
BG
BNG
BNG
BNG
BNG
BNG
MNG
MNG
BNG
MG
BG
MNG
MNG
MNG
MG
BNG
BG
BG
BNG
BNG
BG
BNG
BNG
MNG
MNG
MNG
MG
MG
BG
MG
MNG
MNG
BNG
BG
BG
BG
BG
BG
BNG
BG
BG
BG
MG
MNG
MNG
MNG
MNG
MNG
MNG
MNG
MNG
BNG
BNG
BNG
BNG
BNG
BNG
BNG
BG
BG
BG
BG
MG
MNG
BG
BNG
MNG
MG
MNG
MNG
BNG
BNG
BG
MNG
BG
BNG
MG
MNG
MNG
MG
MNG
MNG
MNG
MG
BG
BNG
BNG
BG
BNG
MNG
MNG
BNG
BNG
BG
BG
BNG
MG
MNG
MNG
BNG
MNG
MNG
MNG
BG
BG
BNG
BNG
BG
BNG
MNG
MNG
BNG
BG
BG
BNG
MNG
MNG
MNG
BNG
MG
BG
BG
BNG
BNG
MG
MG
BG
BG
BG
BG
BG
MNG
MNG
MNG
BG
BG
BG
BG
BNG
MG
BG
BG
BG
BG
BNG
BG
MNG
MNG
BG
BG
BG
BG
BG
BG
MG
MNG
BG
BG
MG
MNG
BG
BG
BG
BG
MG
MG
MG
MNG
BNG
BNG
MNG
MNG
BG
BNG
MG
BNG
MG
MNG
MNG
MG
MG
BNG
BNG
MNG
MNG
BNG
BNG
MNG
MG
MNG
MNG
MNG
MNG
BNG
BNG
MNG
MNG
MG
MNG
BNG
BNG
BNG
MNG
BNG
BG
BNG
BNG
BG
MNG
BG
BNG
BNG
BNG
MNG
MNG
BG
BNG
BNG
MNG
MNG
MNG
BG
BG
BG
MNG
BNG
BG
BNG
BNG
MG
MNG
MNG
BG
BNG
MNG
BNG
BNG
BNG
MG
MNG
BNG
BG
BNG
MNG
MNG
MNG
MNG
MNG
MNG
BNG
BG
BG
BG
BG
MNG
BG
MG
MNG
MNG
MNG
MG
MNG
BG
MNG
BNG
BNG
BG
BG
BG
BG
BNG
BNG
MNG
MG
BG
BNG
BG
MG
BG
BG
BG
BG
MG
BG
BNG
BNG
BNG
BNG
BNG
BNG
BNG
BG
BG
MG
MG
MNG
BNG
BG
BG
BNG
BNG
BG
BG
BNG
BNG
BG
BG
MNG
MNG
MNG
BNG
BNG
BNG
BG
BG
BG
BNG
MNG
MG
MG
MNG
MNG
MNG
MNG
BG
BG
BG
BNG
MNG
MG
MG
MNG
BNG
BG
BG
BG
BG
BG
BG
MNG
MNG
MNG
MNG
BNG
BG
BG
BG
BG
BNG
BG
BNG
BNG
BG
MG
MNG
BG
BG
BNG
BG
BG
BNG
BNG
BNG
MNG
MG
MG
BNG
BG
BG
BG
BNG
BNG
MNG
MG
MG
BNG
MNG
BG
BG
BG
BG
BNG
BG
MNG
MG
MNG
MNG
BNG
MNG
MNG
BG
BG
BG
MG
MNG
MNG
MNG
MNG
MNG
MNG
BNG
BNG
BNG
BNG
BNG
BG
MNG
MNG
MNG
MNG
MNG
MNG
BNG
BNG
BNG
BNG
BNG
BNG
MG
MNG
MNG
MNG
MNG
MNG
BNG
MNG
BNG
MNG
BNG
BNG
MNG
MNG
MNG
MNG
MNG
MNG
BNG
BG
BG
BG
BNG
BNG
MNG
MG
BNG
BNG
BNG
BNG
BG
BG
BG
BG
BG
BNG
BNG
BG
BNG
BNG
BG
BG
BG
BG
BG
BG
BG
BG
BG
BG
BG
BG
BG
BNG
BNG
BNG
BG
MNG
MG
MG
MNG
MNG
MNG
MNG
BNG
BNG
BG
BG
MNG
MG
BG
BNG
BNG
MNG
MG
MG
BG
BNG
MNG
MNG
BNG
BG
BG
MNG
MNG
BNG
BNG
BG
BNG
BNG
MNG
BG
BG
BG
BG
BNG
BNG
BNG
BNG
BNG
BG
BG
BG
BG
BG
BG
BNG
MG
MNG
MNG
BNG
BG
BG
BG
MG
MG
MG
MNG
BNG
MNG
MG
MG
MNG
MNG
MG
MNG
MNG
BNG
BNG
BNG
BG
MNG
MG
MNG
MNG
MG
MG
BNG
BNG
BNG
BNG
MG
MG
MNG
BNG
BNG
BG
BG
MG
BNG
BNG
MG
MG
BNG
BNG
BNG
BG
MG
BNG
BNG
MNG
BNG
BNG
BNG
BNG
MG
BG
BNG
BG
MNG
BNG
BNG
BNG
MG
MNG
BG
MG
MG
BG
BG
BNG
MNG
MNG
MNG
BG
MNG
BG
BG
MG
BNG
MNG
MG
BNG
MNG
BNG
BG
MG
MNG
MNG
MNG
BNG
BNG
BNG
MG
BNG
MG
MG
MNG
MNG
MNG
MNG
MNG
MNG
MG
MNG
MG
MNG
MNG
MNG
MNG
BNG
MNG
MNG
BG
BNG
BNG
BNG
MNG
MG
MNG
BNG
BNG
BNG
MNG
MG
MG
MG
MNG
MNG
BNG
MNG
BNG
BNG
BG
BG
BNG
BNG
BG
BG
MG
MG
MNG
BNG
MNG
MNG
MNG
MNG
BNG
MNG
MG
MG
MG
MG
MNG
BG
BG
BG
BG
BG
BNG
BG
BG
MG
MG
MNG
BG
BG
MNG
BNG
BNG
MNG
MNG
BNG
BNG
MNG
MNG
MNG
MG
MG
MG
MG
MG
BG
BG
BG
MG
BG
BG
MG
MG
MNG
MG
BG
BNG
BG
BNG
BNG
BG
BG
BG
BG
MNG
MNG
BNG
BNG
BG
BG
MNG
MG
MG
MNG
BG
MG
MG
MNG
MG
MG
MNG
MNG
MNG
BNG
BNG
BNG
BG
BG
BG
BNG
MNG
MNG
MNG
MNG
MG
BG
BG
BG
MNG
MNG
MG
MG
MG
MG
MG
MG
MNG
MNG
MNG
BG
BNG
BNG
BNG
BG
MG
MNG
MNG
BNG
BNG
BG
MG
BG
BNG
MG
MG
MG
MG
MNG
MNG
MNG
MNG
BG
BG
BNG
BNG
BG
MG
MNG
BNG
BNG
BNG
MG
MNG
BG
MG
MG
MG
MG
MNG
MNG
BNG
MNG
MNG
BG
BG
BNG
BNG
MNG
MNG
MNG
MNG
MNG
MNG
MG
MG
MG
MG
MG
MG
MNG
MG
BNG
MNG
MNG
BG
BNG
BNG
BNG
MNG
MNG
BNG
MNG
MG
MG
MG
MG
MG
MG
MG
MNG
MNG
MG
MG
MG
BG
BNG
BNG
BG
MG
MG
MG
MG
MG
MG
BG
MNG
MG
MG
MG
MNG
MNG
MG
BNG
MNG
MG
MG
MG
MG
MG
BG
MNG
BNG
BG
MNG
BNG
MNG
MNG
MNG
MG
MG
MG
MG
MNG
BNG
BNG
BNG
BNG
BNG
BG
BG
BG
BNG
BNG
BG
BG
BG
MNG
MNG
MNG
BG
BNG
BNG
MG
BG
BNG
BNG
BNG
BG
BG
BNG
BNG
BG
BG
BNG
BNG
BNG
BG
BNG
BG
BNG
BNG
MNG
BNG
BNG
BG
BNG
BG
BG
BG
MNG
MNG
MNG
BNG
MNG
MNG
BNG
BG
MNG
BNG
BNG
MNG
MNG
MNG
BNG
MG
BG
BG
BG
BNG
BG
BG
BG
MNG
MNG
BNG
MG
MG
MG
BNG
BG
BG
MNG
MNG
MNG
MNG
MNG
MG
MG
BG
BG
BNG
BG
BNG
MNG
MNG
BNG
BNG
BNG
MG
MNG
BG
BG
BG
BG
BNG
MG
BNG
BNG
BG
BG
BNG
MNG
MG
MNG
BG
BG
BG
BG
BG
BG
BNG
BG
BG
BG
BG
BNG
MG
MG
MG
MG
MG
MG
MG
MG
MNG
MNG
[truncated: 27,585 more rows]
