# Supplementary material for: Diffusion weighted imaging in patients with rectal cancer: Comparison between Gaussian and non-Gaussian models
Source: PLoS One. 2017 Sep 1;12(9):e0184197. doi: 10.1371/journal.pone.0184197 (PMC5593499; doi:10.1371/journal.pone.0184197)
Supplement: S1 Dataset — The derived DWI parameters from the four examined models and the statistical analysis results are provided in csv format. (ZIP) [file pone.0184197.s001.zip › PLOS_data/dataPLOS_TABLE5_highB.csv]

Model	SNR_group
BG	[ 31.1, 89.2)
BG	[ 89.2,102.6)
BG	[ 89.2,102.6)
BG	[ 31.1, 89.2)
BG	[ 89.2,102.6)
MG	[ 89.2,102.6)
BG	[102.6,114.9)
BNG	[102.6,114.9)
BG	[102.6,114.9)
BG	[ 89.2,102.6)
BG	[102.6,114.9)
BG	[114.9,125.8)
MNG	[114.9,125.8)
MNG	[114.9,125.8)
MNG	[114.9,125.8)
BG	[114.9,125.8)
BG	[102.6,114.9)
BG	[ 89.2,102.6)
BG	[ 31.1, 89.2)
BG	[ 31.1, 89.2)
BNG	[ 31.1, 89.2)
BNG	[ 31.1, 89.2)
BNG	[ 89.2,102.6)
BNG	[102.6,114.9)
BG	[114.9,125.8)
MNG	[125.8,136.4)
MG	[114.9,125.8)
MNG	[114.9,125.8)
BG	[125.8,136.4)
BG	[125.8,136.4)
BNG	[102.6,114.9)
BG	[ 89.2,102.6)
BG	[ 31.1, 89.2)
BNG	[ 31.1, 89.2)
BG	[ 31.1, 89.2)
BG	[102.6,114.9)
BG	[114.9,125.8)
BG	[114.9,125.8)
BG	[114.9,125.8)
MNG	[114.9,125.8)
MNG	[114.9,125.8)
BNG	[125.8,136.4)
BG	[125.8,136.4)
BG	[125.8,136.4)
BG	[125.8,136.4)
BG	[102.6,114.9)
BG	[ 89.2,102.6)
BG	[ 31.1, 89.2)
BG	[ 31.1, 89.2)
BG	[114.9,125.8)
BG	[125.8,136.4)
MNG	[125.8,136.4)
MG	[114.9,125.8)
MNG	[102.6,114.9)
MNG	[114.9,125.8)
MNG	[136.4,148.8)
MNG	[136.4,148.8)
BG	[125.8,136.4)
BNG	[125.8,136.4)
BG	[114.9,125.8)
BG	[114.9,125.8)
BG	[ 89.2,102.6)
BG	[ 89.2,102.6)
MNG	[ 89.2,102.6)
BNG	[114.9,125.8)
BNG	[125.8,136.4)
MNG	[125.8,136.4)
MNG	[125.8,136.4)
BG	[114.9,125.8)
MG	[114.9,125.8)
MNG	[125.8,136.4)
MNG	[125.8,136.4)
MNG	[125.8,136.4)
BNG	[125.8,136.4)
BG	[125.8,136.4)
BG	[114.9,125.8)
MNG	[102.6,114.9)
MNG	[102.6,114.9)
BG	[ 89.2,102.6)
MNG	[ 89.2,102.6)
MG	[114.9,125.8)
MNG	[125.8,136.4)
BNG	[125.8,136.4)
BNG	[125.8,136.4)
BG	[125.8,136.4)
BG	[125.8,136.4)
MNG	[125.8,136.4)
BNG	[125.8,136.4)
BNG	[125.8,136.4)
BNG	[114.9,125.8)
BNG	[114.9,125.8)
BG	[114.9,125.8)
MNG	[102.6,114.9)
BNG	[102.6,114.9)
BG	[ 89.2,102.6)
BG	[ 31.1, 89.2)
BNG	[114.9,125.8)
BG	[114.9,125.8)
MNG	[125.8,136.4)
BG	[125.8,136.4)
BNG	[125.8,136.4)
BNG	[125.8,136.4)
MNG	[125.8,136.4)
MNG	[114.9,125.8)
MG	[125.8,136.4)
MNG	[125.8,136.4)
MNG	[125.8,136.4)
MNG	[114.9,125.8)
MNG	[114.9,125.8)
BNG	[114.9,125.8)
BNG	[102.6,114.9)
BNG	[ 89.2,102.6)
BG	[ 31.1, 89.2)
BG	[136.4,148.8)
BG	[136.4,148.8)
BG	[125.8,136.4)
BG	[125.8,136.4)
BG	[125.8,136.4)
BNG	[125.8,136.4)
MNG	[125.8,136.4)
MNG	[125.8,136.4)
MG	[125.8,136.4)
MNG	[114.9,125.8)
MNG	[114.9,125.8)
MNG	[114.9,125.8)
BNG	[114.9,125.8)
BNG	[102.6,114.9)
BNG	[ 89.2,102.6)
BG	[125.8,136.4)
BG	[136.4,148.8)
BNG	[136.4,148.8)
BG	[125.8,136.4)
MNG	[125.8,136.4)
MNG	[125.8,136.4)
BNG	[125.8,136.4)
BG	[125.8,136.4)
MNG	[114.9,125.8)
MNG	[114.9,125.8)
MNG	[114.9,125.8)
MNG	[114.9,125.8)
MNG	[136.4,148.8)
BNG	[148.8,171.5)
MG	[148.8,171.5)
MG	[136.4,148.8)
MNG	[136.4,148.8)
BNG	[136.4,148.8)
BG	[125.8,136.4)
MNG	[114.9,125.8)
MNG	[102.6,114.9)
MNG	[114.9,125.8)
BNG	[114.9,125.8)
BG	[114.9,125.8)
MG	[125.8,136.4)
MNG	[148.8,171.5)
MNG	[148.8,171.5)
MNG	[136.4,148.8)
MNG	[125.8,136.4)
BG	[125.8,136.4)
BG	[125.8,136.4)
MNG	[114.9,125.8)
BNG	[114.9,125.8)
BG	[114.9,125.8)
BG	[114.9,125.8)
BG	[114.9,125.8)
MG	[102.6,114.9)
MG	[136.4,148.8)
MNG	[148.8,171.5)
MNG	[136.4,148.8)
MNG	[125.8,136.4)
MNG	[114.9,125.8)
BNG	[125.8,136.4)
BG	[125.8,136.4)
BNG	[125.8,136.4)
BNG	[125.8,136.4)
BNG	[114.9,125.8)
MG	[125.8,136.4)
MNG	[114.9,125.8)
MNG	[102.6,114.9)
BNG	[148.8,171.5)
MNG	[148.8,171.5)
MG	[148.8,171.5)
MNG	[136.4,148.8)
MNG	[114.9,125.8)
MNG	[114.9,125.8)
MNG	[125.8,136.4)
MG	[125.8,136.4)
BNG	[125.8,136.4)
BG	[125.8,136.4)
BNG	[125.8,136.4)
MNG	[125.8,136.4)
MG	[125.8,136.4)
MNG	[102.6,114.9)
BNG	[ 89.2,102.6)
BG	[114.9,125.8)
BNG	[148.8,171.5)
MNG	[171.5,517.7]
MNG	[148.8,171.5)
MNG	[125.8,136.4)
MNG	[114.9,125.8)
MNG	[114.9,125.8)
MNG	[114.9,125.8)
MNG	[114.9,125.8)
MNG	[125.8,136.4)
MNG	[125.8,136.4)
BNG	[125.8,136.4)
MNG	[125.8,136.4)
MNG	[125.8,136.4)
MNG	[114.9,125.8)
BG	[102.6,114.9)
BNG	[ 89.2,102.6)
MG	[ 31.1, 89.2)
MG	[102.6,114.9)
MNG	[136.4,148.8)
MNG	[148.8,171.5)
BNG	[136.4,148.8)
BG	[125.8,136.4)
BG	[114.9,125.8)
BG	[114.9,125.8)
BNG	[114.9,125.8)
BNG	[114.9,125.8)
MNG	[125.8,136.4)
MNG	[125.8,136.4)
MNG	[125.8,136.4)
BG	[125.8,136.4)
BG	[125.8,136.4)
BG	[125.8,136.4)
MNG	[114.9,125.8)
BG	[102.6,114.9)
BG	[ 31.1, 89.2)
MG	[114.9,125.8)
MNG	[136.4,148.8)
MNG	[136.4,148.8)
BG	[125.8,136.4)
BG	[125.8,136.4)
BNG	[125.8,136.4)
MNG	[125.8,136.4)
MNG	[114.9,125.8)
MNG	[114.9,125.8)
BG	[125.8,136.4)
MNG	[125.8,136.4)
MNG	[114.9,125.8)
BG	[114.9,125.8)
BG	[114.9,125.8)
BG	[114.9,125.8)
MNG	[114.9,125.8)
MNG	[ 89.2,102.6)
BG	[114.9,125.8)
BG	[148.8,171.5)
BNG	[148.8,171.5)
BNG	[125.8,136.4)
MNG	[114.9,125.8)
MNG	[125.8,136.4)
MNG	[125.8,136.4)
MNG	[125.8,136.4)
MNG	[114.9,125.8)
MNG	[125.8,136.4)
BNG	[125.8,136.4)
MNG	[125.8,136.4)
MNG	[114.9,125.8)
BNG	[114.9,125.8)
BG	[114.9,125.8)
BG	[114.9,125.8)
MNG	[102.6,114.9)
BNG	[136.4,148.8)
BNG	[148.8,171.5)
BNG	[136.4,148.8)
BNG	[114.9,125.8)
MG	[102.6,114.9)
MG	[114.9,125.8)
MNG	[125.8,136.4)
MNG	[114.9,125.8)
BG	[125.8,136.4)
BNG	[125.8,136.4)
BNG	[125.8,136.4)
MNG	[125.8,136.4)
BNG	[125.8,136.4)
BNG	[125.8,136.4)
BG	[125.8,136.4)
MNG	[125.8,136.4)
MNG	[114.9,125.8)
MNG	[125.8,136.4)
MNG	[114.9,125.8)
MG	[102.6,114.9)
MG	[102.6,114.9)
MG	[102.6,114.9)
MNG	[114.9,125.8)
MNG	[125.8,136.4)
BNG	[125.8,136.4)
BG	[125.8,136.4)
BG	[125.8,136.4)
BG	[125.8,136.4)
BG	[125.8,136.4)
MNG	[125.8,136.4)
MG	[125.8,136.4)
MNG	[125.8,136.4)
MNG	[114.9,125.8)
MNG	[ 89.2,102.6)
MNG	[102.6,114.9)
MG	[102.6,114.9)
MG	[114.9,125.8)
MNG	[114.9,125.8)
MNG	[114.9,125.8)
MNG	[114.9,125.8)
BNG	[125.8,136.4)
BNG	[125.8,136.4)
BG	[125.8,136.4)
BG	[125.8,136.4)
MG	[125.8,136.4)
MG	[125.8,136.4)
MG	[114.9,125.8)
MG	[114.9,125.8)
MNG	[102.6,114.9)
MNG	[ 89.2,102.6)
BNG	[102.6,114.9)
BNG	[102.6,114.9)
MNG	[102.6,114.9)
MG	[114.9,125.8)
MNG	[114.9,125.8)
MNG	[114.9,125.8)
MNG	[102.6,114.9)
MNG	[102.6,114.9)
MNG	[102.6,114.9)
MNG	[114.9,125.8)
MG	[125.8,136.4)
MG	[125.8,136.4)
MG	[102.6,114.9)
MG	[102.6,114.9)
MG	[102.6,114.9)
MNG	[ 89.2,102.6)
BNG	[114.9,125.8)
BG	[114.9,125.8)
MNG	[114.9,125.8)
MNG	[114.9,125.8)
MNG	[114.9,125.8)
MNG	[114.9,125.8)
MNG	[114.9,125.8)
MNG	[102.6,114.9)
MNG	[ 89.2,102.6)
MG	[102.6,114.9)
MG	[102.6,114.9)
MNG	[114.9,125.8)
MNG	[125.8,136.4)
BNG	[114.9,125.8)
MNG	[114.9,125.8)
MNG	[114.9,125.8)
MG	[114.9,125.8)
MG	[102.6,114.9)
MG	[ 89.2,102.6)
MG	[ 89.2,102.6)
MG	[ 89.2,102.6)
MNG	[114.9,125.8)
MNG	[114.9,125.8)
MNG	[114.9,125.8)
MNG	[114.9,125.8)
MNG	[114.9,125.8)
MNG	[114.9,125.8)
MNG	[102.6,114.9)
MNG	[102.6,114.9)
MNG	[114.9,125.8)
MNG	[114.9,125.8)
BG	[102.6,114.9)
BNG	[102.6,114.9)
BNG	[102.6,114.9)
BNG	[102.6,114.9)
MNG	[114.9,125.8)
MNG	[114.9,125.8)
MNG	[114.9,125.8)
MNG	[ 89.2,102.6)
BNG	[ 89.2,102.6)
BNG	[ 89.2,102.6)
BNG	[102.6,114.9)
BNG	[102.6,114.9)
BNG	[114.9,125.8)
MNG	[102.6,114.9)
MNG	[102.6,114.9)
BNG	[ 31.1, 89.2)
MG	[ 31.1, 89.2)
MNG	[ 89.2,102.6)
MNG	[102.6,114.9)
BG	[ 31.1, 89.2)
BG	[ 89.2,102.6)
BG	[ 89.2,102.6)
BG	[102.6,114.9)
BG	[102.6,114.9)
BG	[114.9,125.8)
BG	[102.6,114.9)
BG	[ 89.2,102.6)
BG	[ 31.1, 89.2)
BG	[ 31.1, 89.2)
BG	[ 31.1, 89.2)
BG	[ 31.1, 89.2)
BG	[ 89.2,102.6)
BG	[114.9,125.8)
BG	[125.8,136.4)
BG	[125.8,136.4)
BG	[136.4,148.8)
MNG	[136.4,148.8)
MG	[136.4,148.8)
MNG	[125.8,136.4)
BNG	[125.8,136.4)
BNG	[114.9,125.8)
BNG	[ 89.2,102.6)
BG	[ 31.1, 89.2)
BG	[ 31.1, 89.2)
BG	[ 31.1, 89.2)
BG	[ 89.2,102.6)
BG	[114.9,125.8)
BG	[125.8,136.4)
BG	[125.8,136.4)
BG	[125.8,136.4)
BG	[125.8,136.4)
BG	[125.8,136.4)
MNG	[125.8,136.4)
BNG	[136.4,148.8)
BG	[136.4,148.8)
BG	[125.8,136.4)
BG	[114.9,125.8)
BNG	[ 89.2,102.6)
BG	[ 31.1, 89.2)
BG	[ 31.1, 89.2)
MNG	[102.6,114.9)
MG	[102.6,114.9)
BG	[114.9,125.8)
BG	[125.8,136.4)
BG	[125.8,136.4)
BG	[125.8,136.4)
BG	[125.8,136.4)
BG	[125.8,136.4)
BG	[125.8,136.4)
MNG	[136.4,148.8)
MG	[136.4,148.8)
MNG	[136.4,148.8)
BG	[125.8,136.4)
BG	[114.9,125.8)
BG	[ 89.2,102.6)
BG	[ 89.2,102.6)
MG	[114.9,125.8)
MG	[125.8,136.4)
BG	[125.8,136.4)
BG	[125.8,136.4)
MG	[125.8,136.4)
MG	[125.8,136.4)
MG	[125.8,136.4)
BNG	[125.8,136.4)
MNG	[125.8,136.4)
MNG	[136.4,148.8)
MNG	[136.4,148.8)
BNG	[125.8,136.4)
BG	[125.8,136.4)
BG	[125.8,136.4)
BG	[114.9,125.8)
BG	[102.6,114.9)
MG	[114.9,125.8)
MNG	[136.4,148.8)
MNG	[136.4,148.8)
MNG	[125.8,136.4)
MG	[125.8,136.4)
MG	[114.9,125.8)
MNG	[114.9,125.8)
MNG	[114.9,125.8)
MNG	[125.8,136.4)
MNG	[125.8,136.4)
BNG	[125.8,136.4)
BG	[125.8,136.4)
BNG	[125.8,136.4)
MNG	[125.8,136.4)
BNG	[125.8,136.4)
BNG	[114.9,125.8)
BG	[102.6,114.9)
BG	[114.9,125.8)
MNG	[125.8,136.4)
MNG	[125.8,136.4)
BNG	[125.8,136.4)
BG	[114.9,125.8)
BG	[114.9,125.8)
BG	[114.9,125.8)
MG	[114.9,125.8)
MNG	[125.8,136.4)
BNG	[125.8,136.4)
MNG	[125.8,136.4)
BG	[125.8,136.4)
MNG	[125.8,136.4)
MNG	[125.8,136.4)
MNG	[125.8,136.4)
BNG	[125.8,136.4)
BG	[114.9,125.8)
BG	[125.8,136.4)
BG	[125.8,136.4)
BG	[125.8,136.4)
BNG	[114.9,125.8)
BNG	[114.9,125.8)
BNG	[125.8,136.4)
BG	[125.8,136.4)
BG	[125.8,136.4)
BG	[114.9,125.8)
MNG	[125.8,136.4)
MG	[125.8,136.4)
MNG	[136.4,148.8)
BNG	[125.8,136.4)
BG	[125.8,136.4)
MNG	[125.8,136.4)
BNG	[114.9,125.8)
BG	[102.6,114.9)
MG	[136.4,148.8)
BG	[136.4,148.8)
BG	[125.8,136.4)
BNG	[114.9,125.8)
BNG	[114.9,125.8)
BNG	[125.8,136.4)
MG	[125.8,136.4)
BG	[125.8,136.4)
MNG	[125.8,136.4)
MNG	[125.8,136.4)
MNG	[125.8,136.4)
MNG	[125.8,136.4)
BNG	[125.8,136.4)
BNG	[114.9,125.8)
MNG	[125.8,136.4)
MNG	[114.9,125.8)
BNG	[102.6,114.9)
MG	[136.4,148.8)
MG	[148.8,171.5)
BG	[136.4,148.8)
BNG	[125.8,136.4)
BNG	[114.9,125.8)
BNG	[114.9,125.8)
MNG	[114.9,125.8)
MNG	[114.9,125.8)
MNG	[114.9,125.8)
BNG	[114.9,125.8)
BNG	[125.8,136.4)
BNG	[114.9,125.8)
BNG	[114.9,125.8)
BG	[114.9,125.8)
MNG	[125.8,136.4)
MNG	[125.8,136.4)
BNG	[114.9,125.8)
MG	[125.8,136.4)
MG	[148.8,171.5)
MG	[148.8,171.5)
BG	[136.4,148.8)
BG	[114.9,125.8)
BNG	[114.9,125.8)
MNG	[114.9,125.8)
MNG	[114.9,125.8)
MNG	[114.9,125.8)
BG	[114.9,125.8)
BG	[114.9,125.8)
BG	[114.9,125.8)
BNG	[114.9,125.8)
BNG	[125.8,136.4)
MG	[125.8,136.4)
MNG	[125.8,136.4)
MNG	[125.8,136.4)
MG	[ 89.2,102.6)
MG	[102.6,114.9)
BG	[114.9,125.8)
BG	[136.4,148.8)
BG	[136.4,148.8)
BG	[125.8,136.4)
BG	[114.9,125.8)
BNG	[125.8,136.4)
MNG	[125.8,136.4)
MNG	[125.8,136.4)
MG	[114.9,125.8)
BG	[114.9,125.8)
BG	[114.9,125.8)
MNG	[125.8,136.4)
BNG	[125.8,136.4)
BG	[125.8,136.4)
MG	[114.9,125.8)
MNG	[114.9,125.8)
MNG	[114.9,125.8)
BG	[ 89.2,102.6)
BG	[102.6,114.9)
BG	[114.9,125.8)
MNG	[114.9,125.8)
BG	[125.8,136.4)
BG	[136.4,148.8)
BG	[125.8,136.4)
BG	[114.9,125.8)
MG	[114.9,125.8)
MNG	[114.9,125.8)
MG	[125.8,136.4)
MG	[125.8,136.4)
MG	[114.9,125.8)
BG	[114.9,125.8)
BG	[114.9,125.8)
BG	[125.8,136.4)
MNG	[125.8,136.4)
MNG	[114.9,125.8)
MG	[114.9,125.8)
MNG	[114.9,125.8)
MNG	[102.6,114.9)
MG	[114.9,125.8)
MNG	[114.9,125.8)
BNG	[125.8,136.4)
MG	[125.8,136.4)
MG	[125.8,136.4)
MG	[114.9,125.8)
BG	[114.9,125.8)
MG	[114.9,125.8)
MNG	[114.9,125.8)
MNG	[102.6,114.9)
MNG	[102.6,114.9)
MG	[114.9,125.8)
BNG	[114.9,125.8)
BG	[114.9,125.8)
BG	[114.9,125.8)
MNG	[114.9,125.8)
MNG	[125.8,136.4)
BG	[125.8,136.4)
MNG	[114.9,125.8)
BNG	[102.6,114.9)
MNG	[114.9,125.8)
MG	[114.9,125.8)
BG	[125.8,136.4)
BNG	[125.8,136.4)
MNG	[114.9,125.8)
BG	[102.6,114.9)
BG	[102.6,114.9)
BG	[114.9,125.8)
BNG	[114.9,125.8)
BNG	[102.6,114.9)
BNG	[ 89.2,102.6)
BNG	[102.6,114.9)
BNG	[114.9,125.8)
BNG	[114.9,125.8)
BG	[114.9,125.8)
BG	[114.9,125.8)
BG	[114.9,125.8)
BG	[125.8,136.4)
BNG	[125.8,136.4)
MG	[114.9,125.8)
MNG	[114.9,125.8)
BNG	[114.9,125.8)
BNG	[125.8,136.4)
BG	[136.4,148.8)
BG	[125.8,136.4)
BG	[102.6,114.9)
BG	[102.6,114.9)
BG	[114.9,125.8)
BNG	[114.9,125.8)
BNG	[102.6,114.9)
BG	[ 89.2,102.6)
BG	[102.6,114.9)
BG	[114.9,125.8)
MNG	[114.9,125.8)
BNG	[114.9,125.8)
BG	[114.9,125.8)
BG	[114.9,125.8)
BG	[114.9,125.8)
BG	[114.9,125.8)
MNG	[125.8,136.4)
MG	[125.8,136.4)
BG	[102.6,114.9)
BNG	[114.9,125.8)
MNG	[125.8,136.4)
BG	[125.8,136.4)
BG	[125.8,136.4)
BG	[114.9,125.8)
BNG	[102.6,114.9)
MNG	[102.6,114.9)
MNG	[114.9,125.8)
MNG	[114.9,125.8)
BNG	[102.6,114.9)
BG	[102.6,114.9)
BG	[114.9,125.8)
BG	[114.9,125.8)
BG	[114.9,125.8)
MNG	[114.9,125.8)
MNG	[114.9,125.8)
BG	[114.9,125.8)
BG	[114.9,125.8)
BNG	[114.9,125.8)
MNG	[125.8,136.4)
MNG	[125.8,136.4)
MNG	[114.9,125.8)
BG	[114.9,125.8)
BNG	[125.8,136.4)
MG	[125.8,136.4)
BG	[114.9,125.8)
BG	[102.6,114.9)
BNG	[102.6,114.9)
MNG	[102.6,114.9)
MNG	[102.6,114.9)
MNG	[102.6,114.9)
BNG	[ 89.2,102.6)
MNG	[102.6,114.9)
BG	[114.9,125.8)
BG	[125.8,136.4)
MNG	[125.8,136.4)
MNG	[125.8,136.4)
MNG	[125.8,136.4)
BG	[125.8,136.4)
BG	[125.8,136.4)
BG	[125.8,136.4)
MNG	[125.8,136.4)
MNG	[136.4,148.8)
MNG	[125.8,136.4)
MNG	[102.6,114.9)
BNG	[114.9,125.8)
BG	[125.8,136.4)
BG	[114.9,125.8)
BG	[102.6,114.9)
BNG	[102.6,114.9)
BG	[114.9,125.8)
BG	[102.6,114.9)
BG	[ 89.2,102.6)
BG	[ 89.2,102.6)
BG	[102.6,114.9)
BG	[114.9,125.8)
BNG	[114.9,125.8)
BNG	[114.9,125.8)
BNG	[114.9,125.8)
BG	[114.9,125.8)
BG	[114.9,125.8)
BNG	[125.8,136.4)
BNG	[125.8,136.4)
MNG	[125.8,136.4)
MNG	[125.8,136.4)
MNG	[114.9,125.8)
BG	[ 89.2,102.6)
BG	[ 89.2,102.6)
BNG	[ 89.2,102.6)
BNG	[102.6,114.9)
BNG	[102.6,114.9)
BNG	[ 31.1, 89.2)
BG	[ 89.2,102.6)
BG	[102.6,114.9)
BNG	[102.6,114.9)
BNG	[102.6,114.9)
BG	[114.9,125.8)
BNG	[125.8,136.4)
BNG	[125.8,136.4)
BNG	[125.8,136.4)
MNG	[114.9,125.8)
MNG	[114.9,125.8)
MNG	[114.9,125.8)
MNG	[102.6,114.9)
BNG	[ 89.2,102.6)
BG	[ 89.2,102.6)
BG	[114.9,125.8)
BG	[114.9,125.8)
BG	[114.9,125.8)
BG	[125.8,136.4)
MNG	[125.8,136.4)
MNG	[125.8,136.4)
MNG	[114.9,125.8)
MG	[114.9,125.8)
MNG	[114.9,125.8)
MNG	[114.9,125.8)
MNG	[102.6,114.9)
BNG	[ 89.2,102.6)
BG	[102.6,114.9)
BG	[114.9,125.8)
BG	[125.8,136.4)
MNG	[125.8,136.4)
BNG	[125.8,136.4)
BNG	[125.8,136.4)
BNG	[125.8,136.4)
BNG	[125.8,136.4)
BNG	[125.8,136.4)
BG	[114.9,125.8)
BG	[114.9,125.8)
MNG	[114.9,125.8)
MG	[114.9,125.8)
MNG	[102.6,114.9)
MG	[102.6,114.9)
MG	[114.9,125.8)
BG	[114.9,125.8)
BG	[114.9,125.8)
BNG	[125.8,136.4)
BNG	[125.8,136.4)
BNG	[125.8,136.4)
BNG	[125.8,136.4)
BNG	[125.8,136.4)
BNG	[125.8,136.4)
BNG	[125.8,136.4)
MG	[114.9,125.8)
MG	[114.9,125.8)
MG	[ 89.2,102.6)
BNG	[102.6,114.9)
BNG	[114.9,125.8)
BNG	[114.9,125.8)
BNG	[114.9,125.8)
BNG	[114.9,125.8)
BG	[125.8,136.4)
BG	[125.8,136.4)
BG	[125.8,136.4)
BNG	[136.4,148.8)
MNG	[136.4,148.8)
MNG	[125.8,136.4)
MNG	[114.9,125.8)
MNG	[114.9,125.8)
MG	[102.6,114.9)
MNG	[102.6,114.9)
MNG	[114.9,125.8)
MNG	[125.8,136.4)
MG	[125.8,136.4)
BNG	[114.9,125.8)
BNG	[114.9,125.8)
BNG	[125.8,136.4)
BG	[136.4,148.8)
BG	[136.4,148.8)
BG	[125.8,136.4)
MNG	[125.8,136.4)
MNG	[125.8,136.4)
MG	[114.9,125.8)
MG	[114.9,125.8)
MG	[114.9,125.8)
MNG	[114.9,125.8)
MNG	[102.6,114.9)
BG	[ 89.2,102.6)
BNG	[102.6,114.9)
MNG	[125.8,136.4)
BG	[125.8,136.4)
BG	[125.8,136.4)
BG	[125.8,136.4)
BG	[136.4,148.8)
BG	[136.4,148.8)
BG	[136.4,148.8)
MNG	[125.8,136.4)
BNG	[125.8,136.4)
MNG	[125.8,136.4)
MNG	[125.8,136.4)
MNG	[114.9,125.8)
MNG	[114.9,125.8)
MNG	[114.9,125.8)
MNG	[114.9,125.8)
BNG	[ 89.2,102.6)
MNG	[114.9,125.8)
MNG	[125.8,136.4)
MG	[136.4,148.8)
BG	[125.8,136.4)
BNG	[125.8,136.4)
BNG	[125.8,136.4)
MG	[125.8,136.4)
MG	[136.4,148.8)
MNG	[136.4,148.8)
MNG	[125.8,136.4)
MNG	[125.8,136.4)
MNG	[125.8,136.4)
MNG	[114.9,125.8)
MG	[114.9,125.8)
MG	[102.6,114.9)
BNG	[102.6,114.9)
MG	[102.6,114.9)
MG	[102.6,114.9)
MNG	[114.9,125.8)
MNG	[125.8,136.4)
BG	[125.8,136.4)
BNG	[125.8,136.4)
BG	[125.8,136.4)
BG	[125.8,136.4)
BG	[125.8,136.4)
BG	[125.8,136.4)
MNG	[125.8,136.4)
BNG	[125.8,136.4)
BNG	[125.8,136.4)
MNG	[125.8,136.4)
MG	[114.9,125.8)
MG	[114.9,125.8)
MNG	[ 89.2,102.6)
MNG	[ 89.2,102.6)
MNG	[ 89.2,102.6)
MNG	[102.6,114.9)
MNG	[114.9,125.8)
BG	[125.8,136.4)
BG	[125.8,136.4)
BNG	[125.8,136.4)
BNG	[125.8,136.4)
BG	[114.9,125.8)
BNG	[114.9,125.8)
BNG	[114.9,125.8)
BNG	[125.8,136.4)
BG	[125.8,136.4)
BG	[ 89.2,102.6)
MNG	[102.6,114.9)
MNG	[114.9,125.8)
MNG	[125.8,136.4)
MNG	[125.8,136.4)
BG	[125.8,136.4)
BG	[136.4,148.8)
MNG	[136.4,148.8)
BG	[125.8,136.4)
BNG	[125.8,136.4)
BNG	[125.8,136.4)
BNG	[125.8,136.4)
BG	[114.9,125.8)
BG	[ 89.2,102.6)
MNG	[102.6,114.9)
MNG	[114.9,125.8)
MG	[125.8,136.4)
MG	[125.8,136.4)
MG	[125.8,136.4)
MG	[136.4,148.8)
MG	[136.4,148.8)
MG	[136.4,148.8)
MG	[136.4,148.8)
MG	[136.4,148.8)
MG	[136.4,148.8)
MNG	[114.9,125.8)
MNG	[ 89.2,102.6)
MG	[114.9,125.8)
MNG	[114.9,125.8)
MNG	[114.9,125.8)
MNG	[114.9,125.8)
MNG	[114.9,125.8)
MNG	[125.8,136.4)
MNG	[125.8,136.4)
MG	[125.8,136.4)
MG	[125.8,136.4)
MG	[125.8,136.4)
MNG	[114.9,125.8)
BNG	[ 89.2,102.6)
MNG	[114.9,125.8)
MNG	[114.9,125.8)
MNG	[114.9,125.8)
BNG	[114.9,125.8)
BNG	[114.9,125.8)
BNG	[114.9,125.8)
BG	[114.9,125.8)
MNG	[114.9,125.8)
MNG	[114.9,125.8)
MNG	[114.9,125.8)
BNG	[102.6,114.9)
BNG	[ 89.2,102.6)
MG	[102.6,114.9)
MG	[114.9,125.8)
MG	[102.6,114.9)
MNG	[102.6,114.9)
BNG	[102.6,114.9)
BNG	[114.9,125.8)
MNG	[114.9,125.8)
MNG	[102.6,114.9)
BNG	[102.6,114.9)
BG	[ 31.1, 89.2)
BG	[ 31.1, 89.2)
MG	[ 31.1, 89.2)
BNG	[ 31.1, 89.2)
BNG	[ 31.1, 89.2)
BNG	[ 89.2,102.6)
BNG	[ 89.2,102.6)
BNG	[ 89.2,102.6)
BNG	[ 31.1, 89.2)
BG	[ 31.1, 89.2)
BNG	[ 31.1, 89.2)
BNG	[ 31.1, 89.2)
MG	[102.6,114.9)
MG	[102.6,114.9)
BG	[ 89.2,102.6)
MNG	[102.6,114.9)
MG	[114.9,125.8)
MNG	[125.8,136.4)
MNG	[125.8,136.4)
BNG	[125.8,136.4)
BNG	[125.8,136.4)
BNG	[125.8,136.4)
BG	[114.9,125.8)
MNG	[ 31.1, 89.2)
MNG	[102.6,114.9)
MNG	[114.9,125.8)
BNG	[125.8,136.4)
MNG	[125.8,136.4)
MNG	[125.8,136.4)
BNG	[125.8,136.4)
BG	[114.9,125.8)
BG	[114.9,125.8)
BNG	[125.8,136.4)
BNG	[125.8,136.4)
BNG	[114.9,125.8)
BNG	[ 31.1, 89.2)
BNG	[102.6,114.9)
MNG	[114.9,125.8)
MNG	[114.9,125.8)
BNG	[125.8,136.4)
MG	[125.8,136.4)
BG	[114.9,125.8)
MNG	[114.9,125.8)
MNG	[114.9,125.8)
MNG	[125.8,136.4)
MG	[136.4,148.8)
BNG	[136.4,148.8)
BG	[125.8,136.4)
BG	[114.9,125.8)
BNG	[102.6,114.9)
BNG	[ 31.1, 89.2)
BG	[ 31.1, 89.2)
BNG	[ 31.1, 89.2)
BNG	[102.6,114.9)
MNG	[114.9,125.8)
MNG	[125.8,136.4)
MNG	[125.8,136.4)
MG	[114.9,125.8)
MG	[114.9,125.8)
BG	[114.9,125.8)
MG	[114.9,125.8)
MNG	[114.9,125.8)
MNG	[125.8,136.4)
BNG	[125.8,136.4)
BG	[125.8,136.4)
BG	[125.8,136.4)
BG	[125.8,136.4)
BG	[114.9,125.8)
BG	[102.6,114.9)
BNG	[ 31.1, 89.2)
BG	[ 31.1, 89.2)
BG	[ 31.1, 89.2)
BG	[ 89.2,102.6)
MG	[102.6,114.9)
MNG	[114.9,125.8)
MNG	[114.9,125.8)
MNG	[114.9,125.8)
MNG	[114.9,125.8)
MNG	[102.6,114.9)
MNG	[114.9,125.8)
MNG	[125.8,136.4)
MNG	[125.8,136.4)
BNG	[114.9,125.8)
BNG	[114.9,125.8)
BNG	[125.8,136.4)
BNG	[125.8,136.4)
BNG	[125.8,136.4)
BNG	[125.8,136.4)
BNG	[102.6,114.9)
BG	[ 89.2,102.6)
BG	[ 89.2,102.6)
BG	[102.6,114.9)
BG	[102.6,114.9)
MG	[114.9,125.8)
MNG	[114.9,125.8)
BG	[114.9,125.8)
BNG	[102.6,114.9)
MNG	[102.6,114.9)
MG	[102.6,114.9)
MNG	[114.9,125.8)
MNG	[114.9,125.8)
BNG	[114.9,125.8)
BNG	[114.9,125.8)
BG	[114.9,125.8)
MNG	[114.9,125.8)
BG	[114.9,125.8)
BNG	[125.8,136.4)
MG	[125.8,136.4)
MNG	[125.8,136.4)
MNG	[102.6,114.9)
MG	[102.6,114.9)
MNG	[114.9,125.8)
MNG	[114.9,125.8)
MNG	[114.9,125.8)
MG	[114.9,125.8)
BG	[114.9,125.8)
BNG	[102.6,114.9)
BNG	[102.6,114.9)
BG	[102.6,114.9)
BNG	[102.6,114.9)
MNG	[114.9,125.8)
MNG	[114.9,125.8)
BNG	[114.9,125.8)
BNG	[114.9,125.8)
BG	[114.9,125.8)
BG	[114.9,125.8)
BNG	[114.9,125.8)
MG	[125.8,136.4)
MNG	[125.8,136.4)
MNG	[114.9,125.8)
BNG	[ 89.2,102.6)
MNG	[102.6,114.9)
MNG	[114.9,125.8)
MNG	[114.9,125.8)
BG	[114.9,125.8)
BG	[114.9,125.8)
BNG	[114.9,125.8)
BNG	[102.6,114.9)
BG	[102.6,114.9)
BNG	[102.6,114.9)
MNG	[102.6,114.9)
MNG	[114.9,125.8)
BNG	[114.9,125.8)
BG	[114.9,125.8)
BG	[114.9,125.8)
BNG	[114.9,125.8)
MNG	[114.9,125.8)
MNG	[114.9,125.8)
MNG	[102.6,114.9)
BNG	[102.6,114.9)
MG	[114.9,125.8)
BG	[114.9,125.8)
BG	[102.6,114.9)
BNG	[102.6,114.9)
BNG	[102.6,114.9)
MG	[ 89.2,102.6)
MG	[ 89.2,102.6)
BG	[102.6,114.9)
BG	[114.9,125.8)
BG	[114.9,125.8)
BG	[114.9,125.8)
BG	[114.9,125.8)
MNG	[114.9,125.8)
MNG	[114.9,125.8)
MNG	[102.6,114.9)
BG	[102.6,114.9)
BG	[114.9,125.8)
BG	[114.9,125.8)
BG	[102.6,114.9)
BNG	[102.6,114.9)
MG	[ 31.1, 89.2)
BG	[ 31.1, 89.2)
BG	[102.6,114.9)
BG	[114.9,125.8)
BG	[114.9,125.8)
BNG	[114.9,125.8)
BG	[114.9,125.8)
MNG	[125.8,136.4)
MNG	[114.9,125.8)
BG	[ 89.2,102.6)
BG	[102.6,114.9)
BG	[114.9,125.8)
BG	[114.9,125.8)
BG	[ 89.2,102.6)
BG	[102.6,114.9)
MG	[114.9,125.8)
MNG	[102.6,114.9)
BG	[114.9,125.8)
BG	[114.9,125.8)
MG	[125.8,136.4)
MNG	[102.6,114.9)
BG	[102.6,114.9)
BG	[102.6,114.9)
BG	[114.9,125.8)
BG	[114.9,125.8)
MG	[114.9,125.8)
MG	[125.8,136.4)
MG	[114.9,125.8)
MNG	[114.9,125.8)
BNG	[114.9,125.8)
BNG	[114.9,125.8)
MNG	[114.9,125.8)
MNG	[102.6,114.9)
BG	[ 89.2,102.6)
BNG	[102.6,114.9)
MG	[114.9,125.8)
BNG	[114.9,125.8)
MG	[114.9,125.8)
MNG	[125.8,136.4)
MNG	[125.8,136.4)
MG	[125.8,136.4)
MG	[125.8,136.4)
BNG	[114.9,125.8)
BNG	[102.6,114.9)
MNG	[102.6,114.9)
MNG	[102.6,114.9)
BNG	[102.6,114.9)
BNG	[102.6,114.9)
MNG	[114.9,125.8)
MG	[114.9,125.8)
MNG	[125.8,136.4)
MNG	[125.8,136.4)
MNG	[125.8,136.4)
MNG	[125.8,136.4)
BNG	[114.9,125.8)
BNG	[102.6,114.9)
MNG	[102.6,114.9)
MNG	[102.6,114.9)
MG	[102.6,114.9)
MNG	[114.9,125.8)
BNG	[125.8,136.4)
BNG	[125.8,136.4)
BNG	[114.9,125.8)
MNG	[114.9,125.8)
BNG	[114.9,125.8)
BG	[102.6,114.9)
BNG	[102.6,114.9)
BNG	[114.9,125.8)
BG	[125.8,136.4)
MNG	[ 89.2,102.6)
BG	[102.6,114.9)
BNG	[125.8,136.4)
BNG	[136.4,148.8)
BNG	[125.8,136.4)
MNG	[114.9,125.8)
MNG	[114.9,125.8)
BG	[102.6,114.9)
BNG	[102.6,114.9)
BNG	[114.9,125.8)
MNG	[125.8,136.4)
MNG	[125.8,136.4)
MNG	[114.9,125.8)
BG	[ 89.2,102.6)
BG	[114.9,125.8)
BG	[136.4,148.8)
MNG	[102.6,114.9)
BNG	[102.6,114.9)
BG	[102.6,114.9)
BNG	[114.9,125.8)
BNG	[114.9,125.8)
MG	[114.9,125.8)
MNG	[114.9,125.8)
MNG	[102.6,114.9)
BG	[ 89.2,102.6)
BNG	[102.6,114.9)
MNG	[114.9,125.8)
BNG	[114.9,125.8)
BNG	[114.9,125.8)
BNG	[114.9,125.8)
MG	[114.9,125.8)
MNG	[114.9,125.8)
BNG	[114.9,125.8)
BG	[102.6,114.9)
BNG	[102.6,114.9)
MNG	[102.6,114.9)
MNG	[102.6,114.9)
MNG	[102.6,114.9)
MNG	[114.9,125.8)
MNG	[125.8,136.4)
MNG	[125.8,136.4)
BNG	[125.8,136.4)
BG	[114.9,125.8)
BG	[102.6,114.9)
BG	[ 31.1, 89.2)
BG	[ 89.2,102.6)
MNG	[102.6,114.9)
BG	[102.6,114.9)
MG	[ 89.2,102.6)
MNG	[102.6,114.9)
MNG	[114.9,125.8)
MNG	[125.8,136.4)
MG	[125.8,136.4)
MNG	[125.8,136.4)
BG	[125.8,136.4)
MNG	[102.6,114.9)
BNG	[ 31.1, 89.2)
BNG	[ 31.1, 89.2)
BG	[ 89.2,102.6)
BG	[ 89.2,102.6)
BG	[102.6,114.9)
BG	[ 89.2,102.6)
BNG	[ 89.2,102.6)
BNG	[ 89.2,102.6)
MNG	[102.6,114.9)
MG	[114.9,125.8)
BG	[125.8,136.4)
BNG	[125.8,136.4)
BG	[114.9,125.8)
MG	[ 89.2,102.6)
BG	[ 31.1, 89.2)
BG	[ 89.2,102.6)
BG	[102.6,114.9)
BG	[114.9,125.8)
MG	[114.9,125.8)
BG	[102.6,114.9)
BNG	[102.6,114.9)
BNG	[102.6,114.9)
BNG	[114.9,125.8)
BNG	[125.8,136.4)
BNG	[125.8,136.4)
BNG	[114.9,125.8)
BNG	[102.6,114.9)
BG	[ 89.2,102.6)
BG	[ 31.1, 89.2)
MG	[ 89.2,102.6)
MG	[114.9,125.8)
MNG	[125.8,136.4)
BNG	[136.4,148.8)
BG	[125.8,136.4)
BG	[102.6,114.9)
BNG	[102.6,114.9)
BNG	[125.8,136.4)
BG	[136.4,148.8)
BG	[125.8,136.4)
BNG	[114.9,125.8)
BNG	[102.6,114.9)
BG	[102.6,114.9)
BG	[102.6,114.9)
MNG	[ 89.2,102.6)
MNG	[102.6,114.9)
MNG	[114.9,125.8)
BNG	[136.4,148.8)
BNG	[114.9,125.8)
BNG	[114.9,125.8)
BG	[125.8,136.4)
BG	[136.4,148.8)
BG	[136.4,148.8)
BNG	[114.9,125.8)
MNG	[102.6,114.9)
MG	[102.6,114.9)
MG	[ 89.2,102.6)
MNG	[102.6,114.9)
MNG	[102.6,114.9)
MNG	[102.6,114.9)
MNG	[125.8,136.4)
BG	[125.8,136.4)
BG	[125.8,136.4)
BG	[125.8,136.4)
BNG	[125.8,136.4)
MNG	[114.9,125.8)
MG	[102.6,114.9)
MG	[ 89.2,102.6)
MNG	[ 31.1, 89.2)
BNG	[102.6,114.9)
BG	[102.6,114.9)
BG	[102.6,114.9)
BG	[114.9,125.8)
BG	[125.8,136.4)
BG	[125.8,136.4)
BG	[125.8,136.4)
MNG	[125.8,136.4)
MNG	[114.9,125.8)
MNG	[102.6,114.9)
MNG	[ 89.2,102.6)
BNG	[ 31.1, 89.2)
BG	[ 89.2,102.6)
BG	[102.6,114.9)
BG	[102.6,114.9)
BG	[ 89.2,102.6)
BNG	[114.9,125.8)
BG	[125.8,136.4)
BNG	[125.8,136.4)
BNG	[125.8,136.4)
BG	[125.8,136.4)
MG	[125.8,136.4)
MNG	[102.6,114.9)
BG	[ 89.2,102.6)
BG	[102.6,114.9)
BNG	[102.6,114.9)
BG	[ 89.2,102.6)
BG	[102.6,114.9)
BNG	[114.9,125.8)
BNG	[114.9,125.8)
BNG	[114.9,125.8)
MNG	[114.9,125.8)
MG	[114.9,125.8)
MG	[ 89.2,102.6)
BNG	[ 89.2,102.6)
BG	[102.6,114.9)
BG	[102.6,114.9)
BG	[114.9,125.8)
BNG	[102.6,114.9)
BNG	[102.6,114.9)
MNG	[114.9,125.8)
MG	[114.9,125.8)
MG	[102.6,114.9)
BNG	[ 89.2,102.6)
MNG	[114.9,125.8)
BG	[114.9,125.8)
BG	[ 89.2,102.6)
BG	[114.9,125.8)
BG	[125.8,136.4)
BNG	[125.8,136.4)
BG	[114.9,125.8)
MNG	[114.9,125.8)
MG	[114.9,125.8)
MNG	[114.9,125.8)
MNG	[102.6,114.9)
BNG	[102.6,114.9)
MNG	[ 89.2,102.6)
MNG	[102.6,114.9)
BG	[102.6,114.9)
BG	[102.6,114.9)
BG	[125.8,136.4)
MG	[136.4,148.8)
MNG	[136.4,148.8)
MNG	[125.8,136.4)
MNG	[125.8,136.4)
MNG	[114.9,125.8)
MNG	[114.9,125.8)
MNG	[102.6,114.9)
BNG	[ 89.2,102.6)
BNG	[ 89.2,102.6)
BNG	[102.6,114.9)
BNG	[102.6,114.9)
BNG	[102.6,114.9)
BG	[114.9,125.8)
MNG	[125.8,136.4)
MNG	[125.8,136.4)
MNG	[125.8,136.4)
MNG	[114.9,125.8)
MNG	[114.9,125.8)
MNG	[102.6,114.9)
BNG	[ 89.2,102.6)
BNG	[ 31.1, 89.2)
BNG	[ 89.2,102.6)
BNG	[102.6,114.9)
BNG	[102.6,114.9)
BNG	[114.9,125.8)
MG	[114.9,125.8)
MNG	[125.8,136.4)
MNG	[114.9,125.8)
MNG	[114.9,125.8)
MNG	[102.6,114.9)
MNG	[102.6,114.9)
BNG	[ 89.2,102.6)
MNG	[ 31.1, 89.2)
BNG	[ 31.1, 89.2)
MNG	[ 89.2,102.6)
BNG	[ 89.2,102.6)
BNG	[102.6,114.9)
MNG	[114.9,125.8)
MNG	[125.8,136.4)
MNG	[125.8,136.4)
MNG	[114.9,125.8)
MNG	[102.6,114.9)
MNG	[ 89.2,102.6)
BNG	[ 31.1, 89.2)
BG	[ 31.1, 89.2)
BG	[ 31.1, 89.2)
BG	[ 31.1, 89.2)
BNG	[ 89.2,102.6)
BNG	[ 89.2,102.6)
MNG	[102.6,114.9)
MG	[102.6,114.9)
BNG	[102.6,114.9)
BNG	[ 89.2,102.6)
BNG	[ 31.1, 89.2)
BNG	[ 31.1, 89.2)
BG	[ 31.1, 89.2)
BG	[ 31.1, 89.2)
BG	[ 31.1, 89.2)
BG	[ 31.1, 89.2)
BG	[ 31.1, 89.2)
BNG	[ 31.1, 89.2)
BNG	[ 31.1, 89.2)
BG	[ 31.1, 89.2)
BNG	[ 31.1, 89.2)
BNG	[ 31.1, 89.2)
BG	[ 31.1, 89.2)
BG	[ 31.1, 89.2)
BG	[ 31.1, 89.2)
BG	[ 89.2,102.6)
BG	[102.6,114.9)
BG	[ 89.2,102.6)
BG	[ 31.1, 89.2)
BG	[ 31.1, 89.2)
BG	[ 31.1, 89.2)
BG	[102.6,114.9)
BG	[125.8,136.4)
BG	[136.4,148.8)
BG	[136.4,148.8)
BNG	[136.4,148.8)
BNG	[125.8,136.4)
BNG	[102.6,114.9)
BG	[ 31.1, 89.2)
MNG	[102.6,114.9)
MG	[136.4,148.8)
MG	[136.4,148.8)
MNG	[136.4,148.8)
MNG	[136.4,148.8)
MNG	[136.4,148.8)
MNG	[136.4,148.8)
BNG	[125.8,136.4)
BNG	[102.6,114.9)
BG	[102.6,114.9)
BG	[125.8,136.4)
MNG	[125.8,136.4)
MG	[125.8,136.4)
BG	[125.8,136.4)
BNG	[125.8,136.4)
BNG	[125.8,136.4)
MNG	[125.8,136.4)
MG	[125.8,136.4)
MG	[125.8,136.4)
BG	[136.4,148.8)
BNG	[125.8,136.4)
MNG	[114.9,125.8)
MNG	[114.9,125.8)
BNG	[114.9,125.8)
BG	[125.8,136.4)
BG	[125.8,136.4)
MNG	[125.8,136.4)
MNG	[125.8,136.4)
BNG	[114.9,125.8)
BNG	[ 89.2,102.6)
BG	[114.9,125.8)
BNG	[125.8,136.4)
BNG	[114.9,125.8)
MNG	[114.9,125.8)
BG	[102.6,114.9)
BG	[114.9,125.8)
BG	[125.8,136.4)
BG	[125.8,136.4)
BNG	[125.8,136.4)
BNG	[125.8,136.4)
BNG	[114.9,125.8)
BNG	[102.6,114.9)
BNG	[ 89.2,102.6)
BG	[102.6,114.9)
BG	[114.9,125.8)
BG	[114.9,125.8)
BG	[114.9,125.8)
BG	[125.8,136.4)
BG	[125.8,136.4)
BNG	[125.8,136.4)
MG	[125.8,136.4)
MNG	[102.6,114.9)
MNG	[ 89.2,102.6)
BNG	[ 31.1, 89.2)
BG	[ 31.1, 89.2)
BG	[ 31.1, 89.2)
BG	[ 31.1, 89.2)
MG	[102.6,114.9)
MG	[125.8,136.4)
MG	[125.8,136.4)
MNG	[114.9,125.8)
BNG	[125.8,136.4)
MNG	[125.8,136.4)
MG	[114.9,125.8)
MG	[ 89.2,102.6)
MNG	[ 89.2,102.6)
MNG	[ 89.2,102.6)
MG	[ 31.1, 89.2)
MNG	[ 31.1, 89.2)
MNG	[ 89.2,102.6)
BNG	[102.6,114.9)
BNG	[114.9,125.8)
BNG	[114.9,125.8)
BG	[125.8,136.4)
MNG	[125.8,136.4)
MG	[102.6,114.9)
MNG	[ 89.2,102.6)
MNG	[ 89.2,102.6)
MG	[ 89.2,102.6)
MG	[ 89.2,102.6)
BNG	[ 89.2,102.6)
BNG	[ 89.2,102.6)
BNG	[ 89.2,102.6)
BNG	[114.9,125.8)
MG	[136.4,148.8)
MG	[125.8,136.4)
MNG	[ 31.1, 89.2)
BNG	[ 89.2,102.6)
BNG	[102.6,114.9)
BG	[102.6,114.9)
BG	[ 89.2,102.6)
MG	[ 89.2,102.6)
BNG	[ 89.2,102.6)
BNG	[102.6,114.9)
MG	[125.8,136.4)
MG	[125.8,136.4)
BNG	[ 89.2,102.6)
BNG	[ 89.2,102.6)
BNG	[102.6,114.9)
BG	[ 89.2,102.6)
MG	[ 89.2,102.6)
BNG	[ 89.2,102.6)
BNG	[ 89.2,102.6)
MNG	[102.6,114.9)
BNG	[ 31.1, 89.2)
BNG	[ 89.2,102.6)
BNG	[ 89.2,102.6)
BNG	[ 89.2,102.6)
MG	[102.6,114.9)
BG	[102.6,114.9)
BNG	[102.6,114.9)
BG	[102.6,114.9)
MNG	[114.9,125.8)
BNG	[ 31.1, 89.2)
BNG	[ 89.2,102.6)
BNG	[102.6,114.9)
MG	[114.9,125.8)
MNG	[136.4,148.8)
BG	[125.8,136.4)
MG	[114.9,125.8)
MG	[125.8,136.4)
BG	[125.8,136.4)
BG	[ 89.2,102.6)
BNG	[114.9,125.8)
MNG	[125.8,136.4)
MNG	[125.8,136.4)
MNG	[125.8,136.4)
BG	[114.9,125.8)
MNG	[102.6,114.9)
BG	[114.9,125.8)
BG	[102.6,114.9)
MG	[114.9,125.8)
BNG	[125.8,136.4)
MNG	[125.8,136.4)
MG	[114.9,125.8)
BNG	[102.6,114.9)
MNG	[ 89.2,102.6)
BNG	[102.6,114.9)
BG	[114.9,125.8)
MG	[114.9,125.8)
MNG	[136.4,148.8)
MNG	[136.4,148.8)
MNG	[125.8,136.4)
BNG	[102.6,114.9)
BNG	[102.6,114.9)
BNG	[102.6,114.9)
MG	[102.6,114.9)
BNG	[114.9,125.8)
MG	[114.9,125.8)
MG	[136.4,148.8)
MNG	[136.4,148.8)
MNG	[136.4,148.8)
MNG	[125.8,136.4)
MNG	[114.9,125.8)
MNG	[102.6,114.9)
MNG	[102.6,114.9)
MG	[114.9,125.8)
MNG	[ 89.2,102.6)
MG	[114.9,125.8)
MNG	[125.8,136.4)
MNG	[136.4,148.8)
MNG	[125.8,136.4)
MNG	[114.9,125.8)
BNG	[102.6,114.9)
MNG	[114.9,125.8)
MNG	[125.8,136.4)
BG	[136.4,148.8)
BNG	[136.4,148.8)
BNG	[125.8,136.4)
BNG	[125.8,136.4)
MNG	[114.9,125.8)
MG	[ 89.2,102.6)
MNG	[ 31.1, 89.2)
BNG	[102.6,114.9)
BNG	[102.6,114.9)
BNG	[102.6,114.9)
MNG	[ 89.2,102.6)
MG	[102.6,114.9)
MG	[114.9,125.8)
MG	[125.8,136.4)
MNG	[125.8,136.4)
MNG	[114.9,125.8)
BNG	[114.9,125.8)
MNG	[125.8,136.4)
BNG	[125.8,136.4)
BNG	[136.4,148.8)
BG	[125.8,136.4)
BG	[125.8,136.4)
BNG	[125.8,136.4)
BNG	[114.9,125.8)
BG	[ 89.2,102.6)
BG	[ 31.1, 89.2)
MG	[102.6,114.9)
MG	[114.9,125.8)
MNG	[125.8,136.4)
BNG	[136.4,148.8)
MNG	[ 31.1, 89.2)
MNG	[ 89.2,102.6)
MNG	[ 89.2,102.6)
MNG	[ 89.2,102.6)
BNG	[ 89.2,102.6)
MNG	[102.6,114.9)
MG	[102.6,114.9)
MG	[114.9,125.8)
MG	[114.9,125.8)
MG	[125.8,136.4)
MNG	[125.8,136.4)
BG	[125.8,136.4)
BG	[125.8,136.4)
BG	[125.8,136.4)
BG	[114.9,125.8)
BG	[114.9,125.8)
BNG	[114.9,125.8)
BG	[102.6,114.9)
BG	[ 31.1, 89.2)
MG	[102.6,114.9)
MG	[114.9,125.8)
MNG	[125.8,136.4)
BG	[136.4,148.8)
BG	[136.4,148.8)
MNG	[136.4,148.8)
BNG	[ 89.2,102.6)
BNG	[ 31.1, 89.2)
MNG	[ 31.1, 89.2)
MNG	[ 31.1, 89.2)
BNG	[ 31.1, 89.2)
BNG	[ 89.2,102.6)
MNG	[ 89.2,102.6)
MNG	[102.6,114.9)
MNG	[102.6,114.9)
MG	[114.9,125.8)
MG	[125.8,136.4)
MG	[125.8,136.4)
MG	[125.8,136.4)
MG	[136.4,148.8)
BG	[125.8,136.4)
BG	[125.8,136.4)
BG	[125.8,136.4)
MG	[125.8,136.4)
BG	[114.9,125.8)
BG	[ 89.2,102.6)
MG	[ 89.2,102.6)
MG	[114.9,125.8)
MNG	[125.8,136.4)
MG	[136.4,148.8)
BG	[125.8,136.4)
BNG	[125.8,136.4)
BG	[136.4,148.8)
BNG	[125.8,136.4)
BNG	[114.9,125.8)
BG	[ 31.1, 89.2)
BG	[ 31.1, 89.2)
BG	[ 31.1, 89.2)
BG	[ 31.1, 89.2)
MNG	[ 89.2,102.6)
MNG	[ 89.2,102.6)
BNG	[102.6,114.9)
BNG	[114.9,125.8)
BG	[125.8,136.4)
BG	[125.8,136.4)
MNG	[125.8,136.4)
MG	[125.8,136.4)
MG	[136.4,148.8)
MNG	[136.4,148.8)
BG	[125.8,136.4)
MG	[125.8,136.4)
MG	[125.8,136.4)
MNG	[102.6,114.9)
MG	[102.6,114.9)
MG	[125.8,136.4)
MNG	[125.8,136.4)
MNG	[136.4,148.8)
MNG	[136.4,148.8)
BNG	[136.4,148.8)
BNG	[136.4,148.8)
BNG	[125.8,136.4)
BG	[102.6,114.9)
BG	[ 31.1, 89.2)
BG	[ 31.1, 89.2)
BNG	[ 31.1, 89.2)
MNG	[ 89.2,102.6)
MNG	[ 89.2,102.6)
MNG	[102.6,114.9)
MNG	[125.8,136.4)
MG	[136.4,148.8)
BG	[136.4,148.8)
BG	[136.4,148.8)
BG	[125.8,136.4)
MNG	[125.8,136.4)
MNG	[136.4,148.8)
MG	[125.8,136.4)
MG	[125.8,136.4)
MG	[102.6,114.9)
MG	[102.6,114.9)
MG	[114.9,125.8)
MG	[125.8,136.4)
MNG	[136.4,148.8)
MNG	[125.8,136.4)
MNG	[125.8,136.4)
BG	[125.8,136.4)
BNG	[125.8,136.4)
BNG	[114.9,125.8)
BNG	[ 31.1, 89.2)
BG	[ 31.1, 89.2)
MG	[ 31.1, 89.2)
MNG	[ 89.2,102.6)
MNG	[114.9,125.8)
BNG	[125.8,136.4)
BNG	[136.4,148.8)
BG	[125.8,136.4)
MG	[125.8,136.4)
BG	[125.8,136.4)
BNG	[136.4,148.8)
MG	[125.8,136.4)
MG	[125.8,136.4)
MG	[114.9,125.8)
MG	[125.8,136.4)
MNG	[136.4,148.8)
MNG	[136.4,148.8)
MNG	[125.8,136.4)
MNG	[125.8,136.4)
BG	[136.4,148.8)
BG	[136.4,148.8)
BNG	[114.9,125.8)
BNG	[ 31.1, 89.2)
BG	[ 31.1, 89.2)
MG	[ 89.2,102.6)
MNG	[102.6,114.9)
BNG	[114.9,125.8)
BNG	[125.8,136.4)
BNG	[125.8,136.4)
MG	[125.8,136.4)
MNG	[136.4,148.8)
BG	[136.4,148.8)
MG	[125.8,136.4)
MG	[125.8,136.4)
MG	[114.9,125.8)
MG	[125.8,136.4)
MNG	[136.4,148.8)
MNG	[136.4,148.8)
BNG	[136.4,148.8)
MNG	[136.4,148.8)
MNG	[136.4,148.8)
BG	[136.4,148.8)
BG	[114.9,125.8)
BNG	[ 89.2,102.6)
BNG	[ 89.2,102.6)
MNG	[ 89.2,102.6)
MNG	[102.6,114.9)
MNG	[114.9,125.8)
MNG	[125.8,136.4)
MNG	[125.8,136.4)
MNG	[136.4,148.8)
MG	[136.4,148.8)
MG	[125.8,136.4)
MG	[114.9,125.8)
MG	[114.9,125.8)
MG	[114.9,125.8)
MG	[125.8,136.4)
MNG	[136.4,148.8)
MG	[136.4,148.8)
BNG	[136.4,148.8)
MNG	[136.4,148.8)
MNG	[136.4,148.8)
BG	[125.8,136.4)
BNG	[ 31.1, 89.2)
BNG	[ 31.1, 89.2)
BNG	[ 89.2,102.6)
MNG	[102.6,114.9)
MNG	[114.9,125.8)
BNG	[114.9,125.8)
MNG	[125.8,136.4)
MG	[125.8,136.4)
MG	[114.9,125.8)
MG	[102.6,114.9)
MG	[102.6,114.9)
MG	[102.6,114.9)
MG	[114.9,125.8)
MG	[125.8,136.4)
MNG	[136.4,148.8)
MNG	[136.4,148.8)
MG	[136.4,148.8)
MG	[136.4,148.8)
MG	[136.4,148.8)
BG	[125.8,136.4)
BNG	[ 89.2,102.6)
BNG	[ 89.2,102.6)
BG	[102.6,114.9)
MG	[114.9,125.8)
MG	[114.9,125.8)
MG	[102.6,114.9)
MG	[102.6,114.9)
MG	[114.9,125.8)
MG	[102.6,114.9)
BG	[ 31.1, 89.2)
MNG	[ 89.2,102.6)
MG	[114.9,125.8)
MG	[136.4,148.8)
MG	[136.4,148.8)
MNG	[136.4,148.8)
MNG	[136.4,148.8)
MG	[136.4,148.8)
BNG	[ 89.2,102.6)
MNG	[102.6,114.9)
MG	[102.6,114.9)
MG	[102.6,114.9)
MG	[114.9,125.8)
MG	[114.9,125.8)
MG	[102.6,114.9)
BG	[ 31.1, 89.2)
MNG	[ 31.1, 89.2)
BNG	[102.6,114.9)
BG	[114.9,125.8)
MNG	[114.9,125.8)
BNG	[ 89.2,102.6)
MNG	[114.9,125.8)
MNG	[125.8,136.4)
MNG	[125.8,136.4)
MG	[114.9,125.8)
MG	[ 89.2,102.6)
MG	[114.9,125.8)
MG	[125.8,136.4)
MNG	[114.9,125.8)
BNG	[ 31.1, 89.2)
BNG	[ 31.1, 89.2)
BNG	[ 31.1, 89.2)
BNG	[ 31.1, 89.2)
BNG	[114.9,125.8)
BG	[114.9,125.8)
BG	[125.8,136.4)
BG	[125.8,136.4)
BNG	[114.9,125.8)
BNG	[102.6,114.9)
BG	[114.9,125.8)
BG	[125.8,136.4)
BG	[136.4,148.8)
MNG	[125.8,136.4)
MNG	[125.8,136.4)
MNG	[125.8,136.4)
BG	[125.8,136.4)
BNG	[102.6,114.9)
BNG	[ 31.1, 89.2)
MG	[102.6,114.9)
BG	[114.9,125.8)
BNG	[114.9,125.8)
BNG	[114.9,125.8)
BNG	[114.9,125.8)
BG	[125.8,136.4)
BG	[125.8,136.4)
BNG	[125.8,136.4)
BNG	[114.9,125.8)
BG	[ 89.2,102.6)
BG	[ 31.1, 89.2)
BNG	[ 89.2,102.6)
BNG	[ 89.2,102.6)
BNG	[ 89.2,102.6)
BG	[102.6,114.9)
BNG	[102.6,114.9)
BG	[114.9,125.8)
BNG	[125.8,136.4)
BNG	[125.8,136.4)
MNG	[136.4,148.8)
BNG	[125.8,136.4)
BNG	[102.6,114.9)
BG	[ 31.1, 89.2)
BNG	[ 31.1, 89.2)
BG	[ 89.2,102.6)
BG	[102.6,114.9)
BG	[102.6,114.9)
MNG	[114.9,125.8)
MNG	[114.9,125.8)
MNG	[125.8,136.4)
BNG	[125.8,136.4)
MNG	[125.8,136.4)
MNG	[125.8,136.4)
BNG	[114.9,125.8)
BG	[ 89.2,102.6)
MNG	[102.6,114.9)
BNG	[102.6,114.9)
BNG	[114.9,125.8)
MNG	[114.9,125.8)
MNG	[114.9,125.8)
MNG	[114.9,125.8)
BNG	[125.8,136.4)
MG	[125.8,136.4)
BG	[125.8,136.4)
BG	[114.9,125.8)
BG	[ 89.2,102.6)
BNG	[102.6,114.9)
BG	[114.9,125.8)
BG	[114.9,125.8)
BG	[114.9,125.8)
MNG	[114.9,125.8)
MNG	[114.9,125.8)
BNG	[125.8,136.4)
MG	[125.8,136.4)
MG	[125.8,136.4)
MG	[102.6,114.9)
BNG	[102.6,114.9)
BG	[114.9,125.8)
BG	[114.9,125.8)
MNG	[114.9,125.8)
MNG	[114.9,125.8)
MNG	[114.9,125.8)
MNG	[114.9,125.8)
MNG	[125.8,136.4)
MG	[125.8,136.4)
MG	[114.9,125.8)
BG	[ 89.2,102.6)
BG	[ 89.2,102.6)
BNG	[114.9,125.8)
BG	[114.9,125.8)
BNG	[102.6,114.9)
MNG	[ 89.2,102.6)
MNG	[102.6,114.9)
BNG	[114.9,125.8)
BNG	[125.8,136.4)
BNG	[125.8,136.4)
MG	[125.8,136.4)
MNG	[114.9,125.8)
BG	[ 89.2,102.6)
BG	[114.9,125.8)
BG	[114.9,125.8)
BG	[102.6,114.9)
BNG	[102.6,114.9)
MG	[114.9,125.8)
BNG	[114.9,125.8)
BNG	[102.6,114.9)
BG	[102.6,114.9)
BG	[114.9,125.8)
BNG	[114.9,125.8)
MNG	[125.8,136.4)
MG	[125.8,136.4)
MNG	[102.6,114.9)
BG	[ 89.2,102.6)
BG	[114.9,125.8)
BG	[136.4,148.8)
BG	[136.4,148.8)
BG	[114.9,125.8)
BG	[102.6,114.9)
BNG	[114.9,125.8)
BG	[114.9,125.8)
BG	[114.9,125.8)
BG	[102.6,114.9)
BG	[102.6,114.9)
BNG	[114.9,125.8)
MG	[125.8,136.4)
MG	[125.8,136.4)
MG	[ 89.2,102.6)
MG	[114.9,125.8)
MG	[136.4,148.8)
MG	[136.4,148.8)
MG	[136.4,148.8)
MG	[114.9,125.8)
MNG	[114.9,125.8)
MNG	[114.9,125.8)
[truncated: 27,585 more rows]
