# Supplementary material for: Diffusion weighted imaging in patients with rectal cancer: Comparison between Gaussian and non-Gaussian models
Source: PLoS One. 2017 Sep 1;12(9):e0184197. doi: 10.1371/journal.pone.0184197 (PMC5593499; doi:10.1371/journal.pone.0184197)
Supplement: S1 Dataset — The derived DWI parameters from the four examined models and the statistical analysis results are provided in csv format. (ZIP) [file pone.0184197.s001.zip › PLOS_data/dataPLOS_TABLE5_lowB.csv]

model	SNR_group
BG	[169.5,202)
BG	[169.5,202)
BG	[169.5,202)
BG	[169.5,202)
BG	[202.1,228)
MG	[202.1,228)
BG	[227.9,248)
BNG	[227.9,248)
BG	[202.1,228)
BG	[169.5,202)
BG	[202.1,228)
BG	[227.9,248)
MNG	[227.9,248)
MNG	[227.9,248)
MNG	[227.9,248)
BG	[202.1,228)
BG	[202.1,228)
BG	[202.1,228)
BG	[169.5,202)
BG	[ 51.3,170)
BNG	[ 51.3,170)
BNG	[ 51.3,170)
BNG	[248.3,271)
BNG	[227.9,248)
BG	[227.9,248)
MNG	[248.3,271)
MG	[248.3,271)
MNG	[248.3,271)
BG	[248.3,271)
BG	[248.3,271)
BNG	[227.9,248)
BG	[227.9,248)
BG	[202.1,228)
BNG	[169.5,202)
BG	[ 51.3,170)
BG	[301.2,356)
BG	[301.2,356)
BG	[248.3,271)
BG	[227.9,248)
MNG	[271.1,301)
MNG	[301.2,356)
BNG	[271.1,301)
BG	[271.1,301)
BG	[248.3,271)
BG	[248.3,271)
BG	[248.3,271)
BG	[248.3,271)
BG	[227.9,248)
BG	[169.5,202)
BG	[301.2,356)
BG	[301.2,356)
MNG	[248.3,271)
MG	[227.9,248)
MNG	[248.3,271)
MNG	[301.2,356)
MNG	[301.2,356)
MNG	[271.1,301)
BG	[248.3,271)
BNG	[248.3,271)
BG	[248.3,271)
BG	[248.3,271)
BG	[227.9,248)
BG	[202.1,228)
MNG	[227.9,248)
BNG	[248.3,271)
BNG	[271.1,301)
MNG	[271.1,301)
MNG	[248.3,271)
BG	[227.9,248)
MG	[248.3,271)
MNG	[271.1,301)
MNG	[271.1,301)
MNG	[248.3,271)
BNG	[248.3,271)
BG	[248.3,271)
BG	[248.3,271)
MNG	[227.9,248)
MNG	[227.9,248)
BG	[169.5,202)
MNG	[227.9,248)
MG	[227.9,248)
MNG	[248.3,271)
BNG	[271.1,301)
BNG	[271.1,301)
BG	[248.3,271)
BG	[248.3,271)
MNG	[271.1,301)
BNG	[271.1,301)
BNG	[271.1,301)
BNG	[271.1,301)
BNG	[271.1,301)
BG	[248.3,271)
MNG	[248.3,271)
BNG	[248.3,271)
BG	[227.9,248)
BG	[202.1,228)
BNG	[248.3,271)
BG	[248.3,271)
MNG	[248.3,271)
BG	[248.3,271)
BNG	[248.3,271)
BNG	[271.1,301)
MNG	[271.1,301)
MNG	[271.1,301)
MG	[271.1,301)
MNG	[271.1,301)
MNG	[271.1,301)
MNG	[271.1,301)
MNG	[271.1,301)
BNG	[248.3,271)
BNG	[271.1,301)
BNG	[271.1,301)
BG	[248.3,271)
BG	[271.1,301)
BG	[271.1,301)
BG	[248.3,271)
BG	[248.3,271)
BG	[248.3,271)
BNG	[271.1,301)
MNG	[271.1,301)
MNG	[248.3,271)
MG	[248.3,271)
MNG	[271.1,301)
MNG	[271.1,301)
MNG	[271.1,301)
BNG	[248.3,271)
BNG	[248.3,271)
BNG	[271.1,301)
BG	[271.1,301)
BG	[271.1,301)
BNG	[248.3,271)
BG	[248.3,271)
MNG	[248.3,271)
MNG	[248.3,271)
BNG	[248.3,271)
BG	[248.3,271)
MNG	[248.3,271)
MNG	[271.1,301)
MNG	[271.1,301)
MNG	[271.1,301)
MNG	[301.2,356)
BNG	[301.2,356)
MG	[271.1,301)
MG	[227.9,248)
MNG	[248.3,271)
BNG	[271.1,301)
BG	[248.3,271)
MNG	[227.9,248)
MNG	[248.3,271)
MNG	[271.1,301)
BNG	[271.1,301)
BG	[271.1,301)
MG	[301.2,356)
MNG	[301.2,356)
MNG	[271.1,301)
MNG	[248.3,271)
MNG	[248.3,271)
BG	[271.1,301)
BG	[248.3,271)
MNG	[248.3,271)
BNG	[248.3,271)
BG	[248.3,271)
BG	[271.1,301)
BG	[271.1,301)
MG	[248.3,271)
MG	[301.2,356)
MNG	[301.2,356)
MNG	[271.1,301)
MNG	[248.3,271)
MNG	[271.1,301)
BNG	[248.3,271)
BG	[248.3,271)
BNG	[248.3,271)
BNG	[271.1,301)
BNG	[271.1,301)
MG	[271.1,301)
MNG	[271.1,301)
MNG	[271.1,301)
BNG	[301.2,356)
MNG	[301.2,356)
MG	[271.1,301)
MNG	[248.3,271)
MNG	[271.1,301)
MNG	[271.1,301)
MNG	[248.3,271)
MG	[248.3,271)
BNG	[271.1,301)
BG	[271.1,301)
BNG	[271.1,301)
MNG	[271.1,301)
MG	[271.1,301)
MNG	[271.1,301)
BNG	[248.3,271)
BG	[248.3,271)
BNG	[301.2,356)
MNG	[301.2,356)
MNG	[271.1,301)
MNG	[271.1,301)
MNG	[271.1,301)
MNG	[271.1,301)
MNG	[248.3,271)
MNG	[248.3,271)
MNG	[271.1,301)
MNG	[271.1,301)
BNG	[271.1,301)
MNG	[271.1,301)
MNG	[248.3,271)
MNG	[248.3,271)
BG	[248.3,271)
BNG	[248.3,271)
MG	[ 51.3,170)
MG	[248.3,271)
MNG	[301.2,356)
MNG	[301.2,356)
BNG	[301.2,356)
BG	[271.1,301)
BG	[271.1,301)
BG	[248.3,271)
BNG	[248.3,271)
BNG	[271.1,301)
MNG	[271.1,301)
MNG	[271.1,301)
MNG	[271.1,301)
BG	[248.3,271)
BG	[248.3,271)
BG	[248.3,271)
MNG	[248.3,271)
BG	[271.1,301)
BG	[169.5,202)
MG	[271.1,301)
MNG	[301.2,356)
MNG	[301.2,356)
BG	[271.1,301)
BG	[248.3,271)
BNG	[227.9,248)
MNG	[227.9,248)
MNG	[248.3,271)
MNG	[248.3,271)
BG	[271.1,301)
MNG	[271.1,301)
MNG	[248.3,271)
BG	[248.3,271)
BG	[248.3,271)
BG	[248.3,271)
MNG	[271.1,301)
MNG	[271.1,301)
BG	[271.1,301)
BG	[301.2,356)
BNG	[301.2,356)
BNG	[248.3,271)
MNG	[227.9,248)
MNG	[248.3,271)
MNG	[248.3,271)
MNG	[227.9,248)
MNG	[227.9,248)
MNG	[248.3,271)
BNG	[271.1,301)
MNG	[248.3,271)
MNG	[248.3,271)
BNG	[248.3,271)
BG	[271.1,301)
BG	[271.1,301)
MNG	[271.1,301)
BNG	[301.2,356)
BNG	[301.2,356)
BNG	[271.1,301)
BNG	[202.1,228)
MG	[227.9,248)
MG	[271.1,301)
MNG	[271.1,301)
MNG	[248.3,271)
BG	[227.9,248)
BNG	[248.3,271)
BNG	[248.3,271)
MNG	[248.3,271)
BNG	[248.3,271)
BNG	[248.3,271)
BG	[248.3,271)
MNG	[248.3,271)
MNG	[248.3,271)
MNG	[356.5,733]
MNG	[356.5,733]
MG	[271.1,301)
MG	[271.1,301)
MG	[271.1,301)
MNG	[301.2,356)
MNG	[271.1,301)
BNG	[248.3,271)
BG	[248.3,271)
BG	[248.3,271)
BG	[248.3,271)
BG	[248.3,271)
MNG	[227.9,248)
MG	[227.9,248)
MNG	[248.3,271)
MNG	[271.1,301)
MNG	[271.1,301)
MNG	[356.5,733]
MG	[356.5,733]
MG	[301.2,356)
MNG	[271.1,301)
MNG	[301.2,356)
MNG	[271.1,301)
BNG	[271.1,301)
BNG	[248.3,271)
BG	[248.3,271)
BG	[248.3,271)
MG	[248.3,271)
MG	[248.3,271)
MG	[301.2,356)
MG	[301.2,356)
MNG	[356.5,733]
MNG	[301.2,356)
BNG	[356.5,733]
BNG	[356.5,733]
MNG	[301.2,356)
MG	[301.2,356)
MNG	[301.2,356)
MNG	[301.2,356)
MNG	[271.1,301)
MNG	[248.3,271)
MNG	[248.3,271)
MNG	[271.1,301)
MG	[271.1,301)
MG	[271.1,301)
MG	[301.2,356)
MG	[356.5,733]
MG	[356.5,733]
MNG	[356.5,733]
BNG	[301.2,356)
BG	[271.1,301)
MNG	[301.2,356)
MNG	[301.2,356)
MNG	[301.2,356)
MNG	[301.2,356)
MNG	[301.2,356)
MNG	[271.1,301)
MNG	[271.1,301)
MG	[271.1,301)
MG	[301.2,356)
MNG	[301.2,356)
MNG	[301.2,356)
BNG	[301.2,356)
MNG	[271.1,301)
MNG	[301.2,356)
MG	[356.5,733]
MG	[356.5,733]
MG	[301.2,356)
MG	[301.2,356)
MG	[301.2,356)
MNG	[301.2,356)
MNG	[301.2,356)
MNG	[271.1,301)
MNG	[301.2,356)
MNG	[356.5,733]
MNG	[356.5,733]
MNG	[301.2,356)
MNG	[301.2,356)
MNG	[301.2,356)
MNG	[356.5,733]
BG	[301.2,356)
BNG	[301.2,356)
BNG	[301.2,356)
BNG	[301.2,356)
MNG	[301.2,356)
MNG	[301.2,356)
MNG	[356.5,733]
MNG	[356.5,733]
BNG	[271.1,301)
BNG	[271.1,301)
BNG	[301.2,356)
BNG	[301.2,356)
BNG	[301.2,356)
MNG	[301.2,356)
MNG	[301.2,356)
BNG	[248.3,271)
MG	[271.1,301)
MNG	[301.2,356)
MNG	[301.2,356)
BG	[ 51.3,170)
BG	[169.5,202)
BG	[202.1,228)
BG	[202.1,228)
BG	[202.1,228)
BG	[202.1,228)
BG	[202.1,228)
BG	[169.5,202)
BG	[ 51.3,170)
BG	[ 51.3,170)
BG	[ 51.3,170)
BG	[ 51.3,170)
BG	[169.5,202)
BG	[202.1,228)
BG	[202.1,228)
BG	[227.9,248)
BG	[227.9,248)
MNG	[227.9,248)
MG	[227.9,248)
MNG	[248.3,271)
BNG	[248.3,271)
BNG	[227.9,248)
BNG	[202.1,228)
BG	[169.5,202)
BG	[ 51.3,170)
BG	[169.5,202)
BG	[202.1,228)
BG	[227.9,248)
BG	[227.9,248)
BG	[227.9,248)
BG	[227.9,248)
BG	[248.3,271)
BG	[248.3,271)
MNG	[248.3,271)
BNG	[248.3,271)
BG	[248.3,271)
BG	[248.3,271)
BG	[248.3,271)
BNG	[202.1,228)
BG	[169.5,202)
BG	[169.5,202)
MNG	[202.1,228)
MG	[202.1,228)
BG	[227.9,248)
BG	[227.9,248)
BG	[248.3,271)
BG	[248.3,271)
BG	[248.3,271)
BG	[248.3,271)
BG	[271.1,301)
MNG	[248.3,271)
MG	[227.9,248)
MNG	[227.9,248)
BG	[248.3,271)
BG	[227.9,248)
BG	[202.1,228)
BG	[202.1,228)
MG	[227.9,248)
MG	[227.9,248)
BG	[227.9,248)
BG	[227.9,248)
MG	[227.9,248)
MG	[248.3,271)
MG	[227.9,248)
BNG	[248.3,271)
MNG	[271.1,301)
MNG	[271.1,301)
MNG	[248.3,271)
BNG	[248.3,271)
BG	[248.3,271)
BG	[248.3,271)
BG	[227.9,248)
BG	[227.9,248)
MG	[248.3,271)
MNG	[248.3,271)
MNG	[248.3,271)
MNG	[227.9,248)
MG	[227.9,248)
MG	[248.3,271)
MNG	[248.3,271)
MNG	[248.3,271)
MNG	[271.1,301)
MNG	[271.1,301)
BNG	[271.1,301)
BG	[271.1,301)
BNG	[248.3,271)
MNG	[248.3,271)
BNG	[248.3,271)
BNG	[227.9,248)
BG	[248.3,271)
BG	[227.9,248)
MNG	[227.9,248)
MNG	[248.3,271)
BNG	[248.3,271)
BG	[248.3,271)
BG	[248.3,271)
BG	[271.1,301)
MG	[271.1,301)
MNG	[271.1,301)
BNG	[271.1,301)
MNG	[248.3,271)
BG	[248.3,271)
MNG	[248.3,271)
MNG	[248.3,271)
MNG	[248.3,271)
BNG	[248.3,271)
BG	[271.1,301)
BG	[227.9,248)
BG	[227.9,248)
BG	[271.1,301)
BNG	[271.1,301)
BNG	[248.3,271)
BNG	[248.3,271)
BG	[271.1,301)
BG	[271.1,301)
BG	[271.1,301)
MNG	[248.3,271)
MG	[248.3,271)
MNG	[271.1,301)
BNG	[271.1,301)
BG	[248.3,271)
MNG	[248.3,271)
BNG	[271.1,301)
BG	[301.2,356)
MG	[248.3,271)
BG	[271.1,301)
BG	[271.1,301)
BNG	[271.1,301)
BNG	[248.3,271)
BNG	[248.3,271)
MG	[248.3,271)
BG	[248.3,271)
MNG	[271.1,301)
MNG	[271.1,301)
MNG	[271.1,301)
MNG	[271.1,301)
BNG	[271.1,301)
BNG	[248.3,271)
MNG	[227.9,248)
MNG	[271.1,301)
BNG	[356.5,733]
MG	[248.3,271)
MG	[271.1,301)
BG	[248.3,271)
BNG	[248.3,271)
BNG	[248.3,271)
BNG	[271.1,301)
MNG	[271.1,301)
MNG	[271.1,301)
MNG	[271.1,301)
BNG	[271.1,301)
BNG	[271.1,301)
BNG	[271.1,301)
BNG	[271.1,301)
BG	[248.3,271)
MNG	[227.9,248)
MNG	[271.1,301)
BNG	[356.5,733]
MG	[248.3,271)
MG	[271.1,301)
MG	[227.9,248)
BG	[202.1,228)
BG	[227.9,248)
BNG	[271.1,301)
MNG	[301.2,356)
MNG	[271.1,301)
MNG	[271.1,301)
BG	[248.3,271)
BG	[227.9,248)
BG	[248.3,271)
BNG	[271.1,301)
BNG	[248.3,271)
MG	[248.3,271)
MNG	[301.2,356)
MNG	[356.5,733]
MG	[ 51.3,170)
MG	[169.5,202)
BG	[248.3,271)
BG	[271.1,301)
BG	[248.3,271)
BG	[227.9,248)
BG	[227.9,248)
BNG	[248.3,271)
MNG	[271.1,301)
MNG	[271.1,301)
MG	[248.3,271)
BG	[227.9,248)
BG	[227.9,248)
MNG	[248.3,271)
BNG	[271.1,301)
BG	[271.1,301)
MG	[248.3,271)
MNG	[301.2,356)
MNG	[356.5,733]
BG	[227.9,248)
BG	[248.3,271)
BG	[227.9,248)
MNG	[248.3,271)
BG	[248.3,271)
BG	[248.3,271)
BG	[248.3,271)
BG	[227.9,248)
MG	[248.3,271)
MNG	[248.3,271)
MG	[248.3,271)
MG	[248.3,271)
MG	[248.3,271)
BG	[227.9,248)
BG	[227.9,248)
BG	[248.3,271)
MNG	[271.1,301)
MNG	[248.3,271)
MG	[248.3,271)
MNG	[271.1,301)
MNG	[271.1,301)
MG	[271.1,301)
MNG	[271.1,301)
BNG	[248.3,271)
MG	[248.3,271)
MG	[202.1,228)
MG	[202.1,228)
BG	[227.9,248)
MG	[248.3,271)
MNG	[248.3,271)
MNG	[227.9,248)
MNG	[227.9,248)
MG	[227.9,248)
BNG	[227.9,248)
BG	[227.9,248)
BG	[227.9,248)
MNG	[227.9,248)
MNG	[248.3,271)
BG	[248.3,271)
MNG	[271.1,301)
BNG	[271.1,301)
MNG	[301.2,356)
MG	[271.1,301)
BG	[271.1,301)
BNG	[227.9,248)
MNG	[169.5,202)
BG	[169.5,202)
BG	[202.1,228)
BG	[227.9,248)
BNG	[227.9,248)
BNG	[227.9,248)
BNG	[202.1,228)
BNG	[202.1,228)
BNG	[227.9,248)
BNG	[248.3,271)
BG	[227.9,248)
BG	[227.9,248)
BG	[227.9,248)
BG	[248.3,271)
BNG	[271.1,301)
MG	[301.2,356)
MNG	[301.2,356)
BNG	[301.2,356)
BNG	[271.1,301)
BG	[227.9,248)
BG	[202.1,228)
BG	[202.1,228)
BG	[202.1,228)
BG	[227.9,248)
BNG	[227.9,248)
BNG	[202.1,228)
BG	[202.1,228)
BG	[202.1,228)
BG	[227.9,248)
MNG	[248.3,271)
BNG	[227.9,248)
BG	[227.9,248)
BG	[227.9,248)
BG	[248.3,271)
BG	[248.3,271)
MNG	[271.1,301)
MG	[356.5,733]
BG	[271.1,301)
BNG	[271.1,301)
MNG	[301.2,356)
BG	[271.1,301)
BG	[202.1,228)
BG	[202.1,228)
BNG	[202.1,228)
MNG	[227.9,248)
MNG	[227.9,248)
MNG	[227.9,248)
BNG	[202.1,228)
BG	[202.1,228)
BG	[227.9,248)
BG	[227.9,248)
BG	[227.9,248)
MNG	[227.9,248)
MNG	[227.9,248)
BG	[248.3,271)
BG	[248.3,271)
BNG	[248.3,271)
MNG	[248.3,271)
MNG	[301.2,356)
MNG	[301.2,356)
BG	[271.1,301)
BNG	[271.1,301)
MG	[227.9,248)
BG	[202.1,228)
BG	[202.1,228)
BNG	[202.1,228)
MNG	[227.9,248)
MNG	[227.9,248)
MNG	[202.1,228)
BNG	[169.5,202)
MNG	[202.1,228)
BG	[227.9,248)
BG	[248.3,271)
MNG	[248.3,271)
MNG	[248.3,271)
MNG	[248.3,271)
BG	[248.3,271)
BG	[271.1,301)
BG	[271.1,301)
MNG	[271.1,301)
MNG	[271.1,301)
MNG	[301.2,356)
MNG	[301.2,356)
BNG	[301.2,356)
BG	[271.1,301)
BG	[202.1,228)
BG	[169.5,202)
BNG	[202.1,228)
BG	[202.1,228)
BG	[202.1,228)
BG	[202.1,228)
BG	[169.5,202)
BG	[202.1,228)
BG	[248.3,271)
BNG	[271.1,301)
BNG	[271.1,301)
BNG	[248.3,271)
BG	[248.3,271)
BG	[271.1,301)
BNG	[271.1,301)
BNG	[271.1,301)
MNG	[271.1,301)
MNG	[271.1,301)
MNG	[271.1,301)
BG	[227.9,248)
BG	[169.5,202)
BNG	[169.5,202)
BNG	[202.1,228)
BNG	[202.1,228)
BNG	[202.1,228)
BG	[227.9,248)
BG	[227.9,248)
BNG	[227.9,248)
BNG	[227.9,248)
BG	[248.3,271)
BNG	[271.1,301)
BNG	[271.1,301)
BNG	[271.1,301)
MNG	[248.3,271)
MNG	[271.1,301)
MNG	[271.1,301)
MNG	[248.3,271)
BNG	[202.1,228)
BG	[202.1,228)
BG	[202.1,228)
BG	[227.9,248)
BG	[227.9,248)
BG	[248.3,271)
MNG	[271.1,301)
MNG	[301.2,356)
MNG	[271.1,301)
MG	[248.3,271)
MNG	[248.3,271)
MNG	[248.3,271)
MNG	[248.3,271)
BNG	[248.3,271)
BG	[227.9,248)
BG	[227.9,248)
BG	[271.1,301)
MNG	[271.1,301)
BNG	[271.1,301)
BNG	[271.1,301)
BNG	[271.1,301)
BNG	[271.1,301)
BNG	[271.1,301)
BG	[248.3,271)
BG	[248.3,271)
MNG	[248.3,271)
MG	[248.3,271)
MNG	[248.3,271)
MG	[227.9,248)
MG	[248.3,271)
BG	[301.2,356)
BG	[301.2,356)
BNG	[301.2,356)
BNG	[271.1,301)
BNG	[271.1,301)
BNG	[248.3,271)
BNG	[248.3,271)
BNG	[248.3,271)
BNG	[248.3,271)
MG	[248.3,271)
MG	[248.3,271)
MG	[248.3,271)
BNG	[248.3,271)
BNG	[227.9,248)
BNG	[248.3,271)
BNG	[248.3,271)
BNG	[271.1,301)
BG	[248.3,271)
BG	[248.3,271)
BG	[248.3,271)
BNG	[271.1,301)
MNG	[271.1,301)
MNG	[248.3,271)
MNG	[248.3,271)
MNG	[248.3,271)
MG	[271.1,301)
MNG	[271.1,301)
MNG	[227.9,248)
MNG	[248.3,271)
MG	[227.9,248)
BNG	[227.9,248)
BNG	[248.3,271)
BNG	[248.3,271)
BG	[248.3,271)
BG	[248.3,271)
BG	[248.3,271)
MNG	[271.1,301)
MNG	[271.1,301)
MG	[248.3,271)
MG	[227.9,248)
MG	[202.1,228)
MNG	[248.3,271)
MNG	[301.2,356)
BG	[202.1,228)
BNG	[227.9,248)
MNG	[227.9,248)
BG	[227.9,248)
BG	[227.9,248)
BG	[248.3,271)
BG	[248.3,271)
BG	[248.3,271)
BG	[248.3,271)
MNG	[248.3,271)
BNG	[248.3,271)
MNG	[248.3,271)
MNG	[248.3,271)
MNG	[227.9,248)
MNG	[227.9,248)
MNG	[271.1,301)
MNG	[301.2,356)
BNG	[227.9,248)
MNG	[227.9,248)
MNG	[227.9,248)
MG	[227.9,248)
BG	[227.9,248)
BNG	[248.3,271)
BNG	[248.3,271)
MG	[248.3,271)
MG	[248.3,271)
MNG	[248.3,271)
MNG	[248.3,271)
MNG	[248.3,271)
MNG	[248.3,271)
MNG	[248.3,271)
MG	[271.1,301)
MG	[271.1,301)
BNG	[301.2,356)
MG	[248.3,271)
MG	[271.1,301)
MNG	[271.1,301)
MNG	[271.1,301)
BG	[248.3,271)
BNG	[248.3,271)
BG	[271.1,301)
BG	[271.1,301)
BG	[248.3,271)
BG	[248.3,271)
MNG	[248.3,271)
BNG	[248.3,271)
BNG	[248.3,271)
MNG	[248.3,271)
MG	[271.1,301)
MG	[271.1,301)
MNG	[248.3,271)
MNG	[271.1,301)
MNG	[301.2,356)
MNG	[301.2,356)
MNG	[301.2,356)
BG	[271.1,301)
BG	[271.1,301)
BNG	[301.2,356)
BNG	[271.1,301)
BG	[248.3,271)
BNG	[248.3,271)
BNG	[248.3,271)
BNG	[227.9,248)
BG	[248.3,271)
BG	[271.1,301)
MNG	[356.5,733]
MNG	[356.5,733]
MNG	[301.2,356)
MNG	[248.3,271)
BG	[227.9,248)
BG	[248.3,271)
MNG	[248.3,271)
BG	[227.9,248)
BNG	[227.9,248)
BNG	[248.3,271)
BNG	[248.3,271)
BG	[248.3,271)
BG	[248.3,271)
MNG	[301.2,356)
MNG	[356.5,733]
MG	[301.2,356)
MG	[248.3,271)
MG	[248.3,271)
MG	[271.1,301)
MG	[271.1,301)
MG	[227.9,248)
MG	[227.9,248)
MG	[271.1,301)
MG	[301.2,356)
MNG	[271.1,301)
MNG	[248.3,271)
MG	[301.2,356)
MNG	[301.2,356)
MNG	[301.2,356)
MNG	[356.5,733]
MNG	[356.5,733]
MNG	[356.5,733]
MNG	[301.2,356)
MG	[271.1,301)
MG	[301.2,356)
MG	[301.2,356)
MNG	[271.1,301)
BNG	[248.3,271)
MNG	[301.2,356)
MNG	[356.5,733]
MNG	[356.5,733]
BNG	[356.5,733]
BNG	[356.5,733]
BNG	[356.5,733]
BG	[301.2,356)
MNG	[301.2,356)
MNG	[301.2,356)
MNG	[301.2,356)
BNG	[271.1,301)
BNG	[301.2,356)
MG	[301.2,356)
MG	[301.2,356)
MG	[301.2,356)
MNG	[301.2,356)
BNG	[301.2,356)
BNG	[301.2,356)
MNG	[301.2,356)
MNG	[301.2,356)
BNG	[301.2,356)
BG	[271.1,301)
BG	[248.3,271)
MG	[227.9,248)
BNG	[227.9,248)
BNG	[248.3,271)
BNG	[248.3,271)
BNG	[248.3,271)
BNG	[227.9,248)
BNG	[248.3,271)
BG	[227.9,248)
BNG	[202.1,228)
BNG	[202.1,228)
MG	[202.1,228)
MG	[202.1,228)
BG	[202.1,228)
MNG	[202.1,228)
MG	[227.9,248)
MNG	[248.3,271)
MNG	[248.3,271)
BNG	[227.9,248)
BNG	[227.9,248)
BNG	[248.3,271)
BG	[248.3,271)
MNG	[202.1,228)
MNG	[227.9,248)
MNG	[248.3,271)
BNG	[248.3,271)
MNG	[227.9,248)
MNG	[227.9,248)
BNG	[227.9,248)
BG	[227.9,248)
BG	[227.9,248)
BNG	[227.9,248)
BNG	[248.3,271)
BNG	[248.3,271)
BNG	[202.1,228)
BNG	[227.9,248)
MNG	[248.3,271)
MNG	[248.3,271)
BNG	[227.9,248)
MG	[202.1,228)
BG	[202.1,228)
MNG	[227.9,248)
MNG	[248.3,271)
MNG	[227.9,248)
MG	[227.9,248)
BNG	[248.3,271)
BG	[271.1,301)
BG	[271.1,301)
BNG	[248.3,271)
BNG	[202.1,228)
BG	[169.5,202)
BNG	[169.5,202)
BNG	[202.1,228)
MNG	[202.1,228)
MNG	[227.9,248)
MNG	[227.9,248)
MG	[202.1,228)
MG	[227.9,248)
BG	[227.9,248)
MG	[248.3,271)
MNG	[248.3,271)
MNG	[248.3,271)
BNG	[248.3,271)
BG	[227.9,248)
BG	[248.3,271)
BG	[271.1,301)
BG	[271.1,301)
BG	[248.3,271)
BNG	[202.1,228)
BG	[169.5,202)
BG	[169.5,202)
BG	[169.5,202)
MG	[202.1,228)
MNG	[202.1,228)
MNG	[202.1,228)
MNG	[202.1,228)
MNG	[202.1,228)
MNG	[227.9,248)
MNG	[227.9,248)
MNG	[227.9,248)
MNG	[227.9,248)
BNG	[248.3,271)
BNG	[248.3,271)
BNG	[227.9,248)
BNG	[227.9,248)
BNG	[227.9,248)
BNG	[248.3,271)
BNG	[271.1,301)
BG	[248.3,271)
BG	[169.5,202)
BG	[202.1,228)
BG	[202.1,228)
MG	[202.1,228)
MNG	[202.1,228)
BG	[202.1,228)
BNG	[202.1,228)
MNG	[202.1,228)
MG	[227.9,248)
MNG	[227.9,248)
MNG	[227.9,248)
BNG	[227.9,248)
BNG	[227.9,248)
BG	[248.3,271)
MNG	[248.3,271)
BG	[248.3,271)
BNG	[227.9,248)
MG	[248.3,271)
MNG	[301.2,356)
MNG	[301.2,356)
MG	[202.1,228)
MNG	[227.9,248)
MNG	[227.9,248)
MNG	[227.9,248)
MG	[202.1,228)
BG	[202.1,228)
BNG	[227.9,248)
BNG	[227.9,248)
BG	[227.9,248)
BNG	[202.1,228)
MNG	[227.9,248)
MNG	[227.9,248)
BNG	[227.9,248)
BNG	[227.9,248)
BG	[248.3,271)
BG	[248.3,271)
BNG	[227.9,248)
MG	[248.3,271)
MNG	[301.2,356)
MNG	[356.5,733]
BNG	[356.5,733]
MNG	[248.3,271)
MNG	[227.9,248)
MNG	[202.1,228)
BG	[202.1,228)
BG	[227.9,248)
BNG	[248.3,271)
BNG	[227.9,248)
BG	[202.1,228)
BNG	[227.9,248)
MNG	[227.9,248)
MNG	[227.9,248)
BNG	[227.9,248)
BG	[227.9,248)
BG	[227.9,248)
BNG	[248.3,271)
MNG	[301.2,356)
MNG	[356.5,733]
MNG	[356.5,733]
BNG	[248.3,271)
MG	[227.9,248)
BG	[169.5,202)
BG	[169.5,202)
BNG	[202.1,228)
BNG	[227.9,248)
MG	[202.1,228)
MG	[202.1,228)
BG	[202.1,228)
BG	[227.9,248)
BG	[227.9,248)
BG	[227.9,248)
BG	[227.9,248)
MNG	[301.2,356)
MNG	[356.5,733]
MNG	[356.5,733]
BG	[248.3,271)
BG	[202.1,228)
BG	[169.5,202)
BG	[169.5,202)
BNG	[202.1,228)
MG	[ 51.3,170)
BG	[169.5,202)
BG	[202.1,228)
BG	[227.9,248)
BG	[248.3,271)
BNG	[248.3,271)
BG	[227.9,248)
MNG	[271.1,301)
MNG	[356.5,733]
BG	[248.3,271)
BG	[202.1,228)
BG	[169.5,202)
BG	[169.5,202)
BG	[169.5,202)
BG	[169.5,202)
MG	[202.1,228)
MNG	[227.9,248)
BG	[248.3,271)
BG	[227.9,248)
MG	[271.1,301)
MNG	[356.5,733]
BG	[227.9,248)
BG	[202.1,228)
BG	[169.5,202)
BG	[202.1,228)
MG	[202.1,228)
MG	[202.1,228)
MG	[202.1,228)
MNG	[202.1,228)
BNG	[248.3,271)
BNG	[248.3,271)
MNG	[271.1,301)
MNG	[356.5,733]
BG	[202.1,228)
BNG	[202.1,228)
MG	[202.1,228)
BNG	[202.1,228)
MG	[227.9,248)
MNG	[271.1,301)
MNG	[271.1,301)
MG	[248.3,271)
MG	[227.9,248)
BNG	[248.3,271)
BNG	[248.3,271)
MNG	[271.1,301)
MNG	[356.5,733]
BNG	[202.1,228)
BNG	[202.1,228)
MNG	[202.1,228)
MG	[248.3,271)
MNG	[301.2,356)
MNG	[301.2,356)
MNG	[271.1,301)
MNG	[248.3,271)
BNG	[248.3,271)
BNG	[248.3,271)
MNG	[271.1,301)
MNG	[356.5,733]
MG	[169.5,202)
MNG	[248.3,271)
BNG	[301.2,356)
BNG	[301.2,356)
BNG	[248.3,271)
MNG	[227.9,248)
BNG	[248.3,271)
BG	[271.1,301)
BNG	[271.1,301)
BNG	[271.1,301)
BG	[356.5,733]
MNG	[169.5,202)
BG	[227.9,248)
BNG	[271.1,301)
BNG	[271.1,301)
BNG	[248.3,271)
MNG	[248.3,271)
MNG	[248.3,271)
BG	[271.1,301)
BNG	[271.1,301)
BNG	[248.3,271)
MNG	[248.3,271)
MNG	[301.2,356)
MNG	[356.5,733]
BG	[169.5,202)
BG	[227.9,248)
BG	[248.3,271)
MNG	[248.3,271)
BNG	[248.3,271)
BG	[271.1,301)
BNG	[301.2,356)
BNG	[271.1,301)
MG	[248.3,271)
MNG	[301.2,356)
MNG	[356.5,733]
BG	[248.3,271)
BNG	[271.1,301)
MNG	[271.1,301)
BNG	[301.2,356)
BNG	[301.2,356)
BNG	[301.2,356)
MG	[271.1,301)
MNG	[301.2,356)
BNG	[356.5,733]
BG	[248.3,271)
BNG	[301.2,356)
MNG	[301.2,356)
MNG	[271.1,301)
MNG	[271.1,301)
MNG	[301.2,356)
MNG	[271.1,301)
MNG	[248.3,271)
BNG	[301.2,356)
BG	[356.5,733]
BG	[356.5,733]
BG	[169.5,202)
BG	[227.9,248)
MNG	[271.1,301)
BG	[248.3,271)
MG	[227.9,248)
MNG	[227.9,248)
MNG	[271.1,301)
MNG	[271.1,301)
MG	[248.3,271)
MNG	[227.9,248)
BG	[271.1,301)
MNG	[271.1,301)
BNG	[271.1,301)
BNG	[202.1,228)
BG	[169.5,202)
BG	[202.1,228)
BG	[202.1,228)
BG	[202.1,228)
BNG	[202.1,228)
BNG	[248.3,271)
MNG	[271.1,301)
MG	[271.1,301)
BG	[248.3,271)
BNG	[248.3,271)
BG	[248.3,271)
MG	[227.9,248)
BG	[202.1,228)
BG	[202.1,228)
BG	[202.1,228)
BG	[202.1,228)
MG	[202.1,228)
BG	[202.1,228)
BNG	[202.1,228)
BNG	[227.9,248)
BNG	[248.3,271)
BNG	[248.3,271)
BNG	[248.3,271)
BNG	[248.3,271)
BNG	[248.3,271)
BG	[227.9,248)
BG	[169.5,202)
MG	[202.1,228)
MG	[227.9,248)
MNG	[248.3,271)
BNG	[248.3,271)
BG	[227.9,248)
BG	[202.1,228)
BNG	[202.1,228)
BNG	[227.9,248)
BG	[227.9,248)
BG	[248.3,271)
BNG	[248.3,271)
BNG	[248.3,271)
BG	[248.3,271)
BG	[248.3,271)
MNG	[202.1,228)
MNG	[227.9,248)
MNG	[248.3,271)
BNG	[248.3,271)
BNG	[227.9,248)
BNG	[227.9,248)
BG	[227.9,248)
BG	[227.9,248)
BG	[248.3,271)
BNG	[248.3,271)
MNG	[271.1,301)
MG	[301.2,356)
MG	[356.5,733]
MNG	[202.1,228)
MNG	[202.1,228)
MNG	[202.1,228)
MNG	[248.3,271)
BG	[227.9,248)
BG	[227.9,248)
BG	[248.3,271)
BNG	[248.3,271)
MNG	[271.1,301)
MG	[301.2,356)
MG	[356.5,733]
MNG	[356.5,733]
BNG	[202.1,228)
BG	[202.1,228)
BG	[202.1,228)
BG	[227.9,248)
BG	[202.1,228)
BG	[248.3,271)
BG	[271.1,301)
MNG	[248.3,271)
MNG	[248.3,271)
MNG	[301.2,356)
MNG	[356.5,733]
BNG	[356.5,733]
BG	[202.1,228)
BG	[202.1,228)
BG	[202.1,228)
BG	[202.1,228)
BNG	[202.1,228)
BG	[202.1,228)
BNG	[248.3,271)
BNG	[248.3,271)
BG	[227.9,248)
MG	[271.1,301)
MNG	[356.5,733]
BG	[202.1,228)
BG	[202.1,228)
BNG	[202.1,228)
BG	[202.1,228)
BG	[202.1,228)
BNG	[227.9,248)
BNG	[227.9,248)
BNG	[202.1,228)
MNG	[248.3,271)
MG	[356.5,733]
MG	[356.5,733]
BNG	[202.1,228)
BG	[202.1,228)
BG	[202.1,228)
BG	[227.9,248)
BNG	[248.3,271)
BNG	[227.9,248)
MNG	[202.1,228)
MG	[301.2,356)
MG	[356.5,733]
BNG	[202.1,228)
MNG	[202.1,228)
BG	[202.1,228)
BG	[202.1,228)
BG	[202.1,228)
BG	[227.9,248)
BNG	[248.3,271)
BG	[227.9,248)
MNG	[248.3,271)
MG	[356.5,733]
MNG	[356.5,733]
MNG	[356.5,733]
BNG	[356.5,733]
MNG	[227.9,248)
MNG	[227.9,248)
BG	[202.1,228)
BG	[169.5,202)
BG	[227.9,248)
MG	[227.9,248)
MNG	[227.9,248)
MNG	[227.9,248)
MNG	[271.1,301)
MNG	[356.5,733]
MNG	[356.5,733]
MNG	[356.5,733]
BNG	[301.2,356)
BNG	[248.3,271)
BNG	[227.9,248)
BNG	[202.1,228)
BNG	[227.9,248)
BG	[248.3,271)
MNG	[248.3,271)
MNG	[227.9,248)
MNG	[248.3,271)
MNG	[301.2,356)
MNG	[356.5,733]
MNG	[356.5,733]
BNG	[301.2,356)
BNG	[271.1,301)
BNG	[227.9,248)
BNG	[271.1,301)
BNG	[301.2,356)
BNG	[301.2,356)
MG	[301.2,356)
MNG	[301.2,356)
MNG	[301.2,356)
MNG	[356.5,733]
MNG	[301.2,356)
MNG	[301.2,356)
BNG	[301.2,356)
MNG	[271.1,301)
BNG	[227.9,248)
MNG	[271.1,301)
BNG	[301.2,356)
BNG	[356.5,733]
MNG	[356.5,733]
MNG	[356.5,733]
MNG	[356.5,733]
MNG	[301.2,356)
MNG	[301.2,356)
MNG	[271.1,301)
BNG	[271.1,301)
BG	[169.5,202)
BG	[202.1,228)
BG	[248.3,271)
BNG	[271.1,301)
BNG	[271.1,301)
MNG	[271.1,301)
MG	[271.1,301)
BNG	[271.1,301)
BNG	[271.1,301)
BNG	[248.3,271)
BNG	[169.5,202)
BG	[169.5,202)
BG	[169.5,202)
BG	[202.1,228)
BG	[227.9,248)
BG	[ 51.3,170)
BNG	[ 51.3,170)
BNG	[ 51.3,170)
BG	[202.1,228)
BNG	[169.5,202)
BNG	[169.5,202)
BG	[ 51.3,170)
BG	[ 51.3,170)
BG	[202.1,228)
BG	[227.9,248)
BG	[227.9,248)
BG	[227.9,248)
BG	[227.9,248)
BG	[202.1,228)
BG	[169.5,202)
BG	[202.1,228)
BG	[248.3,271)
BG	[271.1,301)
BG	[271.1,301)
BNG	[271.1,301)
BNG	[271.1,301)
BNG	[271.1,301)
BG	[227.9,248)
MNG	[227.9,248)
MG	[271.1,301)
MG	[271.1,301)
MNG	[271.1,301)
MNG	[301.2,356)
MNG	[301.2,356)
MNG	[301.2,356)
BNG	[271.1,301)
BNG	[248.3,271)
BG	[169.5,202)
BG	[227.9,248)
MNG	[248.3,271)
MG	[248.3,271)
BG	[271.1,301)
BNG	[301.2,356)
BNG	[301.2,356)
MNG	[271.1,301)
MG	[271.1,301)
MG	[169.5,202)
BG	[202.1,228)
BNG	[202.1,228)
MNG	[227.9,248)
MNG	[271.1,301)
BNG	[271.1,301)
BG	[271.1,301)
BG	[271.1,301)
MNG	[271.1,301)
MNG	[301.2,356)
BNG	[301.2,356)
BNG	[248.3,271)
BG	[202.1,228)
BNG	[202.1,228)
BNG	[202.1,228)
MNG	[227.9,248)
BG	[227.9,248)
BG	[248.3,271)
BG	[271.1,301)
BG	[271.1,301)
BNG	[301.2,356)
BNG	[301.2,356)
BNG	[301.2,356)
BNG	[301.2,356)
BNG	[202.1,228)
BG	[202.1,228)
BG	[227.9,248)
BG	[202.1,228)
BG	[202.1,228)
BG	[248.3,271)
BG	[271.1,301)
BNG	[271.1,301)
MG	[301.2,356)
MNG	[356.5,733]
MNG	[356.5,733]
BNG	[227.9,248)
BG	[202.1,228)
BG	[169.5,202)
BG	[169.5,202)
MG	[202.1,228)
MG	[227.9,248)
MG	[227.9,248)
MNG	[248.3,271)
BNG	[248.3,271)
MNG	[248.3,271)
MG	[356.5,733]
MG	[356.5,733]
MNG	[227.9,248)
MNG	[202.1,228)
MG	[ 51.3,170)
MNG	[169.5,202)
MNG	[202.1,228)
BNG	[248.3,271)
BNG	[271.1,301)
BNG	[271.1,301)
BG	[248.3,271)
MNG	[271.1,301)
MG	[356.5,733]
MNG	[202.1,228)
MNG	[202.1,228)
MG	[169.5,202)
MG	[169.5,202)
BNG	[202.1,228)
BNG	[248.3,271)
BNG	[271.1,301)
BNG	[271.1,301)
MG	[248.3,271)
MG	[271.1,301)
MNG	[202.1,228)
BNG	[202.1,228)
BNG	[169.5,202)
BG	[169.5,202)
BG	[202.1,228)
MG	[227.9,248)
BNG	[248.3,271)
BNG	[248.3,271)
MG	[248.3,271)
MG	[271.1,301)
BNG	[202.1,228)
BNG	[202.1,228)
BNG	[169.5,202)
BG	[202.1,228)
MG	[202.1,228)
BNG	[248.3,271)
BNG	[248.3,271)
MNG	[248.3,271)
BNG	[202.1,228)
BNG	[202.1,228)
BNG	[169.5,202)
BNG	[202.1,228)
MG	[202.1,228)
BG	[248.3,271)
BNG	[271.1,301)
BG	[271.1,301)
MNG	[301.2,356)
BNG	[169.5,202)
BNG	[169.5,202)
BNG	[202.1,228)
MG	[227.9,248)
MNG	[271.1,301)
BG	[271.1,301)
MG	[271.1,301)
MG	[271.1,301)
BG	[356.5,733]
BG	[202.1,228)
BNG	[227.9,248)
MNG	[248.3,271)
MNG	[271.1,301)
MNG	[271.1,301)
BG	[271.1,301)
MNG	[271.1,301)
BG	[271.1,301)
BG	[202.1,228)
MG	[227.9,248)
BNG	[248.3,271)
MNG	[271.1,301)
MG	[248.3,271)
BNG	[248.3,271)
MNG	[271.1,301)
BNG	[271.1,301)
BG	[301.2,356)
MG	[202.1,228)
MNG	[248.3,271)
MNG	[271.1,301)
MNG	[248.3,271)
BNG	[248.3,271)
BNG	[271.1,301)
BNG	[301.2,356)
MG	[301.2,356)
BNG	[301.2,356)
MG	[202.1,228)
MG	[248.3,271)
MNG	[301.2,356)
MNG	[301.2,356)
MNG	[248.3,271)
MNG	[248.3,271)
MNG	[271.1,301)
MNG	[271.1,301)
MG	[271.1,301)
MNG	[202.1,228)
MG	[227.9,248)
MNG	[248.3,271)
MNG	[271.1,301)
MNG	[271.1,301)
MNG	[248.3,271)
BNG	[248.3,271)
MNG	[271.1,301)
MNG	[271.1,301)
BG	[271.1,301)
BNG	[301.2,356)
BNG	[356.5,733]
BNG	[356.5,733]
MNG	[301.2,356)
MG	[271.1,301)
MNG	[301.2,356)
BNG	[301.2,356)
BNG	[271.1,301)
BNG	[227.9,248)
MNG	[227.9,248)
MG	[202.1,228)
MG	[202.1,228)
MG	[227.9,248)
MNG	[271.1,301)
MNG	[271.1,301)
BNG	[248.3,271)
MNG	[227.9,248)
BNG	[248.3,271)
BNG	[248.3,271)
BG	[248.3,271)
BG	[227.9,248)
BNG	[248.3,271)
BNG	[271.1,301)
BG	[271.1,301)
BG	[248.3,271)
MG	[356.5,733]
MG	[356.5,733]
MNG	[301.2,356)
BNG	[248.3,271)
MNG	[169.5,202)
MNG	[202.1,228)
MNG	[227.9,248)
MNG	[248.3,271)
BNG	[248.3,271)
MNG	[227.9,248)
MG	[202.1,228)
MG	[227.9,248)
MG	[227.9,248)
MG	[227.9,248)
MNG	[227.9,248)
BG	[227.9,248)
BG	[227.9,248)
BG	[248.3,271)
BG	[248.3,271)
BG	[271.1,301)
BNG	[271.1,301)
BG	[248.3,271)
BG	[169.5,202)
MG	[356.5,733]
MG	[356.5,733]
MNG	[271.1,301)
BG	[248.3,271)
BG	[271.1,301)
MNG	[248.3,271)
BNG	[ 51.3,170)
BNG	[ 51.3,170)
MNG	[ 51.3,170)
MNG	[169.5,202)
BNG	[248.3,271)
BNG	[271.1,301)
MNG	[271.1,301)
MNG	[248.3,271)
MNG	[202.1,228)
MG	[202.1,228)
MG	[202.1,228)
MG	[227.9,248)
MG	[227.9,248)
MG	[227.9,248)
BG	[248.3,271)
BG	[271.1,301)
BG	[271.1,301)
MG	[271.1,301)
BG	[271.1,301)
BG	[202.1,228)
MG	[356.5,733]
MG	[301.2,356)
MNG	[271.1,301)
MG	[227.9,248)
BG	[248.3,271)
BNG	[271.1,301)
BG	[248.3,271)
BNG	[202.1,228)
BNG	[169.5,202)
BG	[ 51.3,170)
BG	[ 51.3,170)
BG	[ 51.3,170)
BG	[202.1,228)
MNG	[271.1,301)
MNG	[271.1,301)
BNG	[271.1,301)
BNG	[227.9,248)
BG	[202.1,228)
BG	[202.1,228)
MNG	[227.9,248)
MG	[227.9,248)
MG	[227.9,248)
MNG	[248.3,271)
BG	[227.9,248)
MG	[248.3,271)
MG	[301.2,356)
MNG	[356.5,733]
MG	[356.5,733]
MG	[301.2,356)
MNG	[271.1,301)
MNG	[248.3,271)
MNG	[248.3,271)
BNG	[248.3,271)
BNG	[227.9,248)
BNG	[202.1,228)
BG	[169.5,202)
BG	[ 51.3,170)
BG	[ 51.3,170)
BNG	[169.5,202)
MNG	[202.1,228)
MNG	[248.3,271)
MNG	[248.3,271)
MNG	[227.9,248)
MG	[202.1,228)
BG	[227.9,248)
BG	[227.9,248)
BG	[227.9,248)
MNG	[248.3,271)
MNG	[248.3,271)
MG	[227.9,248)
MG	[301.2,356)
MG	[356.5,733]
MG	[356.5,733]
MG	[356.5,733]
MG	[356.5,733]
MNG	[301.2,356)
MNG	[248.3,271)
MNG	[248.3,271)
BG	[248.3,271)
BNG	[227.9,248)
BNG	[169.5,202)
BNG	[ 51.3,170)
BG	[169.5,202)
MG	[169.5,202)
MNG	[202.1,228)
MNG	[202.1,228)
BNG	[227.9,248)
BNG	[202.1,228)
BG	[202.1,228)
MG	[202.1,228)
BG	[248.3,271)
BNG	[248.3,271)
MG	[248.3,271)
MG	[356.5,733]
MG	[356.5,733]
MG	[356.5,733]
MNG	[356.5,733]
MNG	[356.5,733]
MNG	[271.1,301)
MNG	[248.3,271)
BG	[248.3,271)
BG	[227.9,248)
BNG	[202.1,228)
BNG	[169.5,202)
BG	[169.5,202)
MG	[169.5,202)
MNG	[202.1,228)
BNG	[227.9,248)
BNG	[227.9,248)
BNG	[227.9,248)
MG	[227.9,248)
MNG	[227.9,248)
BG	[248.3,271)
MG	[271.1,301)
MG	[356.5,733]
MG	[356.5,733]
MG	[356.5,733]
MNG	[356.5,733]
MNG	[301.2,356)
BNG	[248.3,271)
MNG	[248.3,271)
MNG	[248.3,271)
BG	[227.9,248)
BG	[202.1,228)
BNG	[169.5,202)
BNG	[169.5,202)
MNG	[202.1,228)
MNG	[227.9,248)
MNG	[271.1,301)
MNG	[271.1,301)
MNG	[248.3,271)
MNG	[227.9,248)
MG	[248.3,271)
MG	[301.2,356)
MG	[356.5,733]
MG	[356.5,733]
MG	[356.5,733]
MG	[356.5,733]
MNG	[301.2,356)
MG	[248.3,271)
BNG	[227.9,248)
MNG	[248.3,271)
MNG	[248.3,271)
BG	[227.9,248)
BNG	[202.1,228)
BNG	[169.5,202)
BNG	[202.1,228)
MNG	[248.3,271)
MNG	[271.1,301)
BNG	[248.3,271)
MNG	[227.9,248)
MG	[301.2,356)
MG	[356.5,733]
MG	[356.5,733]
MG	[356.5,733]
MG	[356.5,733]
MG	[301.2,356)
MG	[301.2,356)
MNG	[301.2,356)
MNG	[248.3,271)
MG	[227.9,248)
MG	[248.3,271)
MG	[248.3,271)
BG	[227.9,248)
BNG	[202.1,228)
BNG	[248.3,271)
BG	[271.1,301)
MG	[301.2,356)
MG	[356.5,733]
MG	[356.5,733]
MG	[356.5,733]
MG	[356.5,733]
MG	[356.5,733]
BG	[271.1,301)
MNG	[248.3,271)
MG	[271.1,301)
MG	[271.1,301)
MG	[248.3,271)
MNG	[248.3,271)
MNG	[248.3,271)
MG	[227.9,248)
BNG	[271.1,301)
MNG	[356.5,733]
MG	[356.5,733]
MG	[356.5,733]
MG	[356.5,733]
MG	[356.5,733]
MG	[301.2,356)
BG	[227.9,248)
MNG	[169.5,202)
BNG	[169.5,202)
BG	[202.1,228)
MNG	[227.9,248)
BNG	[301.2,356)
MNG	[356.5,733]
MNG	[356.5,733]
MNG	[356.5,733]
MG	[301.2,356)
MG	[271.1,301)
MG	[301.2,356)
MG	[301.2,356)
MNG	[301.2,356)
BNG	[227.9,248)
BNG	[227.9,248)
BNG	[202.1,228)
BNG	[202.1,228)
BNG	[248.3,271)
BG	[248.3,271)
BG	[248.3,271)
BG	[248.3,271)
BNG	[248.3,271)
BNG	[227.9,248)
BG	[248.3,271)
BG	[248.3,271)
BG	[271.1,301)
MNG	[271.1,301)
MNG	[271.1,301)
MNG	[271.1,301)
BG	[271.1,301)
BNG	[271.1,301)
BNG	[248.3,271)
MG	[227.9,248)
BG	[227.9,248)
BNG	[248.3,271)
BNG	[271.1,301)
BNG	[271.1,301)
BG	[271.1,301)
BG	[271.1,301)
BNG	[301.2,356)
BNG	[301.2,356)
BG	[248.3,271)
BG	[169.5,202)
BNG	[227.9,248)
BNG	[202.1,228)
BNG	[202.1,228)
BG	[227.9,248)
BNG	[227.9,248)
BG	[248.3,271)
BNG	[227.9,248)
BNG	[248.3,271)
MNG	[271.1,301)
BNG	[301.2,356)
BNG	[271.1,301)
BG	[202.1,228)
BNG	[169.5,202)
BG	[202.1,228)
BG	[202.1,228)
BG	[227.9,248)
MNG	[227.9,248)
MNG	[227.9,248)
MNG	[227.9,248)
BNG	[227.9,248)
MNG	[248.3,271)
MNG	[248.3,271)
BNG	[248.3,271)
BG	[202.1,228)
MNG	[202.1,228)
BNG	[227.9,248)
BNG	[227.9,248)
MNG	[248.3,271)
MNG	[248.3,271)
MNG	[271.1,301)
BNG	[248.3,271)
MG	[248.3,271)
BG	[271.1,301)
BG	[301.2,356)
BG	[169.5,202)
BNG	[169.5,202)
BG	[202.1,228)
BG	[227.9,248)
BG	[227.9,248)
MNG	[248.3,271)
MNG	[271.1,301)
BNG	[248.3,271)
MG	[271.1,301)
MG	[356.5,733]
MG	[356.5,733]
BNG	[227.9,248)
BG	[202.1,228)
BG	[202.1,228)
MNG	[202.1,228)
MNG	[227.9,248)
MNG	[271.1,301)
MNG	[271.1,301)
MNG	[248.3,271)
MG	[301.2,356)
MG	[356.5,733]
BG	[202.1,228)
BG	[227.9,248)
BNG	[227.9,248)
BG	[227.9,248)
BNG	[202.1,228)
MNG	[169.5,202)
MNG	[227.9,248)
BNG	[301.2,356)
BNG	[301.2,356)
BNG	[248.3,271)
MG	[301.2,356)
MNG	[356.5,733]
BG	[ 51.3,170)
BG	[169.5,202)
BG	[202.1,228)
BG	[202.1,228)
BNG	[202.1,228)
MG	[227.9,248)
BNG	[202.1,228)
BNG	[202.1,228)
BG	[227.9,248)
BG	[271.1,301)
BNG	[271.1,301)
MNG	[248.3,271)
MG	[301.2,356)
MNG	[356.5,733]
BG	[ 51.3,170)
BG	[169.5,202)
BG	[202.1,228)
BG	[227.9,248)
BG	[202.1,228)
BG	[202.1,228)
BNG	[202.1,228)
BG	[202.1,228)
BG	[227.9,248)
BG	[248.3,271)
BG	[271.1,301)
BNG	[248.3,271)
MG	[271.1,301)
MG	[356.5,733]
MG	[ 51.3,170)
MG	[169.5,202)
MG	[202.1,228)
MG	[227.9,248)
MG	[227.9,248)
MG	[227.9,248)
MNG	[227.9,248)
MNG	[202.1,228)
[truncated: 27,585 more rows]
