# Supplementary material for: Diffusion weighted imaging in patients with rectal cancer: Comparison between Gaussian and non-Gaussian models
Source: PLoS One. 2017 Sep 1;12(9):e0184197. doi: 10.1371/journal.pone.0184197 (PMC5593499; doi:10.1371/journal.pone.0184197)
Supplement: S1 Dataset — The derived DWI parameters from the four examined models and the statistical analysis results are provided in csv format. (ZIP) [file pone.0184197.s001.zip › PLOS_data/dataPLOS_TABLE6_percentages.csv]

Biomarker	Model	Value
F-ratio	MG	19.34
F-ratio	MG	52.33
F-ratio	MG	25.38
F-ratio	MG	44.52
F-ratio	MG	40.92
F-ratio	MG	31.4
F-ratio	MG	40.77
F-ratio	MG	35.96
F-ratio	MG	37.81
F-ratio	MG	21.74
F-ratio	MG	52.54
F-ratio	MG	28.49
F-ratio	MG	19.55
F-ratio	MG	27.55
F-ratio	MG	34.68
F-ratio	MG	24.55
F-ratio	MG	46.81
F-ratio	MG	39.72
F-ratio	MG	29.39
F-ratio	BG	29.92
F-ratio	BG	18.33
F-ratio	BG	31.5
F-ratio	BG	41.21
F-ratio	BG	23.53
F-ratio	BG	30.93
F-ratio	BG	31.07
F-ratio	BG	20.9
F-ratio	BG	37.37
F-ratio	BG	23.6
F-ratio	BG	15.77
F-ratio	BG	31.84
F-ratio	BG	25.93
F-ratio	BG	24.28
F-ratio	BG	23.67
F-ratio	BG	15.16
F-ratio	BG	38.72
F-ratio	BG	52.19
F-ratio	BG	29.36
F-ratio	MNG	30.38
F-ratio	MNG	16.33
F-ratio	MNG	24.16
F-ratio	MNG	9.04
F-ratio	MNG	28.55
F-ratio	MNG	24.58
F-ratio	MNG	17.04
F-ratio	MNG	25.37
F-ratio	MNG	12.95
F-ratio	MNG	33.66
F-ratio	MNG	27.32
F-ratio	MNG	18.99
F-ratio	MNG	25.31
F-ratio	MNG	33.5
F-ratio	MNG	27.72
F-ratio	MNG	40.07
F-ratio	MNG	10.21
F-ratio	MNG	7.85
F-ratio	MNG	29.05
F-ratio	BNG	20.36
F-ratio	BNG	13
F-ratio	BNG	18.96
F-ratio	BNG	5.23
F-ratio	BNG	7.01
F-ratio	BNG	13.08
F-ratio	BNG	11.12
F-ratio	BNG	17.77
F-ratio	BNG	11.87
F-ratio	BNG	20.99
F-ratio	BNG	4.37
F-ratio	BNG	20.67
F-ratio	BNG	29.22
F-ratio	BNG	14.67
F-ratio	BNG	13.92
F-ratio	BNG	20.22
F-ratio	BNG	4.26
F-ratio	BNG	0.23
F-ratio	BNG	12.2
AIC Weights	MG	36.71
AIC Weights	MG	59
AIC Weights	MG	42.81
AIC Weights	MG	77.18
AIC Weights	MG	59.26
AIC Weights	MG	49.07
AIC Weights	MG	57.57
AIC Weights	MG	44.78
AIC Weights	MG	60.51
AIC Weights	MG	31.93
AIC Weights	MG	65.18
AIC Weights	MG	40.78
AIC Weights	MG	33.95
AIC Weights	MG	38.75
AIC Weights	MG	48.35
AIC Weights	MG	32.67
AIC Weights	MG	76.6
AIC Weights	MG	93.3
AIC Weights	MG	49.36
AIC Weights	BG	56.02
AIC Weights	BG	28.33
AIC Weights	BG	47.71
AIC Weights	BG	17.89
AIC Weights	BG	34.08
AIC Weights	BG	42.43
AIC Weights	BG	32.9
AIC Weights	BG	44.37
AIC Weights	BG	35.69
AIC Weights	BG	56.89
AIC Weights	BG	27.53
AIC Weights	BG	46.74
AIC Weights	BG	58.85
AIC Weights	BG	49.55
AIC Weights	BG	44.3
AIC Weights	BG	53.07
AIC Weights	BG	17.66
AIC Weights	BG	6
AIC Weights	BG	44.48
AIC Weights	MNG	1.9
AIC Weights	MNG	10.67
AIC Weights	MNG	4.28
AIC Weights	MNG	3.73
AIC Weights	MNG	3.63
AIC Weights	MNG	2.71
AIC Weights	MNG	7.34
AIC Weights	MNG	5.29
AIC Weights	MNG	2.32
AIC Weights	MNG	3.85
AIC Weights	MNG	3.85
AIC Weights	MNG	8.01
AIC Weights	MNG	1.65
AIC Weights	MNG	3.27
AIC Weights	MNG	2.53
AIC Weights	MNG	4.69
AIC Weights	MNG	4.47
AIC Weights	MNG	0.46
AIC Weights	MNG	1.94
AIC Weights	BNG	5.37
AIC Weights	BNG	2
AIC Weights	BNG	5.2
AIC Weights	BNG	1.2
AIC Weights	BNG	3.03
AIC Weights	BNG	5.79
AIC Weights	BNG	2.19
AIC Weights	BNG	5.56
AIC Weights	BNG	1.48
AIC Weights	BNG	7.33
AIC Weights	BNG	3.44
AIC Weights	BNG	4.47
AIC Weights	BNG	5.56
AIC Weights	BNG	8.42
AIC Weights	BNG	4.81
AIC Weights	BNG	9.57
AIC Weights	BNG	1.28
AIC Weights	BNG	0.23
AIC Weights	BNG	4.22
